# Supplementary material for: Advancing the Indian cattle pangenome: characterizing non-reference sequences in Bos indicus
Source: J Anim Sci Biotechnol. 2025 Feb 7;16:21. doi: 10.1186/s40104-024-01133-1 (PMC11804092; doi:10.1186/s40104-024-01133-1)
Supplement: Supplementary file 1 — Additional file 1: Table S1. Data statistics of five Bos indicus de novo pseudohaplotype assemblies. Table S2. NUI occurrence matrix from NUI discovery pipeline. Table S3. NUI breakpoints in the UOA_Brahman_1 reference genome overlapping with B. taurus introgressed segments. Table S4. NUI in common with published pangenomes. Table S5. Transcriptome read mapping (%) to reference vs. pangenome. Table S6. Comparison of top gene expression under heat stress as reported by Sajjanar et al. (2023) and identified in the pangenome. Table S7. BLASTx results of NUI novel genes against the NCBI non-redundant (nr) chordata database. Table S8. BICIs occurrence matrix. Table S9. Overall repeat content in BICIs. Table S10. BICIs annotation in genic and non-genic region. Table S11. BICIs supported by transcript. Table S12. BICIs supported by AUGUSTUS and transcript. Table S13. Assembly accessions ID. Table S14. WGS accessions included in the study. Table S15. Transcriptome accessions included in the study. [file 40104_2024_1133_MOESM1_ESM.xlsx]

## Sheet: TableS1
Data statistics of five bos indicus de novo pseudohaplotype assemblies
Sample Name	No. of Contigs	Genome Assembly size, bp	Largest Contigs, bp	Smallest Contigs, bp	N50, bp	L50	L90
Gir (Pseudohap 1)	40451	2769658259	7549386	1000	839301	921	5472
Gir (Pseudohap 2)	40451	2769489129	7546402	1000	839408	921	5471
Kankrej (Pseudohap 1)	33833	2731156349	11443009	1000	1184380	585	3848
Kankrej (Pseudohap 2)	33833	2730861152	11460836	1000	1184602	585	3848
Tharparkar (Pseudohap 1)	42943	2778475415	6244210	1000	851598	875	5202
Tharparkar (Pseudohap 2)	42943	2778249948	6244884	1000	852017	875	5202
Sahiwal (Pseudohap 1)	22010	2713497564	156099758	1000	59483679	18	62
Sahiwal (Pseudohap 2)	22010	2713057021	156062726	1000	59483663	18	62
Red Sindhi (Pseudohap 1)	20635	2700638361	134326022	1000	38294242	22	100
Red Sindhi (Pseudohap 2)	20635	2697094615	134267260	1000	38297309	22	100

## Sheet: TableS2
NUI occurrence matrix from NUI discovery pipeline
Chromosome Name	NUI_query_ID	Gir	Kankrej	Tharparkar	Sahiwal	Red Sindhi
1	869:405089-406353	0	0	1	0	0
1	339:1170857-1172819	1	0	1	1	0
1	1001:1223722-1223934	2	0	0	0	0
1	85:959603-959692	0	0	0	2	2
1	1001:957270-957807	1	0	0	0	0
1	85:1596105-1596233	0	0	0	1	0
1	85:1785326-1785391	0	0	0	1	1
1	1001:108250-108342	1	0	0	0	0
1	448:82501-82556	1	0	0	0	0
1	448:200403-200771	2	2	1	1	2
1	448:420380-420470	1	0	0	0	0
1	3897:289353-289451	0	0	1	0	0
1	85:3956103-3956606	0	0	0	1	0
1	85:4035093-4036973	0	0	0	2	0
1	3826:115638-115726	0	0	1	1	0
1	19:120243-120525	0	0	0	0	1
1	183128:76490-77746	0	1	1	0	0
1	183128:546062-546498	0	1	0	0	2
1	19:791681-791734	0	0	0	0	1
1	183128:633274-634221	0	1	0	0	2
1	85:5225542-5225641	0	0	0	2	0
1	241:101064-101150	1	1	2	2	1
1	19:936350-937083	0	0	0	0	2
1	489:1461029-1461435	2	1	2	2	2
1	489:1417138-1417842	1	0	0	0	0
1	183123:127988-128325	0	1	0	0	0
1	489:779665-782742	2	1	1	0	2
1	85:6749486-6749544	0	0	0	1	0
1	85:6934714-6935926	0	0	0	1	0
1	85:6979302-6979375	0	0	0	1	0
1	329:6425458-6427218	0	2	0	0	0
1	742:227686-229829	0	0	1	0	0
1	19:3829619-3830149	0	0	0	0	1
1	482:1883361-1883556	1	0	0	0	0
1	19:4400790-4401166	0	0	0	0	1
1	329:4477024-4480277	0	2	0	2	0
1	19:4642540-4643754	0	0	0	0	1
1	329:4417826-4419269	0	2	0	2	2
1	482:1351628-1351896	1	2	0	0	0
1	85:9161755-9161872	0	0	0	2	0
1	19:4886624-4886683	0	0	0	0	1
1	329:3904003-3904160	0	2	0	0	2
1	85:10045339-10045390	0	0	0	1	1
1	85:10271104-10271875	0	0	0	1	0
1	898:563977-564930	0	0	1	0	0
1	3068:245701-245785	1	1	0	0	0
1	85:10846824-10847059	0	0	0	1	0
1	85:10936161-10940559	0	0	0	2	0
1	329:2528372-2528476	0	1	1	0	2
1	19:6906252-6906360	0	0	0	0	1
1	329:2231220-2231970	0	2	0	0	2
1	329:1837849-1838627	0	1	0	0	0
1	85:11878217-11879060	0	0	0	1	0
1	329:1298233-1298452	0	2	0	0	0
1	329:1236373-1236833	0	2	1	0	0
1	19:8370390-8371127	0	0	0	0	1
1	3757:247911-248056	0	0	1	0	0
1	329:603358-603740	0	2	0	0	0
1	329:93448-93591	0	1	1	0	0
1	85:14335046-14335473	0	0	0	1	1
1	85:14661870-14662205	0	0	0	1	1
1	1370:84773-85048	0	0	1	0	0
1	233:1339882-1340117	0	1	0	1	1
1	233:1590048-1592106	0	1	0	1	1
1	233:1692115-1696591	0	1	0	2	1
1	233:1727311-1728055	0	2	2	2	2
1	233:2138362-2138628	0	1	0	0	0
1	85:15869986-15871270	0	0	0	2	0
1	85:15938037-15939313	0	0	0	1	1
1	85:16337508-16338735	0	0	0	1	0
1	19:12092383-12093354	0	0	0	0	1
1	85:16443490-16443968	0	0	0	1	0
1	233:3049526-3049810	0	1	0	2	1
1	233:3240175-3241119	0	1	0	1	0
1	19:12581046-12585495	0	0	0	0	2
1	85:17068027-17068105	0	0	0	1	1
1	85:17772542-17772631	0	0	0	1	0
1	2487:94422-94848	1	0	0	0	2
1	85:17812535-17813195	0	0	0	1	0
1	3326:34096-35470	0	0	1	0	0
1	85:19023947-19024028	0	0	0	2	1
1	381:264325-264427	0	1	0	1	1
1	527:563333-563870	0	0	1	0	0
1	820:484473-484658	2	0	0	1	0
1	381:415820-415970	0	1	0	1	0
1	85:19463069-19463245	0	0	0	1	0
1	85:19581169-19581297	0	0	0	1	1
1	381:1132468-1135656	0	1	0	0	0
1	832:1952663-1953923	2	1	0	1	1
1	381:1511681-1512973	0	1	0	0	1
1	381:1713986-1714188	0	1	0	0	0
1	19:16325738-16325809	0	0	0	0	1
1	85:20884397-20884538	0	0	0	2	0
1	593:390654-390704	0	0	1	0	0
1	593:400335-400773	0	0	1	0	0
1	85:21415936-21415997	0	0	0	1	0
1	85:21576483-21577651	0	0	0	1	0
1	381:2850318-2850636	0	1	0	0	0
1	381:3053978-3054368	0	1	0	0	0
1	381:3410622-3410777	0	1	0	0	0
1	85:22428959-22429600	0	0	0	1	0
1	85:22983566-22984218	0	0	0	1	0
1	684:1055252-1055520	0	0	1	1	0
1	381:4616575-4621053	0	2	1	0	0
1	381:5166370-5166857	0	2	0	0	0
1	19:20128144-20128922	0	0	0	0	2
1	381:5932759-5933202	0	1	0	2	0
1	85:25464510-25464669	0	0	0	2	0
1	85:25586581-25586753	0	0	0	1	0
1	223:1379825-1380501	2	0	0	0	0
1	381:6884177-6884698	0	1	1	1	0
1	381:6951511-6952152	0	1	0	0	0
1	19:21768942-21769805	0	0	0	0	1
1	223:2112953-2113228	2	0	0	2	0
1	1436:214239-214578	0	0	1	0	1
1	381:7735639-7735833	0	1	0	0	1
1	85:26776175-26776254	0	0	0	1	0
1	85:26859603-26860329	0	0	0	1	0
1	381:7886258-7886927	0	1	0	2	0
1	381:7970862-7971122	0	2	0	1	0
1	85:26984560-26984672	0	0	0	1	0
1	19:22735126-22735276	0	0	0	0	1
1	3069:397968-399346	0	0	1	0	0
1	19:23313457-23320971	0	0	0	0	1
1	85:28263609-28264472	0	0	0	1	0
1	1928:344669-345962	0	0	1	1	0
1	19:23983058-23983302	0	0	0	0	2
1	85:28712589-28712640	0	0	0	2	0
1	85:28884140-28884255	0	0	0	1	0
1	85:29226248-29227088	0	0	0	1	2
1	19:25131868-25133888	0	0	0	0	1
1	222:1478544-1478706	0	1	0	0	0
1	85:30048617-30048681	0	0	0	1	0
1	421:470489-471786	0	0	2	1	1
1	19:25725316-25725613	0	0	0	0	1
1	1634:250201-250617	0	0	1	0	0
1	19:26507508-26508155	0	0	0	0	1
1	19:26650036-26650128	1	0	1	0	2
1	19:26813682-26814081	0	0	0	0	2
1	19:26952600-26972336	0	0	0	0	2
1	222:3551089-3551236	0	1	0	0	0
1	19:27383212-27384107	0	0	0	0	2
1	724:1459713-1459893	1	0	0	0	2
1	222:3637419-3637915	0	1	1	1	0
1	19:27627754-27628019	0	0	0	0	2
1	222:3903329-3903389	0	1	0	1	0
1	724:739462-739811	2	0	0	0	0
1	85:32832348-32832565	0	0	0	1	1
1	929:644765-645129	0	0	1	0	0
1	85:33271050-33271286	0	0	0	1	2
1	85:33337058-33337173	0	0	0	1	2
1	85:33489054-33495155	0	0	0	1	0
1	222:5352650-5352800	0	1	0	2	2
1	222:5390037-5391019	0	2	0	2	2
1	85:33688269-33688404	0	0	0	1	0
1	929:1636619-1636792	0	0	1	0	0
1	85:34070857-34070931	0	0	0	1	0
1	85:34105082-34105134	0	0	0	1	0
1	222:6127145-6128247	0	2	0	0	0
1	85:34325120-34325189	0	0	0	2	0
1	19:30600773-30601026	0	0	0	0	1
1	19:31324580-31325802	0	0	0	0	2
1	426:947219-950734	0	2	2	1	0
1	19:31593371-31593600	0	0	0	0	1
1	904:356067-359049	0	0	1	1	2
1	85:36366243-36371052	0	0	0	1	0
1	85:36805761-36807059	0	0	0	1	0
1	207243:35350-35457	1	1	0	2	2
1	3515:814493-814735	1	0	2	0	0
1	19:33080065-33080978	0	0	0	0	1
1	85:37425117-37428327	0	0	0	1	0
1	3515:635544-635613	1	0	2	0	0
1	19:33318255-33318511	0	0	0	0	1
1	19:33503128-33503466	0	0	0	0	1
1	538:578687-578759	0	1	0	0	0
1	85:38347021-38347155	0	0	0	2	0
1	85:38404171-38404493	0	0	0	1	0
1	19:34358829-34359091	0	0	0	0	1
1	85:39037617-39038913	0	0	0	1	0
1	1773:286626-292232	0	1	0	0	0
1	407:1579770-1579871	0	0	1	1	0
1	85:39581970-39583183	0	0	0	1	2
1	407:1159888-1161137	0	0	1	0	0
1	1773:1016865-1022557	0	1	2	2	2
1	2822:160418-160529	1	0	0	0	0
1	3308:123067-123465	0	0	2	2	0
1	678:337997-340024	0	1	1	0	0
1	3362:223892-224158	0	0	2	0	1
1	592:272676-273591	0	1	0	0	0
1	592:572306-572909	0	1	0	0	0
1	592:624157-624246	0	2	0	1	2
1	592:813878-813996	0	1	1	1	0
1	3946:106347-106472	0	0	1	0	0
1	19:38453219-38455312	0	0	0	0	1
1	85:42806851-42806906	0	0	0	1	0
1	85:42930614-42931130	0	0	0	1	0
1	85:43476144-43477123	0	0	0	2	0
1	2265:3720-3859	0	1	0	0	0
1	85:43921838-43921923	0	0	0	1	0
1	85:44042845-44043650	0	0	0	2	0
1	283189:24718-25480	0	0	1	0	1
1	3233:132897-133334	0	1	1	0	0
1	19:40212020-40215954	0	0	0	0	2
1	3233:781941-782213	0	1	0	1	0
1	3233:801018-801924	0	1	0	0	1
1	19:40542741-40544970	0	0	0	0	1
1	19:40547060-40547812	0	0	0	0	1
1	85:44901249-44901305	0	0	0	1	0
1	1804:722614-723602	0	0	1	0	0
1	2300:183350-184445	1	0	0	0	0
1	19:41399560-41399687	0	0	0	0	1
1	85:46126125-46126976	0	0	0	1	0
1	851:601519-602330	1	0	0	0	0
1	19:42216895-42216972	0	0	0	0	1
1	19:42221789-42222020	0	0	0	0	1
1	1555:306068-306331	1	0	0	0	0
1	4279:1071813-1072030	0	0	1	0	0
1	536:614089-614728	0	1	0	0	0
1	85:47011183-47011454	0	0	0	1	0
1	536:52935-53207	0	1	0	1	0
1	1314:206048-206551	1	0	0	0	0
1	422:1583746-1584158	0	0	1	0	0
1	85:47794918-47794976	0	0	0	1	0
1	85:47798525-47798654	0	0	0	1	0
1	85:47846938-47847336	0	0	0	1	0
1	85:47837872-47844691	0	0	0	1	0
1	19:43394323-43396643	0	0	0	0	2
1	85:47919825-47919941	0	0	0	2	1
1	740:577218-578393	0	2	0	0	1
1	740:758376-759442	0	1	2	2	1
1	19:43832622-43832731	0	0	0	0	1
1	85:48333576-48334036	0	0	0	1	0
1	85:48778186-48778718	0	0	0	1	1
1	19:44374920-44376780	0	0	0	0	1
1	85:49086504-49086646	0	0	0	1	0
1	85:49196794-49196853	0	0	0	1	0
1	740:1910062-1910213	0	1	0	0	0
1	19:45106014-45106082	0	0	0	0	1
1	19:45182676-45182855	0	0	0	0	1
1	740:2473901-2474870	0	2	0	0	0
1	19:45974707-45975053	0	0	0	0	1
1	638:2700110-2700780	0	1	1	0	0
1	399:3299916-3300016	0	0	2	0	0
1	1339:232910-233227	1	0	0	0	0
1	399:2955038-2955362	0	0	1	0	0
1	399:2796942-2797146	0	0	1	0	0
1	399:2027725-2027797	0	0	1	0	1
1	2398:59157-62045	1	1	1	2	1
1	19:48307494-48307828	0	0	0	0	2
1	19:48403831-48403892	0	0	0	0	2
1	85:53053702-53053786	0	0	0	1	2
1	638:407280-409166	0	1	0	1	0
1	2555:504104-504188	0	1	0	0	0
1	1150:8601-10071	0	0	1	0	0
1	19:50062471-50062983	0	0	0	0	2
1	2555:34461-35724	0	1	0	0	0
1	85:54730975-54731322	0	0	0	1	1
1	286:7287883-7288228	0	1	0	0	0
1	2205:73038-74134	0	0	2	2	2
1	430:53118-53171	1	1	0	2	2
1	286:6653723-6655315	0	1	0	0	0
1	286:6647695-6648611	0	1	0	2	0
1	574:2564553-2564958	0	0	1	2	0
1	85:55989123-55989920	0	0	0	2	1
1	85:56746419-56746525	0	0	0	1	0
1	286:4771336-4771416	0	1	0	0	0
1	207747:19622-21694	1	2	0	0	2
1	19:52968094-52968166	0	0	0	0	1
1	161:2899207-2899483	1	1	0	2	0
1	161:2702484-2702868	1	0	0	0	1
1	85:58430342-58430473	0	0	0	1	1
1	161:1902558-1902628	2	1	2	2	2
1	286:3306615-3307018	0	1	0	0	0
1	85:58814007-58814058	0	0	0	1	0
1	19:54443152-54443415	0	0	0	0	1
1	85:59260575-59260657	0	0	0	2	0
1	1831:345352-345822	0	0	1	0	1
1	286:2479235-2480014	0	1	0	0	0
1	19:55108857-55110151	0	2	0	0	2
1	161:1045851-1050027	1	0	0	0	0
1	286:2356151-2356667	0	1	0	0	0
1	19:55664573-55666954	0	0	0	0	1
1	204332:19141-19996	1	1	0	0	0
1	161:224009-224260	1	0	1	0	1
1	2215:159762-164944	1	0	0	0	0
1	19:56645159-56645336	0	0	0	0	1
1	286:730844-730913	0	2	0	2	2
1	19:57029694-57029869	0	0	0	0	1
1	85:61726724-61728725	0	0	0	1	0
1	3492:226577-227115	0	0	1	1	0
1	286:256649-256739	0	1	2	0	2
1	286:225681-226296	0	1	0	0	0
1	85:62102267-62102338	0	0	0	1	2
1	3492:921443-921648	0	0	1	0	1
1	85:62810237-62810287	0	0	0	1	0
1	85:62903865-62904282	0	0	0	1	0
1	3632:484092-484182	1	1	1	2	2
1	3632:367613-367729	1	0	0	0	0
1	3632:258169-258243	1	1	1	2	2
1	3632:166009-166824	1	0	0	1	0
1	3632:80718-80823	1	0	0	0	2
1	498:566460-567682	0	0	1	0	0
1	204042:5785-5938	1	0	0	0	0
1	2469:94493-94777	0	0	1	1	2
1	2684:112077-113354	1	0	0	0	0
1	1020:11136-14573	0	1	0	0	0
1	19:60859079-60859295	0	0	0	0	1
1	1438:86527-86883	2	1	1	2	2
1	85:66611955-66612009	0	0	0	2	0
1	835:1749072-1749216	2	1	0	1	0
1	835:1003321-1003814	1	0	0	0	0
1	19:63350551-63350610	0	0	0	0	1
1	184115:111803-112668	0	1	1	1	0
1	835:532791-533181	1	0	1	0	0
1	85:68245595-68245647	0	0	0	1	0
1	789:1509811-1509935	2	1	2	1	0
1	19:64658201-64658963	0	0	0	0	2
1	755:246391-250534	0	0	2	0	0
1	789:443039-444460	2	1	0	2	1
1	1185:103007-106161	0	1	0	0	0
1	1242:197851-198468	1	0	0	0	0
1	85:71108156-71108209	0	0	0	1	0
1	2002:537486-537719	0	0	1	0	0
1	85:71519475-71519526	0	0	0	2	0
1	186427:36528-36709	0	1	0	0	0
1	1114:1221979-1222086	0	1	0	0	0
1	1114:736656-736743	0	1	1	1	1
1	281906:12437-17240	0	0	1	2	2
1	313683:40577-41857	0	1	0	0	0
1	1152:4126-4193	0	0	1	1	2
1	1152:8799-9590	0	0	1	0	0
1	85:73649390-73649487	0	0	0	1	0
1	85:73720828-73721113	0	0	0	2	0
1	85:73797546-73797729	0	0	0	1	0
1	19:69200980-69202271	0	0	0	0	1
1	19:69417142-69417254	0	0	0	0	1
1	85:74231949-74232029	0	0	0	1	1
1	19:69648886-69650690	0	0	0	0	1
1	19:69971243-69971369	0	0	0	0	1
1	85:74773147-74773197	0	0	0	1	1
1	85:74818183-74819404	0	0	0	1	2
1	19:70260014-70260066	0	0	0	0	1
1	4073:136358-139057	0	0	1	2	0
1	219:825288-826015	0	1	0	0	0
1	219:1201792-1202060	0	1	2	2	2
1	85:76031698-76031793	0	0	0	1	0
1	1712:409771-410231	1	0	0	0	0
1	85:76499836-76500074	0	0	0	1	0
1	85:76494799-76495149	0	0	0	1	0
1	85:76783988-76784966	0	0	0	1	1
1	85:76897353-76897410	0	0	0	1	0
1	1712:885043-885158	1	2	1	0	2
1	19:72405879-72406392	0	0	0	0	2
1	2442:344924-345800	1	0	0	2	0
1	385:1027928-1028689	0	0	1	0	0
1	588:462987-463050	0	2	0	0	0
1	385:1784141-1784270	0	0	1	2	0
1	385:2560315-2561085	0	0	1	0	0
1	2402:135860-135915	1	0	1	1	0
1	586:665090-667565	0	2	0	0	0
1	85:82202089-82202220	0	0	0	1	0
1	768:525303-525410	1	1	1	1	0
1	586:3725-3877	0	1	0	0	0
1	85:83025929-83025982	0	0	0	1	2
1	768:1397720-1398580	1	0	0	0	0
1	85:83536803-83536883	0	0	0	2	0
1	957:17311-17400	0	1	0	2	2
1	747:389933-390049	0	1	0	0	0
1	208540:2793-3758	1	0	0	0	1
1	2223:162279-162453	1	0	0	2	1
1	66:57618893-57619000	0	0	0	0	2
1	2342:387199-390367	0	0	1	0	1
1	804:1453679-1456200	0	2	0	1	1
1	85:86366511-86366580	0	0	0	1	0
1	804:676343-678784	0	1	0	1	1
1	85:86789322-86789377	0	0	0	1	0
1	209886:19293-20638	1	0	0	0	0
1	85:86852010-86852094	0	0	0	1	0
1	85:86985495-86985558	0	0	0	1	0
1	85:87230428-87230486	0	0	0	1	0
1	2325:300646-300837	0	0	1	0	1
1	2325:95347-98535	0	0	1	0	1
1	85:87610799-87611462	0	0	0	2	1
1	66:55431096-55431182	0	0	0	0	1
1	85:88386388-88386440	0	0	0	1	0
1	476:993951-994642	0	0	1	2	2
1	317:408892-411083	0	2	0	0	0
1	786:455415-456607	1	0	0	0	0
1	317:1527196-1531893	0	1	0	0	2
1	427:1577588-1577774	1	0	0	0	0
1	905:1131958-1132326	0	0	1	1	2
1	85:90022382-90022469	0	0	0	2	0
1	85:90045957-90046025	0	0	0	2	0
1	85:90326004-90326918	0	0	0	1	1
1	85:90357825-90358103	0	0	0	1	0
1	66:52927208-52927543	0	0	0	0	1
1	317:2563616-2565406	0	1	0	0	0
1	317:2567359-2573303	0	1	0	0	0
1	85:90629688-90629983	0	0	0	2	1
1	85:90844416-90845532	0	0	0	1	2
1	85:90964214-90965429	0	0	0	1	0
1	85:91025606-91026309	0	0	0	2	2
1	427:181718-182094	2	0	0	0	0
1	1297:30799-37455	0	0	2	0	0
1	66:51444537-51448191	0	0	0	0	1
1	1475:119538-119769	1	0	0	0	1
1	1475:6766-7245	2	0	0	2	1
1	66:51219991-51221283	0	0	0	0	1
1	85:92451775-92451930	0	0	0	1	0
1	317:4474124-4474560	0	2	0	1	2
1	3666:91726-94452	0	0	2	0	0
1	1790:35479-37250	0	0	1	0	0
1	2958:448217-448838	1	0	0	0	0
1	66:50453351-50455734	0	0	0	0	1
1	66:50455526-50455671	0	0	0	0	2
1	85:92882223-92882309	0	0	0	1	0
1	1789:167460-168446	0	0	1	1	1
1	85:93035509-93035709	0	0	0	2	0
1	85:93102890-93104286	0	0	0	1	2
1	66:50185302-50189998	0	0	0	0	2
1	2958:844639-845216	1	0	0	0	1
1	85:93701890-93703157	0	0	0	1	0
1	85:93953226-93953428	0	0	0	1	0
1	317:6166861-6166995	0	2	0	0	0
1	66:48883168-48883404	0	0	0	0	1
1	85:94632305-94632423	0	0	0	1	0
1	3358:215823-215940	0	0	1	0	0
1	85:94841870-94842854	0	0	0	1	0
1	455:121419-123938	2	0	0	1	0
1	455:634093-637638	1	0	0	0	0
1	85:95605074-95607134	0	0	0	1	2
1	605:1020248-1021344	0	0	1	0	0
1	2966:1128359-1129020	0	1	0	0	1
1	455:1856432-1856490	1	0	2	0	0
1	553:403115-407150	0	0	1	0	0
1	1269:68802-68896	1	0	0	0	1
1	66:46020195-46020319	0	0	0	0	1
1	85:97331270-97331338	0	0	0	1	0
1	85:97943715-97943837	0	0	0	1	0
1	1217:32496-35084	1	0	0	0	0
1	85:99071029-99071323	0	0	0	1	0
1	66:44110367-44111963	0	0	0	0	1
1	442:5025877-5025992	0	2	0	0	1
1	85:99752515-99752578	0	0	0	1	0
1	2718:351410-353843	1	0	0	0	0
1	85:99926787-99927556	0	0	0	1	1
1	3529:233860-235255	0	0	1	0	0
1	85:100156337-100156426	0	0	0	1	0
1	85:100788356-100788599	0	0	0	1	0
1	85:100806065-100806446	0	0	0	1	0
1	66:42354666-42355435	0	0	0	0	1
1	85:101211666-101211890	0	0	0	1	0
1	66:41729728-41729853	0	0	0	0	1
1	442:2006449-2006537	0	2	0	2	1
1	66:40809848-40811260	0	0	0	0	1
1	85:102443622-102444338	0	0	0	1	0
1	3645:173587-173642	0	0	1	1	0
1	3645:221316-222046	0	0	1	0	2
1	442:1661705-1662008	0	2	0	0	1
1	85:102875285-102879164	0	0	0	1	0
1	85:102842731-102844752	0	0	0	1	1
1	85:102905830-102906507	0	0	0	1	0
1	66:40204838-40204956	0	0	0	0	2
1	66:39944171-39944287	0	0	0	0	1
1	66:39887168-39887606	0	0	0	0	1
1	957:209439-209657	0	0	1	0	1
1	85:103568543-103568657	0	0	0	1	0
1	1069:539395-539982	0	0	1	0	0
1	453:2128708-2128809	1	0	0	1	0
1	66:38328021-38328087	0	0	0	0	1
1	453:1669491-1673967	1	0	0	1	0
1	85:105139808-105139903	0	0	0	1	0
1	519:275799-278467	0	1	0	1	2
1	753:791001-791284	0	0	1	0	0
1	85:105900158-105900235	0	0	0	1	0
1	85:105968312-105968368	0	0	0	1	0
1	753:68321-68611	0	0	1	0	0
1	85:106568300-106568373	0	0	0	1	0
1	157:5285778-5286968	0	1	0	0	0
1	157:5250996-5252488	0	2	2	1	2
1	157:4846272-4846338	0	1	1	0	0
1	85:107938693-107939920	0	0	0	1	2
1	3839:146220-149305	0	0	1	0	0
1	3839:135924-137460	0	0	1	1	1
1	85:108324176-108325141	0	0	0	1	0
1	769:1558920-1559164	0	0	1	0	0
1	85:109393697-109393758	0	0	0	2	0
1	157:2409637-2409692	0	1	0	1	0
1	85:110266111-110267909	0	0	0	1	0
1	66:32628692-32629321	0	0	0	0	1
1	66:32426453-32428695	0	0	0	1	1
1	85:111017791-111017935	0	0	0	1	2
1	85:111287004-111287069	0	0	0	1	0
1	157:1099181-1102646	0	1	0	0	0
1	157:1031901-1032647	0	2	0	0	0
1	157:547444-548682	0	1	0	0	0
1	85:112162406-112163279	0	0	0	2	2
1	157:210739-210850	0	1	0	1	0
1	66:30681307-30681719	0	0	0	0	1
1	66:30445363-30446020	0	0	1	0	1
1	85:114442320-114442379	0	0	0	1	0
1	590:1507824-1510084	1	0	0	0	0
1	85:115165087-115165394	0	0	0	1	0
1	85:115244097-115244162	0	0	0	1	0
1	66:27202252-27202432	0	0	0	0	1
1	420:1383008-1383079	0	1	1	1	0
1	420:1288714-1288974	0	1	0	0	2
1	420:1145425-1147644	0	1	1	0	0
1	66:26416264-26416406	0	0	0	0	1
1	85:116903316-116903392	0	0	0	1	0
1	420:145835-146998	0	2	1	2	2
1	280:1722388-1722597	1	1	1	0	0
1	66:25228465-25232810	2	0	0	2	1
1	1090:114953-115139	0	1	1	1	0
1	85:118182319-118182891	0	0	0	1	1
1	66:24799568-24799678	0	0	0	0	1
1	280:874035-874101	1	0	2	1	1
1	85:119018200-119019660	0	0	0	1	2
1	2961:614105-615812	0	1	0	0	0
1	85:119755049-119755418	0	0	0	1	0
1	85:119894982-119895084	0	0	0	1	0
1	2961:18622-29836	0	1	0	0	0
1	85:120063128-120063643	0	0	0	1	1
1	1506:232214-233438	1	0	0	0	0
1	706:742946-747282	0	1	0	0	0
1	85:121441412-121441798	0	0	0	1	0
1	66:21427129-21427270	0	0	0	0	1
1	85:122174960-122175669	0	0	0	2	0
1	402:367355-368544	0	1	0	1	0
1	402:611059-611145	0	1	1	0	2
1	948:1195697-1197012	0	0	2	0	1
1	206:1478297-1478409	1	0	0	0	0
1	402:966881-968104	0	1	0	0	0
1	1374:63908-64150	1	0	0	0	2
1	66:19662035-19662131	0	0	1	2	2
1	85:123428082-123428440	0	0	0	1	0
1	85:123762062-123762122	0	0	0	1	0
1	359:286401-288297	0	1	0	0	0
1	3082:246819-247179	1	0	0	0	1
1	85:124184008-124184105	0	0	0	1	0
1	359:1761807-1762193	0	2	0	0	2
1	85:125916361-125916437	0	0	0	1	0
1	359:2538974-2542074	0	1	0	0	0
1	226:1300613-1302862	2	0	0	1	1
1	226:887408-887506	1	1	0	0	1
1	226:868803-868998	1	0	0	0	0
1	1732:936-1196	0	0	1	0	0
1	1732:115443-123351	0	1	2	1	2
1	66:15570706-15573025	0	0	0	0	1
1	1358:603832-604696	0	1	1	0	0
1	1358:672257-672414	0	1	0	0	0
1	85:127979820-127979902	0	0	0	1	0
1	767:985779-985900	1	1	1	0	1
1	85:128633199-128633253	0	0	0	1	0
1	767:562695-562951	0	0	1	0	1
1	2892:1046192-1046531	0	1	0	0	0
1	85:129216879-129217356	0	0	0	2	2
1	85:129220169-129220738	0	0	0	1	1
1	3696:339421-340191	0	0	1	0	0
1	85:130198305-130198478	0	0	0	1	0
1	85:130409152-130409440	0	0	0	1	1
1	85:130465582-130466704	0	0	0	2	0
1	85:130684084-130684144	0	0	0	2	0
1	85:131024311-131024828	0	0	0	1	0
1	285730:160305-160448	0	0	1	1	1
1	183275:258576-259323	0	1	1	1	1
1	2437:101548-102104	1	0	0	0	0
1	85:131992229-131992322	0	0	0	1	0
1	1061:182785-183877	1	0	0	0	0
1	1061:755659-756050	1	0	0	0	0
1	85:132657723-132658493	0	0	0	1	0
1	576:159118-159252	1	0	0	0	0
1	576:163126-163408	1	0	0	0	1
1	576:229826-230005	2	0	2	2	2
1	85:133207144-133207373	0	0	0	1	0
1	66:9357661-9357757	0	0	0	0	1
1	635:1164837-1164912	0	0	2	0	1
1	645:198718-198885	1	0	1	0	0
1	185260:746933-748285	0	1	1	0	0
1	645:567546-567664	1	0	1	0	0
1	645:723122-723786	2	1	1	1	2
1	185260:239878-239947	0	1	1	1	0
1	85:134724228-134725485	0	0	0	1	0
1	2818:8331-8771	0	0	1	0	1
1	66:7972123-7973097	0	0	0	0	1
1	66:7905496-7910287	0	0	0	0	1
1	183117:108264-109108	0	1	0	0	1
1	184257:29116-29415	0	1	1	2	2
1	85:136184299-136184758	0	0	0	1	1
1	184710:374930-376064	0	1	0	1	0
1	1572:320653-320765	1	0	0	0	0
1	85:136682834-136682983	0	0	0	1	0
1	284695:35302-35366	0	0	1	0	1
1	85:138179199-138179252	0	0	0	1	0
1	1816:937799-937913	1	0	0	0	0
1	85:138506799-138508467	0	0	0	2	0
1	85:138513520-138514812	0	0	0	2	1
1	85:138538053-138538106	0	0	0	2	0
1	1816:592849-593080	1	0	0	0	0
1	1816:520392-520538	1	0	0	0	0
1	85:139009716-139009780	0	0	0	1	0
1	85:139613299-139613354	0	0	0	1	0
1	85:139815784-139816054	0	0	0	1	0
1	2861:861549-862465	1	0	0	0	1
1	85:139945593-139946011	0	0	0	1	2
1	983:96618-97909	0	0	2	2	2
1	186646:527039-527231	0	1	2	2	1
1	2861:221999-222082	1	1	2	2	2
1	85:140917347-140917471	0	0	0	1	0
1	1437:276794-276889	1	0	0	0	0
1	1231:79570-79730	1	0	0	0	0
1	85:141394401-141394565	0	0	0	1	0
1	1231:437879-437940	1	1	1	2	1
1	1231:458376-458960	1	0	0	2	0
1	183354:523145-523209	0	1	0	1	0
1	1231:1473260-1474467	1	0	0	0	1
1	183354:1037436-1037502	0	1	0	0	0
1	1231:1827531-1827614	1	0	0	0	0
1	4578:1859009-1859729	0	0	1	0	0
1	274949:2080-2132	0	0	1	0	0
1	85:144295461-144295553	0	0	0	2	0
1	85:145086427-145086490	0	0	0	2	0
1	181858:260313-260550	0	1	0	0	1
1	184028:169827-169899	0	1	0	0	0
1	85:145747517-145747620	0	0	0	1	0
1	3420:247751-247958	0	0	1	0	1
1	181532:85043-85615	0	1	0	1	0
1	85:146158679-146159315	0	0	0	1	0
1	85:146583479-146583706	0	0	0	2	1
1	2122:336590-337181	1	1	1	0	0
1	85:146897066-146897534	0	0	0	2	0
1	182978:358064-358262	0	1	0	0	0
1	681:235756-235854	1	0	0	0	0
1	182978:531768-537172	0	1	0	0	0
1	85:147596928-147597598	0	0	0	1	2
1	85:147682273-147682439	0	0	0	1	0
1	184651:706514-706575	0	1	0	0	0
1	170:5665295-5669364	0	0	0	0	2
1	85:148908625-148908706	0	0	0	1	0
1	85:149203940-149204000	0	0	0	1	0
1	85:150266637-150268078	0	0	0	1	1
1	170:7240754-7240967	0	0	0	0	1
1	85:150386083-150386769	0	0	0	1	1
1	170:7507479-7516245	0	0	0	0	1
1	3371:22131-22354	1	0	0	1	1
1	3371:299471-299562	1	0	0	2	1
1	170:9777688-9777793	0	0	0	0	1
1	1722:2523439-2523507	2	0	0	1	1
1	184097:693898-693978	0	1	0	0	0
1	170:11087897-11088000	0	0	0	0	2
1	85:154235432-154235568	0	0	0	1	0
1	170:11154250-11154646	0	0	0	0	1
1	85:154344316-154344374	0	0	0	1	0
1	85:154503572-154503936	0	0	0	1	0
1	3781:832324-833144	1	0	2	1	0
1	170:11558221-11558575	0	0	0	0	1
1	3781:722370-722453	0	0	2	2	1
1	1722:453911-453971	1	0	0	0	0
1	85:155491609-155491674	0	0	0	1	0
1	1722:160929-161185	2	0	2	0	0
1	1977:56912-58008	1	0	0	0	2
10	237:15948661-15948725	0	0	0	1	0
10	237:15912453-15912724	0	0	0	1	0
10	3544:192071-193361	0	0	1	0	0
10	1078:1283888-1284898	1	0	0	0	0
10	2158:29816-31876	0	0	1	0	0
10	1078:705501-705900	1	0	0	0	0
10	1078:122126-122191	1	0	1	0	0
10	1078:86492-86612	1	0	0	0	0
10	3080:187864-188024	0	0	1	0	0
10	149:13129263-13132137	0	0	0	0	1
10	182136:63912-64173	0	1	1	1	1
10	5094:254900-254952	0	0	1	0	1
10	237:12216418-12216474	0	0	0	1	0
10	405:3734331-3735929	0	0	1	0	0
10	237:12008970-12009187	0	0	0	2	0
10	729:88390-88666	1	0	0	0	0
10	729:99253-99372	1	0	0	0	0
10	1711:288923-289362	2	0	1	1	0
10	237:11135167-11135243	0	0	0	1	0
10	729:719781-719909	1	0	1	0	0
10	405:1573170-1573228	0	0	1	1	0
10	184039:240122-240433	0	1	1	1	2
10	461:433977-434126	1	0	0	1	1
10	461:766248-766475	1	0	0	0	0
10	184039:1300621-1300785	0	1	0	0	0
10	405:289750-290450	0	0	1	1	0
10	183006:16975-18223	0	1	1	2	2
10	237:7666880-7666936	0	0	0	1	0
10	1948:403017-403490	1	1	1	1	1
10	237:6845407-6845489	0	0	0	1	0
10	1597:726747-726928	1	0	2	1	1
10	149:4786534-4787666	0	0	0	0	1
10	237:4896069-4896135	0	0	0	1	0
10	1709:48054-48188	0	0	1	0	0
10	237:4432333-4432445	0	0	0	1	2
10	237:4389343-4389539	0	0	0	2	1
10	237:3906430-3906577	1	0	1	2	0
10	149:3080005-3080081	1	1	0	0	1
10	832:638599-638775	0	0	2	0	1
10	237:2583967-2584037	0	0	0	1	0
10	237:2481928-2482853	0	0	0	1	2
10	204244:10041-10363	1	1	1	1	2
10	3757:99477-99534	1	0	0	2	0
10	765:58499-58732	1	0	2	0	1
10	207991:67789-67970	1	0	0	0	0
10	122668:3732-3787	0	0	0	0	2
10	21:76695321-76695493	0	0	0	0	1
10	137:75502778-75502828	0	0	0	1	1
10	182924:602679-603102	0	1	2	2	0
10	1317:213420-213474	0	0	1	1	0
10	182924:694670-698385	0	1	1	0	0
10	21:75911931-75912794	0	0	0	0	2
10	21:75614824-75615762	0	0	0	0	1
10	186663:4142133-4142607	0	1	1	1	0
10	21:75263050-75263921	0	0	0	0	1
10	322237:105211-106286	0	1	0	0	0
10	21:74414059-74414246	0	0	0	0	1
10	186663:3245302-3245589	0	1	0	1	0
10	21:73881250-73884298	0	0	0	0	2
10	544:979708-980001	0	0	1	1	0
10	544:982490-984076	0	0	1	0	0
10	137:72714870-72715938	0	0	0	1	0
10	21:73552672-73553482	0	0	0	0	1
10	137:72598539-72598592	0	0	0	1	0
10	137:72428057-72428255	0	0	0	1	0
10	1123:10172-10632	1	0	0	0	1
10	137:72213646-72214011	0	0	0	1	0
10	2896:133601-133658	1	0	1	2	2
10	137:71711104-71711206	0	0	0	2	1
10	186663:1530968-1531716	0	1	0	0	0
10	21:72336353-72337289	0	0	0	0	1
10	21:72132070-72132125	0	0	0	0	1
10	910:754992-758245	0	0	1	1	0
10	1897:21097-21500	1	0	1	0	0
10	21:71247311-71249641	0	0	0	0	1
10	21:71285172-71286074	0	0	0	0	1
10	137:70227257-70227465	0	0	0	1	0
10	183472:1892475-1892578	0	1	0	1	2
10	910:1634448-1634647	0	0	2	0	0
10	792:226812-228081	2	1	0	0	2
10	137:68463821-68463875	0	0	0	1	0
10	137:67740752-67740813	0	0	0	1	0
10	137:67640213-67640304	0	0	0	1	0
10	1695:12495-12651	2	0	0	0	1
10	177602:15512-18774	0	1	0	1	0
10	895:482750-483077	0	0	1	0	0
10	186194:873782-873920	0	1	0	0	0
10	895:680098-680243	0	0	1	1	1
10	137:65873221-65873555	0	0	0	2	0
10	137:65740116-65740284	0	0	0	1	0
10	689:312518-312674	1	1	2	0	2
10	689:38869-39314	1	0	0	0	0
10	1082:696313-696561	0	0	2	0	1
10	21:64835371-64835744	0	0	0	0	1
10	21:64564882-64565226	0	0	0	0	1
10	298:56560-56919	1	0	0	2	1
10	21:64100978-64110785	0	0	0	0	1
10	21:63919134-63919220	0	0	0	0	1
10	21:63897179-63897400	0	0	0	0	1
10	137:62848641-62848836	0	0	0	2	0
10	137:62795341-62795561	0	0	0	2	1
10	21:63490905-63503861	0	0	0	0	2
10	21:63042842-63043093	0	0	0	0	1
10	137:62189598-62189706	0	0	0	1	0
10	21:62769211-62769738	0	0	0	0	1
10	21:62790647-62790858	0	0	0	0	1
10	912:192186-192546	0	0	1	0	0
10	137:61280427-61280483	0	0	0	1	0
10	912:275506-275822	0	0	1	0	2
10	21:62003601-62003932	0	0	0	0	1
10	2354:243992-244160	0	1	0	0	0
10	912:469754-471472	0	0	1	0	0
10	912:486501-490468	0	0	1	1	0
10	183886:5218-5912	0	1	1	0	2
10	182054:35826-37234	0	1	0	0	0
10	137:60165748-60168928	0	0	0	1	0
10	21:60788056-60789149	0	0	0	0	1
10	137:59902359-59902561	0	0	0	1	0
10	21:60717278-60717386	0	0	0	0	1
10	137:59817858-59817910	0	0	0	1	0
10	137:59813453-59813510	0	0	0	1	1
10	596:546505-546564	0	0	2	2	1
10	1835:91685-91920	1	0	1	0	0
10	137:57737903-57738035	0	0	0	2	1
10	1599:187376-187849	0	0	1	0	0
10	184442:314164-314668	0	1	0	0	0
10	677:874855-874946	1	0	0	0	0
10	182966:459417-459577	0	1	0	0	0
10	2893:25149-25199	0	0	1	0	0
10	443:1887231-1891968	0	0	2	2	1
10	21:56880521-56885450	0	0	0	0	1
10	137:55947207-55947387	0	0	0	2	0
10	137:55943205-55943258	0	0	0	2	0
10	196:877377-878109	1	0	1	2	1
10	184274:277957-278168	0	1	1	2	0
10	137:55480035-55480119	0	0	0	2	0
10	196:1298827-1298884	1	0	1	0	1
10	196:1312598-1312815	2	0	1	2	2
10	21:55946456-55956338	0	0	0	0	2
10	21:55196771-55196848	0	0	0	0	1
10	443:6564-7762	0	0	1	0	0
10	353:507307-509604	0	0	1	0	0
10	1637:271998-272814	1	0	0	2	1
10	137:53155059-53155124	0	0	0	2	0
10	1637:442997-443075	1	0	0	2	2
10	3524:326191-328685	1	0	0	0	0
10	185709:81676-81825	0	1	0	0	0
10	137:51182868-51182934	0	0	0	2	2
10	1957:539282-540319	0	0	2	0	2
10	137:49954142-49954196	0	0	0	2	1
10	21:50720165-50720247	0	0	0	0	1
10	21:50414644-50414716	0	0	0	0	1
10	185076:2250056-2250144	0	1	0	2	2
10	185076:1892311-1894219	0	1	0	0	0
10	3965:700812-701282	0	0	1	0	0
10	21:48445899-48446133	0	0	0	0	1
10	137:47337972-47338086	0	0	0	2	0
10	21:48039613-48039856	0	0	0	0	1
10	234:211902-212118	1	0	0	0	0
10	890:225288-225769	0	0	1	0	0
10	21:47459726-47459781	0	0	0	0	1
10	137:46399756-46412335	0	0	0	2	0
10	183020:1170300-1170389	0	1	0	0	2
10	2845:255095-256194	0	0	1	0	0
10	269427:18034-18549	0	0	1	1	2
10	349:5833235-5833748	0	0	1	0	0
10	21:45642308-45643245	0	0	0	0	1
10	137:45417093-45418756	0	0	0	2	0
10	21:45157371-45157701	0	0	0	0	1
10	3690:267686-267877	1	0	0	0	1
10	186658:1524594-1525825	0	1	1	0	0
10	180716:32771-32878	0	1	0	0	0
10	137:42395733-42405642	0	0	0	1	0
10	349:2236653-2236945	0	0	1	0	0
10	750:547929-548049	1	0	0	0	0
10	186658:302283-302919	0	1	0	2	0
10	236:1298719-1298785	1	0	0	0	0
10	349:908672-908924	0	0	1	2	0
10	236:403909-403984	1	0	0	0	0
10	137:40320189-40320393	0	0	0	1	1
10	21:39781007-39782226	0	0	0	0	1
10	137:39321198-39321288	0	0	0	2	0
10	137:39296656-39296860	0	0	0	1	0
10	137:39037519-39037788	0	0	0	1	0
10	3646:880890-881774	1	0	0	0	1
10	21:38536377-38537866	0	0	0	0	2
10	3646:274768-275373	1	0	0	0	0
10	21:38356244-38356391	0	0	0	0	2
10	208388:92068-92587	1	0	2	2	0
10	137:37588819-37589396	0	0	0	1	1
10	137:37099129-37099580	0	0	0	1	1
10	137:36427167-36429450	0	0	0	1	1
10	137:36103297-36103548	0	0	0	1	0
10	21:36086858-36087019	0	0	0	0	1
10	469:621285-621785	2	0	0	2	2
10	137:35357650-35357721	0	0	0	2	0
10	469:1144260-1144317	1	1	0	1	1
10	3074:184895-185020	0	0	1	2	0
10	137:34823002-34823095	0	0	0	2	0
10	21:34472906-34473537	0	0	0	0	1
10	807:561147-561559	1	0	0	0	0
10	21:32947883-32948074	1	0	2	0	1
10	456:3572-3703	0	0	1	0	1
10	137:32839537-32840831	0	0	0	2	0
10	21:32887642-32888171	0	0	0	0	1
10	2089:237765-237828	0	1	0	0	0
10	137:32419499-32419574	0	0	0	2	0
10	287902:15018-15521	0	0	1	0	0
10	2136:452218-452722	0	1	0	0	0
10	2136:376923-376980	0	1	0	1	0
10	717:77449-77585	1	1	0	0	1
10	287522:155649-157934	0	0	1	2	0
10	272:613445-613784	0	1	0	2	2
10	21:30135592-30135646	0	0	0	0	2
10	21:29906188-29908595	0	0	0	0	2
10	137:29756150-29756242	0	0	0	1	0
10	137:29693817-29693871	0	0	0	2	0
10	1203:385227-385403	1	2	0	1	1
10	1203:497629-498722	1	0	0	0	1
10	1203:535490-535540	2	0	0	0	1
10	272:1352184-1352243	0	2	1	2	2
10	3423:410395-410451	1	2	1	1	2
10	287522:1781768-1782716	0	0	1	1	0
10	722:1051923-1052012	0	1	0	0	1
10	137:28614179-28615745	0	0	0	1	0
10	21:28557946-28558038	0	0	0	0	1
10	283858:244362-245481	0	0	1	0	0
10	21:28114572-28114907	0	0	0	0	1
10	487:285959-286421	1	0	0	0	0
10	21:27854548-27854717	0	0	0	0	1
10	21:27621586-27621683	0	0	0	0	1
10	354:375324-375374	0	2	0	2	1
10	287163:1060961-1061457	0	0	1	1	0
10	511:727986-729277	1	0	1	0	0
10	2020:263081-263204	0	1	1	0	1
10	284591:805943-806362	0	0	1	0	0
10	21:25096269-25101502	0	0	0	0	1
10	21:24724675-24724798	0	0	0	0	1
10	21:24627665-24627883	0	0	0	0	1
10	679:186246-187115	0	1	1	0	0
10	21:24404074-24406343	0	0	0	0	2
10	281433:159086-159244	0	0	1	0	0
10	2249:38287-38470	1	0	1	0	0
10	21:23483991-23484412	0	0	0	0	1
10	633:118144-118202	2	2	0	0	0
10	633:157185-157251	1	0	0	0	1
10	633:191191-191243	1	0	0	0	0
10	633:820360-822480	2	0	0	0	0
10	633:939676-940451	1	0	0	0	0
10	633:949861-951402	1	0	0	0	0
10	284582:348449-348731	0	0	1	0	0
10	282028:51138-51880	0	0	1	0	0
10	710:100725-101151	0	1	1	0	0
10	21:20396543-20397303	0	0	0	0	1
10	1510:318007-318648	2	1	1	0	2
10	1510:174192-177012	2	1	0	0	0
10	631:880698-880802	1	0	0	0	1
10	21:19150620-19150676	0	0	0	0	2
10	553:661585-661683	0	2	0	0	2
10	137:18350886-18350940	0	0	0	1	0
10	21:18087073-18087166	0	0	0	0	1
10	2490:341777-341885	1	1	0	0	2
10	615:634561-634848	0	1	0	0	0
10	2013:6146-6337	1	0	0	0	2
10	21:15970722-15970803	0	0	0	0	1
10	603:20648-21975	2	1	1	0	2
10	3008:42372-42698	0	1	0	0	1
10	21:13777750-13779059	0	0	1	0	1
10	21:13586868-13587057	0	0	0	0	1
10	287291:33346-33802	0	0	1	0	0
10	1286:219999-220096	0	1	1	0	2
10	3743:797170-800410	1	0	2	0	1
10	524:654453-657927	0	1	0	0	0
10	524:654928-656477	0	1	1	0	2
10	524:1020328-1022188	0	1	0	0	1
10	524:1026422-1027060	0	1	0	0	1
10	524:1769043-1769380	0	1	0	0	0
10	524:2096096-2097861	0	1	0	0	0
10	3728:551400-552687	1	1	2	0	2
10	524:2625354-2625437	0	1	0	0	0
10	330:1230896-1231008	0	1	0	0	0
10	21:8997973-8998081	0	0	0	0	1
10	330:1113046-1113929	0	1	0	0	0
10	330:675272-675788	0	1	1	0	2
10	21:7838650-7838828	0	0	0	0	1
10	1110:224727-224922	0	1	0	0	0
10	21:7565261-7565352	0	0	0	0	1
10	568:408036-408224	0	0	1	0	0
10	137:6171209-6172666	0	0	0	1	0
10	3003:352252-353549	1	0	1	0	1
10	21:5932009-5932169	0	0	0	0	1
10	1459:29901-32219	0	0	1	0	0
10	21:5041109-5041311	0	0	0	0	1
10	21:4799365-4800860	0	0	0	0	1
10	21:4734420-4736087	0	0	0	0	1
10	2028:479675-479938	0	0	1	0	0
10	1229:28045-28502	0	1	0	0	0
10	149:21964674-21965966	0	0	0	0	2
10	149:21889435-21890252	0	0	0	0	2
10	185499:165697-168009	0	1	0	0	0
10	320:1941588-1941669	1	0	0	0	0
10	745:1015205-1015264	0	0	1	0	0
10	745:506106-506404	0	0	1	2	0
10	745:447591-447644	0	0	1	0	0
10	745:281075-281850	0	0	1	0	0
10	237:20532841-20535397	0	0	0	2	0
10	320:898784-899446	1	0	0	0	0
10	320:492747-492824	2	1	2	2	2
10	320:425709-426149	1	1	0	0	1
10	149:19412834-19414126	0	0	0	0	1
10	149:19371749-19373054	0	0	0	0	1
10	2900:45492-45608	0	0	1	0	0
10	237:19029241-19030108	0	0	0	2	0
10	209464:11345-12683	1	0	0	2	0
10	237:18859134-18859581	0	0	0	2	0
10	175157:8860-14015	0	1	0	0	1
10	149:18661509-18663117	0	0	0	0	1
10	149:18417178-18421574	0	0	0	0	1
10	3133:593124-593238	0	0	1	2	0
10	237:17996593-18001290	0	0	0	2	0
10	149:17836400-17836596	0	0	0	0	1
10	2231:150773-150899	0	0	2	0	1
10	237:17775410-17775608	0	0	0	2	0
10	2232:361438-361534	0	0	1	0	0
10	237:17183665-17183727	0	0	0	2	0
10	21:3613675-3615562	0	0	0	0	1
10	209497:17752-18309	1	0	1	0	0
10	209497:302312-302364	1	0	0	0	0
10	209497:683461-683645	1	2	2	0	1
10	209497:801869-802445	1	2	2	0	2
10	209497:1008826-1008898	1	2	2	0	0
10	1012:696571-700582	0	0	1	0	0
10	1012:737185-737253	0	0	1	0	0
10	471:993953-994018	0	1	0	0	0
10	21:1556906-1556977	0	0	0	0	1
10	471:1276193-1276313	0	1	0	0	0
10	471:1282782-1282949	0	1	0	0	0
10	471:1375009-1375080	0	1	0	0	1
10	21:319564-319614	0	0	0	0	1
11	554:414990-415852	0	0	2	0	1
11	2264:181319-182380	1	0	0	0	0
11	3657:55991-56096	1	1	0	0	0
11	74:47496687-47496748	0	0	0	0	1
11	554:1541176-1541288	0	0	1	0	1
11	554:1898724-1899251	0	0	1	0	1
11	3657:956866-957172	1	0	0	0	0
11	3657:1106694-1107489	1	0	0	0	0
11	74:46279768-46279822	0	0	0	0	1
11	578:922180-922235	0	2	0	0	2
11	285066:4367-5011	0	0	1	0	1
11	3324:74166-74645	1	1	1	2	2
11	263:4202680-4202742	0	0	0	1	0
11	263:4538546-4538605	1	1	0	1	0
11	263:4725915-4726660	0	0	0	1	0
11	1089:66687-66973	1	0	0	0	2
11	4514:159180-159242	0	0	1	0	1
11	4514:106632-107235	0	0	1	0	0
11	263:5288863-5289666	0	0	0	1	1
11	2842:735897-736079	1	0	0	0	0
11	2842:718574-718897	1	0	1	0	2
11	2031:61957-62197	0	1	0	0	0
11	263:6287157-6288025	0	0	0	1	2
11	185592:6846-6905	0	1	0	0	0
11	74:42050864-42051203	0	0	0	0	1
11	263:6550978-6551117	0	0	0	1	0
11	263:6983080-6985087	0	0	0	1	0
11	431:923581-924444	2	0	0	1	0
11	2365:11624-24588	0	1	0	0	0
11	431:474330-474407	1	0	0	0	0
11	431:32190-32305	2	0	0	0	0
11	74:40526623-40527079	0	0	0	0	1
11	593:159558-160869	1	0	0	0	1
11	593:1080874-1081715	1	0	0	1	0
11	74:37830929-37830998	0	0	0	0	2
11	184767:1164224-1164409	0	1	0	0	0
11	2243:121274-121614	0	0	1	0	0
11	263:11696902-11697651	0	0	1	2	0
11	263:11732690-11732762	0	0	0	2	0
11	186628:597802-598011	0	1	0	0	0
11	2479:368038-368165	0	0	1	1	0
11	784:154170-154308	0	0	1	0	0
11	784:433629-433940	0	0	2	0	1
11	784:511030-511737	0	0	1	0	0
11	74:34620439-34621026	0	0	0	0	1
11	287814:17447-20652	0	0	1	0	2
11	74:33549332-33550018	0	0	0	0	1
11	74:33530477-33530627	0	0	0	0	1
11	263:15529735-15529786	0	0	0	2	0
11	263:15981129-15981301	0	0	0	2	0
11	74:32421798-32423176	0	0	0	0	1
11	182208:478602-478724	0	1	1	2	2
11	3429:175706-176821	0	0	2	0	0
11	182208:91608-91748	0	1	1	0	2
11	183298:1285426-1285672	0	1	0	0	0
11	827:331762-332284	0	0	1	0	0
11	183298:850844-853507	0	1	0	0	0
11	183298:799426-799584	0	1	0	0	0
11	676:21148-21262	0	0	2	0	2
11	186281:158414-159868	0	1	1	0	1
11	74:29500648-29500774	0	0	0	0	2
11	263:19198657-19198860	0	0	0	2	0
11	263:19352390-19353613	0	0	0	2	0
11	186281:1383430-1383538	0	1	1	0	0
11	676:1523265-1523318	0	0	1	0	1
11	263:20389364-20390837	0	0	0	2	0
11	263:20765884-20765965	0	0	0	2	0
11	1869:251041-253578	0	0	1	0	0
11	263:21594312-21594424	0	0	0	2	0
11	74:26740606-26744863	0	0	0	0	2
11	263:21906386-21908439	0	0	0	2	0
11	3896:164413-164473	0	0	1	0	0
11	248:1186976-1187092	1	0	0	0	0
11	3896:971712-972099	0	0	1	0	1
11	186291:651049-656143	0	1	0	0	0
11	186291:406371-407563	0	1	0	0	0
11	74:25005318-25005571	0	0	0	0	1
11	408:197684-198576	1	1	0	0	1
11	74:24901037-24903828	0	0	0	0	1
11	186291:133158-134091	0	1	0	0	0
11	408:64450-64513	1	0	0	0	0
11	74:24685352-24685646	0	0	0	0	1
11	74:24628850-24629202	0	0	0	0	2
11	1194:143311-144219	1	0	0	0	0
11	74:24350874-24350938	0	0	0	0	2
11	1086:504297-504359	0	0	1	1	2
11	1194:372150-372348	1	1	2	0	2
11	1194:488962-489017	2	1	2	0	2
11	3597:933900-934250	1	1	1	2	0
11	74:22839861-22839972	0	0	0	0	1
11	771:648307-648443	1	1	1	0	0
11	771:483501-484289	1	1	0	0	2
11	771:420648-421246	1	1	0	0	2
11	74:22331508-22331604	0	0	0	0	1
11	243:435041-435482	1	0	0	0	0
11	263:25983185-25984685	0	0	0	2	2
11	243:1154025-1154779	1	1	2	2	2
11	243:1567681-1568276	2	1	0	2	1
11	74:20036314-20039486	0	0	0	0	1
11	263:27197919-27197989	0	0	0	2	2
11	74:18274801-18277230	0	0	1	2	1
11	263:28886574-28886626	0	0	0	2	0
11	963:493076-495446	0	0	1	0	0
11	263:29798357-29798974	0	0	0	2	0
11	263:29905608-29906086	0	0	0	2	0
11	742:1176311-1177059	1	0	0	0	0
11	74:16528744-16529663	0	0	0	0	1
11	74:15975610-15975710	0	0	0	0	1
11	74:15714080-15714413	0	0	0	0	1
11	74:15633978-15635031	0	0	0	0	1
11	263:31453168-31460053	0	0	0	2	2
11	74:15572808-15576206	0	0	0	0	2
11	2489:14693-15053	1	0	0	0	0
11	3931:53921-56028	0	0	1	0	0
11	544:688798-688909	1	0	0	0	0
11	74:14265268-14265361	0	0	0	0	1
11	74:14144549-14147905	0	0	0	0	2
11	3216:1018265-1019301	0	1	0	2	1
11	263:33482157-33482689	0	0	0	2	0
11	263:33811884-33813804	0	0	0	2	0
11	263:34298164-34299957	0	0	0	2	0
11	74:12664600-12664685	0	0	0	0	1
11	74:12619643-12619700	0	0	0	0	1
11	185065:73777-75953	0	1	0	2	0
11	207:1045832-1046087	2	0	1	0	2
11	207:1228180-1228490	1	0	0	2	0
11	74:11492812-11492908	0	0	0	0	1
11	207:2150565-2151802	1	0	1	2	0
11	207:2591603-2591666	1	0	0	0	0
11	185042:2325391-2325530	0	1	0	0	0
11	138:66967687-66968030	0	0	0	2	0
11	74:9368512-9371248	0	0	0	0	1
11	185042:1283557-1283914	0	1	0	2	1
11	74:8211980-8212470	0	0	0	0	1
11	806:800018-803892	2	0	1	2	1
11	138:65192584-65192650	0	0	0	1	0
11	138:64775367-64776268	0	0	0	1	2
11	1641:19950-20277	1	0	0	0	0
11	74:6841315-6841430	0	0	0	0	2
11	74:6515919-6516791	0	0	0	0	2
11	1822:176059-176188	0	0	1	0	0
11	138:62408985-62409058	0	0	0	1	0
11	389:299247-299541	0	1	0	1	0
11	74:4794022-4794173	0	0	0	0	2
11	285042:108513-108792	0	0	1	0	0
11	138:60964704-60964893	0	0	0	1	0
11	867:570938-572953	0	0	1	1	2
11	74:2875340-2875817	0	0	0	0	1
11	138:59805322-59809911	0	0	1	2	1
11	867:1041986-1043072	0	0	1	0	1
11	284538:49986-51281	0	0	1	0	0
11	3449:356798-358086	1	0	0	0	1
11	2286:224979-225030	1	0	0	0	0
11	1049:1618887-1619256	0	0	1	0	1
11	74:1414320-1414415	0	0	0	0	1
11	741:1143517-1144090	2	1	0	0	2
11	741:1092497-1093226	1	0	0	1	0
11	1049:840377-841632	0	0	1	0	0
11	347:380430-384418	0	1	0	0	1
11	741:273347-273654	1	0	0	0	0
11	741:252395-252525	2	0	1	0	0
11	741:251173-251281	2	0	1	0	0
11	74:151162-151279	0	0	0	0	1
11	74:136494-136689	0	0	0	0	2
11	69:42681032-42681510	0	0	0	0	2
11	2183:714117-715296	1	0	0	0	2
11	69:42521094-42524865	0	0	0	0	2
11	2125:47685-47873	0	0	1	0	1
11	1599:1351502-1352757	1	0	0	0	0
11	1599:1318814-1318869	1	1	0	0	1
11	413:127462-127533	0	1	0	0	0
11	413:330644-330837	0	2	1	0	2
11	413:371920-375034	0	1	0	0	0
11	488:531642-532695	0	0	2	0	2
11	69:40815025-40815139	0	0	0	0	2
11	413:905633-907965	0	1	0	0	0
11	488:1121030-1133549	0	0	1	2	1
11	413:1023884-1024091	0	2	1	0	0
11	413:1599078-1602115	0	1	0	0	0
11	138:53100401-53101605	0	0	0	2	0
11	413:1801327-1801747	0	1	0	0	0
11	3139:965375-967429	1	1	2	0	0
11	1666:184805-184857	1	0	0	0	0
11	69:38825633-38827640	0	0	0	0	1
11	69:38745782-38746042	0	0	0	0	1
11	69:38614461-38614572	0	0	0	0	1
11	2575:570392-571921	1	1	0	0	0
11	3278:148611-148698	0	0	1	0	0
11	413:4101630-4102233	0	2	0	0	0
11	69:37328282-37328375	0	0	0	0	1
11	413:4324100-4329170	0	1	0	0	0
11	69:37148201-37148882	0	0	0	0	1
11	413:4651357-4651991	0	1	0	0	2
11	413:4691456-4691603	0	1	0	0	0
11	413:4727975-4728725	0	2	0	0	0
11	1735:573836-576441	1	0	0	0	0
11	3126:403755-404692	0	0	1	0	0
11	4339:24727-25226	0	0	1	0	2
11	4339:48638-49116	0	0	1	0	2
11	69:35970448-35971669	0	0	0	0	2
11	2888:20360-20579	1	0	0	0	0
11	3329:844108-845130	0	0	1	0	0
11	3329:682585-682697	0	0	2	0	0
11	69:35195515-35195617	0	0	0	0	2
11	307:561231-574903	1	0	0	0	1
11	69:34458219-34459508	0	0	0	0	1
11	226:5452256-5452903	0	1	0	0	0
11	3371:5440-7514	0	0	1	0	1
11	226:4790953-4791134	0	1	2	0	1
11	69:33682322-33682437	0	0	0	0	1
11	69:33567535-33567743	0	0	0	0	1
11	3592:5251-5405	0	0	1	0	2
11	836:287382-288679	0	0	1	0	0
11	2384:99375-99482	0	0	1	0	0
11	1780:81553-87386	1	0	0	0	2
11	541:767726-768423	2	0	1	0	0
11	3602:1181332-1181470	0	0	1	0	0
11	226:1090866-1091026	0	1	0	0	0
11	551:100776-101321	1	0	1	0	0
11	551:435571-435684	1	2	0	0	0
11	1727:372137-374944	2	0	0	0	0
11	1727:329530-330833	1	0	0	0	0
11	296:129865-130891	2	1	0	0	2
11	69:27184464-27184636	0	0	0	0	1
11	69:26512132-26513085	0	0	0	0	1
11	3787:310369-310698	1	1	2	0	0
11	69:25779373-25781714	0	0	0	0	1
11	3247:2257-2308	0	1	1	0	1
11	210:1450671-1453164	2	0	1	0	2
11	299:1110164-1110235	0	2	2	0	1
11	3781:2024641-2025506	1	0	0	0	0
11	2393:423820-426445	0	1	0	0	0
11	2393:17688-17793	0	1	0	0	1
11	643:135956-136084	0	1	1	0	1
11	3737:719231-720139	1	0	1	0	0
11	69:21979449-21979511	0	0	0	0	1
11	2711:1065158-1065549	0	0	1	0	1
11	69:21103823-21104420	0	0	0	0	1
11	3483:111829-112503	0	0	1	0	0
11	208860:891919-893022	1	1	0	0	2
11	1588:1291381-1292381	0	0	1	0	2
11	208860:327575-328196	1	1	1	0	2
11	69:19955014-19957839	0	0	0	0	1
11	533:807044-807499	0	2	0	0	1
11	479:278734-279704	0	0	2	0	1
11	69:16827207-16827364	0	0	0	0	1
11	138:29578998-29579090	0	0	0	1	2
11	69:16247792-16247897	0	0	0	0	1
11	745:235316-236824	0	1	2	0	0
11	2068:317843-319328	0	0	1	0	0
11	2068:734472-735544	0	0	1	0	0
11	539:1105210-1107774	1	0	0	0	0
11	539:866538-866898	1	0	0	0	0
11	69:14020086-14024849	0	0	0	0	2
11	539:259583-259917	1	0	0	0	1
11	2843:824608-826594	1	0	0	0	1
11	69:12624982-12626421	0	0	0	0	1
11	2365:422838-422896	0	0	2	0	2
11	186208:24424-24553	0	1	0	0	0
11	2310:175859-177077	1	0	0	0	2
11	2491:5508-5600	0	1	0	0	1
11	758:285863-287408	0	0	1	0	0
11	492:1048500-1048788	2	0	1	0	2
11	1030:735049-735100	0	0	2	0	2
11	1030:102690-102758	0	0	1	0	1
11	69:9366901-9367066	0	0	0	0	1
11	3465:58875-58935	0	0	1	0	1
11	2465:156769-158461	1	0	0	0	0
11	185591:128918-129059	0	1	0	0	2
11	69:7426847-7428747	0	0	0	0	1
11	3607:184234-187861	0	0	1	0	1
11	138:20350958-20351072	0	0	0	1	0
11	932:196570-197986	0	0	1	0	0
11	291:1016061-1017651	0	1	2	0	0
11	682:195877-196254	1	0	0	0	0
11	682:276319-276770	1	1	0	0	0
11	291:1548544-1548950	0	2	0	0	0
11	682:743911-744175	1	2	1	0	0
11	682:1041870-1042122	1	0	1	0	0
11	291:1926989-1928283	0	1	0	0	0
11	682:1478028-1478475	2	0	2	0	0
11	291:2409984-2410137	0	2	0	0	0
11	291:2482965-2483034	0	2	0	0	0
11	155:474314-474591	2	0	0	0	0
11	1004:57811-57921	0	1	2	0	0
11	180433:230016-230183	0	1	0	0	1
11	69:3532722-3532945	0	0	0	0	1
11	676:466527-466622	1	0	1	0	0
11	676:384332-384404	1	0	1	0	0
11	4877:615633-616234	0	0	1	0	1
11	69:1867542-1867616	0	0	0	0	1
11	531:1484828-1488001	1	0	2	0	0
11	531:701364-701495	2	1	0	0	2
11	531:544892-549447	1	1	0	0	1
11	531:353977-354097	1	0	0	0	1
11	155:90358-90522	0	0	0	0	2
11	2077:2052-2402	1	0	0	0	0
11	138:11934894-11935013	0	0	0	2	0
11	1569:7453-7670	1	0	0	0	1
11	155:3552608-3553626	0	0	0	0	2
11	1032:203559-203934	1	0	0	0	0
11	1032:134169-135292	1	0	1	0	2
11	574:302819-302883	1	0	0	0	0
11	351:2038896-2039160	0	1	0	0	2
11	3330:117961-118013	1	2	1	0	2
11	927:1359339-1359485	2	2	0	0	2
11	351:1176068-1176128	2	2	2	0	2
11	155:7621517-7623051	1	2	2	0	2
11	927:257745-257842	1	2	0	0	2
11	927:155015-155185	2	1	2	0	1
11	351:174816-175257	0	1	0	0	0
11	279534:37323-37667	0	0	1	0	1
11	3081:296720-296881	1	1	0	0	1
11	3081:613097-614255	1	1	1	0	2
11	199:342621-342677	1	0	0	0	0
11	199:360601-360683	1	0	0	0	0
11	155:9686813-9686927	0	0	0	0	1
11	739:993556-993714	0	0	2	0	0
11	155:9906072-9906279	0	0	0	0	1
11	199:1322990-1323114	1	0	0	0	0
11	209281:9144-9371	1	0	0	0	0
11	524:256217-258813	1	0	0	0	0
11	303:1208392-1208811	0	1	1	0	0
11	303:1192406-1192490	0	1	0	0	0
11	303:1077496-1077723	0	1	0	0	0
11	283:59074-59156	0	0	0	2	0
11	625:424912-425277	2	0	0	0	0
12	142:69343679-69344891	0	0	0	1	1
12	71:272192-272896	0	0	0	0	1
12	1265:12444-14924	0	0	2	0	0
12	1265:8631-9356	0	0	2	0	0
12	71:682614-683482	0	0	0	0	2
12	353:2850938-2851203	0	1	0	0	0
12	71:1029899-1030321	0	0	0	0	1
12	210275:13920-15314	1	0	0	0	0
12	142:68375944-68378813	0	0	0	1	0
12	287782:22821-23543	0	0	1	1	0
12	287782:35902-37431	0	0	1	0	0
12	142:68092173-68092433	0	0	0	1	0
12	71:1746177-1747470	0	0	0	0	2
12	353:1754388-1754708	0	1	0	0	0
12	142:67591881-67591932	0	0	0	1	0
12	353:1671080-1672958	0	1	1	2	2
12	142:67330515-67331202	0	0	0	1	0
12	1766:127452-127570	1	0	0	1	0
12	4912:819272-819370	0	0	1	0	1
12	353:954162-954862	0	2	0	1	0
12	142:66857316-66857595	0	0	0	1	1
12	1766:454318-454656	2	2	0	2	2
12	1766:480456-480661	1	0	0	2	1
12	3244:758594-769803	0	0	2	0	0
12	71:3548986-3550002	0	0	0	0	2
12	3244:265660-266209	1	0	1	0	2
12	730:200853-201288	0	2	0	2	1
12	2697:188473-188687	0	0	1	0	0
12	142:64699162-64699467	0	0	0	1	0
12	730:670702-670876	0	1	0	1	1
12	71:5549342-5549711	0	0	0	0	1
12	142:63679664-63679764	0	0	0	1	0
12	71:5797677-5798967	0	0	0	0	1
12	1951:92230-92649	1	1	0	0	1
12	730:1295339-1295685	0	1	2	0	1
12	730:1566567-1566673	0	1	0	0	0
12	3567:420997-426833	0	0	1	1	1
12	142:62942793-62945162	0	0	0	1	0
12	71:7131662-7229749	0	0	0	0	1
12	142:61925176-61928109	0	0	0	1	1
12	71:7605623-7606508	0	0	0	0	1
12	142:61848223-61851172	0	0	0	1	0
12	142:61225405-61225523	0	0	0	1	0
12	186469:27819-31322	0	1	2	1	0
12	2687:20650-23311	0	0	1	0	0
12	386:731021-731081	0	1	0	1	0
12	71:9400463-9401188	0	0	0	0	1
12	386:473382-476259	0	1	0	0	0
12	386:318158-318871	0	1	0	0	0
12	71:9767101-9767913	0	0	0	0	2
12	1481:84039-84527	0	1	0	0	1
12	976:215416-216794	0	0	2	2	0
12	166:1078823-1079597	2	1	2	0	0
12	166:969701-969968	2	1	0	1	2
12	166:642955-643986	2	0	0	0	0
12	976:1268865-1269201	0	0	1	1	2
12	142:58162942-58163849	0	0	0	2	0
12	166:205020-205338	1	0	0	0	2
12	4516:46965-47022	0	0	1	0	1
12	2381:429244-429580	1	1	0	0	1
12	71:12613031-12613610	0	0	0	0	1
12	2511:149889-150039	1	0	0	1	1
12	823:780765-780816	0	1	0	0	1
12	71:13366581-13372068	0	0	0	0	1
12	142:56113547-56113633	0	0	0	2	0
12	142:56024010-56024241	0	0	0	1	0
12	71:13731557-13731649	0	0	0	0	1
12	198:2522609-2522723	1	0	0	0	0
12	71:14096009-14096059	0	0	0	0	1
12	142:55440235-55440315	0	0	0	2	0
12	142:54996125-54996182	0	0	0	1	0
12	665:382460-382869	0	0	1	0	0
12	71:14796539-14796592	0	0	0	0	1
12	198:1638296-1638374	2	1	1	2	2
12	142:54543046-54543103	0	0	0	1	0
12	71:15202467-15203056	0	0	0	0	1
12	198:771228-772534	1	0	0	0	0
12	665:2145425-2145551	0	0	2	2	0
12	142:52659860-52661832	0	0	0	2	0
12	142:52287003-52287539	0	0	0	1	0
12	2295:212061-215826	1	0	1	0	0
12	2125:23364-24663	1	0	0	0	0
12	534:941613-941709	0	0	1	1	1
12	404:1628429-1628961	0	2	0	0	2
12	404:1574380-1574506	0	1	0	2	0
12	71:19534367-19534595	0	0	0	0	1
12	2170:169028-169716	0	0	1	0	0
12	71:19856615-19856669	0	0	0	0	1
12	1121:260458-260519	2	2	2	2	1
12	142:49663217-49663280	0	0	0	2	0
12	1121:831060-831826	1	0	0	0	0
12	1121:839857-840385	1	0	0	0	2
12	209412:160629-161238	1	0	1	2	1
12	209412:302954-303702	1	1	1	2	0
12	285881:62825-62891	0	0	1	0	0
12	539:761481-761556	0	1	1	0	0
12	539:624243-624342	0	2	1	2	2
12	539:622204-622256	0	1	0	2	0
12	209412:943601-945515	1	0	0	0	0
12	539:430781-430836	0	2	0	2	0
12	71:22088378-22088587	0	0	0	0	2
12	71:22090680-22090736	0	0	0	0	2
12	71:22762941-22769970	0	0	0	0	2
12	71:22923441-22923827	0	0	0	0	1
12	208315:136879-139766	1	0	0	0	0
12	71:23116147-23118563	0	0	0	0	1
12	601:138725-139099	0	0	2	1	0
12	142:45791903-45792892	0	0	0	1	0
12	142:45625948-45626196	0	0	0	1	1
12	398:65723-67017	0	1	0	0	1
12	491:126617-126753	0	0	1	0	1
12	71:25064711-25064762	0	0	0	0	1
12	142:44436021-44436099	0	0	0	1	0
12	142:44020250-44020414	0	0	0	2	0
12	142:43689137-43689530	0	0	0	1	0
12	396:382578-384959	0	1	0	1	1
12	396:737133-740288	0	2	0	0	0
12	2229:36417-37037	0	0	1	0	0
12	142:43093537-43094162	0	0	0	1	0
12	650:1310367-1313146	0	0	1	0	0
12	71:26874968-26875143	0	0	0	0	1
12	650:1004989-1007495	0	0	2	2	2
12	2604:188435-189969	0	1	0	0	0
12	650:829443-829632	0	0	1	0	0
12	396:1429342-1429997	0	1	0	0	0
12	142:42088809-42089017	0	0	0	1	0
12	650:191699-192044	0	0	1	0	0
12	1017:243160-245156	0	0	1	0	0
12	1017:591767-592739	0	0	1	0	0
12	1017:611252-612027	0	0	1	2	1
12	142:40573727-40573917	0	0	0	2	0
12	142:40371552-40371659	0	0	0	2	2
12	142:40093405-40094919	0	0	0	1	0
12	565:1974192-1974244	0	0	1	0	0
12	458:1034105-1036892	0	2	2	2	2
12	71:30312956-30313048	0	0	0	0	1
12	458:302034-302088	0	1	0	1	0
12	2232:456760-457009	0	1	1	1	1
12	686:482122-482442	0	0	2	0	1
12	686:520613-520859	0	0	1	0	0
12	1592:460241-461386	0	1	1	0	1
12	209433:936333-936934	1	0	1	2	2
12	184938:16123-16195	0	1	0	0	0
12	1881:5280-5911	0	0	1	0	0
12	207254:315088-315176	1	1	2	0	2
12	4492:322624-322785	0	0	1	1	1
12	281610:51496-53466	0	0	1	0	1
12	71:37129999-37130155	0	0	0	0	2
12	142:32119243-32120970	0	0	0	1	0
12	1345:237846-239086	2	0	0	0	0
12	2079:605350-605598	0	1	0	0	0
12	142:31626130-31627459	0	0	0	1	0
12	3942:132514-132609	0	0	1	0	2
12	264754:3541-3756	0	0	1	0	0
12	2079:1569308-1571801	0	1	1	0	2
12	2079:1589254-1589697	0	1	1	0	0
12	2112:162446-162548	0	0	2	0	0
12	142:30149633-30149697	0	0	0	1	0
12	71:39552155-39552230	0	0	0	0	2
12	71:39572049-39572649	0	0	0	0	1
12	142:29647410-29647779	0	0	0	1	0
12	2838:342170-342473	1	0	0	0	0
12	142:29459718-29463814	0	0	0	2	0
12	712:1651234-1653106	0	1	0	0	0
12	71:40965996-40966157	0	0	0	0	1
12	71:41406757-41406817	0	0	0	0	1
12	71:42303633-42303935	0	0	0	0	1
12	220:51399-51654	0	1	0	0	0
12	3065:882299-883726	0	0	1	0	0
12	142:26735001-26735118	0	0	0	1	0
12	3051:141554-143262	0	0	1	0	0
12	220:1026896-1028516	0	2	0	0	1
12	452:856757-856881	0	0	1	0	0
12	142:25517192-25517302	0	0	0	1	0
12	71:44094661-44095275	0	0	0	0	1
12	452:392996-393700	0	0	1	0	0
12	71:44481978-44484027	0	0	0	0	1
12	452:98242-98677	0	0	1	0	0
12	142:24974189-24974249	0	0	0	1	0
12	142:24690043-24690112	0	0	0	1	0
12	142:24432843-24433104	0	0	0	2	0
12	3264:261472-263919	0	0	1	0	0
12	3264:261719-265010	0	0	1	0	0
12	220:2668213-2668447	0	1	0	0	0
12	71:45389439-45389716	0	0	0	0	1
12	220:2976864-2977117	0	1	0	0	0
12	220:3083364-3085311	0	2	0	0	0
12	661:1216092-1216214	1	0	1	0	0
12	71:46462986-46463557	0	0	0	0	2
12	220:4034503-4037493	0	1	0	0	0
12	220:4237178-4237260	0	2	0	0	0
12	661:2240900-2241183	2	0	0	0	0
12	181841:10060-12733	0	1	0	0	0
12	220:4910575-4912207	0	1	0	0	0
12	71:47503096-47503254	0	0	0	0	1
12	71:47591662-47591730	0	0	0	0	2
12	2506:282486-283092	0	1	0	0	0
12	531:311831-312815	0	0	1	0	0
12	531:341897-342473	1	0	1	0	0
12	3748:308737-308857	1	1	0	0	2
12	531:462670-470934	0	0	2	0	0
12	531:549984-550070	0	0	1	0	0
12	3748:82945-83048	1	1	0	0	2
12	3748:36980-37448	1	0	0	0	0
12	71:49396923-49397393	0	0	0	0	1
12	2366:502553-502950	1	0	0	0	0
12	531:1812995-1813102	0	0	1	0	1
12	2366:1013288-1013497	1	1	0	0	0
12	2366:955968-956059	1	2	0	0	1
12	2644:45069-45159	0	1	0	0	0
12	71:51187916-51189629	0	0	0	0	1
12	2997:1198049-1198107	1	2	0	0	0
12	71:51387135-51387185	0	0	0	0	1
12	633:360023-360182	0	1	0	0	2
12	2997:390707-390801	1	2	0	0	2
12	633:599678-599787	0	1	0	0	2
12	633:1218568-1218628	0	1	0	0	0
12	71:53032594-53035931	0	0	0	0	1
12	633:1467841-1471683	0	1	0	0	1
12	71:53249675-53249768	0	0	0	0	1
12	633:1977972-1978812	0	1	0	0	0
12	633:2419190-2419352	0	1	0	0	0
12	978:637208-637535	1	2	0	0	2
12	2849:506476-506545	0	1	0	0	1
12	953:1447005-1448016	0	0	1	0	0
12	71:55592909-55594336	0	0	0	0	1
12	2849:32892-36810	0	1	0	0	0
12	703:10670-13363	0	1	0	0	1
12	703:233822-237031	0	2	0	0	0
12	703:244440-244668	0	2	0	0	0
12	703:330264-331887	0	1	0	0	0
12	703:834410-834573	0	1	0	0	0
12	209157:508250-508434	1	2	2	0	2
12	953:331465-332460	0	0	1	0	0
12	953:148481-148757	0	0	1	0	0
12	953:115096-115291	0	0	1	0	0
12	71:56915665-56920770	0	0	0	0	1
12	71:57298053-57298336	0	0	0	0	1
12	288080:7592-17672	0	0	1	0	0
12	288080:40024-41137	0	0	1	0	0
12	703:2163584-2174068	0	1	0	0	0
12	71:57834830-57835183	0	0	0	0	1
12	2986:18804-18990	0	0	1	0	0
12	703:2355432-2358437	0	1	0	0	0
12	703:2411310-2411470	0	1	0	0	1
12	703:2984866-2985922	0	1	0	0	0
12	71:58672244-58672825	0	0	0	0	1
12	3127:82555-85986	0	0	1	0	0
12	703:3489242-3494000	0	1	0	0	0
12	71:59228899-59229407	0	0	0	0	1
12	71:59396361-59396591	0	0	0	0	1
12	703:3731695-3732173	0	1	1	0	0
12	703:3734734-3735885	0	1	0	0	0
12	798:517317-517744	2	0	0	0	1
12	703:3807320-3812901	0	1	0	0	0
12	703:3854782-3856015	0	1	0	0	0
12	2135:395490-395744	0	0	1	0	0
12	71:59756679-59757021	0	0	0	0	1
12	703:4293677-4293731	0	1	0	0	0
12	71:60101462-60101589	0	0	0	0	1
12	473:1409017-1409143	0	0	1	0	0
12	71:60567329-60567556	0	0	0	0	2
12	71:60597862-60601093	0	0	0	0	2
12	3416:395982-396075	1	0	0	0	0
12	473:852578-852847	0	0	2	0	1
12	3416:594686-595206	1	1	0	0	0
12	289:3295538-3295860	0	1	0	0	0
12	1689:70237-70354	0	1	0	0	1
12	3660:168572-169643	0	0	1	0	0
12	71:62473562-62474945	0	0	0	0	2
12	71:63336640-63336883	0	0	0	0	1
12	289:1392512-1395438	0	1	0	0	1
12	794:103346-106535	0	0	1	0	0
12	71:63705081-63706277	0	0	0	0	1
12	71:63852902-63854479	0	0	0	0	1
12	71:64154963-64155175	0	0	0	0	1
12	71:64350423-64353959	0	0	0	0	2
12	289:451918-455926	0	1	0	0	0
12	289:452089-452172	0	1	0	0	0
12	289:442008-443004	0	1	0	0	0
12	289:282231-283527	0	2	0	0	0
12	3072:265825-266221	0	0	2	0	0
12	289:173996-174106	0	1	1	0	0
12	71:65361873-65361932	0	0	0	0	1
12	71:66134860-66136183	0	0	0	0	1
12	4266:809543-810052	0	0	1	0	0
12	4266:678132-678244	0	0	1	0	1
12	142:2586963-2587154	0	0	0	2	0
12	615:131927-132068	1	0	0	0	0
12	142:1870860-1870944	0	0	0	1	2
12	142:1576703-1576885	0	0	0	2	0
12	2007:338596-339246	0	0	1	0	0
12	2007:468914-470585	0	0	1	0	0
12	2007:752294-752643	0	0	2	2	2
12	142:965421-965519	0	0	0	1	0
12	142:687505-687589	0	0	0	1	0
12	2251:231831-231889	1	0	2	0	1
12	4049:77201-77390	1	0	1	0	1
12	3165:2220615-2221100	0	1	0	0	0
12	3165:2241015-2241072	0	1	0	0	1
12	71:69302507-69302673	0	0	0	0	1
12	71:69386559-69386681	0	0	0	0	1
12	3286:90397-90458	0	0	1	0	1
12	180488:196235-198573	0	1	1	1	0
12	1950:78229-78503	1	0	0	1	2
12	208:13934685-13934783	0	0	0	0	2
12	271:13641674-13641725	0	0	0	1	0
12	1115:386522-386699	0	0	1	0	1
12	208:13326335-13326909	0	0	0	0	1
12	271:13288773-13288955	0	0	0	1	1
12	1677:111453-111916	0	1	0	1	0
12	1029:343867-343920	1	0	1	0	1
12	271:11801148-11803109	0	0	0	1	0
12	271:11795072-11795765	0	0	0	1	0
12	528:329034-330877	1	0	0	0	0
12	528:489752-490567	1	0	0	0	0
12	528:510036-510228	1	0	0	1	0
12	549:826774-827659	0	0	1	0	0
12	271:11511578-11512848	0	0	0	1	0
12	2570:373600-376069	1	1	0	0	1
12	549:918942-919057	0	0	2	0	2
12	549:936601-941142	0	0	2	0	1
12	1238:636326-636769	0	0	1	1	1
12	1131:64642-64773	2	1	0	2	2
12	271:9565428-9565505	0	0	0	1	0
12	1131:192511-192958	1	1	0	2	0
12	1131:291777-291881	2	0	1	2	0
12	1131:416570-417044	1	1	0	1	1
12	1238:24904-27233	0	0	2	1	0
12	208:8809346-8812119	0	0	0	0	1
12	390:72436-73929	1	1	2	0	1
12	271:8778440-8778507	0	0	0	1	0
12	208:8689892-8689986	0	0	0	0	1
12	1932:256154-258046	1	0	1	0	0
12	507:462527-462797	0	1	1	0	1
12	271:7953581-7953840	0	0	0	1	0
12	208:7875989-7876489	0	0	0	0	1
12	3138:20897-21343	0	0	1	0	0
12	1085:18803-18933	0	1	2	1	2
12	271:7452248-7454540	0	0	0	2	1
12	1085:92599-96273	0	1	0	0	0
12	208:7183373-7183709	0	0	0	0	2
12	208:7018574-7019180	0	0	0	0	1
12	624:316922-317007	0	1	0	0	1
12	208:6587285-6588058	0	0	0	0	1
12	271:6521973-6522103	0	0	0	1	0
12	4767:177545-177761	0	0	1	0	0
12	271:5797433-5798257	0	0	0	1	0
12	584:31233-31310	1	0	1	0	0
12	271:5290768-5290822	0	0	0	1	0
12	208:4979568-4979627	0	0	0	0	1
12	271:4104738-4104801	0	0	0	2	0
12	346:1513813-1513877	0	1	1	1	0
12	4638:768189-769540	0	0	1	0	0
12	271:3582188-3582250	0	0	0	1	0
12	4638:877265-877367	0	0	1	1	1
12	536:649104-650065	2	0	0	0	0
12	271:2727430-2727529	0	0	0	2	0
12	536:1542725-1542825	2	1	0	1	0
12	859:941149-941324	0	2	2	0	1
12	374:530239-530365	0	1	0	0	0
12	271:169939-170202	0	0	0	1	0
13	2841:447135-447287	0	0	1	0	2
13	610:542722-542799	0	1	1	0	0
13	610:579351-579559	0	2	0	0	0
13	133:65006209-65006301	0	0	0	1	0
13	160:3264585-3264663	2	0	0	0	0
13	160:3235585-3235660	2	0	0	0	0
13	1431:284963-285465	0	1	0	0	0
13	1431:410857-410962	0	1	0	1	2
13	344:751528-751595	0	0	1	0	0
13	70:2110657-2110737	0	0	0	0	1
13	160:2273639-2273704	2	1	0	2	0
13	133:63483267-63484389	0	0	0	1	0
13	160:2180965-2181015	1	0	0	0	0
13	344:1638145-1638372	0	0	1	0	1
13	70:2653793-2657364	0	0	0	0	1
13	1431:1560784-1560868	0	1	1	0	1
13	1431:1580516-1580664	0	1	0	1	2
13	160:1291121-1292344	2	0	0	0	0
13	160:877677-878235	1	0	0	0	0
13	344:2682263-2682410	0	0	1	1	1
13	133:61921597-61925875	0	0	0	1	0
13	181271:2013-2250	0	1	1	0	1
13	160:556157-557140	1	0	2	0	0
13	133:61362181-61362418	0	0	0	1	0
13	133:61337614-61337794	0	0	0	1	0
13	419:2220527-2220739	1	2	1	1	1
13	344:4231705-4231814	0	0	1	0	0
13	344:4661004-4661092	0	0	1	0	0
13	419:1263810-1264007	1	0	0	1	1
13	419:1076292-1076346	1	1	0	1	1
13	419:787610-787870	2	1	2	2	2
13	419:552714-552775	1	0	0	0	2
13	133:58703557-58706995	0	0	0	1	0
13	500:1392269-1392419	1	1	1	0	0
13	500:975064-980975	2	1	1	0	1
13	133:57710167-57710266	0	0	0	1	0
13	500:472498-472598	2	1	0	0	2
13	3054:117630-118150	0	0	2	0	0
13	385:10764-10865	0	2	0	0	0
13	385:14623-14973	0	2	0	0	0
13	1847:305909-307197	1	0	0	0	0
13	1847:530887-530955	2	2	1	1	1
13	70:10873575-10874725	0	0	0	0	1
13	70:10910001-10912308	0	0	0	0	1
13	133:54696237-54698157	0	0	0	1	2
13	70:11514221-11515526	0	0	0	0	1
13	133:53992635-53992767	0	0	0	2	0
13	70:11816397-11816475	0	0	0	0	1
13	70:12007953-12010127	0	0	0	0	1
13	669:24076-24164	2	0	0	0	0
13	70:12936928-12937908	0	0	0	0	1
13	70:13368023-13368078	0	0	0	0	1
13	2537:135676-135747	1	1	1	1	2
13	133:51084826-51086145	0	0	0	1	0
13	3471:11094-11202	0	0	1	0	0
13	3471:63225-63584	0	0	1	0	0
13	635:582300-582438	0	1	1	0	0
13	1650:199153-199210	2	1	2	1	1
13	448:953010-953564	0	0	1	2	0
13	133:49142809-49142923	0	0	0	1	1
13	598:952281-952467	2	0	0	0	0
13	598:1093239-1093294	2	1	0	2	1
13	2132:647148-647283	1	0	1	2	1
13	448:2484436-2484492	0	0	1	0	0
13	133:47161522-47161862	0	0	0	1	0
13	632:218129-218222	0	0	1	0	1
13	394:554008-555347	1	2	0	1	0
13	724:6587-7054	0	1	0	0	1
13	133:46260208-46261399	0	0	0	1	1
13	133:45134652-45134943	0	0	0	1	0
13	2422:196256-196394	1	0	2	2	1
13	2422:1003585-1003669	1	0	0	0	1
13	864:292528-292878	0	1	0	2	0
13	519:1539683-1539756	0	0	1	1	0
13	133:42147335-42147495	0	0	0	1	0
13	1191:277337-278421	0	1	1	1	0
13	4902:3154092-3154220	0	0	1	0	0
13	1191:456919-457000	0	1	0	0	1
13	391:1273463-1273800	2	0	1	2	0
13	1191:555196-555289	0	1	0	1	2
13	70:23971694-23972992	0	0	0	0	2
13	70:24229119-24229826	0	0	0	0	1
13	584:1717066-1718135	0	1	0	0	0
13	2919:93615-93683	0	1	1	0	0
13	4902:313013-314038	1	1	1	1	0
13	1019:11209-11870	1	1	0	0	0
13	2831:36917-41736	0	0	1	1	0
13	152:438493-440393	1	0	0	2	0
13	133:34999993-35000148	0	0	0	1	1
13	2235:2397-2460	2	0	1	2	1
13	2878:1379087-1379948	0	1	2	1	1
13	133:34237877-34237930	0	0	0	1	0
13	653:1343162-1343249	0	1	0	0	1
13	1529:440676-441344	1	1	0	1	0
13	653:1030913-1031754	0	1	0	0	0
13	1529:321834-322192	1	0	0	0	0
13	70:32403751-32404263	0	0	0	0	1
13	1529:162525-168090	1	0	0	0	0
13	133:32853504-32853626	0	0	0	2	0
13	653:630347-630436	0	1	1	0	0
13	966:813869-814056	0	0	1	0	0
13	70:33162271-33163157	0	0	0	0	1
13	653:171595-171907	0	1	0	0	0
13	653:170128-170802	0	1	0	0	0
13	70:33195972-33197001	0	0	0	0	1
13	70:33309490-33309736	0	0	0	0	1
13	70:33835082-33835176	0	0	0	0	1
13	483:332017-333138	0	2	2	0	0
13	70:34528960-34529035	0	0	0	0	1
13	181224:11004-11060	0	1	0	0	0
13	287407:25570-27071	0	0	1	0	2
13	133:30923678-30923943	0	0	0	1	0
13	70:35351491-35352655	0	0	0	0	2
13	1341:19498-21248	1	0	0	0	0
13	477:580046-580133	0	1	0	0	1
13	287504:337320-337480	0	0	1	0	0
13	440:387737-387873	1	0	0	0	0
13	1811:44126-44217	1	0	0	0	1
13	2904:191088-191149	0	0	1	0	0
13	1739:12573-12678	1	0	0	0	0
13	2083:55750-56644	0	1	0	2	2
13	732:149977-150033	1	1	2	0	1
13	2083:505028-505295	0	1	0	0	0
13	133:26881778-26882012	0	0	0	1	0
13	1348:226865-227057	0	0	1	1	2
13	741:405822-406256	0	1	1	0	0
13	70:39768901-39769062	0	0	0	0	2
13	388:167513-168810	1	0	0	0	0
13	388:290546-290826	2	1	0	2	2
13	388:404566-404711	1	0	0	0	0
13	388:733911-733998	1	0	0	0	0
13	2350:121990-124576	1	0	0	0	0
13	183832:42731-42871	0	1	0	0	2
13	192:794522-795996	2	1	1	0	1
13	192:799677-799758	2	1	1	0	1
13	192:1825897-1826584	1	0	0	0	1
13	191:251679-252432	0	0	0	0	2
13	361:4009493-4010339	0	2	0	0	0
13	171:19248811-19248967	0	0	0	0	1
13	171:19128674-19129965	0	0	0	0	1
13	1082:54179-54846	1	2	0	0	0
13	201:808681-808847	2	1	1	0	2
13	1401:51383-53588	0	0	1	0	0
13	201:942927-943158	1	1	0	0	0
13	201:1949631-1949688	1	0	0	0	1
13	361:1633644-1633711	0	1	2	0	0
13	361:1428587-1429492	0	1	0	0	0
13	201:2430382-2432135	1	0	0	0	0
13	361:892758-893255	0	1	1	0	0
13	361:833498-835295	0	1	0	0	0
13	361:755987-756751	0	1	0	0	0
13	361:692527-693073	0	1	1	0	0
13	210155:28211-28497	1	0	0	0	0
13	361:463409-463487	0	1	0	0	0
13	361:47193-47516	0	1	0	0	1
13	171:15330352-15331643	0	0	0	0	1
13	462:3230190-3231904	0	1	0	0	2
13	171:14950914-14951199	0	0	0	0	2
13	392:348591-348650	1	0	0	0	0
13	462:2697916-2698032	0	2	1	0	1
13	714:796617-796679	1	0	0	0	0
13	1746:404326-404565	0	0	1	0	0
13	171:12302295-12302389	0	0	0	0	1
13	276326:5196-7140	0	0	1	0	0
13	1510:55437-57617	0	1	0	0	0
13	171:11178845-11179454	0	0	0	0	1
13	2695:841707-842425	0	1	0	0	0
13	508:752310-752371	1	1	0	0	1
13	171:9460694-9460768	0	0	0	0	1
13	1175:18211-24025	1	0	2	0	0
13	264:1082909-1083441	1	0	0	0	2
13	264:851334-851454	1	0	0	0	2
13	264:483618-484616	1	0	0	0	2
13	171:7739197-7740200	0	0	0	0	2
13	186230:21104-21158	0	1	1	0	2
13	3779:744424-745712	1	0	2	0	0
13	3779:536730-536802	1	0	0	0	0
13	171:4964447-4964986	0	0	0	0	2
13	171:4663757-4663945	0	0	0	0	2
13	171:4034533-4035997	0	0	0	0	1
13	737:1064214-1074754	0	1	2	0	0
13	171:3424494-3424850	0	0	0	0	1
13	1943:644438-644703	0	0	2	0	2
13	1943:305946-307233	0	0	1	0	0
13	1891:841286-841355	1	0	1	0	1
13	517:155782-155842	2	1	0	0	2
13	1677:443624-445465	2	0	1	0	1
13	1677:546835-546918	2	1	2	0	2
13	180368:86002-86064	0	1	0	0	0
13	265:4779467-4779575	0	0	0	2	1
13	1707:31258-31315	0	1	1	1	2
13	265:3771183-3771278	0	0	0	2	0
13	2957:623099-625823	0	1	1	0	2
13	779:147517-151165	0	1	1	1	2
13	779:507342-507404	0	1	1	0	2
13	3275:490724-491552	1	0	0	0	1
13	722:403661-403714	0	0	1	0	1
13	265:1493599-1494455	0	0	0	2	0
13	454:394590-394641	1	0	1	1	1
13	3760:616906-617064	1	0	0	0	0
13	260:997627-997876	0	0	0	1	0
13	1591:84282-84380	2	0	0	0	0
13	1591:535980-536033	2	0	0	0	0
13	260:1827851-1827978	0	0	0	1	0
13	285543:37480-37598	0	0	1	1	0
13	1463:405574-405653	0	0	1	0	0
13	1463:295050-295254	0	0	1	0	1
13	207:2401526-2401832	0	0	0	0	1
13	260:2449774-2452096	0	0	0	1	0
13	1591:1257943-1262751	2	1	0	0	1
13	260:2762795-2762849	0	0	0	1	0
13	207:2911411-2911886	0	0	0	0	2
13	3078:22512-24374	0	0	1	0	0
13	260:2958909-2960968	0	0	0	1	2
13	260:3007910-3007988	0	0	0	2	0
13	207:3272759-3272816	0	0	0	0	1
13	207:3274057-3274126	0	0	0	0	1
13	3774:77925-78527	1	0	0	1	1
13	1542:343821-345216	0	0	2	0	1
13	3774:928745-928864	1	0	0	1	2
13	207:4216967-4218174	0	0	0	0	1
13	260:4436708-4437084	0	0	0	1	0
13	260:4621014-4621079	0	0	0	1	0
13	207:4812651-4814690	0	0	0	0	2
13	207:5252869-5253243	0	0	0	0	1
13	718:29433-29651	0	0	1	1	0
13	311:716821-717871	0	1	0	0	0
13	260:5875271-5876528	0	0	0	1	0
13	311:1631702-1631813	0	1	0	0	0
13	350:263982-264047	0	0	2	0	0
13	311:2353595-2357850	0	1	1	0	0
13	350:857303-857797	0	0	1	0	1
13	260:7445354-7445423	0	0	0	1	0
13	260:7526191-7527141	0	0	0	1	0
13	350:1853135-1854353	0	0	1	0	0
13	207:8654559-8655259	0	0	0	0	1
13	311:3867122-3867537	0	2	2	2	2
13	590:516059-516230	0	0	2	0	1
13	260:9713361-9713558	0	0	0	1	0
13	207465:55139-56298	1	0	0	0	0
13	260:9941850-9941904	0	0	0	1	0
13	207465:79143-83591	1	0	0	0	1
13	955:252951-255185	0	1	0	0	0
13	207465:89318-90995	2	1	0	2	1
13	185237:26032-26193	0	1	0	0	0
13	4489:28045-28385	0	0	1	0	0
14	1627:16750-43130	0	1	0	0	0
14	1045:862694-862749	0	0	2	1	0
14	657:13810-13955	2	1	0	0	2
14	1944:245798-245897	0	0	2	0	0
14	552:289611-290348	2	2	1	1	1
14	1944:999181-999249	0	0	2	0	0
14	64:1871515-1875764	0	0	0	0	1
14	3013:229733-229849	0	0	1	0	0
14	3013:123262-123324	0	0	1	2	0
14	3013:6656-6732	0	0	1	0	0
14	1809:1087042-1087272	0	1	0	1	0
14	493:133181-135472	0	1	0	0	2
14	3258:83099-83202	0	0	1	0	0
14	1263:140604-140681	1	0	1	1	0
14	275:7469511-7469582	0	0	0	1	0
14	64:4678574-4679683	0	0	0	0	1
14	1678:242365-242448	1	0	1	2	2
14	1678:263396-263486	1	1	0	0	0
14	1678:365039-365165	1	0	1	2	2
14	1678:507604-507738	1	0	1	0	0
14	275:6781633-6781731	0	0	0	1	0
14	1678:788862-788913	2	0	0	0	0
14	1406:56086-56233	0	1	0	0	0
14	2906:63397-63487	0	0	2	0	1
14	329:5660-5746	1	0	0	0	0
14	701:224801-225086	0	0	1	0	2
14	329:1368070-1368308	2	1	1	1	0
14	329:1511996-1512172	1	1	0	0	0
14	360:1594078-1594132	0	2	1	2	2
14	275:3665728-3667228	0	0	0	1	0
14	275:2621899-2622349	0	0	0	2	0
14	675:64729-67868	1	1	0	2	2
14	275:1961499-1961677	0	0	0	1	0
14	275:1844292-1848634	0	0	0	2	2
14	4658:517456-517659	0	0	1	0	0
14	275:291714-292178	0	0	0	1	0
14	64:11464790-11465006	0	0	0	0	2
14	1469:240128-240202	0	1	0	0	0
14	513:244063-244876	0	0	1	1	0
14	513:176931-177010	0	0	1	1	0
14	108:1874486-1881614	0	0	0	2	2
14	431:93408-93466	0	0	1	2	2
14	313429:41178-44191	0	1	0	1	0
14	2640:160067-160259	0	0	2	1	2
14	108:4460802-4466151	0	0	0	1	2
14	2859:95164-99128	0	1	0	0	0
14	1092:325594-327281	1	0	1	0	2
14	64:15865691-15865846	0	0	0	0	2
14	1546:420205-420316	0	0	2	1	0
14	1092:793415-793587	2	0	1	1	0
14	108:5495072-5497801	0	0	0	1	0
14	431:662635-663880	0	1	0	0	0
14	232:1259319-1259540	1	0	0	0	0
14	431:836356-836529	0	1	1	1	2
14	3366:305141-305239	0	0	2	0	0
14	3366:299122-299256	0	0	2	0	0
14	431:1184814-1186108	0	1	2	2	0
14	1533:25544-25632	1	0	1	0	2
14	108:6967388-6967450	0	0	0	1	0
14	108:7374898-7374971	0	0	0	1	0
14	108:9036499-9037640	0	0	0	2	2
14	3143:788438-788611	0	1	0	2	2
14	108:9338639-9338745	0	0	0	1	0
[truncated: 7,272 more rows]

## Sheet: TableS3
NUI breakpoints in the UOA_Brahman_1 reference genome overlapping with B. taurus introgressed segments
Chromosome	Start	End	Brahman Chromosome	Breakpoint Start	Breakpoint End	NUI Id
1	10000000	13000000	1	10956947	10956960	85:10271104-10271875
1	10000000	13000000	1	11236413	11236427	898:563977-564930
1	10000000	13000000	1	11536981	11536988	85:10846824-10847059
1	10000000	13000000	1	11602287	11603871	85:10936161-10940559
1	10000000	13000000	1	11723974	11723974	329:2528372-2528476
1	10000000	13000000	1	11886299	11886309	19:6906252-6906360
1	120000000	123000000	1	120194845	120194861	2961:614105-615812
1	10000000	13000000	1	12024622	12024626	329:2231220-2231970
1	120000000	123000000	1	121830065	121830080	1506:232214-233438
1	120000000	123000000	1	121884663	121884685	706:742946-747282
1	120000000	123000000	1	122265450	122265455	85:121441412-121441798
1	120000000	123000000	1	122459261	122459262	66:21427129-21427270
1	120000000	123000000	1	122956258	122956259	85:122174960-122175669
1	10000000	13000000	1	12415510	12415518	329:1837849-1838627
1	124000000	127000000	1	124205244	124205245	66:19662035-19662131
1	124000000	127000000	1	124242607	124242620	85:123428082-123428440
1	124000000	127000000	1	124911770	124911788	359:286401-288297
1	124000000	127000000	1	124924724	124924923	3082:246819-247179
1	124000000	127000000	1	124964151	124964197	85:124184008-124184105
1	10000000	13000000	1	12533460	12533463	85:11878217-11879060
1	128000000	132000000	1	128072323	128074916	1732:115443-123351
1	128000000	132000000	1	128282625	128282626	66:15570706-15573025
1	128000000	132000000	1	128484395	128484403	1358:603832-604696
1	128000000	132000000	1	128551931	128551935	1358:672257-672414
1	128000000	132000000	1	129152609	129152651	767:985779-985900
1	128000000	132000000	1	129583780	129583939	767:562695-562951
1	128000000	132000000	1	129953763	129953769	2892:1046192-1046531
1	128000000	132000000	1	130018354	130018357	85:129216879-129217356
1	128000000	132000000	1	130021163	130021176	85:129220169-129220738
1	128000000	132000000	1	130573984	130574280	3696:339421-340191
1	128000000	132000000	1	131003846	131004057	85:130198305-130198478
1	128000000	132000000	1	131225339	131225366	85:130409152-130409440
1	128000000	132000000	1	131281572	131281573	85:130465582-130466704
1	128000000	132000000	1	131830105	131830109	85:131024311-131024828
1	14000000	15000000	1	14200044	14200054	329:93448-93591
1	64000000	65000000	1	64152970	64152971	3632:258169-258243
1	64000000	65000000	1	64244271	64244284	3632:166009-166824
1	64000000	65000000	1	64329051	64329076	3632:80718-80823
1	64000000	65000000	1	64406152	64406157	498:566460-567682
1	70000000	74000000	1	70081937	70084659	755:246391-250534
1	70000000	74000000	1	71185883	71186452	1185:103007-106161
1	70000000	74000000	1	71457477	71457482	1242:197851-198468
1	70000000	74000000	1	71967350	71967355	2002:537486-537719
1	70000000	74000000	1	72297702	72297812	186427:36528-36709
1	70000000	74000000	1	73909502	73911210	281906:12437-17240
2	9000000	11000000	2	10372773	10372776	351:1602073-1602532
2	9000000	11000000	2	10984033	10984047	86:11075442-11075813
2	12000000	14000000	2	12833113	12833114	298:2406050-2406220
2	12000000	14000000	2	13182352	13182353	298:2076156-2076777
2	12000000	14000000	2	13201055	13201055	298:2057401-2057463
2	12000000	14000000	2	13247783	13248234	20:13290481-13291272
2	12000000	14000000	2	13529753	13529754	86:13623481-13623589
2	12000000	14000000	2	13717534	13717562	86:13811198-13811356
2	12000000	14000000	2	13766124	13766128	3719:1175402-1175458
2	12000000	14000000	2	13774088	13774239	3719:1183557-1184035
2	53000000	54000000	2	53063704	53063719	20:52120325-52120565
2	53000000	54000000	2	53351393	53351396	440:6889038-6889362
2	53000000	54000000	2	53372544	53372546	440:6910535-6911781
2	53000000	54000000	2	53620773	53620790	86:53714936-53716281
2	53000000	54000000	2	53622273	53622275	86:53732952-53733163
2	53000000	54000000	2	53951105	53951121	440:7489529-7489890
2	53000000	54000000	2	53969210	53969211	440:7508004-7508169
2	9000000	11000000	2	9211191	9211206	351:554066-554340
2	9000000	11000000	2	9468160	9468174	20:9554076-9554198
2	9000000	11000000	2	9469739	9469742	283:1378719-1378771
2	9000000	11000000	2	9809409	9809421	283:1041774-1042593
3	104000000	113000000	3	104147461	104147461	2294:57084-57149
3	104000000	113000000	3	104355062	104356423	283227:66057-68231
3	104000000	113000000	3	104432418	104432420	410:235337-235490
3	104000000	113000000	3	105445509	105445541	23:13377634-13378656
3	104000000	113000000	3	105972230	105972236	1861:406583-406719
3	104000000	113000000	3	106203253	106203266	985:115018-115420
3	104000000	113000000	3	108412838	108412855	217:1057196-1057297
3	104000000	113000000	3	109375307	109375542	1690:294237-295688
3	104000000	113000000	3	109757946	109758118	23:9116436-9117010
3	104000000	113000000	3	110241510	110241587	185967:499375-500053
3	104000000	113000000	3	111126518	111126527	106:68403779-68404010
3	104000000	113000000	3	111137977	111137983	2583:52036-52228
3	104000000	113000000	3	111338894	111338900	2677:58102-58985
3	104000000	113000000	3	111434246	111434248	106:68714397-68714784
3	104000000	113000000	3	111526798	111526803	1465:150187-151477
3	104000000	113000000	3	111830346	111830427	2531:170442-170694
3	104000000	113000000	3	112289343	112289351	2141:1016858-1018147
3	104000000	113000000	3	112380163	112380841	2141:924102-926132
3	104000000	113000000	3	112387279	112387279	2141:917462-917647
3	104000000	113000000	3	112565327	112565340	23:6296662-6297241
3	24000000	25000000	3	24022147	24022157	183863:18342-18788
3	24000000	25000000	3	24038661	24038667	235:2740854-2741285
3	24000000	25000000	3	24508472	24508488	732:448428-449997
3	24000000	25000000	3	24717851	24717862	235:3417648-3420044
3	24000000	25000000	3	24932168	24932181	127:29474256-29474994
3	24000000	25000000	3	24971214	24972507	127:29433431-29435998
3	58000000	59000000	3	58038186	58038190	106:15385969-15386225
3	58000000	59000000	3	58223404	58223404	808:9610-9776
3	58000000	59000000	3	58301640	58301642	106:15654453-15654578
3	7000000	8000000	3	7125958	7125968	945:205279-205647
3	7000000	8000000	3	7502644	7502648	188:7428909-7429465
3	7000000	8000000	3	7762214	7762230	645:1390535-1394584
3	9000000	10000000	3	9093562	9093565	1929:445529-445869
3	9000000	10000000	3	9972337	9972339	3312:141812-142428
4	109000000	115000000	4	109199959	109199962	22:10308653-10308712
4	109000000	115000000	4	109264552	109264557	1076:96498-96652
4	109000000	115000000	4	109676869	109676870	1076:502016-503008
4	109000000	115000000	4	109746575	109746745	184243:563990-564530
4	109000000	115000000	4	109970732	109970746	184243:339403-340041
4	109000000	115000000	4	110669304	110669317	201128:25064-25530
4	109000000	115000000	4	110914594	110914596	22:8621509-8621561
4	109000000	115000000	4	111048496	111048496	3593:337712-337766
4	109000000	115000000	4	111562881	111562883	3246:563431-563578
4	109000000	115000000	4	111943262	111943275	3246:950385-950758
4	109000000	115000000	4	111964240	111964244	22:7571939-7572501
4	109000000	115000000	4	111984990	111985197	623:533101-542130
4	109000000	115000000	4	112613061	112615800	3246:1617481-1621768
4	109000000	115000000	4	112772580	112772582	3819:525605-525862
4	109000000	115000000	4	112802520	112802529	3246:1800018-1801060
4	109000000	115000000	4	112929428	112929431	3819:367951-368887
4	109000000	115000000	4	113140464	113140478	213:25815196-25815674
4	109000000	115000000	4	113354168	113354184	179102:8023-10166
4	109000000	115000000	4	114224551	114224553	3382:280884-281058
4	109000000	115000000	4	114822521	114822535	3076:191796-192204
4	116000000	118000000	4	116316333	116316341	22:3229513-3229827
4	116000000	118000000	4	117031487	117031494	213:29709773-29709984
4	116000000	118000000	4	117835739	117835764	1083:27171-28227
4	116000000	118000000	4	117936150	117936163	213:30604227-30605312
4	36000000	37000000	4	36026286	36027402	22:82332743-82335458
4	36000000	37000000	4	36478741	36478746	893:3020976-3021144
4	36000000	37000000	4	36792377	36792388	111:15902505-15903812
4	38000000	40000000	4	38266266	38266268	1225:58677-58867
4	38000000	40000000	4	38870533	38870547	1225:662928-664852
4	38000000	40000000	4	39088426	39088428	519:22498-23095
4	38000000	40000000	4	39273458	39273473	519:207920-208192
4	38000000	40000000	4	39379077	39379079	111:18470722-18470786
4	38000000	40000000	4	39793310	39793330	519:689525-689798
4	38000000	40000000	4	39916099	39916104	111:19007838-19008083
4	38000000	40000000	4	39973505	39973508	309:1611439-1611770
4	41000000	45000000	4	41287894	41287908	1039:677565-678105
4	41000000	45000000	4	41535409	41535409	1039:922076-923577
4	41000000	45000000	4	41686322	41686331	1039:1072609-1072882
4	41000000	45000000	4	41770598	41773201	22:76650497-76654837
4	41000000	45000000	4	41950220	41950243	3456:125260-125360
4	41000000	45000000	4	42161671	42161684	2843:263254-264185
4	41000000	45000000	4	42603107	42603109	1315:71107-71306
4	41000000	45000000	4	43146396	43146397	1315:626963-627020
4	41000000	45000000	4	43569904	43569908	182776:124900-124986
4	41000000	45000000	4	43866819	43869217	22:74610554-74614240
4	41000000	45000000	4	44057357	44057479	680:638964-640443
4	41000000	45000000	4	44252247	44252747	2234:238058-238864
4	41000000	45000000	4	44689551	44689562	1705:81688-81850
4	96000000	97000000	4	96047759	96047780	213:8721673-8723438
4	96000000	97000000	4	96047780	96050336	513:502300-506725
4	96000000	97000000	4	96692988	96692999	213:9379459-9379951
4	96000000	97000000	4	96812290	96812294	213:9494799-9496655
5	43000000	44000000	5	43012262	43012263	507:86105-86180
5	59000000	61000000	5	59837132	59837146	258:589161-589627
5	59000000	61000000	5	60267161	60269962	1159:25249-31514
5	59000000	61000000	5	60357260	60357263	197:14417484-14417554
5	59000000	61000000	5	60551108	60553964	197:14639222-14644321
5	59000000	61000000	5	60897585	60897590	197:14945405-14947033
5	62000000	68000000	5	62168187	62168202	208311:71991-75019
5	62000000	68000000	5	62403699	62405728	2927:15954-19074
5	62000000	68000000	5	62739596	62739599	197:16254319-16254530
5	62000000	68000000	5	62864006	62864037	3231:196069-196415
5	62000000	68000000	5	63034137	63034150	3231:371512-371617
5	62000000	68000000	5	63750949	63750969	183154:35457-62773
5	62000000	68000000	5	64863904	64863913	197:18232557-18232690
5	62000000	68000000	5	65067939	65067969	150:2439851-2440060
5	62000000	68000000	5	65184521	65184524	150:2556731-2557099
5	62000000	68000000	5	65218932	65218945	197:18612618-18612697
5	62000000	68000000	5	65227651	65227651	295:890599-891550
5	62000000	68000000	5	65888678	65888692	150:3262901-3263527
5	62000000	68000000	5	65957521	65957522	295:1494038-1494908
5	62000000	68000000	5	66013313	66013439	295:1550790-1551472
5	62000000	68000000	5	66169841	66169858	1395:36692-37143
5	62000000	68000000	5	66226658	66226659	282783:5153-7463
5	62000000	68000000	5	66538086	66538299	827:238995-240620
5	62000000	68000000	5	66855107	66855111	668:209846-210040
5	62000000	68000000	5	67197290	67197291	827:690339-690554
5	62000000	68000000	5	67490090	67490446	197:20892994-20897010
5	62000000	68000000	5	67638015	67638016	197:21036134-21036353
5	62000000	68000000	5	67941722	67941730	1258:630638-630837
5	69000000	70000000	5	69205993	69205994	150:6561944-6562778
5	69000000	70000000	5	69569892	69570138	827:3060345-3061312
5	69000000	70000000	5	69868563	69868575	827:3359412-3360878
5	71000000	77000000	5	71248298	71248306	150:8604231-8604463
5	71000000	77000000	5	71599101	71599116	259:983987-984094
5	71000000	77000000	5	72215646	72215656	150:9565608-9565703
5	71000000	77000000	5	72871895	72871903	3249:1352445-1352507
5	71000000	77000000	5	72974304	72977973	3249:1455024-1460648
5	71000000	77000000	5	72974465	72974467	150:10325756-10326179
5	71000000	77000000	5	73126231	73126681	3249:1607225-1610247
5	71000000	77000000	5	73521192	73521209	197:26920653-26920889
5	71000000	77000000	5	74620253	74620292	197:28018433-28019898
5	71000000	77000000	5	74653922	74653929	186491:23303-24349
5	71000000	77000000	5	74970966	74970969	179833:79683-79851
5	71000000	77000000	5	75362984	75362988	197:28786419-28787690
5	71000000	77000000	5	75638470	75638510	186491:929571-929677
5	71000000	77000000	5	75987327	75987342	122299:7032-7315
5	71000000	77000000	5	76155702	76159165	185699:74321-80526
5	71000000	77000000	5	76998475	77001548	185699:930692-937007
5	78000000	85000000	5	78125144	78125146	285033:7080-7153
5	78000000	85000000	5	78686328	78686331	197:32098210-32098314
5	78000000	85000000	5	78814181	78814184	185783:1077416-1077713
5	78000000	85000000	5	78886327	78886743	197:32305022-32332394
5	78000000	85000000	5	78894387	78894407	1340:65635-66532
5	78000000	85000000	5	79026611	79026611	18:3050039-3051778
5	78000000	85000000	5	79057661	79058466	197:32496968-32498377
5	78000000	85000000	5	79336077	79336085	185783:524240-526299
5	78000000	85000000	5	79482720	79482836	18:3458366-3459073
5	78000000	85000000	5	79604879	79604881	185783:255648-255806
5	78000000	85000000	5	79745386	79745391	197:33183254-33184544
5	78000000	85000000	5	79935007	79935018	182215:545646-545911
5	78000000	85000000	5	79964599	79964600	197:33433495-33433821
5	78000000	85000000	5	80487889	80487892	185545:5075-6362
5	78000000	85000000	5	80692013	80692033	197:34169585-34169831
5	78000000	85000000	5	80971634	80971645	197:34443995-34444129
5	78000000	85000000	5	80977188	80977194	18:4984234-4984432
5	78000000	85000000	5	81220889	81220915	185545:652216-653356
5	78000000	85000000	5	81616629	81616631	677:702252-702325
5	78000000	85000000	5	82722009	82722012	2550:83761-83970
5	78000000	85000000	5	83065513	83065527	677:2062200-2063349
5	78000000	85000000	5	83846358	83846362	18:7909172-7909367
5	78000000	85000000	5	84446062	84446165	185545:3825964-3828980
5	78000000	85000000	5	84595171	84601088	18:8647424-8656532
6	115000000	116000000	6	115117372	115117374	775:599406-601272
6	2000000	4000000	6	2078683	2078701	485:160599-160702
6	2000000	4000000	6	2156087	2156094	485:237861-238373
6	2000000	4000000	6	2922690	2922699	746:925192-926435
6	2000000	4000000	6	3640515	3640527	287028:77081-77200
6	2000000	4000000	6	3903267	3903268	227:1659904-1659965
6	0	1000000	6	620655	620774	4755:807795-808039
6	0	1000000	6	671294	671308	136709:4962-5181
6	0	1000000	6	965714	965729	4755:465985-466268
7	110000000	111000000	7	110110478	110110489	192:7203351-7203730
7	0	1000000	7	296031	296036	2738:2234222-2234927
7	29000000	30000000	7	29830156	29830161	163:29879857-29881156
7	29000000	30000000	7	29938081	29938082	163:29994103-29994178
7	0	1000000	7	566424	566429	3018:578712-579999
7	0	1000000	7	632981	632982	163:610471-614773
7	0	1000000	7	763400	763401	73:41088595-41088663
7	0	1000000	7	987486	987530	385:791547-791744
8	18000000	27000000	8	18232120	18232132	450:296901-297437
8	18000000	27000000	8	18639561	18639585	214:4313833-4313945
8	18000000	27000000	8	18875503	18875504	719:31550-31630
8	18000000	27000000	8	19112335	19112346	214:3841050-3841456
8	18000000	27000000	8	19272805	19272822	640:1579847-1579982
8	18000000	27000000	8	19506158	19506166	214:3459883-3460294
8	18000000	27000000	8	19507466	19507476	136:19300324-19300392
8	18000000	27000000	8	19509228	19509235	640:1367566-1367895
8	18000000	27000000	8	19600978	19600990	214:3367458-3367610
8	18000000	27000000	8	19600990	19601042	214:3370881-3370972
8	18000000	27000000	8	19809829	19809887	214:3156203-3158552
8	18000000	27000000	8	19884422	19884437	214:3094784-3094976
8	18000000	27000000	8	20174512	20174514	3078:697757-698071
8	18000000	27000000	8	20801237	20801238	214:2179919-2180955
8	18000000	27000000	8	20819192	20819197	214:2160771-2161965
8	18000000	27000000	8	21096161	21099736	1101:20117-25546
8	18000000	27000000	8	21614034	21614045	136:21429237-21429958
8	18000000	27000000	8	22195534	22197491	3812:476231-479203
8	18000000	27000000	8	22197491	22197504	214:772086-773071
8	18000000	27000000	8	22762544	22762547	286348:14387-14440
8	18000000	27000000	8	23206734	23206734	3376:158587-158657
8	18000000	27000000	8	23282574	23282589	3376:82736-82843
8	18000000	27000000	8	23596373	23596375	205:7103427-7103709
8	18000000	27000000	8	23759630	23760104	205:6924390-6926713
8	18000000	27000000	8	24357663	24357666	3679:13455-13531
8	18000000	27000000	8	24406935	24406937	325:1619538-1619944
8	18000000	27000000	8	24558866	24558880	842:180733-181548
8	18000000	27000000	8	24645850	24645865	67:34938843-34939215
8	18000000	27000000	8	24975285	24975299	325:1053391-1053683
8	18000000	27000000	8	25029282	25029297	274:1987871-1989278
8	18000000	27000000	8	25288198	25288209	325:740911-741110
8	18000000	27000000	8	25632499	25632500	274:2592375-2592734
8	18000000	27000000	8	26188906	26189391	274:3126405-3127144
8	18000000	27000000	8	26406928	26406934	494:574792-574980
8	18000000	27000000	8	26622489	26623260	494:349833-360562
8	18000000	27000000	8	26623123	26623580	494:348755-359927
8	18000000	27000000	8	26710335	26710352	274:3650373-3650458
8	34000000	35000000	8	34076633	34076644	716:2604123-2604260
8	34000000	35000000	8	34081201	34081214	716:2599224-2599551
8	34000000	35000000	8	34097894	34097905	274:10996302-10998068
8	34000000	35000000	8	34133870	34133886	67:25523501-25523834
8	34000000	35000000	8	34220157	34220165	716:2463347-2463607
8	34000000	35000000	8	34335932	34336266	67:25323789-25325350
8	34000000	35000000	8	34429905	34430412	392:1103141-1104809
8	34000000	35000000	8	34639549	34639550	392:1317966-1318030
8	34000000	35000000	8	34758189	34758203	716:1923970-1924860
8	36000000	46000000	8	36020439	36020455	67:23652565-23654068
8	36000000	46000000	8	36082051	36082066	733:492342-494824
8	36000000	46000000	8	36091639	36091642	733:482394-482459
8	36000000	46000000	8	36375186	36375190	67:23298807-23299038
8	36000000	46000000	8	36417623	36417625	274:13305081-13305344
8	36000000	46000000	8	36770191	36770194	471:2650827-2651066
8	36000000	46000000	8	37431111	37431121	471:2045242-2046043
8	36000000	46000000	8	37472684	37472684	319:898898-899527
8	36000000	46000000	8	38257296	38257310	277:1273583-1273842
8	36000000	46000000	8	38392877	38392891	67:21310834-21312542
8	36000000	46000000	8	39003328	39003345	277:537170-537710
8	36000000	46000000	8	39242400	39242415	1429:437768-438110
8	36000000	46000000	8	39359950	39359957	274:16240986-16241199
8	36000000	46000000	8	39857842	39857875	2148:344013-344103
8	36000000	46000000	8	39953657	39953718	223:4738441-4741555
8	36000000	46000000	8	39980090	39980103	922:46701-47154
8	36000000	46000000	8	40044840	40044841	223:4646826-4646946
8	36000000	46000000	8	40636323	40636335	223:4061169-4061294
8	36000000	46000000	8	40832671	40832671	1724:161811-163023
8	36000000	46000000	8	40921482	40921496	223:3767441-3771038
8	36000000	46000000	8	40935400	40935405	223:3753122-3753522
8	36000000	46000000	8	41010523	41012255	67:18675317-18679857
8	36000000	46000000	8	41032180	41032188	223:3655637-3656502
8	36000000	46000000	8	41312318	41315213	67:18366491-18372115
8	36000000	46000000	8	41412241	41412244	223:3266635-3268056
8	36000000	46000000	8	41551657	41551830	3208:841950-842568
8	36000000	46000000	8	41656974	41656991	3208:738449-738638
8	36000000	46000000	8	41734359	41734365	223:2951987-2952403
8	36000000	46000000	8	41734779	41734797	3208:659715-660565
8	36000000	46000000	8	41925747	41925761	67:17757002-17757890
8	36000000	46000000	8	42624179	42624183	2560:221744-222439
8	36000000	46000000	8	42663977	42663978	67:17016314-17016472
8	36000000	46000000	8	43369314	43369319	207920:397168-398386
8	36000000	46000000	8	44240691	44240702	223:547493-547686
8	36000000	46000000	8	44613694	44614800	223:173246-177251
8	36000000	46000000	8	44625437	44625451	223:161248-161496
8	36000000	46000000	8	44964834	44965456	67:14768187-14770724
8	36000000	46000000	8	45226014	45226028	889:590839-591627
8	8000000	9000000	8	8180798	8181385	214:14773042-14774186
8	8000000	9000000	8	8954826	8954833	136:8824427-8826091
8	91000000	94000000	8	91139146	91139151	4581:505068-505829
8	91000000	94000000	8	91675407	91675409	273:2477684-2478913
8	91000000	94000000	8	91806960	91806968	133:21329206-21329368
8	91000000	94000000	8	92433415	92433631	273:1705452-1713114
8	91000000	94000000	8	92475078	92478477	207950:307630-313073
8	91000000	94000000	8	92670230	92670297	567:587708-589132
8	91000000	94000000	8	92687254	92687263	207271:220170-220293
8	91000000	94000000	8	93589176	93589190	133:23077577-23078142
9	39000000	40000000	9	39416233	39416248	3622:220014-220149
9	39000000	40000000	9	39714190	39714191	2516:325012-325083
9	55000000	57000000	9	55181159	55181161	3170:819319-819617
9	55000000	57000000	9	55783671	55783673	110:55844157-55844717
9	55000000	57000000	9	56053997	56053997	220:17733-17819
9	55000000	57000000	9	56145463	56145466	836:1447130-1447685
9	55000000	57000000	9	56327773	56327782	24:14184957-14185944
10	36000000	37000000	10	36195600	36195605	21:60788056-60789149
10	36000000	37000000	10	36242742	36242759	21:60717278-60717386
10	36000000	37000000	10	36926746	36926755	596:546505-546564
10	66000000	68000000	10	66218056	66219404	287522:155649-157934
10	66000000	68000000	10	66767596	66767612	272:613445-613784
10	66000000	68000000	10	67022130	67022152	21:29906188-29908595
10	66000000	68000000	10	67129740	67129852	137:29756150-29756242
10	66000000	68000000	10	67301503	67301512	1203:385227-385403
10	66000000	68000000	10	67414441	67414447	1203:497629-498722
10	66000000	68000000	10	67518644	67518648	272:1352184-1352243
10	66000000	68000000	10	67716068	67716069	3423:410395-410451
10	66000000	68000000	10	67831843	67831857	287522:1781768-1782716
10	86000000	87000000	10	86774044	86774057	524:2096096-2097861
10	86000000	87000000	10	86902880	86903397	3728:551400-552687
11	11000000	13000000	11	11684400	11684430	263:11696902-11697651
11	11000000	13000000	11	12507876	12507881	186628:597802-598011
11	11000000	13000000	11	12638846	12638862	2479:368038-368165
11	11000000	13000000	11	12882731	12882735	784:154170-154308
11	14000000	30000000	11	14267293	14269095	287814:17447-20652
11	14000000	30000000	11	15068333	15068336	74:33549332-33550018
11	14000000	30000000	11	16029065	16029067	263:15981129-15981301
11	14000000	30000000	11	16199775	16199790	74:32421798-32423176
11	14000000	30000000	11	16317709	16317721	182208:478602-478724
11	14000000	30000000	11	16626445	16626545	3429:175706-176821
11	14000000	30000000	11	16780047	16780049	182208:91608-91748
11	14000000	30000000	11	16960452	16960455	183298:1285426-1285672
11	14000000	30000000	11	17238109	17238113	827:331762-332284
11	14000000	30000000	11	17394543	17395406	183298:850844-853507
11	14000000	30000000	11	17446505	17446508	183298:799426-799584
11	14000000	30000000	11	18370241	18370270	676:21148-21262
11	14000000	30000000	11	18621875	18621955	186281:158414-159868
11	14000000	30000000	11	19123247	19123264	74:29500648-29500774
11	14000000	30000000	11	19262705	19262706	263:19198657-19198860
11	14000000	30000000	11	19418316	19418322	263:19352390-19353613
11	14000000	30000000	11	20441809	20441822	263:20389364-20390837
11	14000000	30000000	11	20841052	20842263	1869:251041-253578
11	14000000	30000000	11	21639795	21639796	263:21594312-21594424
11	14000000	30000000	11	21876182	21876380	74:26740606-26744863
11	14000000	30000000	11	21945761	21946534	263:21906386-21908439
11	14000000	30000000	11	22205287	22205300	3896:164413-164473
11	14000000	30000000	11	23028031	23028033	3896:971712-972099
11	14000000	30000000	11	23134381	23135163	186291:651049-656143
11	14000000	30000000	11	23378428	23378445	186291:406371-407563
11	14000000	30000000	11	23662813	23662815	408:197684-198576
11	14000000	30000000	11	23706802	23708001	74:24901037-24903828
11	14000000	30000000	11	23744087	23744088	186291:133158-134091
11	14000000	30000000	11	23799526	23799526	408:64450-64513
11	14000000	30000000	11	23890540	23890561	74:24685352-24685646
11	14000000	30000000	11	23988642	23988646	74:24628850-24629202
11	14000000	30000000	11	24266903	24266904	74:24350874-24350938
11	14000000	30000000	11	24325337	24325337	1086:504297-504359
11	14000000	30000000	11	24412909	24412913	1194:372150-372348
11	14000000	30000000	11	24533107	24533110	1194:488962-489017
11	14000000	30000000	11	25593565	25593570	3597:933900-934250
11	14000000	30000000	11	25778041	25778056	74:22839861-22839972
11	14000000	30000000	11	26138222	26138233	771:483501-484289
11	14000000	30000000	11	26201402	26201403	771:420648-421246
11	14000000	30000000	11	26285956	26285961	74:22331508-22331604
11	14000000	30000000	11	27328404	27328409	243:435041-435482
11	14000000	30000000	11	27566411	27566953	263:25983185-25984685
11	14000000	30000000	11	28042804	28042811	243:1154025-1154779
11	14000000	30000000	11	28448199	28448210	243:1567681-1568276
11	14000000	30000000	11	28582592	28583751	74:20036314-20039486
12	11000000	12000000	12	11215680	11215681	976:1268865-1269201
12	11000000	12000000	12	11344277	11344703	142:58162942-58163849
12	11000000	12000000	12	11423932	11423946	166:205020-205338
12	11000000	12000000	12	11504159	11504160	4516:46965-47022
12	21000000	23000000	12	21101701	21101919	209412:302954-303702
12	21000000	23000000	12	21619145	21619150	539:624243-624342
12	21000000	23000000	12	21785165	21785178	209412:943601-945515
12	21000000	23000000	12	21799062	21799063	539:430781-430836
12	21000000	23000000	12	22053613	22053695	71:22088378-22088587
12	21000000	23000000	12	22055696	22055697	71:22090680-22090736
12	21000000	23000000	12	22735194	22735195	71:22762941-22769970
12	21000000	23000000	12	22890876	22890877	71:22923441-22923827
12	21000000	23000000	12	22920917	22920931	208315:136879-139766
12	47000000	69000000	12	47015698	47017218	181841:10060-12733
12	47000000	69000000	12	47414322	47414325	220:4910575-4912207
12	47000000	69000000	12	47428424	47428600	71:47503096-47503254
12	47000000	69000000	12	47516838	47516839	71:47591662-47591730
12	47000000	69000000	12	47905331	47905333	2506:282486-283092
12	47000000	69000000	12	48659458	48659491	531:311831-312815
12	47000000	69000000	12	48688510	48688526	531:341897-342473
12	47000000	69000000	12	48808704	48808714	531:462670-470934
12	47000000	69000000	12	48887724	48887724	531:549984-550070
12	47000000	69000000	12	48935611	48935614	3748:82945-83048
12	47000000	69000000	12	48981079	48981080	3748:36980-37448
12	47000000	69000000	12	49286875	49286881	71:49396923-49397393
12	47000000	69000000	12	50019654	50019654	2366:502553-502950
12	47000000	69000000	12	50490227	50490237	2366:955968-956059
12	47000000	69000000	12	50882701	50882706	2644:45069-45159
12	47000000	69000000	12	51098103	51099212	71:51187916-51189629
12	47000000	69000000	12	51189844	51189847	2997:1198049-1198107
12	47000000	69000000	12	51889632	51889724	633:360023-360182
12	47000000	69000000	12	51999405	51999406	2997:390707-390801
12	47000000	69000000	12	52777751	52777760	633:1218568-1218628
12	47000000	69000000	12	52971271	52972848	71:53032594-53035931
12	47000000	69000000	12	53027303	53027455	633:1467841-1471683
12	47000000	69000000	12	53183012	53183018	71:53249675-53249768
12	47000000	69000000	12	53520942	53520947	633:1977972-1978812
12	47000000	69000000	12	55041353	55041354	2849:506476-506545
12	47000000	69000000	12	55384027	55384644	953:1447005-1448016
12	47000000	69000000	12	55512422	55512439	71:55592909-55594336
12	47000000	69000000	12	55512439	55514918	2849:32892-36810
12	47000000	69000000	12	55560536	55562292	703:10670-13363
12	47000000	69000000	12	55785127	55787051	703:233822-237031
12	47000000	69000000	12	55794463	55794465	703:244440-244668
12	47000000	69000000	12	55877727	55877737	703:330264-331887
12	47000000	69000000	12	56382643	56382656	703:834410-834573
12	47000000	69000000	12	56548438	56548449	209157:508250-508434
12	47000000	69000000	12	56590576	56590592	953:331465-332460
12	47000000	69000000	12	56785034	56785059	953:148481-148757
12	47000000	69000000	12	56819021	56819022	953:115096-115291
12	47000000	69000000	12	56849969	56852925	71:56915665-56920770
12	47000000	69000000	12	57212301	57212301	71:57298053-57298336
12	47000000	69000000	12	57450871	57457293	288080:7592-17672
12	47000000	69000000	12	57479646	57479652	288080:40024-41137
12	47000000	69000000	12	57725546	57731181	703:2163584-2174068
12	47000000	69000000	12	57742955	57742963	71:57834830-57835183
12	47000000	69000000	12	57756281	57756282	2986:18804-18990
12	47000000	69000000	12	57916197	57917370	703:2355432-2358437
12	47000000	69000000	12	57970300	57970301	703:2411310-2411470
12	47000000	69000000	12	58559972	58559982	703:2984866-2985922
12	47000000	69000000	12	58568960	58568969	71:58672244-58672825
12	47000000	69000000	12	58851375	58852521	3127:82555-85986
12	47000000	69000000	12	59078673	59081819	703:3489242-3494000
12	47000000	69000000	12	59123483	59123492	71:59228899-59229407
12	47000000	69000000	12	59325392	59325394	703:3731695-3732173
12	47000000	69000000	12	59332942	59333075	703:3734734-3735885
12	47000000	69000000	12	59395815	59395821	798:517317-517744
12	47000000	69000000	12	59404440	59404440	703:3807320-3812901
12	47000000	69000000	12	59448012	59448014	703:3854782-3856015
12	47000000	69000000	12	59648239	59648245	71:59756679-59757021
12	47000000	69000000	12	60236395	60236396	473:1409017-1409143
12	47000000	69000000	12	60474814	60475012	71:60567329-60567556
12	47000000	69000000	12	60505198	60505202	71:60597862-60601093
12	47000000	69000000	12	60828362	60828363	3416:395982-396075
12	47000000	69000000	12	60926447	60926458	473:852578-852847
12	47000000	69000000	12	61026865	61026871	3416:594686-595206
12	47000000	69000000	12	61272600	61272614	289:3295538-3295860
12	47000000	69000000	12	61637217	61637252	1689:70237-70354
12	47000000	69000000	12	61956329	61956330	3660:168572-169643
12	47000000	69000000	12	62376270	62376991	71:62473562-62474945
12	47000000	69000000	12	63236411	63236416	71:63336640-63336883
12	47000000	69000000	12	63474674	63474689	289:1392512-1395438
12	47000000	69000000	12	63580770	63580781	794:103346-106535
12	47000000	69000000	12	63600184	63600200	71:63705081-63706277
12	47000000	69000000	12	63749277	63750254	71:63852902-63854479
12	47000000	69000000	12	64042110	64042135	71:64154963-64155175
12	47000000	69000000	12	64250637	64252145	71:64350423-64353959
12	47000000	69000000	12	64496044	64498707	289:451918-455926
12	47000000	69000000	12	64498707	64498708	289:452089-452172
12	47000000	69000000	12	64507781	64507793	289:442008-443004
12	47000000	69000000	12	64664208	64664213	289:282231-283527
12	47000000	69000000	12	64738882	64738891	3072:265825-266221
12	47000000	69000000	12	66012156	66012191	71:66134860-66136183
12	47000000	69000000	12	66228867	66228870	4266:809543-810052
12	47000000	69000000	12	66368268	66368269	4266:678132-678244
12	47000000	69000000	12	67507808	67507813	142:1870860-1870944
12	47000000	69000000	12	67821535	67821567	142:1576703-1576885
12	47000000	69000000	12	68010567	68010581	2007:338596-339246
12	47000000	69000000	12	68138729	68138732	2007:468914-470585
12	47000000	69000000	12	68421057	68421198	2007:752294-752643
12	47000000	69000000	12	68437864	68437876	142:965421-965519
12	47000000	69000000	12	68713038	68713038	142:687505-687589
12	47000000	69000000	12	68853917	68853917	4049:77201-77390
12	47000000	69000000	12	68992632	68993132	3165:2220615-2221100
13	0	21000000	13	10005678	10005700	385:10764-10865
13	0	21000000	13	10009458	10009464	385:14623-14973
13	0	21000000	13	10407687	10407693	1847:305909-307197
13	0	21000000	13	10632593	10632594	1847:530887-530955
13	0	21000000	13	10957312	10957327	70:10873575-10874725
13	0	21000000	13	10992658	10992661	70:10910001-10912308
13	0	21000000	13	11040893	11040896	133:54696237-54698157
13	0	21000000	13	11608273	11608278	70:11514221-11515526
13	0	21000000	13	11747097	11747098	133:53992635-53992767
13	0	21000000	13	12100845	12100860	70:12007953-12010127
13	0	21000000	13	12591512	12591556	669:24076-24164
13	0	21000000	13	13032633	13032975	70:12936928-12937908
13	0	21000000	13	14195009	14195010	2537:135676-135747
13	0	21000000	13	14637479	14637495	133:51084826-51086145
13	0	21000000	13	15151318	15151550	3471:63225-63584
13	0	21000000	13	15963464	15963469	1650:199153-199210
13	0	21000000	13	16380292	16380307	448:953010-953564
13	0	21000000	13	18012567	18012568	448:2484436-2484492
13	0	21000000	13	18567115	18567117	133:47161522-47161862
13	0	21000000	13	19050833	19050856	394:554008-555347
13	0	21000000	13	19458106	19458112	133:46260208-46261399
13	0	21000000	13	2111627	2111649	70:2110657-2110737
13	0	21000000	13	2217014	2217019	133:63483267-63484389
13	0	21000000	13	2566711	2566711	344:1638145-1638372
13	0	21000000	13	2650036	2650513	70:2653793-2657364
13	0	21000000	13	3258663	3258669	160:1291121-1292344
13	0	21000000	13	3720370	3720384	344:2682263-2682410
13	0	21000000	13	3779162	3779386	133:61921597-61925875
13	0	21000000	13	3812071	3812073	181271:2013-2250
13	0	21000000	13	3995019	3995038	160:556157-557140
13	0	21000000	13	4366159	4366165	133:61337614-61337794
13	0	21000000	13	5085894	5085898	419:2220527-2220739
13	0	21000000	13	6058958	6058961	419:1263810-1264007
13	0	21000000	13	6535035	6535039	419:787610-787870
13	0	21000000	13	6768651	6768660	419:552714-552775
13	0	21000000	13	7013161	7015283	133:58703557-58706995
13	78000000	80000000	13	78081997	78081997	207:5252869-5253243
13	78000000	80000000	13	78491503	78491508	311:716821-717871
13	78000000	80000000	13	78708385	78708390	260:5875271-5876528
13	78000000	80000000	13	79595992	79595997	350:263982-264047
13	0	21000000	13	8014950	8015760	500:975064-980975
13	0	21000000	13	8036184	8036228	133:57710167-57710266
13	0	21000000	13	9267891	9268104	3054:117630-118150
14	38000000	41000000	14	38636560	38636576	3676:97255-99012
14	38000000	41000000	14	38875264	38875271	64:34707508-34708626
14	38000000	41000000	14	38891101	38891113	409:2525373-2525593
14	38000000	41000000	14	38968879	38968880	108:24837593-24837827
14	38000000	41000000	14	39362234	39362242	391:2003393-2004387
14	38000000	41000000	14	39527371	39527383	64:35334296-35334428
14	38000000	41000000	14	39533568	39533576	108:25409072-25409229
14	38000000	41000000	14	39649019	39649021	276:2805398-2806599
14	38000000	41000000	14	40311237	40311250	276:2148381-2148627
14	38000000	41000000	14	40344079	40344081	811:1272590-1273293
14	38000000	41000000	14	40642357	40642368	276:1810152-1810339
14	67000000	68000000	14	67699267	67699271	108:53607841-53607942
14	69000000	73000000	14	69284845	69284846	2167:200890-200994
14	69000000	73000000	14	69962925	69962926	834:786342-786632
14	69000000	73000000	14	69982483	69983133	474:122117-123150
14	69000000	73000000	14	69999679	69999698	834:823250-824638
14	69000000	73000000	14	70366063	70366063	834:1192318-1192389
14	69000000	73000000	14	70505352	70505355	834:1330176-1331553
14	69000000	73000000	14	70686533	70686534	108:56579205-56579369
14	69000000	73000000	14	70946242	70949778	4886:672909-678270
14	69000000	73000000	14	71215895	71216784	108:57091013-57092458
14	69000000	73000000	14	72091094	72091111	962:323383-324694
14	69000000	73000000	14	72338006	72340177	962:76294-79644
14	69000000	73000000	14	72405931	72405931	962:10428-10512
14	69000000	73000000	14	72752301	72752301	108:58613740-58613927
14	69000000	73000000	14	72814441	72814444	546:410150-410236
14	69000000	73000000	14	72966058	72966060	64:68854492-68854681
14	81000000	83000000	14	82154207	82154346	613:303379-303835
14	81000000	83000000	14	82244480	82245621	613:213275-215856
15	8000000	9000000	15	8819573	8819583	2613:377690-378544
16	59000000	66000000	16	59479815	59479816	698:51220-52281
16	59000000	66000000	16	59531010	59531012	134:53180951-53181077
16	59000000	66000000	16	59556292	59556298	313:2169319-2169462
16	59000000	66000000	16	60181603	60181611	134:53829815-53829995
16	59000000	66000000	16	60232155	60232160	1443:252273-252361
16	59000000	66000000	16	60597080	60597095	134:54186383-54186681
16	59000000	66000000	16	60640142	60640145	313:1082347-1082460
16	59000000	66000000	16	61543293	61543298	305:244331-244695
16	59000000	66000000	16	61654315	61654323	313:64103-64774
16	59000000	66000000	16	61764915	61764921	134:55411543-55414292
16	59000000	66000000	16	62327991	62327995	305:1025748-1025967
16	59000000	66000000	16	62434343	62434345	134:56026214-56026361
16	59000000	66000000	16	62739243	62739251	305:1441387-1441688
16	59000000	66000000	16	62839466	62839474	305:1540067-1540517
16	59000000	66000000	16	64495309	64495320	305:3191985-3192105
17	59000000	60000000	17	59442239	59442241	269:13196524-13200259
17	64000000	66000000	17	64317204	64317229	190:5658016-5658126
17	64000000	66000000	17	64472516	64476120	269:8161716-8169056
17	64000000	66000000	17	64701486	64701498	714:103229-103740
17	64000000	66000000	17	65099681	65099720	675:1216631-1216703
17	64000000	66000000	17	65191474	65191477	269:7443754-7443850
17	64000000	66000000	17	65472698	65472706	190:6808224-6808305
17	67000000	70000000	17	67766465	67766470	286:1495959-1496292
17	67000000	70000000	17	67844807	67844862	313138:30248-31274
17	67000000	70000000	17	68191090	68191091	286:1076942-1077115
17	67000000	70000000	17	68368048	68368052	286:900101-900282
17	67000000	70000000	17	68934958	68936760	3786:281496-288797
17	67000000	70000000	17	69694683	69695868	1757:134630-136647
17	71000000	73000000	17	71226134	71226137	189:1396660-1396985
17	71000000	73000000	17	71381187	71381193	594:351669-356019
17	71000000	73000000	17	71928576	71928680	269:693891-694753
17	71000000	73000000	17	72007688	72009220	269:611980-617892
17	71000000	73000000	17	72033496	72033887	3186:229341-230581
17	71000000	73000000	17	72085023	72085031	3186:281766-282252
17	71000000	73000000	17	72170148	72170159	269:449372-450661
17	71000000	73000000	17	72245501	72245502	269:372893-373837
18	3000000	25000000	18	10828441	10828442	805:121780-121904
18	3000000	25000000	18	10983531	10983537	287893:28218-28442
18	3000000	25000000	18	12135918	12135921	3063:874714-874913
18	3000000	25000000	18	12200112	12200163	156:2774690-2774850
18	3000000	25000000	18	13471613	13471616	185378:18264-20738
18	3000000	25000000	18	14303307	14303310	287107:11732-12494
18	3000000	25000000	18	15612086	15612091	1544:118072-123919
18	3000000	25000000	18	16320065	16320065	488:27353-27903
18	3000000	25000000	18	16363204	16363216	571:1922119-1922336
18	3000000	25000000	18	16725705	16725708	527:95980-96088
18	3000000	25000000	18	17068921	17068922	527:444301-444694
18	3000000	25000000	18	17351640	17351643	791:448673-449424
18	3000000	25000000	18	18218307	18218315	571:44222-45228
18	3000000	25000000	18	18251123	18251128	136:47419330-47420423
18	3000000	25000000	18	18425079	18425089	136:47245239-47245301
18	3000000	25000000	18	18428355	18428367	136:47241749-47241959
18	3000000	25000000	18	18659458	18659471	136:47018500-47018582
18	3000000	25000000	18	18911444	18911445	136:46765690-46765747
18	3000000	25000000	18	21506824	21506835	136:44209360-44209630
18	3000000	25000000	18	22201454	22201480	137:6853549-6853706
18	3000000	25000000	18	22214263	22214265	137:6866488-6866547
18	3000000	25000000	18	22439961	22440052	186254:17411-17591
18	3000000	25000000	18	22846864	22846868	2054:630911-631776
18	3000000	25000000	18	22952676	22952681	136:42751669-42751859
18	3000000	25000000	18	23081287	23081317	287:1512048-1512161
18	3000000	25000000	18	23205507	23205515	287:1638026-1638588
18	3000000	25000000	18	23447499	23447503	136:42259690-42259780
18	3000000	25000000	18	23500280	23500284	137:8157008-8157114
18	3000000	25000000	18	23635050	23635069	137:8286717-8289028
18	3000000	25000000	18	23840500	23840518	136:41867824-41870202
18	3000000	25000000	18	23897132	23897135	1776:351662-351741
18	3000000	25000000	18	24780817	24780819	136:40929334-40929525
18	3000000	25000000	18	3067288	3067291	202850:45875-46075
18	3000000	25000000	18	3201113	3202479	207693:7106-9748
18	3000000	25000000	18	3776602	3776769	696:655084-655382
18	3000000	25000000	18	4005554	4005673	289:1742381-1743653
18	3000000	25000000	18	5666790	5667939	3234:24609-26922
18	3000000	25000000	18	5989406	5989420	207433:10136-11082
18	3000000	25000000	18	7605132	7605137	464:747796-747985
18	3000000	25000000	18	7849671	7849681	122117:314004-314299
18	3000000	25000000	18	7864237	7864237	122117:299002-299448
18	3000000	25000000	18	8268655	8268684	2646:188955-189080
18	3000000	25000000	18	8743302	8743669	882:1288793-1289964
18	3000000	25000000	18	9712560	9712567	882:313413-313570
19	34000000	38000000	19	35717574	35717594	436:726972-727082
19	34000000	38000000	19	36385838	36385841	2914:129881-131191
19	34000000	38000000	19	36738939	36738942	2336:14360-14437
20	24000000	26000000	20	25111035	25111039	107:25033681-25033738
20	24000000	26000000	20	25527837	25527839	183378:74586-75255
20	24000000	26000000	20	25863785	25863791	107:25779609-25779890
20	27000000	37000000	20	27027449	27027465	107:26962178-26963804
20	27000000	37000000	20	27068133	27068140	72:26962758-26964721
20	27000000	37000000	20	27069692	27069695	107:27006174-27006508
20	27000000	37000000	20	27871469	27871480	72:27781048-27781333
20	27000000	37000000	20	28111237	28111240	183520:1964441-1964594
20	27000000	37000000	20	28195510	28195511	183520:2048479-2048537
20	27000000	37000000	20	28427128	28427132	711:298539-298657
20	27000000	37000000	20	28547106	28547289	72:28446387-28446801
20	27000000	37000000	20	29556691	29556928	183044:428407-431892
20	27000000	37000000	20	29786204	29786206	107:29718905-29719108
20	27000000	37000000	20	29832258	29832264	1173:167896-168990
20	27000000	37000000	20	29876423	29876436	183044:756253-756344
20	27000000	37000000	20	29987424	29987497	183044:867465-868909
20	27000000	37000000	20	30111428	30111429	3221:395248-395429
20	27000000	37000000	20	30496708	30496715	600:30446-30567
20	27000000	37000000	20	30587242	30587847	72:30487955-30489955
20	27000000	37000000	20	30844855	30844871	207283:107688-107810
20	27000000	37000000	20	31498717	31500436	184103:200306-202936
20	27000000	37000000	20	31539604	31539618	184103:160687-161108
20	27000000	37000000	20	32001464	32001466	753:215580-215708
20	27000000	37000000	20	32558545	32561748	2977:14184-19283
20	27000000	37000000	20	32561748	32561753	107:32478948-32480230
20	27000000	37000000	20	32657688	32658984	72:32572221-32574361
20	27000000	37000000	20	32687589	32687896	505:69071-69663
20	27000000	37000000	20	33263734	33263735	505:638180-638694
20	27000000	37000000	20	34013936	34013954	2610:175007-175693
20	27000000	37000000	20	34164120	34164121	72:34065554-34065723
20	27000000	37000000	20	34420924	34420930	107:34356873-34356963
20	27000000	37000000	20	35557071	35557080	107:35469194-35469310
20	27000000	37000000	20	35948720	35948721	2518:1501591-1501695
20	27000000	37000000	20	36370047	36370048	458:1391721-1392484
20	27000000	37000000	20	36906921	36906928	72:36797386-36798754
20	39000000	43000000	20	39613766	39613766	186645:701862-701931
20	39000000	43000000	20	39653152	39653155	186645:741067-741314
20	39000000	43000000	20	39663087	39663088	186645:751244-751711
20	39000000	43000000	20	40091002	40091055	2762:228527-228727
20	39000000	43000000	20	40285635	40285649	107:40124403-40124657
20	39000000	43000000	20	40411157	40411165	503:61401-61590
20	39000000	43000000	20	40818295	40821511	503:469498-475633
20	39000000	43000000	20	40821118	40821132	107:40650648-40651469
20	39000000	43000000	20	41250046	41250061	107:41079811-41081179
20	39000000	43000000	20	41431916	41431936	107:41263402-41263525
20	39000000	43000000	20	41523539	41523546	1018:935154-935424
20	44000000	45000000	20	44521737	44521752	500:1219280-1219442
20	44000000	45000000	20	44674671	44674673	755:843552-844250
20	44000000	45000000	20	44852790	44852851	204:891172-891551
20	48000000	59000000	20	48138279	48138281	204:4075748-4077894
20	48000000	59000000	20	48191004	48191500	761:123008-124875
20	48000000	59000000	20	48497257	48497257	204:4451416-4453578
20	48000000	59000000	20	48547042	48547046	72:48375892-48376643
20	48000000	59000000	20	48647639	48647642	204:4606391-4606482
20	48000000	59000000	20	48791544	48791548	204:4733976-4735562
20	48000000	59000000	20	49238349	49238354	204:5178701-5179062
20	48000000	59000000	20	49689102	49689115	107:49450424-49450503
20	48000000	59000000	20	49748366	49748381	292:206747-207814
20	48000000	59000000	20	50197465	50197471	107:49927459-49928747
20	48000000	59000000	20	50213806	50213825	107:49945110-49945261
20	48000000	59000000	20	50333945	50333953	72:50125019-50125380
20	48000000	59000000	20	50973481	50975349	337:941784-944750
20	48000000	59000000	20	51177590	51177591	107:50920304-50920403
20	48000000	59000000	20	51460929	51460942	107:51202063-51202401
20	48000000	59000000	20	51734413	51735423	752:1909737-1911298
20	48000000	59000000	20	51736802	51737315	72:51541131-51542816
20	48000000	59000000	20	51913753	51913761	752:1736191-1737486
20	48000000	59000000	20	51919338	51919351	72:51727312-51727858
20	48000000	59000000	20	52036149	52036163	107:51755682-51757226
20	48000000	59000000	20	52491918	52491921	752:1159226-1159293
20	48000000	59000000	20	52703103	52703126	1334:5562-5760
20	48000000	59000000	20	52923107	52923110	205:1596285-1596745
20	48000000	59000000	20	53272967	53272984	107:53006871-53007173
20	48000000	59000000	20	53502164	53502173	752:155440-157527
20	48000000	59000000	20	53539133	53539138	752:121340-121866
20	48000000	59000000	20	53589812	53589817	752:71384-71452
20	48000000	59000000	20	53662435	53662483	240860:338937-340112
20	48000000	59000000	20	53684516	53684518	240862:248451-249137
20	48000000	59000000	20	53893773	53893789	2131:357905-359938
20	48000000	59000000	20	54192947	54193066	72:52674518-52675094
20	48000000	59000000	20	54390143	54390186	205:331767-332640
20	48000000	59000000	20	54521497	54521565	3460:69559-70576
20	48000000	59000000	20	54542068	54542079	205:179025-179793
20	48000000	59000000	20	54924408	54924542	1781:54564-56477
20	48000000	59000000	20	54965809	54965822	107:54703304-54703401
20	48000000	59000000	20	54990628	54990633	1781:122704-122832
20	48000000	59000000	20	55127402	55127405	72:53614879-53615117
20	48000000	59000000	20	55151328	55151330	72:53639013-53640285
20	48000000	59000000	20	56243964	56246303	777:231395-235075
20	48000000	59000000	20	56452200	56452214	1033:1137188-1137248
20	48000000	59000000	20	56771967	56771973	1200:486766-486911
20	48000000	59000000	20	56832768	56832777	72:55300052-55300244
20	48000000	59000000	20	57229980	57229982	1200:31988-32352
20	48000000	59000000	20	57497832	57497846	3393:506507-507552
20	48000000	59000000	20	57759564	57759565	107:57526196-57529660
20	48000000	59000000	20	57759565	57760862	3393:238644-243204
20	48000000	59000000	20	57801046	57801052	3451:432687-433810
20	48000000	59000000	20	58269396	58269415	1098:373818-374608
20	60000000	61000000	20	60073460	60073464	107:59819565-59820040
20	60000000	61000000	20	60289074	60289084	107:60019023-60019182
20	62000000	65000000	20	62123145	62123146	1412:28826-28991
20	62000000	65000000	20	62177839	62177843	1413:25163-25783
20	62000000	65000000	20	63035672	63035673	1413:895376-895432
20	62000000	65000000	20	63053967	63059697	1413:913710-926161
20	62000000	65000000	20	63199079	63199081	72:61642940-61643281
20	62000000	65000000	20	63596400	63596413	1894:861-1249
20	62000000	65000000	20	63618283	63618341	107:63437687-63437911
20	62000000	65000000	20	63858535	63858536	107:63651751-63652724
20	62000000	65000000	20	64532448	64532455	2381:119453-119764
20	62000000	65000000	20	64974795	64977049	72:63402166-63405708
20	66000000	72000000	20	66275804	66277754	107:66076334-66079283
20	66000000	72000000	20	66381778	66381780	1229:211382-211565
20	66000000	72000000	20	66699818	66699818	288:95611-95822
20	66000000	72000000	20	68164670	68164838	281430:99123-99277
20	66000000	72000000	20	68605637	68605677	3228:172533-173266
20	66000000	72000000	20	68792634	68792636	310:15001-15812
20	66000000	72000000	20	69097665	69097727	813:1752833-1753034
20	66000000	72000000	20	69135438	69135440	814:2501615-2501703
20	66000000	72000000	20	69223371	69223643	310:453062-454782
20	66000000	72000000	20	69508229	69510188	813:1341334-1344549
20	66000000	72000000	20	69605929	69606213	813:1248267-1248986
20	66000000	72000000	20	69606213	69606256	310:838135-838558
20	66000000	72000000	20	69992408	69996018	813:860371-867963
20	66000000	72000000	20	70133880	70133882	107:69896249-69896333
20	66000000	72000000	20	70608257	70608259	813:276423-277339
20	66000000	72000000	20	70788475	70788475	107:70533646-70533816
21	19000000	25000000	21	20117389	20117911	801:55824-56836
21	19000000	25000000	21	20163562	20166638	286301:50279-55618
21	19000000	25000000	21	21084483	21086257	764:705988-708674
21	19000000	25000000	21	22522902	22522916	1038:1093563-1093664
21	19000000	25000000	21	22653252	22653266	2124:56984-57307
21	19000000	25000000	21	24851312	24851331	185181:26068-27479
23	0	2000000	23	1036153	1036155	221:7083312-7085370
23	0	2000000	23	1942870	1942873	221:6163289-6163574
23	27000000	28000000	23	27415929	27415935	206095:152014-152207
23	27000000	28000000	23	27838674	27838679	232:25303019-25304319
23	0	2000000	23	30000	30092	618:517264-520937
23	32000000	33000000	23	32530459	32530461	1527:178044-178117
23	32000000	33000000	23	32656808	32656814	185489:304963-306056
23	32000000	33000000	23	32743361	32743362	232:20680174-20680298
23	0	2000000	23	463234	463244	287296:59194-59315
23	51000000	54000000	23	51582410	51582414	182997:70825-70914
23	51000000	54000000	23	52253850	52253901	550:476191-476981
23	51000000	54000000	23	52652122	52652128	766:718184-718240
23	0	2000000	23	996261	996266	221:7121918-7122007
24	12000000	13000000	24	12011040	12011077	138:47077198-47077779
24	12000000	13000000	24	12098091	12098123	194:50258272-50258850
24	12000000	13000000	24	12107612	12107613	138:46982139-46982353
24	12000000	13000000	24	12141625	12141639	185963:2106954-2107084
24	12000000	13000000	24	12351174	12351181	194:50021766-50021859
24	12000000	13000000	24	12565026	12565033	532:2559959-2560189
25	8000000	11000000	25	10071655	10071873	2263:230230-231944
25	8000000	11000000	25	10243286	10243287	209499:730144-730749
25	8000000	11000000	25	10311811	10311813	209499:799227-799796
25	12000000	23000000	25	12573187	12573187	3756:316181-316237
25	12000000	23000000	25	12850919	12850926	2075:30562-31847
25	12000000	23000000	25	13040546	13040562	468:804731-805062
25	12000000	23000000	25	14136310	14136311	468:1898757-1901256
25	12000000	23000000	25	14374355	14374360	193:8405295-8405493
25	12000000	23000000	25	15111249	15111253	468:2847330-2847548
25	12000000	23000000	25	16617622	16617627	606:694846-696068
25	12000000	23000000	25	17127134	17127137	562:685096-685150
25	12000000	23000000	25	17346626	17346635	562:466529-466721
25	12000000	23000000	25	17767997	17768002	196:24775392-24776688
25	12000000	23000000	25	17843250	17843652	2426:25575-26730
25	12000000	23000000	25	18218842	18218856	145:2654877-2656431
25	12000000	23000000	25	18335289	18335296	891:12980-13907
25	12000000	23000000	25	18338530	18338532	891:9671-9732
25	12000000	23000000	25	18701189	18701866	145:3150713-3155144
25	12000000	23000000	25	18860730	18862012	196:23676665-23679354
25	12000000	23000000	25	18862012	18862211	196:23677175-23677548
25	12000000	23000000	25	18866578	18866579	196:23671860-23672604
25	12000000	23000000	25	19356706	19356894	2674:483238-483778
25	12000000	23000000	25	19654826	19657314	145:4094799-4098843
25	12000000	23000000	25	19883338	19883347	2589:292319-292918
25	12000000	23000000	25	19898498	19898499	2589:307921-307988
25	12000000	23000000	25	20374621	20374626	581:893018-893414
25	12000000	23000000	25	21075964	21075969	233:607096-608346
25	12000000	23000000	25	21611284	21611297	233:1136810-1137705
25	12000000	23000000	25	22071089	22074018	4874:187604-192263
25	12000000	23000000	25	22336881	22336888	145:6770353-6770636
25	8000000	11000000	25	8111726	8111726	210171:1409248-1409818
25	8000000	11000000	25	8224828	8224835	210171:1295609-1296015
25	8000000	11000000	25	8274632	8277984	210171:1240168-1245810
25	8000000	11000000	25	9818915	9818917	196:32649512-32649618
25	8000000	11000000	25	9844156	9844193	362:701438-701544
26	13000000	14000000	26	13179202	13179208	135:38244484-38244575
26	13000000	14000000	26	13745777	13745778	135:37683564-37683756
26	24000000	34000000	26	24005039	24005047	97:4027469-4027594
26	24000000	34000000	26	24142152	24142158	97:3890790-3891010
26	24000000	34000000	26	24257885	24257887	97:3776521-3777246
26	24000000	34000000	26	24283328	24283343	792:884416-886564
26	24000000	34000000	26	24649939	24650442	1951:380417-380701
26	24000000	34000000	26	24746087	24746088	1951:283420-283473
26	24000000	34000000	26	25084216	25084265	3714:11319-11589
26	24000000	34000000	26	25239170	25239171	311527:24901-24953
26	24000000	34000000	26	25698380	25698391	2082:322299-323408
26	24000000	34000000	26	25714283	25714299	2082:303232-306399
26	24000000	34000000	26	26276308	26276309	97:1759433-1759508
26	24000000	34000000	26	26441146	26441159	97:1594296-1594470
26	24000000	34000000	26	26684484	26685128	512:89335-90503
26	24000000	34000000	26	26783299	26783353	1604:797465-800360
26	24000000	34000000	26	26883891	26884113	1604:900534-901198
26	24000000	34000000	26	27099722	27100433	1604:1117317-1122513
26	24000000	34000000	26	27515106	27515107	3786:70531-70613
26	24000000	34000000	26	27572985	27572998	512:983132-983271
26	24000000	34000000	26	28223779	28223780	3786:740291-740357
26	24000000	34000000	26	28535433	28535437	1894:45984-46935
26	24000000	34000000	26	29137241	29137241	473:300949-301707
26	24000000	34000000	26	29756385	29756386	473:889050-889818
26	24000000	34000000	26	30130956	30131125	473:1272064-1274935
26	24000000	34000000	26	30328146	30328163	473:1471655-1472359
26	24000000	34000000	26	30755941	30755945	868:110122-110206
26	24000000	34000000	26	32636539	32636553	423:590893-591328
26	24000000	34000000	26	32758071	32758073	423:469589-469737
26	24000000	34000000	26	32791295	32791309	423:435725-436373
26	24000000	34000000	26	33064822	33064835	496:152266-152928
26	24000000	34000000	26	33151965	33151965	423:74548-75107
26	48000000	49000000	26	48014198	48015476	147:12995965-12998059
26	48000000	49000000	26	48031086	48031105	135:3305755-3344607
26	48000000	49000000	26	48706291	48706987	4350:163287-165731
26	48000000	49000000	26	48947195	48947195	2233:509562-511195
26	50000000	52000000	26	50073307	50073312	147:15106394-15106804
26	50000000	52000000	26	50352346	50352362	2564:147023-147165
26	50000000	52000000	26	50895308	50895319	720:692826-693205
26	50000000	52000000	26	50944956	50944968	2410:428236-428735
27	19000000	20000000	27	19036700	19036700	2638:6288-6403
27	19000000	20000000	27	19715896	19715897	1521:79983-80084
27	19000000	20000000	27	19764349	19764453	1521:31133-31435
28	25000000	28000000	28	25101066	25101071	141:14529283-14529783
28	25000000	28000000	28	25197557	25197562	961:213959-214118
28	25000000	28000000	28	25593272	25593275	216:20197697-20197768
28	25000000	28000000	28	25788033	25788035	938:1132967-1134125
28	25000000	28000000	28	26506581	26506582	2492:459070-460061
28	25000000	28000000	28	26684904	26684905	2492:270815-271122
28	25000000	28000000	28	26844113	26844124	2492:113405-114521
28	25000000	28000000	28	27013275	27013417	365:273810-280303
28	25000000	28000000	28	27517763	27518627	933:720458-721989
28	25000000	28000000	28	27651171	27651182	933:588415-588507
28	25000000	28000000	28	27690495	27690496	1432:741822-741876
28	25000000	28000000	28	27782278	27782283	216:17978836-17980127
28	29000000	37000000	28	29780850	29780850	2275:87065-87280
28	29000000	37000000	28	30236106	30238014	1075:227719-231469
28	29000000	37000000	28	30336842	30336880	1075:122331-128875
28	29000000	37000000	28	30431265	30431268	216:15362477-15363045
28	29000000	37000000	28	30990301	30990303	4175:55096-55367
28	29000000	37000000	28	31192085	31192611	335:722586-723995
28	29000000	37000000	28	31192611	31192612	141:8427118-8428027
28	29000000	37000000	28	31286880	31286881	567:9079-9867
28	29000000	37000000	28	32017452	32017728	141:7607922-7609294
28	29000000	37000000	28	32195577	32195937	1050:20115-23479
28	29000000	37000000	28	32421795	32422788	141:7199589-7201389
28	29000000	37000000	28	32422788	32422790	216:13379584-13380401
28	29000000	37000000	28	32531055	32531056	141:7091209-7091342
28	29000000	37000000	28	32549508	32550246	2000:773766-775207
28	29000000	37000000	28	32767610	32769480	2000:552252-556582
28	29000000	37000000	28	32781557	32781557	216:13020689-13020744
28	29000000	37000000	28	33315462	33315530	2782:297420-297816
28	29000000	37000000	28	33741043	33741056	273:417677-421471
28	29000000	37000000	28	34194205	34194207	273:871990-872050
28	29000000	37000000	28	35237104	35237120	1853:47529-48711
28	29000000	37000000	28	35253834	35253835	216:10522855-10523014
28	29000000	37000000	28	35389218	35389219	308:2389803-2390133
28	29000000	37000000	28	35693494	35693506	308:2076470-2076563
28	29000000	37000000	28	35977132	35977274	560:456734-457915
28	29000000	37000000	28	36830318	36830318	1130:213514-213580
28	29000000	37000000	28	36960681	36960685	216:8895259-8895398
29	32000000	33000000	29	32121366	32125091	135:10501174-10508750
29	32000000	33000000	29	32223846	32223945	3303:178566-180428
29	32000000	33000000	29	32723376	32728320	2411:2399005-2406719

## Sheet: TableS4
NUI in common with published pangenomes
Size of contig	Number of contig	Number of contig matched to chinese indicine (Dai et al)	Percentage	Number of contig matched to Zhou et al	Percentage
less than 1 Kb	4704	2729	58.01	229	4.86
greater than equal to 1 Kb	2140	983	45.93	29	1.35
Total	6844	3712	54.24	258	3.77

## Sheet: TableS5
Transcriptome read mapping (%) to reference vs. pangenome
Sample Name	Reference %	Pangenome %
Gir	91.3228	91.3228
Gir	84.1706	84.1706
Gir	93.2772	93.2772
Gir	83.2324	83.2324
Gir	86.4984	86.4984
Gir	93.2336	93.2336
Gir	88.8706	88.8706
Gir	92.2747	92.2747
Gir	79.4307	79.4307
Gir	91.7037	91.7037
Gir	91.3979	91.3979
Hariana	75.8126	75.8126
Hariana	78.2845	78.2845
Hariana	84.2138	84.2138
Hariana	90.0797	90.0797
Hariana	88.3873	88.3873
Hariana	86.0866	86.0866
Hariana	83.731	83.731
Hariana	88.1865	88.1865
Hariana	87.2363	87.2363
Hariana	73.2589	73.2589
Hariana	92.0544	92.0544
Sahiwal	83.6734	83.6734
Sahiwal	87.385	87.385
Sahiwal	91.1936	91.1936
Sahiwal	83.5483	83.5483
Sahiwal	91.0639	91.0639
Sahiwal	84.2632	84.2632
Sahiwal	77.6	77.6
Sahiwal	93.2665	93.2665
Sahiwal	86.4863	86.4863
Sahiwal	89.2687	89.2687
Sahiwal	91.3518	91.3518
Sahiwal	82.3766	82.3766
Tharparkar	87.619	87.619
Tharparkar	84.7972	84.7972
Tharparkar	83.959	83.959
Tharparkar	84.8536	84.8536
Tharparkar	85.3401	85.3401
Tharparkar	88.5817	88.5817
Tharparkar	91.909	91.909
Tharparkar	87.6669	87.6669
Tharparkar	90.556	90.556
Tharparkar	91.6227	91.6227
Tharparkar	81.7389	81.7389
Tharparkar	90.0223	90.0223

## Sheet: TableS6
Comparison of top gene expression under heat stress as reported by Sajjanar et al. (2023) and Identified in the pangenome.
Gene symbol	Log2FC, Sajjanar et al.	Log2FC pangenome
HSPB1	3.97	3.91
SLC5A3	3.49	1.88
HSPA1A	3.14	-
FKBP4	2.84	2.76
LOC781339	2.7	-
HSP90AA1	2.7	2.68
HSPA6	2.56	2.69
HSPA4	2.46	2.39
ACOT7	2.37	2.35
HSPH1	2.23	2.1
NOS2	-5.12	-4.69
MMP19	-4.25	-3.45
IL1RN	-3.62	-3.52
SDS	-3.52	-3.42
IL6	-2.88	-3.02
EDN1	-2.69	-2.71
ITGAX	-2.63	-2.61
CYP3A4	-2.44	-
FLT1	-2.39	-2.1
TPI1	-2.37	-2.12

## Sheet: TableS7
BLASTx results of NUI novel genes against the NCBI nr chordata database.
NUI Novel gene	Up-regulated/Down-regulated	NCBI nr chordata database	Identity percentage	Gene function
MSTRG.8.1	Up-regulated	XP_055422088.1	65.823	serine hydrolase-like protein 2 [Bubalus kerabau]
MSTRG.37.1	Up-regulated	KAJ1078850.1	84.615	hypothetical protein K5549_010301 [Capra hircus]
MSTRG.26.1	Up-regulated	XP_059736364.1	90.4	AN1-type zinc finger protein 3 isoform X1 [Bos taurus]
MSTRG.71.1	Up-regulated	ELR55975.1	98.193	Kinesin-like protein KIF20B [Bos mutus]
MSTRG.24.1	Up-regulated	XP_055429721.1	83.607	BLASTx results of NUI novel genes against the NCBI nr chordata database.
MSTRG.23.1	Down-regulated	XP_061277080.1	96.512	ferritin light chain-like [Bos javanicus]
MSTRG.30.1	Up-regulated	XP_056716431.1	40.426	pleckstrin homology-like domain family B member 1 [Euleptes europaea]
MSTRG.48.1	Up-regulated	TKC47003.1	66.234	hypothetical protein EI555_007707 [Monodon monoceros]
MSTRG.93.1	Down-regulated	XP_010964062.1	99.123	dynein light chain Tctex-type 1 [Camelus bactrianus]
MSTRG.96.1	Down-regulated	XP_054859167.1	98.446	heterogeneous nuclear ribonucleoprotein A1 isoform X1 [Eublepharis macularius]
MSTRG.102.1	Down-regulated	XP_061277080.1	97.521	ferritin light chain-like [Bos javanicus]
MSTRG.122.1	Down-regulated	AAQ13625.1	64.286	MSTP100 [Homo sapiens]
MSTRG.124.1	Up-regulated	XP_044795548.1	82.857	mediator of RNA polymerase II transcription subunit 13 isoform X1 [Bubalus bubalis]
MSTRG.125.1	Up-regulated	KAG5198569.1	100	hypothetical protein JEQ12_007165 [Ovis aries]
MSTRG.131.1	Down-regulated	XP_015394854.2	55.814	LOW QUALITY PROTEIN: transmembrane protein 183A-like [Panthera tigris]

## Sheet: TableS8
BICIs occurrence matrix
Chromosome Name	NUI_query_ID	Gir	Kankrej	Tharparkar	Sahiwal	Red Sindhi
1	1001:108250-108342	1	0	0	0	0
1	1001:1223722-1223934	2	0	0	0	0
1	1001:957270-957807	1	0	0	0	0
1	1061:182785-183877	1	0	0	0	0
1	1358:603832-604696	0	1	1	0	0
1	1358:672257-672414	0	1	0	0	0
1	157:210739-210850	0	1	0	1	0
1	157:2409637-2409692	0	1	0	1	0
1	157:5250996-5252488	0	2	2	1	2
1	161:224009-224260	1	0	1	0	1
1	170:11154250-11154646	0	0	0	0	1
1	170:11558221-11558575	0	0	0	0	1
1	170:7507479-7516245	0	0	0	0	1
1	170:9777688-9777793	0	0	0	0	1
1	1732:936-1196	0	0	1	0	0
1	182978:531768-537172	0	1	0	0	0
1	183128:546062-546498	0	1	0	0	2
1	183128:633274-634221	0	1	0	0	2
1	183128:76490-77746	0	1	1	0	0
1	183354:523145-523209	0	1	0	1	0
1	19:120243-120525	0	0	0	0	1
1	19:12092383-12093354	0	0	0	0	1
1	19:12581046-12585495	0	0	0	0	2
1	19:16325738-16325809	0	0	0	0	1
1	19:21768942-21769805	0	0	0	0	1
1	19:23983058-23983302	0	0	0	0	2
1	19:27627754-27628019	0	0	0	0	2
1	19:30600773-30601026	0	0	0	0	1
1	19:31593371-31593600	0	0	0	0	1
1	19:33503128-33503466	0	0	0	0	1
1	19:34358829-34359091	0	0	0	0	1
1	19:3829619-3830149	0	0	0	0	1
1	19:40542741-40544970	0	0	0	0	1
1	19:41399560-41399687	0	0	0	0	1
1	19:43832622-43832731	0	0	0	0	1
1	19:44374920-44376780	0	0	0	0	1
1	19:45182676-45182855	0	0	0	0	1
1	19:45974707-45975053	0	0	0	0	1
1	19:55664573-55666954	0	0	0	0	1
1	19:6906252-6906360	0	0	0	0	1
1	19:69417142-69417254	0	0	0	0	1
1	19:70260014-70260066	0	0	0	0	1
1	19:72405879-72406392	0	0	0	0	2
1	19:8370390-8371127	0	0	0	0	1
1	206:1478297-1478409	1	0	0	0	0
1	222:3637419-3637915	0	1	1	1	0
1	222:5352650-5352800	0	1	0	2	2
1	222:6127145-6128247	0	2	0	0	0
1	223:2112953-2113228	2	0	0	2	0
1	226:868803-868998	1	0	0	0	0
1	233:1339882-1340117	0	1	0	1	1
1	233:2138362-2138628	0	1	0	0	0
1	233:3049526-3049810	0	1	0	2	1
1	2861:861549-862465	1	0	0	0	1
1	286:2356151-2356667	0	1	0	0	0
1	286:256649-256739	0	1	2	0	2
1	317:4474124-4474560	0	2	0	1	2
1	317:6166861-6166995	0	2	0	0	0
1	3233:132897-133334	0	1	1	0	0
1	3233:801018-801924	0	1	0	0	1
1	329:603358-603740	0	2	0	0	0
1	3632:166009-166824	1	0	0	1	0
1	3632:258169-258243	1	1	1	2	2
1	3632:484092-484182	1	1	1	2	2
1	3632:80718-80823	1	0	0	0	2
1	381:1713986-1714188	0	1	0	0	0
1	381:3053978-3054368	0	1	0	0	0
1	381:7886258-7886927	0	1	0	2	0
1	381:7970862-7971122	0	2	0	1	0
1	3839:135924-137460	0	0	1	1	1
1	385:1027928-1028689	0	0	1	0	0
1	385:1784141-1784270	0	0	1	2	0
1	402:367355-368544	0	1	0	1	0
1	420:1145425-1147644	0	1	1	0	0
1	420:1288714-1288974	0	1	0	0	2
1	420:145835-146998	0	2	1	2	2
1	427:181718-182094	2	0	0	0	0
1	442:1661705-1662008	0	2	0	0	1
1	455:634093-637638	1	0	0	0	0
1	536:614089-614728	0	1	0	0	0
1	576:159118-159252	1	0	0	0	0
1	638:407280-409166	0	1	0	1	0
1	645:567546-567664	1	0	1	0	0
1	66:19662035-19662131	0	0	1	2	2
1	66:21427129-21427270	0	0	0	0	1
1	66:24799568-24799678	0	0	0	0	1
1	66:25228465-25232810	2	0	0	2	1
1	66:26416264-26416406	0	0	0	0	1
1	66:30445363-30446020	0	0	1	0	1
1	66:32628692-32629321	0	0	0	0	1
1	66:39887168-39887606	0	0	0	0	1
1	66:39944171-39944287	0	0	0	0	1
1	66:41729728-41729853	0	0	0	0	1
1	66:42354666-42355435	0	0	0	0	1
1	66:48883168-48883404	0	0	0	0	1
1	66:50185302-50189998	0	0	0	0	2
1	66:50453351-50455734	0	0	0	0	1
1	66:50455526-50455671	0	0	0	0	2
1	66:51444537-51448191	0	0	0	0	1
1	66:52927208-52927543	0	0	0	0	1
1	66:57618893-57619000	0	0	0	0	2
1	804:676343-678784	0	1	0	1	1
1	85:100156337-100156426	0	0	0	1	0
1	85:100788356-100788599	0	0	0	1	0
1	85:100806065-100806446	0	0	0	1	0
1	85:101211666-101211890	0	0	0	1	0
1	85:102443622-102444338	0	0	0	1	0
1	85:102842731-102844752	0	0	0	1	1
1	85:102875285-102879164	0	0	0	1	0
1	85:105900158-105900235	0	0	0	1	0
1	85:105968312-105968368	0	0	0	1	0
1	85:112162406-112163279	0	0	0	2	2
1	85:115165087-115165394	0	0	0	1	0
1	85:118182319-118182891	0	0	0	1	1
1	85:121441412-121441798	0	0	0	1	0
1	85:123428082-123428440	0	0	0	1	0
1	85:124184008-124184105	0	0	0	1	0
1	85:129220169-129220738	0	0	0	1	1
1	85:131024311-131024828	0	0	0	1	0
1	85:131992229-131992322	0	0	0	1	0
1	85:133207144-133207373	0	0	0	1	0
1	85:134724228-134725485	0	0	0	1	0
1	85:136682834-136682983	0	0	0	1	0
1	85:138506799-138508467	0	0	0	2	0
1	85:146897066-146897534	0	0	0	2	0
1	85:147596928-147597598	0	0	0	1	2
1	85:148908625-148908706	0	0	0	1	0
1	85:150266637-150268078	0	0	0	1	1
1	85:154235432-154235568	0	0	0	1	0
1	85:154503572-154503936	0	0	0	1	0
1	85:17772542-17772631	0	0	0	1	0
1	85:19023947-19024028	0	0	0	2	1
1	85:20884397-20884538	0	0	0	2	0
1	85:21415936-21415997	0	0	0	1	0
1	85:21576483-21577651	0	0	0	1	0
1	85:22428959-22429600	0	0	0	1	0
1	85:25586581-25586753	0	0	0	1	0
1	85:26984560-26984672	0	0	0	1	0
1	85:29226248-29227088	0	0	0	1	2
1	85:33271050-33271286	0	0	0	1	2
1	85:33337058-33337173	0	0	0	1	2
1	85:33489054-33495155	0	0	0	1	0
1	85:33688269-33688404	0	0	0	1	0
1	85:36366243-36371052	0	0	0	1	0
1	85:36805761-36807059	0	0	0	1	0
1	85:37425117-37428327	0	0	0	1	0
1	85:4035093-4036973	0	0	0	2	0
1	85:42930614-42931130	0	0	0	1	0
1	85:43921838-43921923	0	0	0	1	0
1	85:44901249-44901305	0	0	0	1	0
1	85:46126125-46126976	0	0	0	1	0
1	85:47011183-47011454	0	0	0	1	0
1	85:47794918-47794976	0	0	0	1	0
1	85:47798525-47798654	0	0	0	1	0
1	85:47837872-47844691	0	0	0	1	0
1	85:47919825-47919941	0	0	0	2	1
1	85:48778186-48778718	0	0	0	1	1
1	85:49086504-49086646	0	0	0	1	0
1	85:49196794-49196853	0	0	0	1	0
1	85:53053702-53053786	0	0	0	1	2
1	85:54730975-54731322	0	0	0	1	1
1	85:55989123-55989920	0	0	0	2	1
1	85:58430342-58430473	0	0	0	1	1
1	85:62903865-62904282	0	0	0	1	0
1	85:6979302-6979375	0	0	0	1	0
1	85:73649390-73649487	0	0	0	1	0
1	85:73720828-73721113	0	0	0	2	0
1	85:76499836-76500074	0	0	0	1	0
1	85:82202089-82202220	0	0	0	1	0
1	85:83025929-83025982	0	0	0	1	2
1	85:86852010-86852094	0	0	0	1	0
1	85:88386388-88386440	0	0	0	1	0
1	85:90326004-90326918	0	0	0	1	1
1	85:90357825-90358103	0	0	0	1	0
1	85:90629688-90629983	0	0	0	2	1
1	85:90844416-90845532	0	0	0	1	2
1	85:91025606-91026309	0	0	0	2	2
1	85:93102890-93104286	0	0	0	1	2
1	85:93953226-93953428	0	0	0	1	0
1	85:97943715-97943837	0	0	0	1	0
1	85:99071029-99071323	0	0	0	1	0
10	1078:86492-86612	1	0	0	0	0
10	1203:385227-385403	1	2	0	1	1
10	137:32839537-32840831	0	0	0	2	0
10	137:36103297-36103548	0	0	0	1	0
10	137:37099129-37099580	0	0	0	1	1
10	137:39296656-39296860	0	0	0	1	0
10	137:39321198-39321288	0	0	0	2	0
10	137:55947207-55947387	0	0	0	2	0
10	137:57737903-57738035	0	0	0	2	1
10	137:6171209-6172666	0	0	0	1	0
10	137:62189598-62189706	0	0	0	1	0
10	137:62795341-62795561	0	0	0	2	1
10	137:62848641-62848836	0	0	0	2	0
10	137:67640213-67640304	0	0	0	1	0
10	137:67740752-67740813	0	0	0	1	0
10	137:68463821-68463875	0	0	0	1	0
10	137:70227257-70227465	0	0	0	1	0
10	137:72213646-72214011	0	0	0	1	0
10	137:72428057-72428255	0	0	0	1	0
10	149:17836400-17836596	0	0	0	0	1
10	1510:174192-177012	2	1	0	0	0
10	182924:602679-603102	0	1	2	2	0
10	185076:2250056-2250144	0	1	0	2	2
10	186658:302283-302919	0	1	0	2	0
10	186663:3245302-3245589	0	1	0	1	0
10	186663:4142133-4142607	0	1	1	1	0
10	21:13586868-13587057	0	0	0	0	1
10	21:18087073-18087166	0	0	0	0	1
10	21:20396543-20397303	0	0	0	0	1
10	21:24627665-24627883	0	0	0	0	1
10	21:24724675-24724798	0	0	0	0	1
10	21:27621586-27621683	0	0	0	0	1
10	21:27854548-27854717	0	0	0	0	1
10	21:28114572-28114907	0	0	0	0	1
10	21:28557946-28558038	0	0	0	0	1
10	21:32947883-32948074	1	0	2	0	1
10	21:4734420-4736087	0	0	0	0	1
10	21:4799365-4800860	0	0	0	0	1
10	21:48445899-48446133	0	0	0	0	1
10	21:5041109-5041311	0	0	0	0	1
10	21:50414644-50414716	0	0	0	0	1
10	21:50720165-50720247	0	0	0	0	1
10	21:56880521-56885450	0	0	0	0	1
10	21:5932009-5932169	0	0	0	0	1
10	21:60717278-60717386	0	0	0	0	1
10	21:62790647-62790858	0	0	0	0	1
10	21:63897179-63897400	0	0	0	0	1
10	21:63919134-63919220	0	0	0	0	1
10	21:64564882-64565226	0	0	0	0	1
10	21:64835371-64835744	0	0	0	0	1
10	21:72132070-72132125	0	0	0	0	1
10	21:72336353-72337289	0	0	0	0	1
10	21:74414059-74414246	0	0	0	0	1
10	21:75614824-75615762	0	0	0	0	1
10	21:75911931-75912794	0	0	0	0	2
10	21:76695321-76695493	0	0	0	0	1
10	237:11135167-11135243	0	0	0	1	0
10	237:12008970-12009187	0	0	0	2	0
10	237:15912453-15912724	0	0	0	1	0
10	237:15948661-15948725	0	0	0	1	0
10	237:20532841-20535397	0	0	0	2	0
10	237:2481928-2482853	0	0	0	1	2
10	237:4389343-4389539	0	0	0	2	1
10	237:4432333-4432445	0	0	0	1	2
10	320:425709-426149	1	1	0	0	1
10	330:1230896-1231008	0	1	0	0	0
10	349:908672-908924	0	0	1	2	0
10	3646:880890-881774	1	0	0	0	1
10	471:1282782-1282949	0	1	0	0	0
10	471:1375009-1375080	0	1	0	0	1
10	633:157185-157251	1	0	0	0	1
10	633:939676-940451	1	0	0	0	0
10	633:949861-951402	1	0	0	0	0
10	729:88390-88666	1	0	0	0	0
10	745:447591-447644	0	0	1	0	0
10	912:275506-275822	0	0	1	0	2
10	912:469754-471472	0	0	1	0	0
10	912:486501-490468	0	0	1	1	0
11	138:20350958-20351072	0	0	0	1	0
11	138:53100401-53101605	0	0	0	2	0
11	138:60964704-60964893	0	0	0	1	0
11	138:66967687-66968030	0	0	0	2	0
11	155:9686813-9686927	0	0	0	0	1
11	1599:1318814-1318869	1	1	0	0	1
11	182208:91608-91748	0	1	1	0	2
11	183298:799426-799584	0	1	0	0	0
11	183298:850844-853507	0	1	0	0	0
11	207:2150565-2151802	1	0	1	2	0
11	208860:327575-328196	1	1	1	0	2
11	263:11696902-11697651	0	0	1	2	0
11	263:15981129-15981301	0	0	0	2	0
11	263:19198657-19198860	0	0	0	2	0
11	263:20389364-20390837	0	0	0	2	0
11	263:21594312-21594424	0	0	0	2	0
11	263:21906386-21908439	0	0	0	2	0
11	263:28886574-28886626	0	0	0	2	0
11	263:29798357-29798974	0	0	0	2	0
11	263:29905608-29906086	0	0	0	2	0
11	263:31453168-31460053	0	0	0	2	2
11	263:33482157-33482689	0	0	0	2	0
11	263:4538546-4538605	1	1	0	1	0
11	263:5288863-5289666	0	0	0	1	1
11	291:1548544-1548950	0	2	0	0	0
11	291:2409984-2410137	0	2	0	0	0
11	3081:296720-296881	1	1	0	0	1
11	351:2038896-2039160	0	1	0	0	2
11	3896:164413-164473	0	0	1	0	0
11	413:1023884-1024091	0	2	1	0	0
11	413:127462-127533	0	1	0	0	0
11	413:1599078-1602115	0	1	0	0	0
11	413:4101630-4102233	0	2	0	0	0
11	413:4324100-4329170	0	1	0	0	0
11	413:4691456-4691603	0	1	0	0	0
11	413:4727975-4728725	0	2	0	0	0
11	4339:48638-49116	0	0	1	0	2
11	531:353977-354097	1	0	0	0	1
11	551:100776-101321	1	0	1	0	0
11	551:435571-435684	1	2	0	0	0
11	554:1541176-1541288	0	0	1	0	1
11	554:1898724-1899251	0	0	1	0	1
11	593:159558-160869	1	0	0	0	1
11	682:195877-196254	1	0	0	0	0
11	682:276319-276770	1	1	0	0	0
11	682:743911-744175	1	2	1	0	0
11	69:1867542-1867616	0	0	0	0	1
11	69:19955014-19957839	0	0	0	0	1
11	69:25779373-25781714	0	0	0	0	1
11	69:26512132-26513085	0	0	0	0	1
11	69:33682322-33682437	0	0	0	0	1
11	69:35195515-35195617	0	0	0	0	2
11	69:3532722-3532945	0	0	0	0	1
11	69:37148201-37148882	0	0	0	0	1
11	69:38825633-38827640	0	0	0	0	1
11	69:40815025-40815139	0	0	0	0	2
11	69:42521094-42524865	0	0	0	0	2
11	69:9366901-9367066	0	0	0	0	1
11	74:11492812-11492908	0	0	0	0	1
11	741:251173-251281	2	0	1	0	0
11	74:136494-136689	0	0	0	0	2
11	74:1414320-1414415	0	0	0	0	1
11	74:151162-151279	0	0	0	0	1
11	74:15633978-15635031	0	0	0	0	1
11	74:15714080-15714413	0	0	0	0	1
11	74:16528744-16529663	0	0	0	0	1
11	74:18274801-18277230	0	0	1	2	1
11	74:20036314-20039486	0	0	0	0	1
11	74:22331508-22331604	0	0	0	0	1
11	74:22839861-22839972	0	0	0	0	1
11	74:24350874-24350938	0	0	0	0	2
11	74:24685352-24685646	0	0	0	0	1
11	74:26740606-26744863	0	0	0	0	2
11	74:2875340-2875817	0	0	0	0	1
11	74:33549332-33550018	0	0	0	0	1
11	74:34620439-34621026	0	0	0	0	1
11	74:4794022-4794173	0	0	0	0	2
11	74:6515919-6516791	0	0	0	0	2
11	74:6841315-6841430	0	0	0	0	2
11	74:9368512-9371248	0	0	0	0	1
12	1017:243160-245156	0	0	1	0	0
12	1017:611252-612027	0	0	1	2	1
12	1085:92599-96273	0	1	0	0	0
12	1121:839857-840385	1	0	0	0	2
12	1131:192511-192958	1	1	0	2	0
12	1265:8631-9356	0	0	2	0	0
12	142:1576703-1576885	0	0	0	2	0
12	142:1870860-1870944	0	0	0	1	2
12	142:26735001-26735118	0	0	0	1	0
12	142:29647410-29647779	0	0	0	1	0
12	142:30149633-30149697	0	0	0	1	0
12	142:32119243-32120970	0	0	0	1	0
12	142:40371552-40371659	0	0	0	2	2
12	142:40573727-40573917	0	0	0	2	0
12	142:42088809-42089017	0	0	0	1	0
12	142:43689137-43689530	0	0	0	1	0
12	142:49663217-49663280	0	0	0	2	0
12	142:56024010-56024241	0	0	0	1	0
12	142:58162942-58163849	0	0	0	2	0
12	142:61848223-61851172	0	0	0	1	0
12	142:61925176-61928109	0	0	0	1	1
12	142:62942793-62945162	0	0	0	1	0
12	142:64699162-64699467	0	0	0	1	0
12	142:66857316-66857595	0	0	0	1	1
12	142:68375944-68378813	0	0	0	1	0
12	142:687505-687589	0	0	0	1	0
12	142:69343679-69344891	0	0	0	1	1
12	142:965421-965519	0	0	0	1	0
12	166:642955-643986	2	0	0	0	0
12	166:969701-969968	2	1	0	1	2
12	1766:127452-127570	1	0	0	1	0
12	1766:454318-454656	2	2	0	2	2
12	1766:480456-480661	1	0	0	2	1
12	198:771228-772534	1	0	0	0	0
12	2079:1569308-1571801	0	1	1	0	2
12	2079:1589254-1589697	0	1	1	0	0
12	208:13934685-13934783	0	0	0	0	2
12	208:6587285-6588058	0	0	0	0	1
12	208:7183373-7183709	0	0	0	0	2
12	208:7875989-7876489	0	0	0	0	1
12	209412:302954-303702	1	1	1	2	0
12	220:3083364-3085311	0	2	0	0	0
12	220:4910575-4912207	0	1	0	0	0
12	271:11795072-11795765	0	0	0	1	0
12	271:5797433-5798257	0	0	0	1	0
12	271:6521973-6522103	0	0	0	1	0
12	271:7452248-7454540	0	0	0	2	1
12	271:7953581-7953840	0	0	0	1	0
12	2849:506476-506545	0	1	0	0	1
12	287782:22821-23543	0	0	1	1	0
12	287782:35902-37431	0	0	1	0	0
12	288080:7592-17672	0	0	1	0	0
12	3244:265660-266209	1	0	1	0	2
12	3416:395982-396075	1	0	0	0	0
12	3416:594686-595206	1	1	0	0	0
12	353:1754388-1754708	0	1	0	0	0
12	353:2850938-2851203	0	1	0	0	0
12	3748:82945-83048	1	1	0	0	2
12	386:318158-318871	0	1	0	0	0
12	386:473382-476259	0	1	0	0	0
12	386:731021-731081	0	1	0	1	0
12	396:382578-384959	0	1	0	1	1
12	531:549984-550070	0	0	1	0	0
12	633:1218568-1218628	0	1	0	0	0
12	633:1977972-1978812	0	1	0	0	0
12	650:191699-192044	0	0	1	0	0
12	650:829443-829632	0	0	1	0	0
12	686:482122-482442	0	0	2	0	1
12	686:520613-520859	0	0	1	0	0
12	703:10670-13363	0	1	0	0	1
12	703:2411310-2411470	0	1	0	0	1
12	703:3731695-3732173	0	1	1	0	0
12	703:3734734-3735885	0	1	0	0	0
12	703:3807320-3812901	0	1	0	0	0
12	703:834410-834573	0	1	0	0	0
12	71:12613031-12613610	0	0	0	0	1
12	71:13731557-13731649	0	0	0	0	1
12	71:22088378-22088587	0	0	0	0	2
12	71:22090680-22090736	0	0	0	0	2
12	71:22923441-22923827	0	0	0	0	1
12	71:26874968-26875143	0	0	0	0	1
12	71:37129999-37130155	0	0	0	0	2
12	71:42303633-42303935	0	0	0	0	1
12	71:45389439-45389716	0	0	0	0	1
12	71:46462986-46463557	0	0	0	0	2
12	71:47503096-47503254	0	0	0	0	1
12	71:51187916-51189629	0	0	0	0	1
12	71:53032594-53035931	0	0	0	0	1
12	71:5549342-5549711	0	0	0	0	1
12	71:57298053-57298336	0	0	0	0	1
12	71:60567329-60567556	0	0	0	0	2
12	71:64154963-64155175	0	0	0	0	1
12	71:69302507-69302673	0	0	0	0	1
12	71:7605623-7606508	0	0	0	0	1
12	71:9400463-9401188	0	0	0	0	1
12	730:670702-670876	0	1	0	1	1
12	953:115096-115291	0	0	1	0	0
12	953:1447005-1448016	0	0	1	0	0
13	1191:456919-457000	0	1	0	0	1
13	1191:555196-555289	0	1	0	1	2
13	133:32853504-32853626	0	0	0	2	0
13	133:34999993-35000148	0	0	0	1	1
13	133:42147335-42147495	0	0	0	1	0
13	133:47161522-47161862	0	0	0	1	0
13	133:53992635-53992767	0	0	0	2	0
13	133:54696237-54698157	0	0	0	1	2
13	133:57710167-57710266	0	0	0	1	0
13	133:61921597-61925875	0	0	0	1	0
13	1591:535980-536033	2	0	0	0	0
13	160:556157-557140	1	0	2	0	0
13	1677:443624-445465	2	0	1	0	1
13	171:11178845-11179454	0	0	0	0	1
13	171:12302295-12302389	0	0	0	0	1
13	171:14950914-14951199	0	0	0	0	2
13	171:4964447-4964986	0	0	0	0	2
13	171:9460694-9460768	0	0	0	0	1
13	1847:530887-530955	2	2	1	1	1
13	192:794522-795996	2	1	1	0	1
13	201:942927-943158	1	1	0	0	0
13	207:2401526-2401832	0	0	0	0	1
13	207:2911411-2911886	0	0	0	0	2
13	207:3272759-3272816	0	0	0	0	1
13	207:4812651-4814690	0	0	0	0	2
13	207:5252869-5253243	0	0	0	0	1
13	207:8654559-8655259	0	0	0	0	1
13	2422:196256-196394	1	0	2	2	1
13	260:2449774-2452096	0	0	0	1	0
13	260:2958909-2960968	0	0	0	1	2
13	260:4436708-4437084	0	0	0	1	0
13	260:5875271-5876528	0	0	0	1	0
13	260:9941850-9941904	0	0	0	1	0
13	264:851334-851454	1	0	0	0	2
13	350:263982-264047	0	0	2	0	0
13	350:857303-857797	0	0	1	0	1
13	361:1633644-1633711	0	1	2	0	0
13	361:47193-47516	0	1	0	0	1
13	361:755987-756751	0	1	0	0	0
13	3774:928745-928864	1	0	0	1	2
13	3779:536730-536802	1	0	0	0	0
13	388:290546-290826	2	1	0	2	2
13	419:787610-787870	2	1	2	2	2
13	653:1343162-1343249	0	1	0	0	1
13	653:171595-171907	0	1	0	0	0
13	653:630347-630436	0	1	1	0	0
13	70:10873575-10874725	0	0	0	0	1
13	70:12007953-12010127	0	0	0	0	1
13	70:2110657-2110737	0	0	0	0	1
13	70:24229119-24229826	0	0	0	0	1
13	70:33162271-33163157	0	0	0	0	1
13	70:33309490-33309736	0	0	0	0	1
13	70:33835082-33835176	0	0	0	0	1
13	70:35351491-35352655	0	0	0	0	2
13	779:147517-151165	0	1	1	1	2
14	108:10610796-10614029	0	0	0	1	0
14	108:17728288-17729471	0	0	0	1	0
14	108:17807278-17807404	0	0	0	1	0
14	108:1874486-1881614	0	0	0	2	2
14	108:19631673-19631854	0	0	0	2	0
14	108:20395060-20395166	0	0	0	2	0
14	108:20651884-20653091	0	0	0	2	0
14	108:21753438-21753969	0	0	0	2	0
14	108:21993250-21993707	0	0	0	2	0
14	108:24837593-24837827	0	0	0	1	0
14	108:25409072-25409229	0	0	0	2	0
14	108:28098094-28098167	0	0	0	2	0
14	108:30177641-30182090	0	0	0	2	1
14	108:31817345-31817403	0	0	0	1	0
14	108:32295754-32296390	0	0	0	1	0
14	108:32689357-32689782	0	0	0	1	0
14	108:33130463-33130602	0	0	0	1	0
14	108:36933805-36933949	0	0	0	1	0
14	108:4460802-4466151	0	0	0	1	2
14	108:45347323-45347394	0	0	0	2	2
14	108:45369474-45371858	0	0	0	2	0
14	108:48417538-48417863	0	0	0	1	0
14	108:53607841-53607942	0	0	0	1	1
14	108:5495072-5497801	0	0	0	1	0
14	108:56579205-56579369	0	0	0	1	0
14	108:61612844-61612899	0	0	0	1	1
14	108:62924251-62924826	0	0	0	1	2
14	108:62936323-62936456	0	0	0	2	2
14	108:6967388-6967450	0	0	0	1	0
14	108:7374898-7374971	0	0	0	1	0
14	209122:1076229-1076657	1	1	0	0	0
14	209122:1175134-1175189	1	0	0	1	1
14	2156:525035-525087	0	0	1	0	1
14	2156:962009-963972	0	0	2	0	2
14	275:2621899-2622349	0	0	0	2	0
14	275:291714-292178	0	0	0	1	0
14	284:2382255-2382357	0	2	2	2	1
14	284:3343735-3344072	0	1	0	0	0
14	2934:168839-168906	0	1	2	2	1
14	2934:187256-187321	0	1	0	1	1
14	2953:81932-82361	1	0	0	0	0
14	3013:6656-6732	0	0	1	0	0
14	314:169906-171025	0	1	0	0	0
14	314:176659-177437	0	1	0	0	0
14	314:652774-652892	0	2	0	0	0
14	314:670331-670596	0	2	1	0	2
14	329:1368070-1368308	2	1	1	1	0
14	329:1511996-1512172	1	1	0	0	0
14	329:5660-5746	1	0	0	0	0
14	3457:289477-289868	1	0	0	1	0
14	3457:779410-779500	1	1	2	1	2
14	3457:884956-885396	1	0	1	1	2
14	3457:958236-958430	1	0	0	2	2
14	409:78926-79023	0	2	0	2	1
14	431:662635-663880	0	1	0	0	0
14	64:15865691-15865846	0	0	0	0	2
14	64:26387705-26389153	0	0	0	0	1
14	64:30642676-30643349	0	0	0	0	2
14	64:31961038-31962462	0	0	0	0	1
14	64:35334296-35334428	0	0	0	0	1
14	64:37336641-37336979	0	0	0	0	1
14	64:42501036-42501633	0	0	0	0	1
14	64:4678574-4679683	0	0	0	0	1
14	64:48714134-48714190	0	0	0	0	1
14	64:49485831-49486184	0	0	0	0	1
14	64:51054469-51055162	1	0	0	0	1
14	64:51264127-51264472	0	0	0	0	1
14	64:51509646-51509925	0	0	0	0	1
14	64:55385357-55387361	0	0	0	0	1
14	64:56482134-56482618	0	0	0	0	1
14	64:64865926-64866282	0	0	0	0	1
14	64:69308716-69309179	0	0	0	0	1
14	723:32215-32298	0	1	0	0	0
14	723:36179-36687	0	1	0	0	0
14	962:76294-79644	0	1	0	2	0
15	1154:1211992-1212676	0	1	0	0	0
15	1320:254489-255214	1	1	0	0	0
15	132:10882243-10882360	0	0	0	0	1
15	132:19181016-19181233	0	0	0	0	1
15	132:19182033-19182085	0	0	0	0	1
15	132:19350070-19350252	0	0	0	0	1
15	132:19447284-19447432	0	0	0	0	1
15	132:19714906-19716644	0	0	0	0	1
15	132:19734596-19734744	0	0	0	0	1
15	132:20274608-20274926	0	0	0	0	1
15	132:20548654-20548895	0	0	0	0	1
15	132:26956876-26957057	0	0	0	0	2
15	132:5836329-5843328	0	0	0	0	1
15	132:6135413-6136038	0	0	0	0	2
15	132:6157808-6157918	0	0	0	0	1
15	143:20522587-20522696	0	0	0	1	0
15	143:218666-238925	0	0	0	3	0
15	143:31373458-31374243	0	0	0	1	0
15	143:32814229-32814317	0	0	1	1	0
15	143:33306757-33306893	0	0	0	1	0
15	143:33517875-33519955	0	0	0	1	0
15	143:366506-369405	0	0	0	1	2
15	143:43607655-43607754	0	0	0	1	2
15	143:8207135-8207490	0	0	0	1	0
15	151:10197185-10200857	0	0	0	0	1
15	151:10934559-10934697	0	0	0	0	1
15	151:16170121-16175663	0	0	0	0	1
15	151:21529142-21529603	0	0	0	0	1
15	151:22550134-22550286	0	0	0	0	1
15	151:27178025-27178221	0	0	0	0	1
15	151:27334083-27334468	0	0	0	0	1
15	151:28006015-28006074	0	0	0	0	1
15	151:28443703-28445334	0	0	0	0	1
15	151:31038283-31038936	0	0	0	0	1
15	151:32191695-32192042	0	0	0	0	2
15	151:34112842-34112928	0	0	0	0	2
15	151:36493796-36493971	0	0	0	0	2
15	151:43563189-43565624	0	0	0	0	2
15	151:4527025-4527084	0	0	0	0	1
15	151:6782008-6783201	0	0	0	0	1
15	151:8141416-8141510	0	0	0	0	1
15	151:9224923-9227393	0	0	0	0	2
15	206628:85532-85586	1	0	1	0	0
15	207735:296394-297214	1	0	0	0	0
15	207735:321355-322443	1	0	0	0	0
15	209366:54366-56020	1	0	0	0	0
15	231:759037-759088	0	1	0	0	0
15	233:11724375-11724614	0	0	0	1	0
15	233:13159165-13159314	0	0	0	1	2
15	233:13581961-13582185	0	0	0	1	0
15	233:14264485-14264634	0	0	0	2	0
15	233:14693135-14693800	0	0	0	1	1
15	233:16936388-16940231	0	0	0	1	0
15	233:16990964-16991077	0	0	0	2	0
15	233:22155697-22155810	0	0	0	1	0
15	233:23144357-23144491	0	0	0	1	1
15	233:25541509-25541709	0	0	0	1	0
15	233:5479934-5481026	0	0	0	1	0
15	233:5831207-5849536	0	1	0	2	0
15	233:9653950-9654210	0	0	0	1	0
15	280752:8308-8685	0	0	1	0	0
15	284:343741-348796	1	0	0	0	0
15	284:992194-992286	1	0	2	0	0
15	3113:988127-988535	0	1	0	0	0
15	409:135102-135856	1	0	0	0	1
15	414:347520-348037	0	0	2	0	0
15	441:101630-101850	0	0	0	0	1
15	484:618610-618846	1	1	1	2	0
15	484:637793-638053	1	0	0	0	0
15	544:56025-56249	0	1	0	0	0
15	601:134324-134414	0	1	1	1	0
15	601:2662182-2662728	0	1	0	2	2
15	603:680512-680965	0	1	0	0	0
15	617:295835-295980	0	0	2	0	0
15	831:767181-767599	0	0	1	0	0
15	835:330866-330932	0	0	1	0	0
15	835:541404-541465	0	0	1	0	1
15	835:881169-881530	0	0	1	0	0
16	134:18634436-18634548	0	0	0	1	0
16	134:19936638-19936759	0	0	0	1	1
16	134:23049136-23049207	0	0	0	2	0
16	134:24788100-24788239	0	0	0	1	0
16	134:25385453-25385996	0	0	0	1	1
16	134:29526241-29526461	0	0	0	1	0
16	134:41853698-41860267	0	0	0	1	0
16	134:45511562-45511843	0	0	0	2	0
16	134:53180951-53181077	0	0	0	2	1
16	134:53829815-53829995	0	0	0	1	0
16	134:54186383-54186681	0	0	0	1	0
16	134:56026214-56026361	0	0	0	1	0
16	134:60193391-60193483	0	0	0	2	0
16	134:65560147-65560674	0	0	0	1	1
16	134:71020931-71021027	0	0	0	1	0
16	158:1685924-1685986	0	1	0	0	0
16	158:251245-251467	0	1	1	0	0
16	158:4674182-4675899	0	1	0	0	0
16	158:5301331-5301403	0	1	0	0	0
16	158:5806803-5807561	0	1	0	0	0
16	158:6600445-6600524	0	2	1	0	0
16	158:7135040-7135227	0	1	0	0	0
16	158:741677-742104	0	1	0	0	0
16	1949:195191-196398	0	0	1	0	0
16	1987:104653-107516	1	0	0	0	0
16	1987:383746-387096	1	2	0	0	0
16	1987:485789-486098	1	1	1	0	1
16	209617:45819-45894	1	2	2	1	1
16	209617:63495-63662	1	0	0	2	0
16	209617:6423-6671	1	0	0	0	0
16	218:2034488-2034616	1	1	0	1	2
16	218:565515-565673	2	2	1	1	1
16	228:1402489-1402895	0	1	2	0	0
16	228:2260447-2260719	0	1	0	0	0
16	228:379563-380344	0	1	1	1	0
16	2712:63888-63964	0	1	0	0	2
16	2712:67879-72798	0	1	0	0	2
16	305:244331-244695	1	0	0	0	0
16	305:3191985-3192105	1	0	0	0	1
16	3135:276587-276641	0	1	0	0	0
16	3135:496037-496133	0	1	0	2	1
16	3192:585389-585446	1	0	1	0	2
16	4041:1060433-1060563	0	0	1	0	0
16	4041:1174698-1175885	0	0	2	0	0
16	506:599876-600020	2	1	0	0	1
16	540:139649-139758	2	1	2	0	1
16	563:87312-87524	0	0	1	0	0
16	65:24127612-24129323	0	0	0	0	1
16	65:2983275-2984074	0	0	0	0	1
16	65:32170551-32170729	0	0	0	0	1
16	65:34394255-34394340	0	0	0	0	2
16	65:36312380-36313025	0	0	0	0	1
16	65:44695589-44696372	0	0	0	0	2
16	65:55063749-55063882	0	0	0	0	1
16	65:56714488-56714651	0	0	0	0	2
16	65:56720423-56722304	0	0	0	0	1
16	65:59299406-59299648	0	0	0	0	1
16	65:62117147-62118350	0	0	0	0	2
16	65:62167733-62167974	0	0	0	0	1
16	65:6388995-6389223	0	0	0	0	1
16	65:65453076-65453150	0	0	0	0	1
16	65:66243082-66243258	0	0	0	0	1
16	65:69112904-69113522	0	0	0	0	1
16	65:70770360-70770642	0	0	0	0	1
16	781:419121-419364	0	1	0	0	0
16	781:5460355-5460678	0	1	0	0	0
16	781:5557427-5557572	0	1	0	0	0
16	845:413653-413707	0	0	1	0	0
16	845:552644-552745	0	0	1	0	0
16	845:621925-622157	0	0	1	0	0
16	896:140771-143333	1	2	0	0	0
17	122465:1837229-1837404	0	0	0	0	2
17	122465:238801-238986	0	0	0	0	2
17	122465:2663054-2663742	0	0	0	0	2
17	128:15129798-15129988	0	0	0	0	1
17	128:20007099-20008180	0	0	0	0	1
17	128:20665644-20666497	0	0	0	0	1
17	128:20730464-20730624	0	0	0	0	1
17	128:20786236-20786311	0	0	0	0	1
17	128:21722173-21723528	0	0	0	0	1
17	128:22423164-22423958	0	0	0	0	1
17	128:2255652-2255916	0	0	0	0	1
17	128:24469053-24469373	0	0	0	0	1
17	128:25506752-25506937	0	0	0	0	1
17	128:5519158-5519569	0	0	0	0	1
17	128:5711213-5714696	0	0	0	0	1
17	128:7954332-7954410	0	0	0	0	1
17	128:9096236-9096301	0	0	0	0	2
17	128:9252018-9252083	0	0	0	0	1
17	141:11525858-11530195	0	0	0	2	0
17	141:13331874-13332475	0	0	0	2	0
17	141:14262757-14262917	0	0	0	2	0
17	141:49717293-49717408	0	0	0	1	0
17	148:12144816-12144924	0	0	0	0	1
17	148:14715753-14715808	0	0	0	0	1
17	189:2250195-2250360	0	0	0	0	2
17	190:5658016-5658126	0	0	0	0	2
17	193:2637233-2637608	1	0	0	0	1
17	216:636678-636855	1	0	0	0	0
17	269:13196524-13200259	0	0	0	1	0
17	269:13855474-13855793	0	0	0	2	2
17	269:2144399-2145683	0	0	0	1	1
17	269:449372-450661	0	0	0	1	0
17	269:611980-617892	0	0	0	1	0
17	269:7443754-7443850	0	0	0	1	0
17	269:9130789-9134394	0	0	0	2	1
17	280:18508-18637	0	2	0	0	0
17	280:2245429-2246223	0	2	0	0	1
17	280:2342905-2343214	0	2	0	0	1
17	280:2563956-2564110	0	2	0	0	0
17	286:1495959-1496292	1	0	0	0	2
17	286:900101-900282	1	0	0	0	0
17	3045:564259-564540	1	0	1	0	1
17	3229:929491-929670	0	1	1	0	0
17	401:2919516-2919657	0	1	0	0	2
17	401:4362582-4362709	0	1	0	0	0
17	401:573165-574029	0	1	0	0	1
17	760:1487850-1488075	0	1	0	0	0
17	760:2043909-2044692	0	1	0	0	0
17	886:695582-696284	2	0	1	2	0
17	886:960841-961223	2	0	2	2	0
17	997:850336-850564	0	0	2	0	0
18	1327:674607-674940	1	2	1	0	1
18	1327:701909-702011	2	0	0	0	0
18	136:15524419-15524750	0	0	0	2	2
18	136:26431340-26431757	0	0	0	1	0
18	136:31734148-31737494	0	0	0	1	0
18	136:31755930-31756336	0	0	0	1	0
18	136:40184620-40185117	0	0	0	2	0
18	136:40310464-40311156	0	0	0	1	0
18	136:41867824-41870202	0	0	0	1	0
18	136:42259690-42259780	0	0	0	2	0
18	136:42751669-42751859	0	0	0	1	0
18	136:44209360-44209630	0	0	0	2	0
18	136:46765690-46765747	0	0	0	1	0
18	136:47018500-47018582	0	0	0	2	1
18	136:47241749-47241959	0	0	0	1	0
18	136:47245239-47245301	0	0	0	1	0
18	137:17451864-17451917	0	0	0	2	2
18	137:21586837-21586986	0	0	0	0	1
18	137:23483585-23489668	0	0	0	0	1
18	137:23869243-23870423	0	0	0	0	1
18	137:6866488-6866547	0	0	0	0	1
18	137:8157008-8157114	0	0	0	0	1
18	142:15307963-15308591	0	0	0	0	1
18	142:15416259-15416517	0	0	0	0	2
18	142:15591333-15591431	0	0	0	0	1
18	142:15917173-15917741	0	0	0	0	1
18	142:18059590-18060155	0	0	0	0	1
18	142:20348583-20348634	0	0	0	0	1
18	142:3727202-3727374	0	0	0	0	1
18	142:5335718-5336121	1	0	0	0	1
18	142:6927204-6928589	0	0	0	0	1
18	186271:37523-37997	0	1	1	1	0
18	287:899948-900553	0	0	0	1	0
18	411:1334213-1334321	0	1	0	1	0
18	411:1606028-1606930	0	1	0	0	0
18	411:2604865-2606718	0	1	0	1	0
18	534:968589-968776	0	1	0	0	0
18	653:475951-476377	1	0	1	0	0
18	653:719456-719638	1	1	1	0	1
18	829:506987-507085	1	0	0	0	0
18	829:831542-831727	2	0	0	0	0
19	180:12310972-12311794	0	0	0	1	1
19	180:13417006-13417059	0	0	0	1	0
19	180:15330916-15331317	0	0	0	1	1
19	180:17606879-17608191	0	0	0	1	0
19	180:2290516-2291293	0	0	0	1	0
19	180:23973685-23973783	0	0	0	1	0
19	180:29889147-29889283	0	0	0	1	1
19	180:32083746-32085005	0	0	0	1	0
19	180:32768021-32768856	0	0	0	1	0
19	180:4136214-4138443	0	0	0	1	0
19	180:41875957-41876428	0	0	0	1	1
19	180:44136621-44136794	0	0	0	2	0
19	180:45589547-45589747	0	0	0	1	0
19	180:49963930-49964361	0	0	0	1	2
19	180:6062806-6062877	0	0	0	1	0
19	180:9758570-9759695	0	0	0	1	0
19	180:9960588-9968042	0	0	0	2	0
19	225:1048287-1052660	0	0	0	0	2
19	225:15167147-15167874	0	0	0	0	1
19	225:1576278-1576415	1	1	2	2	2
19	225:3476713-3476824	0	0	0	0	1
19	225:5248378-5248683	0	0	0	0	1
19	225:91635-92273	0	0	0	0	1
19	248:1093663-1094202	0	0	0	0	1
19	248:3275713-3276447	0	0	0	0	1
19	248:3345346-3345639	0	0	0	0	2
19	248:5870210-5870541	0	0	0	0	1
19	303:276486-276581	1	1	0	0	1
19	3062:1005108-1005924	1	1	1	1	1
19	3062:881306-881433	1	0	1	0	0
19	677:1321869-1324308	0	2	0	0	0
19	677:1766845-1772708	0	1	0	1	2
2	1066:2089242-2089435	0	0	1	0	0
2	1067:624926-625161	1	0	0	0	0
2	1067:980898-981000	2	1	1	0	2
2	185749:223553-223610	0	1	1	0	2
2	185749:918004-918138	0	1	0	0	0
2	189:1555969-1557122	1	0	1	1	2
2	1952:425120-426713	1	0	1	0	1
2	2009:891813-892118	0	1	1	0	2
2	20:104813654-104813781	0	0	0	0	2
2	20:109024538-109024835	0	0	0	0	2
2	20:114724891-114725625	0	0	0	0	2
2	20:121515032-121515246	0	0	0	0	2
2	20:123052185-123052271	0	0	0	0	2
2	20:123884857-123885194	0	0	0	0	2
2	20:13290481-13291272	0	0	0	0	1
2	20:15342573-15342766	0	2	0	1	1
2	20:15491109-15491409	0	0	0	0	1
2	20:17726842-17726986	0	0	0	0	1
2	20:17917548-17921606	0	0	0	0	1
2	20:24028245-24028337	0	0	0	0	2
2	20:45978394-45978484	0	0	0	0	1
2	20:47591292-47591669	0	0	0	0	1
2	20:50314122-50315858	0	0	0	0	1
2	20:56397673-56397737	0	0	0	1	1
2	20:59565446-59567330	0	0	0	0	1
2	20:60516911-60517034	0	0	0	0	1
2	20:7507589-7508227	0	0	0	0	1
2	20:7541612-7541664	0	0	0	0	1
2	20:75874774-75875162	0	0	0	0	2
2	20:77547005-77550655	0	0	0	0	1
2	20:84759699-84759888	0	0	0	0	1
2	20:85868096-85868226	0	0	0	0	2
2	20:85976594-85977201	0	0	0	0	1
2	20:90141231-90142068	0	0	0	0	1
2	20:93809657-93811048	0	0	0	0	1
2	20:9554076-9554198	0	0	0	0	1
2	222:2143007-2143088	1	0	1	0	2
2	262:11782580-11782891	0	0	0	2	0
2	262:21363539-21363609	0	0	0	2	0
2	262:21733740-21733791	0	0	0	2	2
2	262:22680206-22680328	0	0	0	2	0
2	262:23452179-23452233	0	0	0	2	0
2	275:753018-753272	1	0	2	0	0
2	275:840215-840543	1	0	0	0	0
2	283:1041774-1042593	0	1	0	0	0
2	283:1378719-1378771	0	2	1	1	0
2	283:1996241-1996523	0	1	0	0	0
2	283:4328914-4329939	0	2	0	0	0
2	283:4372497-4372585	0	2	0	0	0
2	298:2406050-2406220	0	1	0	0	0
2	319:1540903-1541755	0	1	0	0	2
2	319:1669410-1669589	0	1	0	2	2
2	3245:1106011-1108799	0	1	0	1	0
2	3245:1697742-1698110	0	1	0	0	0
2	3245:523352-523470	0	1	0	0	0
2	3314:31975-32130	0	0	1	1	0
2	3314:531145-531531	0	0	2	0	2
2	351:86678-86817	0	0	1	1	0
2	352:184816-185196	0	0	1	0	1
2	352:928734-930599	0	0	2	0	0
2	358:591095-591380	0	1	0	0	1
2	3719:1183557-1184035	0	0	2	0	0
2	409:415396-415468	2	0	0	2	2
2	409:904710-904812	1	0	0	1	2
2	430:2688652-2688913	0	2	0	0	0
2	430:3579154-3579503	0	2	0	0	0
2	440:1491658-1491978	0	2	0	0	0
2	440:5990257-5990355	0	2	0	1	2
2	440:6889038-6889362	0	2	0	1	0
2	440:6910535-6911781	0	2	0	1	1
2	440:7489529-7489890	0	2	0	0	0
2	440:7508004-7508169	0	2	1	0	0
2	501:828833-829193	1	0	0	1	0
2	529:931494-932111	0	0	1	0	2
2	557:1148802-1148883	0	0	1	0	0
2	557:2331595-2332039	0	0	1	1	1
2	743:2886618-2887047	0	2	1	0	2
2	743:3547139-3547272	0	2	0	0	0
2	788:131836-132398	2	0	2	2	1
2	788:889174-889422	1	0	0	1	0
2	838:3613061-3613704	0	2	1	1	0
2	838:4352277-4353946	0	2	0	1	0
2	86:100618808-100625531	0	0	0	2	0
2	86:103046105-103047120	0	0	0	1	2
2	86:105438429-105438572	0	0	0	1	2
2	86:109094263-109094620	0	0	0	2	0
2	86:11572554-11574429	0	0	0	1	0
2	86:13811198-13811356	0	0	0	1	0
2	86:18452263-18452487	0	0	0	1	0
2	86:28046266-28046521	0	0	0	1	0
2	86:28260768-28261149	0	0	0	2	0
2	86:28843216-28843988	0	0	0	1	0
2	86:28904001-28904117	0	0	0	1	0
2	86:30138972-30139094	0	0	0	1	0
2	86:31923353-31924054	0	0	0	2	0
2	86:32767994-32768064	0	0	0	1	0
2	86:33661070-33661405	0	0	0	1	0
2	86:39485810-39486218	0	0	0	1	0
2	86:39867777-39867931	0	0	0	1	2
2	86:41001637-41001938	0	0	0	2	0
2	86:41457402-41457887	0	0	0	2	0
2	86:41603383-41603779	0	0	0	1	0
2	86:4320692-4321072	0	0	0	1	0
2	86:45377410-45377555	0	0	0	1	2
2	86:45720793-45721926	0	0	0	1	0
2	86:48737054-48737248	0	0	0	1	1
2	86:53714936-53716281	0	0	0	1	0
2	86:53732952-53733163	0	0	0	1	0
2	86:557814-557923	0	0	0	1	1
2	86:59352735-59352830	0	0	0	1	1
2	86:6243492-6243567	0	0	0	1	1
2	86:64798894-64799067	0	0	0	1	0
2	86:710257-718018	0	0	0	1	0
2	86:73857554-73857669	0	0	0	1	2
2	86:74869872-74870812	0	0	0	1	0
2	86:77767993-77768052	0	0	0	2	1
2	86:77840479-77840601	0	0	0	1	0
2	86:79045448-79045936	0	0	0	1	0
2	86:81242063-81242215	0	0	0	1	0
2	86:8366675-8366741	0	0	0	1	0
2	86:8550541-8550671	0	0	0	1	0
2	86:87654582-87654702	0	0	0	1	0
2	86:88621527-88621801	0	0	0	1	0
2	86:90915735-90915859	0	0	0	2	0
2	86:97516912-97517840	0	0	0	1	2
2	86:98433223-98433855	0	0	0	1	1
20	107:1150691-1151050	0	0	0	2	1
20	107:15118351-15136543	0	0	0	2	0
20	107:15171538-15171987	0	0	0	1	0
20	107:16375826-16375930	0	0	0	1	0
20	107:20289467-20289639	0	0	0	1	0
20	107:20321045-20321177	0	0	0	1	0
20	107:22825451-22825568	0	0	0	2	1
20	107:25033681-25033738	0	0	0	1	0
20	107:26830202-26830529	0	0	0	1	0
20	107:29718905-29719108	0	0	0	2	0
20	107:34356873-34356963	0	0	0	1	0
20	107:3994386-3994696	0	0	0	1	0
20	107:41079811-41081179	0	0	0	1	0
20	107:41263402-41263525	0	2	0	1	1
20	107:45570292-45570410	0	0	0	1	0
20	107:46462769-46463892	0	0	0	1	0
20	107:49450424-49450503	0	0	0	1	0
20	107:49945110-49945261	0	0	0	1	0
20	107:51202063-51202401	0	0	0	1	0
20	107:53006871-53007173	0	0	0	1	0
20	107:5609246-5610911	0	0	0	2	0
20	107:58899870-58900635	0	0	0	2	0
20	107:59069316-59074032	0	0	0	2	0
20	107:59188160-59188369	0	0	0	2	0
20	107:63437687-63437911	0	0	0	1	2
20	107:69896249-69896333	0	0	0	1	0
20	107:7784911-7785281	0	0	0	2	0
20	1412:28826-28991	1	0	0	0	0
20	1584:2197412-2198791	1	0	1	0	0
20	183044:756253-756344	0	1	0	0	0
20	183520:1964441-1964594	0	1	0	2	1
20	183520:2048479-2048537	0	1	1	0	2
20	184103:160687-161108	0	1	2	0	0
20	186645:701862-701931	0	1	0	0	0
20	186645:741067-741314	0	1	0	0	0
20	186645:751244-751711	0	1	0	0	0
20	204:4075748-4077894	0	2	0	1	1
20	204:4451416-4453578	0	1	0	0	0
20	204:4606391-4606482	0	1	0	0	0
20	204:4733976-4735562	0	2	0	0	0
20	205:331767-332640	1	0	0	0	2
20	310:453062-454782	0	1	0	0	0
20	3226:2757246-2757557	0	1	0	0	0
20	3226:5201423-5201884	0	1	0	0	0
20	4850:536340-536547	0	0	1	0	0
20	4850:541416-541547	0	0	1	0	0
20	5012:227141-227277	0	0	1	0	0
20	5012:982692-982778	0	0	1	0	0
20	503:61401-61590	1	0	1	2	0
20	592:125939-126097	1	0	0	0	1
20	592:583218-583428	1	0	0	0	0
20	597:140553-140611	1	0	0	0	0
20	72:15679677-15685501	0	0	0	0	1
20	72:15973058-15973163	0	0	0	0	1
20	72:16873551-16873724	0	0	0	0	2
20	72:18550378-18550525	0	0	0	0	1
20	72:19384628-19385074	0	0	0	0	2
20	72:20425869-20426018	0	0	0	0	1
20	72:23040413-23041286	0	0	0	0	1
20	72:27781048-27781333	0	0	0	0	1
20	72:28446387-28446801	0	0	0	0	1
20	72:32572221-32574361	0	0	0	0	1
20	72:34065554-34065723	0	0	0	0	1
20	72:43727828-43728763	0	0	0	0	1
20	72:51727312-51727858	0	0	0	0	1
20	72:52674518-52675094	0	0	0	0	2
20	72:55300052-55300244	0	0	0	0	2
20	752:1159226-1159293	0	1	0	0	0
20	752:121340-121866	0	1	0	0	0
20	752:155440-157527	0	1	0	0	0
20	752:1909737-1911298	0	1	0	1	0
20	752:71384-71452	0	1	2	2	2
20	813:1341334-1344549	2	0	0	0	0
20	813:1752833-1753034	1	0	0	0	0
20	813:276423-277339	1	0	0	0	0
21	109:11337056-11337365	0	0	0	1	0
21	109:14328040-14328191	0	0	0	1	0
21	109:15109544-15110508	0	0	0	1	1
21	109:15618089-15618966	0	0	0	1	0
21	109:15865129-15865487	0	0	0	1	1
21	109:16585111-16589725	0	0	0	1	0
21	109:17170268-17170395	0	0	0	1	0
21	109:17468472-17468527	0	0	0	2	2
21	109:17679714-17679964	0	0	0	1	0
21	109:18600144-18603968	0	0	0	1	0
21	109:18659655-18660056	0	0	0	1	1
21	109:20241886-20241962	0	0	0	1	2
21	109:25867437-25868788	0	0	0	1	0
21	109:27203642-27203819	0	0	0	2	0
21	109:31237196-31237327	0	0	0	1	0
21	109:3230517-3230982	0	0	0	1	0
21	109:33667176-33667235	0	0	0	1	0
21	109:34732363-34732521	0	0	0	1	0
21	109:35807099-35807157	0	0	0	1	0
21	109:36110183-36114120	1	0	0	1	0
21	109:40907585-40909312	0	0	0	1	1
21	109:42437390-42438306	0	0	0	1	0
21	109:44158512-44159162	0	0	0	1	0
21	109:51791594-51796975	0	0	0	2	0
21	109:54962408-54962569	0	0	0	1	0
21	109:63290081-63290361	0	0	0	1	0
21	109:65827230-65827286	0	0	0	1	0
21	109:67049503-67053260	0	0	0	1	2
21	109:68035602-68037433	0	0	0	1	0
21	109:9072581-9073146	0	0	0	1	0
21	130:11063158-11063642	0	0	0	0	1
21	130:11269671-11269810	0	0	0	0	1
21	130:12737988-12738045	0	0	0	0	1
21	130:13604549-13604651	0	0	0	0	1
21	130:17328560-17328701	0	0	0	0	1
21	130:22085706-22087229	0	0	0	0	1
21	130:26475893-26476307	0	0	0	0	2
21	130:31255849-31259865	0	0	0	0	1
21	130:31279165-31281633	0	0	0	0	1
21	130:31564695-31565112	0	0	0	0	1
21	130:37629932-37630075	0	0	0	0	1
21	130:38041638-38042414	0	0	0	0	1
21	130:43294941-43295150	0	0	0	0	1
21	130:44705093-44705867	0	0	0	0	1
21	130:5502823-5504401	0	0	0	0	1
21	130:7446105-7447797	0	0	0	0	1
21	130:7451828-7452361	0	0	0	0	1
21	130:8032888-8033114	0	0	0	0	2
21	130:9783421-9783483	0	0	0	0	1
21	154:14227929-14228213	0	0	0	0	1
21	154:15480364-15480571	0	0	0	0	1
21	154:15837325-15851927	0	0	0	0	1
21	154:2256933-2257276	0	0	0	0	2
21	154:3724814-3724915	0	0	0	0	1
21	154:7894916-7895245	0	0	0	0	2
21	154:9917063-9920820	0	0	0	0	1
21	1575:3559-3902	0	0	1	0	2
21	159:1284646-1284973	2	1	1	0	0
21	159:1829033-1829118	2	0	0	1	2
21	159:963318-963369	2	0	0	0	0
21	1697:460071-460172	1	0	0	0	1
21	1697:661880-661976	1	0	0	0	0
21	229:3077767-3077887	0	1	0	0	0
21	229:4951150-4951264	0	1	0	2	2
21	229:6565394-6565898	0	2	1	0	0
21	229:7216950-7217327	0	1	0	1	0
21	229:801758-802444	0	2	1	1	1
21	229:8194586-8195658	0	1	0	0	2
21	282722:143890-149719	0	0	1	0	0
21	287:1656661-1657129	0	1	0	0	0
21	287:670381-671086	0	1	0	1	1
21	334:272108-272500	2	0	2	2	0
21	497:238465-238686	1	0	1	1	0
21	547:1370373-1370614	1	0	0	0	0
21	547:1520973-1521687	1	0	0	0	2
21	547:991403-991672	2	1	0	2	1
21	629:1480248-1481218	0	0	2	1	0
21	629:2210617-2210717	0	0	1	0	0
21	662:551254-551307	0	1	0	0	0
21	668:413450-415919	1	0	1	1	0
21	668:785176-786467	1	0	1	0	1
21	784:921769-922392	1	0	0	0	1
21	854:162195-162319	0	1	1	1	1
22	1112:163579-163900	0	0	1	0	0
22	140:16290992-16292310	0	0	0	2	0
22	140:16655276-16657723	0	0	0	2	2
22	140:19724799-19724986	0	0	0	1	0
22	140:20365771-20365839	0	0	0	2	0
22	140:26262395-26262474	0	0	0	1	0
22	140:28761175-28761331	0	0	0	1	0
22	140:29691842-29692020	0	0	0	1	0
22	140:35536587-35539912	0	0	1	2	1
22	140:41033676-41033742	0	0	0	1	2
22	140:43539645-43539727	0	0	0	1	1
22	140:43723060-43726811	0	0	0	1	1
22	140:55446690-55446760	0	0	0	1	1
22	140:5924286-5927136	0	0	1	2	1
22	1439:289313-305829	1	0	1	0	0
22	1439:318570-318875	1	0	1	0	0
22	184834:303456-323087	0	1	1	0	0
22	2120:48729-49358	1	2	0	2	1
22	278:1220725-1221777	0	1	1	2	1
22	278:171159-171273	0	1	0	0	0
22	278:3587086-3587453	0	1	0	0	1
22	278:39158-39622	0	1	0	0	1
22	278:914635-917825	0	1	0	0	0
22	294:461805-462387	0	2	0	1	0
22	3493:1703079-1703479	0	0	1	1	0
22	429:1660137-1660894	0	2	1	0	1
22	429:3386816-3387064	0	1	0	0	1
22	429:4580176-4580552	0	1	0	0	0
22	546:2579128-2579284	0	0	2	2	1
22	546:2806067-2806843	0	0	2	1	1
22	628:1754301-1754392	0	2	0	1	1
22	628:3546033-3546447	0	1	0	0	0
22	68:12680492-12680650	0	0	0	0	1
22	68:18780910-18781597	0	0	0	0	2
22	68:20205885-20206804	0	0	0	0	1
22	68:3761626-3761717	0	0	0	0	1
22	68:39936491-39937953	0	0	0	0	1
22	68:40958805-40958861	0	0	0	0	1
22	68:51824002-51824290	0	0	0	0	1
22	68:52868064-52870777	0	0	0	0	1
22	68:52927352-52928637	0	0	0	0	1
22	68:53944391-53944482	0	0	0	0	1
22	721:2753335-2753769	0	0	1	0	1
22	726:169878-169986	0	0	2	0	2
22	726:259437-260521	0	0	2	0	0
22	726:454449-454538	0	0	1	0	0
22	726:486045-486200	0	0	1	0	0
22	726:547465-549211	0	0	1	0	0
22	819:2951057-2953514	2	0	2	0	0
23	134:14894815-14897032	0	0	0	0	2
23	134:1677920-1678489	0	0	0	0	2
23	134:190323-191223	0	0	0	0	1
23	134:9768512-9769652	0	0	0	0	1
23	140:2356998-2357083	0	0	0	0	1
23	140:6300741-6300863	0	0	0	0	1
23	140:8969092-8969374	0	0	0	0	2
23	1931:594122-594590	1	0	0	0	0
23	202:3476710-3478959	0	1	0	0	0
23	202:5393772-5394258	0	2	0	0	2
23	209901:262971-264289	1	1	1	2	2
23	215:15643563-15643919	0	0	0	2	1
23	215:19356132-19356555	0	0	0	1	1
23	215:4231948-4233539	0	0	0	1	0
23	215:4363113-4363267	0	0	0	2	0
23	215:4406572-4406690	0	0	0	1	0
23	215:5064113-5067344	0	0	0	2	2
23	215:5801731-5801843	0	0	0	2	0
23	215:6355272-6355606	0	0	0	2	0
23	221:2108879-2109063	0	0	0	0	1
23	221:2667764-2668021	0	0	0	0	1
23	221:518055-519286	0	0	0	0	1
23	221:5412223-5416881	0	0	0	0	2
23	221:6163289-6163574	0	0	0	0	2
23	221:7083312-7085370	0	0	0	0	2
23	221:7121918-7122007	0	0	0	0	1
23	227:310614-311401	1	0	0	0	0
23	232:16067897-16068072	0	0	0	1	0
23	232:16217123-16217262	0	0	0	1	0
23	232:19599398-19600068	0	0	0	1	0
23	232:20680174-20680298	0	0	0	1	0
23	232:23815494-23815639	0	0	0	1	0
23	232:25303019-25304319	0	0	0	2	0
23	232:6254360-6254546	0	0	0	1	1
23	232:6441166-6441311	0	0	1	2	1
23	232:7194578-7194984	0	1	1	2	1
23	232:8826252-8827510	0	0	0	1	0
23	562:313667-315104	0	1	1	2	0
23	562:888131-889937	0	1	0	0	0
23	739:33752-34096	1	0	2	1	0
23	772:91224-96334	0	0	1	0	2
23	794:945186-947292	2	0	1	0	2
24	1321:65965-66041	2	2	1	2	0
24	138:34742107-34742301	0	0	0	0	2
24	138:43104043-43104576	0	0	0	0	2
24	138:44010766-44015607	0	0	0	0	2
24	138:46982139-46982353	0	0	0	0	1
24	138:47077198-47077779	0	0	0	0	2
24	138:48925064-48925554	0	0	0	0	1
24	138:52925178-52925434	0	0	0	0	2
24	138:56872583-56872803	0	0	0	0	1
24	138:8866826-8866927	0	0	0	0	1
24	1615:378147-378423	1	0	0	0	0
24	185445:139085-139253	0	1	1	0	2
24	185963:2106954-2107084	0	1	0	0	0
24	185963:411400-411600	0	1	0	0	1
24	185963:586462-586573	0	1	1	1	2
24	194:16064366-16064506	0	0	0	1	0
24	194:16629388-16629463	0	0	0	1	0
24	194:17054045-17054159	0	0	0	1	0
24	194:18065816-18066116	0	0	0	1	0
24	194:18556956-18557013	0	0	0	1	0
24	194:20673224-20673283	0	0	0	1	2
24	194:24289285-24289351	0	0	0	1	0
24	194:26834534-26834681	0	0	0	1	0
24	194:27679526-27679604	0	0	0	2	2
24	194:32423173-32423246	0	0	0	1	0
24	194:32793781-32794310	0	0	0	1	0
24	194:33684170-33684443	0	0	0	1	0
24	194:34042942-34043612	0	0	0	1	2
24	194:34772145-34772745	0	0	0	1	0
24	194:35263450-35264080	0	0	0	1	0
24	194:35279028-35280056	0	0	0	1	0
24	194:35282319-35282689	0	0	0	1	0
24	194:35839012-35839642	0	0	0	2	0
24	194:38755865-38756347	0	0	0	1	0
24	194:39797009-39797220	0	0	0	1	0
24	194:42167574-42167642	0	0	0	1	0
24	194:44743594-44745661	0	0	0	1	0
24	194:47792251-47792346	0	0	0	1	0
24	194:48109623-48111096	0	0	0	1	0
24	194:50258272-50258850	0	0	0	1	0
24	194:54722869-54723020	0	0	0	1	0
24	194:57520951-57521267	0	0	0	1	0
24	195:642329-642396	2	1	0	0	2
24	207604:4670-4984	1	0	0	0	1
24	212:260136-261287	1	2	1	0	1
24	224:1582948-1583094	1	2	0	0	0
24	2984:971274-971613	0	0	1	0	0
24	303:717749-717864	1	0	0	1	0
24	457:728190-728310	0	1	0	1	0
24	457:812595-813124	0	1	0	1	0
24	532:852275-852490	0	0	1	0	0
24	629:95966-97574	0	1	0	0	0
24	802:1476199-1476362	0	2	0	0	0
24	802:875473-875816	0	2	0	0	1
25	145:11966733-11967874	0	0	0	0	1
25	145:15055924-15056041	0	0	0	0	1
25	145:3150713-3155144	0	0	0	0	1
25	145:6770353-6770636	0	0	0	0	2
25	196:13791771-13791893	0	0	0	1	0
25	196:14731291-14745809	0	0	0	1	0
25	196:16524097-16524230	0	0	0	2	0
25	196:7280683-7281058	0	0	0	1	0
25	209862:1762135-1762695	1	1	1	2	0
25	210171:1295609-1296015	1	0	0	0	0
25	210171:1409248-1409818	1	1	0	0	0
25	210171:2517850-2524998	1	0	0	0	0
25	2150:873499-874231	1	0	0	0	0
25	2161:400166-404429	1	0	0	0	0
25	2589:292319-292918	0	1	2	2	0
25	2589:307921-307988	0	1	2	2	1
25	468:804731-805062	0	1	1	0	0
25	523:425980-426200	2	1	2	2	1
25	562:685096-685150	1	0	0	0	1
25	582:156059-156331	1	0	0	0	0
25	891:9671-9732	2	0	1	2	1
25	941:1009563-1009682	0	0	2	2	0
26	135:34186613-34186689	0	0	0	1	0
26	135:37683564-37683756	0	0	0	1	1
26	135:38244484-38244575	0	0	0	1	0
26	135:40253452-40253595	0	0	0	1	0
26	135:42514235-42514328	0	0	0	1	1
26	135:44337842-44338152	0	0	0	1	0
26	1384:47288-47434	1	0	1	0	0
26	147:10907362-10907644	0	0	0	0	1
26	147:11123537-11123645	0	0	0	0	2
26	147:11241796-11242095	0	0	0	0	1
26	147:11663616-11665453	0	0	0	0	2
26	147:11720057-11720651	0	0	0	0	2
26	147:5983170-5986898	2	1	0	0	2
26	147:9900129-9900191	0	0	0	0	1
26	151:172086-172375	2	0	1	1	2
26	151:2537376-2537438	1	0	2	0	2
26	151:3273094-3273953	2	0	0	0	1
26	1604:797465-800360	1	0	0	0	0
26	191:694672-694951	1	0	0	0	0
26	221:2031930-2033519	0	2	0	0	2
26	221:2500633-2500841	0	1	0	0	0
26	2404:269861-270406	0	0	1	0	0
26	3786:70531-70613	1	0	0	0	0
26	3786:740291-740357	1	0	1	0	1
26	423:469589-469737	2	0	2	0	2
26	423:74548-75107	1	1	0	0	1
26	473:1272064-1274935	1	0	0	0	0
26	514:712848-713276	0	0	1	0	0
26	514:843291-843888	0	0	1	0	0
26	573:255204-256101	1	0	0	0	0
26	731:371023-371203	1	0	0	0	0
26	97:1594296-1594470	0	0	0	0	2
26	97:19893751-19893890	0	0	0	0	1
26	97:23135461-23135955	0	0	0	0	1
26	97:25084094-25084149	0	0	0	0	2
26	97:27841979-27843858	0	0	1	1	2
26	97:4027469-4027594	0	0	0	0	2
26	97:5891161-5891328	0	0	0	0	1
27	1020:601683-602078	0	0	2	1	1
27	146:14395572-14396274	0	0	0	0	1
27	146:15605975-15606083	0	0	0	0	1
27	146:19562382-19562547	0	0	0	0	1
27	146:20071927-20072322	0	0	0	0	1
27	146:26670494-26670674	0	0	0	0	1
27	146:27516319-27516534	0	0	0	0	1
27	146:2896348-2896608	0	0	0	0	1
27	146:31178585-31178656	0	0	0	0	1
27	146:3535398-3535780	0	0	0	0	1
27	146:5294636-5294849	0	0	0	0	1
27	146:5962052-5962291	0	0	0	0	1
27	146:9874911-9875252	0	0	0	0	2
27	1515:341837-347264	0	0	1	0	0
27	1515:379977-380071	0	0	1	0	0
27	1521:31133-31435	0	1	0	0	0
27	1521:79983-80084	0	1	0	0	0
27	1866:98230-98504	1	0	0	0	0
27	202:97935-99274	1	1	0	2	2
27	209:3591154-3591363	0	0	0	0	2
27	209:4694395-4694646	0	0	0	0	1
27	209:5204144-5215073	0	0	0	0	2
27	225:102258-102800	2	0	0	0	1
27	225:1187201-1188491	1	0	0	0	0
27	234:14516978-14518052	0	0	0	2	0
27	234:14772183-14772393	0	0	0	2	0
27	234:1547662-1547838	0	0	0	1	0
27	234:1888557-1888993	0	0	0	1	0
27	234:2046095-2046306	0	0	0	1	0
27	234:23834625-23834715	0	0	0	1	0
27	234:24670484-24670539	0	0	0	1	0
27	234:31581828-31582431	0	0	0	1	0
27	234:33352209-33352260	0	0	0	1	1
27	234:3516664-3517101	0	0	0	1	2
27	234:37408291-37408342	0	0	0	1	0
27	234:4400828-4400913	0	0	0	1	0
27	234:634233-638856	0	0	0	1	2
27	234:7816144-7819783	0	0	0	1	0
27	234:9435101-9435155	0	0	0	2	0
27	234:9947975-9950075	0	0	0	1	0
27	2523:248318-248808	0	1	0	0	0
27	2638:6288-6403	0	0	1	0	0
27	290:2389867-2389956	0	0	0	1	1
27	377:630869-630961	0	1	0	0	1
27	421:479005-479980	1	1	0	0	0
27	729:127121-127742	0	1	0	1	0
27	729:303907-304295	0	1	0	0	0
27	777:321751-321999	0	0	2	0	0
27	777:574746-575063	0	0	1	0	0
27	859:421760-425744	0	0	1	0	1
28	141:15012380-15012445	0	0	0	0	2
28	141:18334182-18334466	0	0	0	0	1
28	141:18903841-18904242	0	0	0	0	2
28	141:18912744-18914529	0	0	0	0	1
28	141:19225348-19225552	0	0	0	0	1
28	141:27495185-27495384	0	0	0	0	1
28	141:30542615-30542860	0	0	0	0	2
28	141:7091209-7091342	0	0	0	0	1
28	141:7199589-7201389	0	0	0	0	1
28	141:7607922-7609294	0	0	0	0	1
28	1477:470909-471128	0	1	2	0	2
28	1635:94456-95925	0	0	1	0	0
28	2000:552252-556582	1	0	1	0	0
28	216:13020689-13020744	0	0	0	1	0
28	216:13379584-13380401	0	0	0	1	0
28	216:17176985-17177068	0	0	0	1	0
28	216:22471498-22474641	0	0	0	2	1
28	216:22839220-22839438	0	0	0	2	1
28	216:240892-242229	0	0	0	2	0
28	216:27660076-27660458	0	0	0	2	0
28	216:29721474-29721532	0	0	0	1	0
28	216:29815550-29815664	0	0	0	1	0
28	216:30049930-30050221	0	0	0	1	0
28	216:31737842-31738122	0	0	0	1	1
28	216:36139425-36139687	0	0	0	1	0
28	216:36777504-36777593	0	0	0	2	0
28	216:36950086-36950149	0	0	0	2	0
28	216:39602064-39602158	0	0	0	1	0
28	216:5445917-5447153	0	0	0	1	0
28	2182:431018-431070	0	1	1	0	2
28	2492:113405-114521	1	0	1	0	0
28	2492:459070-460061	1	1	1	1	1
28	273:871990-872050	2	0	2	0	0
28	447:627941-628094	1	1	1	0	2
28	514:416754-416807	1	0	1	0	0
29	135:11958863-11958923	0	0	0	0	2
29	135:12025929-12027522	0	0	0	0	1
29	135:14751523-14753630	0	0	0	0	1
29	135:23750458-23750536	0	0	0	0	2
29	135:25741851-25742070	0	0	0	0	1
29	135:29384600-29384766	0	0	0	0	1
29	1627:261693-261978	0	0	1	0	0
29	195:1150330-1150406	0	0	0	2	1
29	195:12351679-12351780	0	0	0	2	0
29	195:19564433-19565187	0	0	0	1	0
29	195:22048820-22049024	0	0	0	1	1
29	195:23217125-23217281	0	0	0	1	0
29	195:23380728-23382169	0	0	0	1	0
29	195:23553195-23553334	0	0	0	1	0
29	195:23652437-23654916	0	0	0	1	0
29	195:23940006-23941299	0	0	0	1	0
29	195:24194664-24194754	0	0	0	1	0
29	195:27288434-27295937	0	0	0	2	2
29	195:28089323-28089447	0	0	0	2	0
29	195:28215467-28216042	0	0	0	1	1
29	195:30111077-30112411	0	0	0	1	1
29	195:30505804-30505886	0	0	0	2	0
29	195:35166980-35167114	0	0	0	1	0
29	195:43988956-43989058	0	0	0	1	1
29	230:2927002-2927177	0	0	0	0	1
29	230:3468082-3468458	0	0	1	0	1
29	230:3576959-3578380	0	0	0	0	2
29	230:4084409-4086893	0	0	0	0	1
29	421:257432-259584	0	1	0	0	0
29	421:331627-331740	0	2	0	0	0
29	791:678876-680182	1	1	1	0	1
3	106:12547082-12547204	0	0	0	2	0
3	106:12827083-12827652	0	0	0	1	0
3	106:14862216-14862269	0	0	0	1	1
3	106:15654453-15654578	0	0	0	1	1
3	106:18056539-18056615	0	0	0	1	2
3	106:18797345-18797486	0	0	0	1	2
3	106:19038924-19039146	0	0	0	1	0
3	106:19162522-19163354	0	1	0	1	0
3	106:19236212-19236267	0	0	0	1	0
3	106:21682605-21682689	0	0	0	1	2
3	106:22221306-22221394	0	0	0	2	2
3	106:22872692-22872873	0	0	0	1	0
3	106:25961839-25964492	0	0	0	2	2
3	106:2869302-2869378	0	0	0	1	0
3	106:28878391-28878635	0	0	0	1	0
3	106:33417457-33418749	0	0	0	1	0
3	106:34343576-34344248	0	0	0	1	0
3	106:41075071-41076632	0	0	0	1	0
3	106:43128421-43129260	0	0	0	2	0
3	106:44605912-44606444	0	0	0	2	0
3	106:46263799-46263969	0	0	0	1	0
3	106:47038705-47038809	0	0	0	1	0
3	106:59570763-59571086	0	0	0	1	1
3	106:60331322-60345985	0	0	0	2	1
3	106:60400153-60400281	0	0	0	2	1
3	106:68403779-68404010	0	0	0	1	1
3	106:9576483-9577083	0	0	0	1	0
3	1118:270911-271147	1	0	0	2	0
3	1118:403047-403113	1	0	0	0	0
3	1139:1036350-1038861	0	1	2	0	0
3	1139:1105423-1105621	0	1	1	0	0
3	1139:1386214-1386907	0	1	0	0	0
3	127:11803720-11803817	0	0	0	0	1
3	127:13260920-13261657	0	0	0	0	1
3	127:14271353-14272894	0	0	0	1	1
3	127:14797392-14797787	0	0	0	0	1
3	127:17187264-17187722	0	1	0	0	1
3	127:17991092-17993234	0	0	0	0	2
3	127:24491844-24492134	0	0	0	0	1
3	127:25982200-25982525	0	0	0	0	1
3	127:28320845-28321063	0	0	0	0	1
3	127:29087066-29087616	0	0	0	0	1
3	127:29474256-29474994	0	0	0	0	1
3	127:974454-974874	0	0	0	0	2
3	137284:103794-110673	0	0	0	1	0
3	137284:628648-628738	0	0	0	1	0
3	1849:1017529-1017604	1	1	0	0	0
3	1849:1138860-1140690	1	0	0	1	0
3	188:2059300-2062348	0	0	0	0	1
3	188:275709-276383	0	0	0	0	1
3	188:7428909-7429465	0	0	0	0	1
3	2122:1781014-1781264	0	1	1	2	0
3	2141:917462-917647	0	1	0	0	0
3	2141:924102-926132	0	1	0	1	0
3	23:13377634-13378656	0	0	0	0	1
3	23:22575105-22575210	0	0	0	0	1
3	23:25084392-25084922	0	0	0	0	1
3	23:26586841-26587026	0	0	0	0	1
3	23:27570865-27572202	0	0	0	0	1
3	23:35123801-35125207	0	0	0	0	2
3	23:43415727-43415787	0	0	0	0	1
3	23:4430894-4431096	0	0	0	0	1
3	23:44659885-44663871	0	0	0	0	1
3	23:47072760-47073194	0	0	0	0	1
3	23:47343820-47344048	0	0	0	0	1
3	23:48197204-48197289	0	0	0	0	2
3	23:4875343-4879084	0	0	0	0	2
3	23:48882972-48883376	0	0	0	0	1
3	23:49007741-49008133	0	0	0	0	1
3	23:49229313-49229504	0	0	0	0	2
3	23:49263143-49264106	0	0	0	0	2
3	23:51068767-51068831	0	0	0	0	2
3	235:13696856-13696955	0	0	0	1	0
3	235:17507886-17508069	0	0	0	1	0
3	235:18260009-18260159	0	0	0	1	2
3	235:20710681-20710767	0	0	0	1	0
3	23:52326566-52326879	0	0	0	0	2
3	235:2432718-2433247	0	0	0	1	0
3	235:2740854-2741285	0	0	0	1	0
3	235:3694288-3694461	0	0	0	1	0
3	23:53848685-53857235	0	0	0	0	2
3	235:4748753-4748845	0	0	0	1	0
3	23:55428054-55428511	0	0	0	0	2
3	235:6639343-6639476	0	0	0	1	0
3	23:56944946-56945508	0	0	0	0	2
3	235:7199218-7200592	0	0	0	1	0
3	235:8285191-8285268	0	0	0	1	1
3	253:1043424-1043697	0	0	0	0	1
3	275:5458640-5460013	0	2	0	1	0
3	275:5849098-5850451	0	1	0	0	0
3	2832:382946-383155	0	0	1	0	0
3	286540:318130-318213	0	0	1	0	0
3	300:2090473-2094934	1	0	0	0	0
3	300:3634798-3635596	1	1	0	1	2
3	3042:216102-216671	1	0	0	2	2
3	3042:368013-368328	1	0	0	2	1
3	3067:478297-478349	1	1	0	2	1
3	3187:1167897-1168921	0	1	0	0	0
3	3187:1196216-1196490	0	1	0	0	1
3	3187:323199-324634	0	1	0	0	0
3	3389:1160619-1161050	1	0	2	0	0
3	3389:1661812-1662062	1	0	0	0	0
3	382:1835581-1837559	0	0	1	0	1
3	428:748465-749564	0	0	2	0	0
3	435:994534-994710	0	1	0	0	0
3	4416:402641-404114	0	0	1	0	0
3	4416:812487-813020	0	0	1	0	0
3	485:37674-37792	0	1	0	0	0
3	5034:511128-511406	0	0	1	0	0
3	5034:761873-761967	0	0	1	0	0
3	559:575657-576071	0	1	0	1	1
3	559:57871-58186	0	2	0	0	1
3	636:921890-922170	0	0	1	0	0
3	673:176758-177521	0	0	1	0	0
3	673:315422-316478	0	0	1	0	0
3	693:748340-748886	2	0	0	0	0
3	693:767281-767407	2	0	0	0	0
3	702:1459-1561	0	1	0	0	0
3	702:339996-340137	0	1	1	0	0
3	761:1752293-1752354	0	1	0	0	2
30	208209:140242-140680	1	0	0	0	0
30	208209:299332-299432	1	0	0	0	0
4	1039:922076-923577	1	0	1	0	0
4	1055:48193-48695	1	0	0	1	1
4	1076:96498-96652	1	0	0	1	1
4	111:10917943-10919341	0	0	0	1	0
4	111:11435339-11436782	0	0	0	1	0
4	111:1247473-1250123	0	0	0	2	2
4	111:13711711-13711874	0	0	0	1	1
4	111:1481380-1481729	0	0	0	1	0
4	111:16766612-16766819	0	0	0	1	0
4	111:19007838-19008083	0	0	0	1	0
4	111:24933207-24933782	0	0	0	1	0
4	111:27081431-27081524	0	0	0	1	1
4	111:29427394-29427533	0	0	0	1	0
4	111:29672710-29680168	0	0	0	1	0
4	111:3339361-3339495	0	0	0	1	0
4	111:34327471-34327693	0	0	0	1	0
4	111:34369235-34370199	0	1	2	1	1
4	111:36388817-36393966	0	0	0	1	1
4	111:42047904-42048652	0	0	0	2	0
4	111:43298483-43298548	0	0	0	1	0
4	111:43728733-43728866	0	1	0	2	0
4	111:47298658-47300656	0	0	0	1	2
4	111:4856051-4856226	0	0	0	1	0
4	111:49256616-49257046	0	0	0	2	0
4	111:49480770-49481013	0	0	0	1	0
4	111:50334963-50335022	0	0	0	1	0
4	111:52239431-52239509	0	1	0	1	1
4	111:54715311-54715593	0	0	0	1	0
4	111:56230493-56231796	0	0	0	1	1
4	111:59989167-59989225	0	0	0	1	1
4	111:62500174-62504361	0	0	0	1	0
4	111:63101424-63101987	0	0	0	1	0
4	111:63730612-63730897	0	0	0	1	1
4	111:9079312-9079900	0	0	0	1	0
4	185:434657-435050	0	0	0	0	1
4	213:13781109-13781761	0	0	0	1	1
4	213:16755641-16755716	0	0	0	1	0
4	213:21379679-21379777	0	0	0	1	0
4	213:29709773-29709984	0	0	0	1	2
4	213:3743403-3743492	0	0	0	1	0
4	213:496043-496164	0	0	0	1	0
4	22:12208389-12208443	0	0	0	0	2
4	22:14471519-14471603	0	0	0	0	2
4	22:1448390-1449337	0	0	0	0	1
4	22:16811100-16812100	0	0	0	0	1
4	22:16992814-16993128	0	0	0	0	1
4	22:17333636-17333750	0	0	0	0	1
4	22:17713770-17713849	0	0	0	0	1
4	22:17778849-17780512	0	0	0	0	1
4	22:17982545-17982945	0	0	0	0	1
4	22:20497149-20497431	0	0	0	0	1
4	22:3229513-3229827	0	0	0	0	1
4	22:33571787-33571865	0	0	0	0	1
4	22:33803639-33803711	0	0	0	0	1
4	22:37432475-37434127	0	0	0	0	1
4	22:56984355-56984924	0	0	0	0	2
4	22:59738270-59738777	0	0	0	0	1
4	22:61267522-61268093	0	0	0	0	2
4	22:62019698-62019800	0	0	0	0	1
4	22:70795968-70796713	0	0	0	0	1
4	22:71005193-71006105	0	0	0	0	2
4	227:2760754-2760958	0	1	0	0	0
4	227:873841-875179	0	1	0	1	2
4	22:82599053-82599161	0	0	0	0	2
4	22:85802384-85803391	0	0	0	0	2
4	22:8621509-8621561	0	0	0	0	1
4	22:87913596-87914122	0	0	0	0	1
4	259:1673213-1673331	0	0	0	0	2
4	259:1797584-1797861	0	0	0	0	2
4	259:3829730-3831927	0	0	0	0	1
4	259:5992521-5993127	0	0	0	0	2
4	2629:359427-359776	1	0	0	0	0
4	2629:529930-530170	1	0	1	0	0
4	264:5472662-5472786	0	0	0	1	0
4	264:5525628-5525720	0	0	0	1	0
4	270:2781901-2783360	0	0	0	1	0
4	270:3014417-3014810	0	0	0	2	1
4	270:4146386-4147465	0	0	0	1	2
4	270:5281708-5281874	0	0	0	1	0
4	270:6620640-6621518	0	0	0	2	0
4	271:678374-678479	2	1	0	0	1
4	271:840471-840847	2	2	1	0	1
4	284:2379324-2379469	0	0	0	1	0
4	284:4327745-4327815	0	0	0	1	0
4	2973:191114-192002	0	0	1	0	1
4	2973:395799-396243	0	0	2	0	0
4	316:62240-62898	0	1	0	0	1
4	3246:950385-950758	0	1	0	0	0
4	340:549395-549539	1	0	0	0	0
4	340:944811-945115	1	0	1	0	0
4	342:242599-242680	0	1	0	0	1
4	403:39608-39980	1	0	1	1	2
4	403:953978-954800	1	0	1	1	0
4	4088:175797-176978	0	0	1	0	0
4	4088:937488-938232	0	0	1	0	0
4	428:1929915-1930074	1	1	0	1	0
4	519:689525-689798	1	2	0	0	2
4	532:361422-361616	0	1	0	0	0
4	583:1016810-1017423	0	0	1	0	0
4	583:1508105-1509109	0	0	1	2	2
4	583:1839477-1839650	0	0	1	0	0
4	604:174230-174601	1	0	0	0	0
4	604:271950-272013	1	0	0	0	0
4	656:413317-419157	0	2	0	0	0
4	785:513082-514091	0	1	0	1	1
5	139:15854294-15854553	0	0	0	0	1
5	139:7587319-7587824	0	0	0	0	1
5	139:7669968-7678858	0	0	0	0	1
5	139:9555470-9555737	0	0	0	0	1
5	1439:613853-614012	0	1	1	1	0
5	150:3262901-3263527	0	0	0	0	1
5	150:5830227-5830287	0	0	0	0	1
5	150:6214851-6215026	0	0	0	0	2
5	150:8604231-8604463	0	0	0	0	2
5	150:9565608-9565703	0	0	0	0	2
5	156:2716833-2716981	1	0	1	0	0
5	18:12208632-12216322	0	0	0	0	1
5	18:17281646-17281708	0	0	0	0	1
5	18:21000104-21000163	0	0	0	0	1
5	182600:604864-604923	0	1	0	1	0
5	18:28035187-28035795	0	0	0	0	2
5	18:3050039-3051778	0	0	0	0	1
5	18:32033124-32033177	0	0	0	0	1
5	18:33979741-33984097	0	0	0	0	1
5	18:34307192-34307472	0	0	0	0	1
5	18:3458366-3459073	0	0	0	0	1
5	18:36628167-36628905	0	0	0	0	1
5	18:39424022-39425052	0	0	0	0	1
5	18:41496469-41496909	0	0	0	0	1
5	18:4984234-4984432	0	0	0	0	1
5	185545:4540098-4541153	0	1	0	2	1
5	185783:255648-255806	0	1	0	0	0
5	185811:467875-467934	0	1	0	0	0
5	186491:23303-24349	0	1	0	0	1
5	18:7909172-7909367	0	0	0	0	1
5	18:8647424-8656532	0	0	0	0	2
5	197:1030485-1030569	0	0	0	1	0
5	197:14417484-14417554	0	0	0	2	0
5	197:14945405-14947033	0	0	0	2	1
5	197:16254319-16254530	0	0	0	2	0
5	197:20892994-20897010	0	0	0	2	0
5	197:22269106-22269520	0	0	0	2	0
5	197:2563802-2564548	0	0	0	1	0
5	197:26920653-26920889	0	0	0	2	1
5	197:32098210-32098314	0	0	0	2	0
5	197:32305022-32332394	0	0	0	2	1
5	197:32496968-32498377	0	0	0	1	2
5	197:34169585-34169831	0	0	0	1	0
5	197:34443995-34444129	0	0	0	2	1
5	197:39400658-39400741	0	0	0	1	0
5	197:43105500-43105614	0	0	0	1	0
5	197:43211810-43213798	0	0	0	2	2
5	197:45576791-45576849	0	0	0	1	1
5	197:48294247-48294407	0	0	0	1	0
5	197:49983203-49984124	0	0	0	2	0
5	197:51121706-51121768	0	0	0	1	0
5	197:52512757-52513356	0	0	0	1	1
5	197:52959141-52961345	0	0	0	1	0
5	197:55145809-55145884	0	0	0	1	1
5	197:56527932-56528357	0	0	0	1	0
5	197:57492562-57494294	0	0	0	1	0
5	197:59503021-59503111	0	0	0	1	1
5	197:59904232-59905256	0	0	0	1	2
5	197:63633580-63633905	0	0	0	1	1
5	197:65311036-65311575	0	0	0	1	0
5	197:66853496-66853607	0	0	0	2	0
5	197:66975747-66976123	0	0	0	2	1
5	197:69646243-69647193	0	0	0	1	0
5	197:6978103-6978183	0	0	0	2	0
5	197:70345974-70354776	0	0	0	1	1
5	197:70767447-70767534	0	0	0	1	0
5	197:71307899-71307996	0	0	0	1	0
5	197:7198856-7200148	0	0	0	1	1
5	197:72415508-72418229	0	0	0	1	0
5	206:1710905-1710970	1	0	0	0	2
5	2080:392152-392349	1	0	0	0	0
5	2080:515210-515372	1	0	0	0	0
5	215:1439340-1439399	1	0	0	0	0
5	215:1614765-1614842	2	0	0	1	0
5	215:1992539-1994391	1	0	0	0	0
5	215:845791-845980	2	0	0	0	0
5	218:13350127-13350256	0	0	0	1	0
5	218:13352545-13353133	0	0	0	1	2
5	218:14618437-14618496	0	0	0	1	1
5	218:16912483-16912686	0	0	0	1	1
5	218:17228096-17229957	0	1	0	1	2
5	218:17554857-17554913	0	0	0	1	0
5	218:18549892-18550156	0	0	0	1	0
5	218:5016627-5018888	0	0	0	1	0
5	218:8421689-8422023	0	0	0	2	1
5	225:2424118-2424257	0	1	0	0	0
5	225:4610465-4610716	0	1	0	0	0
5	225:841972-842327	0	1	0	0	2
5	230:686264-687462	1	0	0	1	0
5	236:12241919-12243158	0	0	0	1	1
5	236:12546651-12546711	0	0	0	2	0
5	236:3130039-3130469	0	0	0	1	0
5	267:2096129-2096487	0	0	0	2	2
5	267:2437796-2437935	0	0	0	2	1
5	2771:767075-767318	0	1	1	2	1
5	295:1494038-1494908	0	2	0	0	0
5	295:1550790-1551472	0	2	2	0	0
5	310:1687881-1694212	1	0	0	0	0
5	3231:371512-371617	0	1	2	2	1
5	3331:730760-731055	1	0	1	0	1
5	395:288064-289028	1	0	0	0	0
5	395:326712-326885	1	0	0	0	0
5	418:551755-552840	0	1	0	0	2
5	418:74836-75185	0	2	0	2	0
5	418:814967-815353	0	2	2	0	2
5	470:380675-381989	0	1	1	1	0
5	480:632813-637334	0	0	2	1	0
5	512:446686-446962	0	0	1	1	0
5	599:1825300-1825954	1	2	0	0	1
5	677:702252-702325	0	0	1	0	0
5	809:1040065-1041981	1	0	0	0	1
5	809:1377206-1377323	1	0	1	0	1
5	827:1569457-1569558	0	1	2	2	1
5	827:2064167-2064787	0	1	0	0	2
5	827:2067965-2068604	0	1	0	0	1
5	827:2260211-2260577	0	1	0	0	0
5	827:238995-240620	0	1	0	0	0
5	827:3060345-3061312	0	2	1	0	2
5	854:462865-462991	0	0	1	0	2
5	985:2498024-2498198	0	0	1	0	0
5	985:513460-514969	0	0	1	1	0
6	1070:26986-27072	0	0	2	1	0
6	114:10316435-10316607	0	0	0	0	1
6	114:1124281-1124708	0	0	0	0	2
6	114:16079111-16079247	0	0	0	0	1
6	114:19739355-19739646	0	0	0	0	1
6	114:21904025-21904280	0	0	0	0	1
6	114:24911158-24911314	0	0	0	0	1
6	114:25477937-25478263	0	0	0	0	1
6	114:27829150-27829295	0	0	0	0	1
6	114:30841579-30841913	0	0	0	0	2
6	114:31173573-31173841	0	0	0	0	2
6	114:5525591-5525973	0	0	0	0	1
6	114:5639817-5639914	0	0	0	0	2
6	114:5993807-5993975	0	0	0	0	1
6	114:6077138-6077193	0	0	0	0	1
6	114:9877285-9877486	0	0	0	0	1
6	114:9991585-9991995	0	0	0	0	2
6	129:13537940-13538169	0	0	0	0	1
6	129:14305002-14311310	0	0	0	0	1
6	129:17230014-17230204	0	0	0	0	2
6	129:21014365-21027809	0	0	0	0	1
6	129:22881909-22882047	0	0	0	0	2
6	129:24000033-24000201	0	0	0	0	1
6	129:25330188-25330284	0	0	0	0	1
6	129:25800908-25800979	0	0	0	0	1
6	129:28030127-28030827	0	0	0	0	1
6	129:30459467-30459896	0	0	0	0	1
6	129:30629499-30629651	0	0	0	0	2
6	129:31089797-31090641	0	0	0	0	1
6	129:32690438-32691190	0	0	0	0	1
6	129:33663566-33664078	0	0	0	0	1
6	129:4678836-4680097	0	0	0	0	1
6	129:6477127-6477291	0	0	0	0	1
6	129:6854399-6854774	0	0	0	0	1
6	129:7855795-7856558	0	0	0	0	1
6	139:100901347-100901698	0	0	0	1	0
6	139:101600421-101600693	0	0	0	1	1
6	139:102084567-102084996	0	0	0	2	1
6	139:103891107-103891163	0	0	0	1	0
6	139:104541316-104542399	0	0	0	1	0
6	139:24913015-24913365	0	0	0	1	0
6	139:27689249-27690165	0	0	0	1	2
6	139:35592350-35592451	0	0	0	1	0
6	139:35879005-35879177	0	0	0	1	0
6	139:35937219-35937360	0	0	0	1	0
6	139:37203871-37203962	0	0	0	2	0
6	139:37743817-37743873	0	0	0	1	1
6	139:41985447-41985614	0	0	0	1	0
6	139:42709934-42714582	0	0	0	1	0
6	139:43378560-43380135	0	0	0	1	1
6	139:43443224-43443774	0	0	0	1	0
6	139:44377214-44377797	0	0	0	1	0
6	139:48321483-48322393	0	0	0	1	0
6	139:48852685-48852859	0	0	0	1	0
6	139:49273197-49273670	0	0	0	2	0
6	139:50408800-50409020	0	0	0	2	0
6	139:67547098-67547566	0	0	0	1	0
6	139:70856774-70857124	0	0	0	1	0
6	139:72028570-72028931	0	0	0	1	0
6	139:79983186-79983573	0	0	0	1	1
6	139:82142795-82142909	0	0	0	1	0
6	139:83450120-83450711	0	0	0	2	0
6	139:88215589-88215846	0	0	0	2	0
6	139:88353265-88354025	0	0	0	1	2
6	139:92116860-92121106	0	0	0	1	0
6	139:94537103-94537382	0	0	0	1	0
6	139:94778887-94779738	0	0	0	1	0
6	139:96609894-96610056	0	0	0	2	0
6	143:11194773-11195086	0	0	0	0	2
6	143:15020495-15020663	0	0	0	0	1
6	143:19436093-19436196	0	0	0	0	2
6	143:22817851-22818760	0	0	0	0	2
6	143:23160827-23160976	0	0	0	0	1
6	143:23768214-23768313	0	0	0	0	1
6	143:24702031-24702459	0	0	0	0	2
6	143:24797412-24799503	0	0	0	0	1
6	143:25967884-25968521	0	0	0	0	1
6	143:27581167-27582232	1	2	1	2	1
6	143:3473662-3474063	0	0	0	0	1
6	143:6956039-6956267	0	0	0	0	1
6	154:3284144-3284820	1	0	1	0	1
6	154:355548-355654	1	0	0	0	0
6	185822:915534-916169	0	1	0	2	1
6	185904:1762693-1763707	0	1	0	0	1
6	185904:4081213-4081603	0	1	0	0	0
6	185904:4179591-4179917	0	1	1	0	1
6	186332:1379607-1379802	0	1	1	0	0
6	186332:1404890-1404995	0	1	0	0	0
6	186332:1898194-1900438	0	1	0	0	0
6	186489:951344-951745	0	1	0	2	1
6	218:1202227-1203031	0	0	0	0	2
6	218:1708276-1708388	0	0	0	0	1
6	218:208471-208632	0	0	0	0	1
6	289:1009063-1009350	1	1	1	0	0
6	289:1293233-1293286	1	0	0	2	1
6	289:434130-435423	2	0	0	0	0
6	293:4207093-4207834	0	0	0	1	0
6	293:4591346-4591442	0	0	0	1	0
6	293:4651316-4651529	0	0	0	1	1
6	3210:3083416-3083965	0	1	0	0	0
6	3210:4985276-4985432	0	1	1	0	0
6	3240:1995451-1995766	0	1	0	0	1
6	3240:2126787-2126849	0	1	0	0	1
6	3240:2330412-2331061	0	1	0	0	0
6	339:142744-142919	2	0	0	0	1
6	417:444851-445090	1	1	1	1	1
6	432:1422906-1423052	0	2	1	0	0
6	432:1423887-1424148	0	2	1	0	0
6	4326:315834-316529	0	0	1	0	0
6	4755:465985-466268	0	0	1	0	0
6	4755:807795-808039	0	0	1	1	0
6	485:160599-160702	1	0	0	0	0
6	485:237861-238373	1	0	0	0	0
6	542:1889836-1889897	1	0	0	0	0
6	542:2129752-2130170	1	0	0	1	1
6	542:790681-790994	1	0	0	0	0
6	542:827335-828192	1	0	2	0	1
6	775:1471064-1471838	1	0	0	1	0
6	775:1740425-1740562	1	0	2	0	2
6	981:366176-366687	0	0	1	0	0
6	981:66529-66694	0	0	1	0	0
7	1278:734753-736079	0	0	1	0	0
7	1294:643058-645518	0	0	1	0	0
7	1419:265218-265274	0	0	1	0	0
7	1419:937244-937673	0	0	2	0	2
7	163:11633751-11635421	0	0	0	1	0
7	163:13050127-13050317	0	0	0	1	0
7	163:13498526-13498856	0	0	0	1	0
7	163:19324650-19325411	0	0	0	1	0
7	163:22639954-22640074	0	0	0	1	0
7	163:23853450-23853673	0	0	0	1	0
7	163:24332981-24333083	0	0	0	2	0
7	163:26550629-26552461	0	0	0	1	0
7	163:29994103-29994178	0	0	0	1	0
7	163:39441133-39441399	0	0	0	2	2
7	163:4445222-4445437	0	0	0	1	2
7	163:5223693-5223881	0	0	0	1	0
7	163:610471-614773	0	0	0	2	0
7	207945:239322-239515	1	0	0	0	0
7	207945:314899-315915	1	0	2	1	0
7	249:2078322-2078443	0	2	0	0	2
7	25:12613610-12613801	0	0	0	0	1
7	25:16230089-16230158	0	0	0	0	1
7	25:16326415-16326693	0	0	0	0	1
7	25:19478356-19478456	0	0	0	0	1
7	25:19479592-19479780	0	0	0	0	1
7	25:20901046-20901118	0	0	0	0	1
7	25:21729376-21729483	0	0	0	0	1
7	25:2281824-2284412	0	0	0	0	1
7	25:22862800-22862997	0	0	0	0	1
7	25:2341166-2341222	0	0	0	0	1
7	25:28605126-28608373	0	0	0	0	1
7	25:28866227-28866342	0	0	0	0	1
7	25:3011269-3011603	0	0	0	0	1
7	25:36182947-36184746	0	0	0	0	1
7	25:36733205-36733453	0	0	0	0	2
7	25:45083954-45089035	0	0	0	0	1
7	25:45178634-45179396	0	0	0	0	1
7	25:4678416-4678515	0	0	0	0	1
7	25:54355114-54355198	0	0	0	0	1
7	2738:1381781-1384993	0	0	1	0	0
7	296:2316375-2316843	0	1	0	0	0
7	3202:35446-35545	0	1	0	0	1
7	434:1396128-1400373	0	1	0	1	1
7	434:2651957-2652107	0	2	1	0	2
7	476:28037-28473	0	1	0	0	0
7	476:938979-939491	0	1	0	1	0
7	479:2710394-2710556	0	0	0	1	1
7	511:30694-30806	0	1	0	0	0
7	555:310658-311679	2	1	2	0	1
7	571:1088931-1089146	0	1	0	1	2
7	629:467384-467570	2	0	0	0	0
7	629:493782-493874	2	0	0	0	1
7	652:273251-273417	0	0	2	0	0
7	667:184956-185526	0	1	0	2	2
7	667:683653-684061	0	2	0	0	1
7	670:252889-253279	0	2	1	0	0
7	671:398410-399795	2	0	0	2	1
7	671:990676-990785	1	0	0	0	1
7	713:15637083-15637236	0	0	0	2	0
7	713:19731675-19731838	0	0	0	2	0
7	713:22750687-22750782	0	0	0	2	2
7	713:23675503-23675625	0	0	0	2	0
7	713:25374323-25374883	0	0	0	2	0
7	713:25821960-25822395	0	0	0	2	0
7	713:27990505-27993395	0	1	1	2	0
7	713:31292544-31292756	0	0	0	2	0
7	713:35499117-35499179	0	0	0	2	0
7	713:39703042-39703316	0	0	0	2	0
7	713:45590240-45590634	0	0	0	1	0
7	713:47122545-47123795	0	0	0	1	1
7	713:47413677-47414727	0	0	0	1	1
7	713:51016170-51016243	0	0	0	1	2
7	713:5293897-5296838	0	0	0	2	0
7	713:57106267-57106343	0	0	0	1	0
7	713:59280627-59281389	0	0	0	1	0
7	73:23340728-23341292	0	0	0	0	2
7	73:26670671-26671340	0	0	2	0	2
7	73:27041921-27042126	0	0	1	0	1
7	73:29759584-29759638	0	0	0	0	1
7	73:29804595-29805066	0	0	0	0	2
7	73:30079737-30079879	0	0	0	0	1
7	73:31103059-31108599	0	0	0	0	2
7	73:32080719-32083686	0	0	0	0	1
7	73:3307443-3308217	0	0	0	0	1
[truncated: 314 more rows]

## Sheet: TableS9
Overall repeat content in BICIs
Feature		Statistics
Number of Sequences		2312
Total length		1,992,167 bp
GC level		40.44 %
Bases masked		1,263,455 bp (63.42%)
Repeat type	Sub-type	number of elements	length occupied (bp)	percentage of sequence
SINEs:		1701	225922	11.34
	Alu/B1	0	0	0
	MIRs	155	19455	0.98
LINEs		2105	876071	43.98
	LINE1	1303	494478	24.82
	LINE2	99	21483	1.08
	L3/CR1	10	2589	0.13
	RTE	693	357521	17.95
LTR elements		493	132151	6.63
	ERVL	72	19704	0.99
	ERVL-MaLRs	93	26192	1.31
	ERV_classI	116	40805	2.05
	ERV_classII	206	44108	2.22
DNA elements		158	27996	1.41
	hAT-Charlie	73	10542	0.53
	TcMar-Tigger	44	9704	0.49
Unclassified		0	0	0
Total interspersed repeats			1262140	63.36
Small RNA		152	24033	1.21
Satellites		1	191	0.01
Simple repeats		0	0	0
Low complexity		0	0	0

## Sheet: TableS10
BICIs annotation in genic and non-genic region
NUI_ID	Break point ID	Genic|Non-genic	Exonic	Intronic	Annotation
1001:108250-108342	Chr1:2497526-2497527	0	0	0	-
1001:1223722-1223934	Chr1:1395528-1395547	0	0	0	-
1001:957270-957807	Chr1:1661774-1661776	1	0	1	ITSN1_protein_coding
1017:243160-245156	Chr12:28482818-28483578	1	0	1	ZAR1L_protein_coding
1017:611252-612027	Chr12:28894383-28894384	0	0	0	-
1020:601683-602078	Chr27:15131784-15131786	0	0	0	-
1039:922076-923577	Chr4:41535409-41535409	0	0	0	-
1055:48193-48695	Chr4:31328073-31328076	0	0	0	-
1061:182785-183877	Chr1:132799795-132799818	0	0	0	-
106:12547082-12547204	Chr3:55199249-55199249	0	0	0	-
106:12827083-12827652	Chr3:55481070-55481073	1	0	1	LOC113889657_lncRNA
106:14862216-14862269	Chr3:57514402-57514409	1	0	1	LOC113889668_protein_coding
106:15654453-15654578	Chr3:58301640-58301642	1	0	1	COL24A1_protein_coding
106:18056539-18056615	Chr3:60692669-60692670	0	0	0	-
106:18797345-18797486	Chr3:61415724-61415728	0	0	0	-
106:19038924-19039146	Chr3:61657078-61657363	0	0	0	-
106:19162522-19163354	Chr3:61780287-61780292	0	0	0	-
106:19236212-19236267	Chr3:61853094-61853096	0	0	0	-
106:21682605-21682689	Chr3:64315192-64315192	0	0	0	-
106:22221306-22221394	Chr3:64879706-64879708	0	0	0	-
106:22872692-22872873	Chr3:65530614-65530618	0	0	0	-
106:25961839-25964492	Chr3:68597627-68597629	1	0	1	ST6GALNAC3_protein_coding
106:2869302-2869378	Chr3:45062188-45062200	0	0	0	-
106:28878391-28878635	Chr3:71525550-71525552	0	0	0	-
106:33417457-33418749	Chr3:76108716-76108721	0	0	0	-
106:34343576-34344248	Chr3:77030316-77030343	0	0	0	-
106:41075071-41076632	Chr3:83749445-83749447	1	0	1	PATJ_protein_coding
106:43128421-43129260	Chr3:85789026-85789477	0	0	0	-
106:44605912-44606444	Chr3:87266522-87266532	0	0	0	-
106:46263799-46263969	Chr3:88928988-88928991	1	0	1	DAB1_protein_coding
106:47038705-47038809	Chr3:89704514-89704521	0	0	0	-
106:59570763-59571086	Chr3:102311011-102311020	1	0	1	ST3GAL3_protein_coding
106:60331322-60345985	Chr3:103080227-103087096	1	0	1	LOC113890028_protein_coding
106:60400153-60400281	Chr3:103141212-103141214	1	0	1	LOC113890028_protein_coding
1066:2089242-2089435	Chr2:31620671-31620683	1	0	1	GRB14_protein_coding
106:68403779-68404010	Chr3:111126518-111126527	0	0	0	-
1067:624926-625161	Chr2:20459269-20459273	1	0	1	MTX2_protein_coding
1067:980898-981000	Chr2:20103427-20103429	0	0	0	-
106:9576483-9577083	Chr3:51726646-51726648	1	0	1	TGFBR3_protein_coding
1070:26986-27072	Chr6:76820538-76820551	1	0	1	ADGRL3_protein_coding
107:1150691-1151050	Chr20:1318192-1318204	0	0	0	-
107:15118351-15136543	Chr20:15233779-15233781	0	0	0	-
107:15171538-15171987	Chr20:15265831-15265837	0	0	0	-
107:16375826-16375930	Chr20:16483887-16483900	0	0	0	-
107:20289467-20289639	Chr20:20376429-20376431	1	0	1	RAB3C_protein_coding
107:20321045-20321177	Chr20:20407839-20407848	1	0	1	RAB3C_protein_coding
107:22825451-22825568	Chr20:22908430-22908431	1	0	1	ANKRD55_protein_coding
107:25033681-25033738	Chr20:25111035-25111039	0	0	0	-
107:26830202-26830529	Chr20:26904802-26904811	0	0	0	-
107:29718905-29719108	Chr20:29786204-29786206	0	0	0	-
107:34356873-34356963	Chr20:34420924-34420930	0	0	0	-
107:3994386-3994696	Chr20:4157006-4157006	0	0	0	-
107:41079811-41081179	Chr20:41250046-41250061	1	0	1	GOLPH3_protein_coding
107:41263402-41263525	Chr20:41431916-41431936	1	0	1	PDZD2_protein_coding
107:45570292-45570410	Chr20:45746209-45746214	0	0	0	-
107:46462769-46463892	Chr20:46639074-46639099	0	0	0	-
107:49450424-49450503	Chr20:49689102-49689115	0	0	0	-
107:49945110-49945261	Chr20:50213806-50213825	1	0	1	CDH12_protein_coding
107:51202063-51202401	Chr20:51460929-51460942	0	0	0	-
107:53006871-53007173	Chr20:53272967-53272984	1	0	1	CDH18_protein_coding
107:5609246-5610911	Chr20:5778797-5778814	0	0	0	-
107:58899870-58900635	Chr20:59148912-59149326	1	0	1	DNAH5_protein_coding
107:59069316-59074032	Chr20:59316830-59317980	0	0	0	-
107:59188160-59188369	Chr20:59432035-59432049	0	0	0	-
107:63437687-63437911	Chr20:63618283-63618341	1	0	1	SEMA5A_protein_coding
1076:96498-96652	Chr4:109264552-109264557	1	0	1	SAMD9_protein_coding
107:69896249-69896333	Chr20:70133880-70133882	0	0	0	-
107:7784911-7785281	Chr20:7939912-7939935	0	0	0	-
1078:86492-86612	Chr10:2334889-2334893	1	0	1	PDE8B_protein_coding
108:10610796-10614029	Chr14:24811022-24811025	0	0	0	-
108:17728288-17729471	Chr14:31928519-31928937	2	0	1	CPA6_protein_codingLOC113904241_lncRNA
108:17807278-17807404	Chr14:32006704-32006721	1	0	1	CPA6_protein_coding
108:1874486-1881614	Chr14:16083376-16083455	0	0	0	-
108:19631673-19631854	Chr14:33806354-33806354	1	0	1	SLCO5A1_protein_coding
108:20395060-20395166	Chr14:34559434-34559441	0	0	0	-
108:20651884-20653091	Chr14:34811179-34811186	0	0	0	-
108:21753438-21753969	Chr14:35910639-35910642	1	0	1	TRPA1_protein_coding
108:21993250-21993707	Chr14:36149499-36149514	0	0	0	-
108:24837593-24837827	Chr14:38968879-38968880	0	0	0	-
108:25409072-25409229	Chr14:39533568-39533576	0	0	0	-
108:28098094-28098167	Chr14:42247270-42247274	0	0	0	-
108:30177641-30182090	Chr14:44316464-44318839	1	0	1	ZNF704_protein_coding
108:31817345-31817403	Chr14:45946758-45946759	1	0	1	SAMD12_protein_coding
108:32295754-32296390	Chr14:46428822-46429083	0	0	0	-
108:32689357-32689782	Chr14:46817774-46817795	0	0	0	-
108:33130463-33130602	Chr14:47251436-47251446	0	0	0	-
108:36933805-36933949	Chr14:51030358-51030365	0	0	0	-
108:4460802-4466151	Chr14:18655566-18655604	0	0	0	-
108:45347323-45347394	Chr14:59465055-59465058	1	0	1	ZFPM2_protein_coding
108:45369474-45371858	Chr14:59487223-59488397	1	0	1	ZFPM2_protein_coding
108:48417538-48417863	Chr14:62518605-62518618	0	0	0	-
108:53607841-53607942	Chr14:67699267-67699271	1	0	1	CPQ_protein_coding
108:5495072-5497801	Chr14:19712601-19713176	1	0	1	SPIDR_protein_coding
108:56579205-56579369	Chr14:70686533-70686534	0	0	0	-
1085:92599-96273	Chr12:79276058-79278116	0	0	0	-
108:61612844-61612899	Chr14:75740802-75740803	1	0	1	CNBD1_protein_coding
108:62924251-62924826	Chr14:77033079-77033088	0	0	0	-
108:62936323-62936456	Chr14:77044578-77044579	0	0	0	-
108:6967388-6967450	Chr14:21179965-21179965	0	0	0	-
108:7374898-7374971	Chr14:21590986-21590990	0	0	0	-
109:11337056-11337365	Chr21:58419464-58419467	0	0	0	-
109:14328040-14328191	Chr21:55432128-55432128	1	0	1	WDR76_protein_coding
109:15109544-15110508	Chr21:54669658-54669672	1	0	1	KLHL28_protein_coding
109:15618089-15618966	Chr21:54146984-54147331	0	0	0	-
109:15865129-15865487	Chr21:53909648-53909648	0	0	0	-
109:16585111-16589725	Chr21:53190430-53193323	0	0	0	-
109:17170268-17170395	Chr21:52593353-52593354	0	0	0	-
109:17468472-17468527	Chr21:52299261-52299261	1	0	1	LOC113879829_lncRNA
109:17679714-17679964	Chr21:52101573-52101575	0	0	0	-
109:18600144-18603968	Chr21:51175241-51175931	0	0	0	-
109:18659655-18660056	Chr21:51119510-51119512	0	0	0	-
109:20241886-20241962	Chr21:49519218-49519246	0	0	0	-
109:25867437-25868788	Chr21:43867037-43867048	1	0	1	NPAS3_protein_coding
109:27203642-27203819	Chr21:42522166-42522167	1	0	1	ARHGAP5_protein_coding
109:31237196-31237327	Chr21:38449409-38449424	0	0	0	-
109:3230517-3230982	Chr21:66614937-66614940	1	0	1	PPP2R5C_protein_coding
109:33667176-33667235	Chr21:36012498-36012513	0	0	0	-
109:34732363-34732521	Chr21:34960814-34960821	1	0	1	STXBP6_protein_coding
109:35807099-35807157	Chr21:33851796-33851797	0	0	0	-
109:36110183-36114120	Chr21:33534681-33536286	0	0	0	-
109:40907585-40909312	Chr21:28758970-28758984	1	0	1	LOC113879577_protein_coding
109:42437390-42438306	Chr21:27241004-27241019	0	0	0	-
109:44158512-44159162	Chr21:25531155-25531502	0	0	0	-
109:51791594-51796975	Chr21:17983349-17986680	0	0	0	-
109:54962408-54962569	Chr21:14823118-14823119	0	0	0	-
109:63290081-63290361	Chr21:6503373-6503375	1	0	1	ADAMTS17_protein_coding
109:65827230-65827286	Chr21:3948183-3948186	1	0	1	GABRB3_protein_coding
109:67049503-67053260	Chr21:2736159-2736160	0	0	0	-
109:68035602-68037433	Chr21:1797954-1798000	0	0	0	-
109:9072581-9073146	Chr21:60822843-60822858	0	0	0	-
110:10739979-10740124	Chr9:10763995-10764009	0	0	0	-
110:16896251-16896352	Chr9:16937953-16937959	0	0	0	-
110:18819778-18820908	Chr9:18861166-18861167	0	0	0	-
110:18857840-18857910	Chr9:18898030-18898035	0	0	0	-
110:23206078-23207162	Chr9:23240071-23240073	1	0	1	ME1_protein_coding
110:23382909-23384237	Chr9:23420661-23421484	1	0	1	ME1_protein_coding
110:25252508-25252857	Chr9:25266959-25267157	0	0	0	-
110:27794472-27794606	Chr9:27822565-27822575	1	0	1	LOC113898163_protein_coding
110:29858104-29860388	Chr9:29895484-29896370	0	0	0	-
110:35105686-35106496	Chr9:35150183-35150711	1	0	1	LOC113898899_pseudogene
110:3784031-3784096	Chr9:3842649-3842650	0	0	0	-
110:37847952-37848151	Chr9:37838944-37838950	0	0	0	-
110:38670849-38671397	Chr9:38614538-38614539	0	0	0	-
110:40247216-40247272	Chr9:40200764-40200772	1	0	1	WASF1_protein_coding
110:43158895-43159756	Chr9:43111872-43112529	0	0	0	-
110:46192153-46192639	Chr9:46154483-46154486	0	0	0	-
110:47270508-47271318	Chr9:47223862-47224632	0	0	0	-
110:49432760-49432898	Chr9:49374520-49374531	1	0	1	ASCC3_protein_coding
110:51560821-51561088	Chr9:51491131-51491147	0	0	0	-
110:5165220-5165273	Chr9:5212032-5212033	0	0	0	-
110:54039551-54039650	Chr9:53978540-53978546	0	0	0	-
110:5432199-5432530	Chr9:5478732-5478742	0	0	0	-
110:55844157-55844717	Chr9:55783671-55783673	0	0	0	-
110:58040695-58041651	Chr9:57978450-57978451	0	0	0	-
110:58139129-58139482	Chr9:58075962-58075964	0	0	0	-
110:5842834-5843300	Chr9:5860682-5860684	0	0	0	-
110:59078120-59079070	Chr9:59040324-59040335	0	0	0	-
110:60751929-60752045	Chr9:60716631-60716658	1	0	1	ANKRD6_protein_coding
110:822234-822349	Chr9:811211-811225	0	0	0	-
110:8442060-8444419	Chr9:8486671-8487258	0	0	0	-
111:10917943-10919341	Chr4:31795786-31795795	1	0	1	ASB15_protein_coding
111:11435339-11436782	Chr4:32306509-32306608	0	0	0	-
111:1247473-1250123	Chr4:22170015-22171736	1	0	1	EXOC4_protein_coding
111:13711711-13711874	Chr4:34568620-34568621	1	0	1	KCND2_protein_coding
111:1481380-1481729	Chr4:22404348-22404355	1	0	1	EXOC4_protein_coding
111:16766612-16766819	Chr4:37670217-37670222	1	0	1	VPS41_protein_coding
111:19007838-19008083	Chr4:39916099-39916104	0	0	0	-
1112:163579-163900	Chr22:57665352-57665353	1	0	1	LOC113880475_pseudogene
111:24933207-24933782	Chr4:45845441-45845443	0	0	0	-
111:27081431-27081524	Chr4:48001385-48001390	0	0	0	-
111:29427394-29427533	Chr4:50321177-50321261	0	0	0	-
111:29672710-29680168	Chr4:50555790-50560064	1	0	1	SKAP2_protein_coding
111:3339361-3339495	Chr4:24264531-24264533	0	0	0	-
111:34327471-34327693	Chr4:55260700-55260793	1	0	1	PDE1C_protein_coding
111:34369235-34370199	Chr4:55313176-55313442	1	0	1	PDE1C_protein_coding
111:36388817-36393966	Chr4:57339481-57339482	0	0	0	-
111:42047904-42048652	Chr4:63022743-63022853	0	0	0	-
111:43298483-43298548	Chr4:64263596-64263597	0	0	0	-
111:43728733-43728866	Chr4:64690044-64690049	0	0	0	-
111:47298658-47300656	Chr4:68235866-68235970	0	0	0	-
111:4856051-4856226	Chr4:25742825-25742841	0	0	0	-
111:49256616-49257046	Chr4:70184392-70184395	1	0	1	NRCAM_protein_coding
111:49480770-49481013	Chr4:70408034-70408043	1	0	1	NRCAM_protein_coding
111:50334963-50335022	Chr4:71251718-71251720	1	0	1	COG5_protein_coding
111:52239431-52239509	Chr4:73145930-73145933	0	0	0	-
111:54715311-54715593	Chr4:75672238-75672250	1	0	1	FAM185A_protein_coding
111:56230493-56231796	Chr4:77209575-77209575	1	0	1	MAGI2_protein_coding
111:59989167-59989225	Chr4:80946002-80946003	0	0	0	-
111:62500174-62504361	Chr4:83460880-83461654	1	0	1	SEMA3A_protein_coding
111:63101424-63101987	Chr4:84062375-84062390	0	0	0	-
111:63730612-63730897	Chr4:84689009-84689010	0	0	0	-
1118:270911-271147	Chr3:103613554-103613562	1	0	1	P3H1_protein_coding
1118:403047-403113	Chr3:103734902-103734906	1	0	1	CCDC30_protein_coding
111:9079312-9079900	Chr4:29948186-29948200	0	0	0	-
1121:839857-840385	Chr12:20449148-20449152	1	0	1	FAM124A_protein_coding
1131:192511-192958	Chr12:77205824-77205825	1	0	1	NALCN_protein_coding
1139:1036350-1038861	Chr3:3534951-3535650	1	0	1	RXRG_protein_coding
1139:1105423-1105621	Chr3:3602247-3602259	0	0	0	-
1139:1386214-1386907	Chr3:3882664-3882668	0	0	0	-
114:10316435-10316607	Chr6:38160307-38160308	0	0	0	-
114:1124281-1124708	Chr6:47360056-47360220	0	0	0	-
114:16079111-16079247	Chr6:32392693-32392695	1	0	1	GRID2_protein_coding
114:19739355-19739646	Chr6:28698376-28698378	0	0	0	-
114:21904025-21904280	Chr6:26529754-26529755	0	0	0	-
114:24911158-24911314	Chr6:23551087-23551098	0	0	0	-
114:25477937-25478263	Chr6:22988910-22988916	1	0	1	BANK1_protein_coding
114:27829150-27829295	Chr6:20589061-20589080	0	0	0	-
114:30841579-30841913	Chr6:17563037-17563039	1	0	1	SGMS2_protein_coding
114:31173573-31173841	Chr6:17231397-17231460	1	0	1	LOC113894044_lncRNA
114:5525591-5525973	Chr6:42953079-42953080	0	0	0	-
114:5639817-5639914	Chr6:42836106-42836107	0	0	0	-
114:5993807-5993975	Chr6:42479866-42479872	1	0	1	LOC113894168_protein_coding
114:6077138-6077193	Chr6:42397057-42397060	0	0	0	-
114:9877285-9877486	Chr6:38605891-38605892	0	0	0	-
114:9991585-9991995	Chr6:38488231-38488232	0	0	0	-
1154:1211992-1212676	Chr15:78132252-78132267	0	0	0	-
1191:456919-457000	Chr13:23842281-23842282	0	0	0	-
1191:555196-555289	Chr13:23940502-23940503	0	0	0	-
1203:385227-385403	Chr10:67301503-67301512	1	0	1	PRKCH_protein_coding
121840:2246035-2246490	ChrX:93157354-93157357	0	0	0	-
121994:1065978-1066062	ChrX:115122769-115122784	1	0	1	AFF2_protein_coding
121994:2375885-2375991	ChrX:116437989-116437993	0	0	0	-
122020:1641060-1641470	ChrX:143641267-143641446	0	0	0	-
122020:770436-770539	ChrX:142541306-142541307	0	0	0	-
122123:4842893-4842997	ChrX:117383115-117383118	0	0	0	-
122133:1547283-1547386	ChrX:63645295-63645300	1	0	1	EDA_protein_coding
122155:5418772-5418931	ChrX:134983872-134983881	0	0	0	-
122465:1837229-1837404	Chr17:29669465-29669471	0	0	0	-
122465:238801-238986	Chr17:31251642-31251657	0	0	0	-
122465:2663054-2663742	Chr17:28846929-28847400	0	0	0	-
122619:2853007-2853073	ChrX:73347948-73347954	0	0	0	-
122619:440104-440603	ChrX:70946293-70946538	0	0	0	-
1265:8631-9356	Chr12:663942-663943	0	0	0	-
127:11803720-11803817	Chr3:42659042-42659043	0	0	0	-
127:13260920-13261657	Chr3:41186600-41186778	0	0	0	-
127:14271353-14272894	Chr3:40177848-40177852	0	0	0	-
127:14797392-14797787	Chr3:39659775-39659791	0	0	0	-
127:17187264-17187722	Chr3:37272251-37272251	0	0	0	-
127:17991092-17993234	Chr3:36476215-36476225	0	0	0	-
127:24491844-24492134	Chr3:29917926-29917930	1	0	1	MAGI3_protein_coding
127:25982200-25982525	Chr3:28437237-28437239	1	0	1	TSPAN2_protein_coding
127:28320845-28321063	Chr3:26086444-26086572	0	0	0	-
127:29087066-29087616	Chr3:25320604-25320855	1	0	1	SPAG17_protein_coding
127:29474256-29474994	Chr3:24932168-24932181	1	0	1	LOC113890299_pseudogene
1278:734753-736079	Chr7:106835386-106835395	0	0	0	-
127:974454-974874	Chr3:53518907-53518922	1	0	1	LRRC8D_protein_coding
128:15129798-15129988	Chr17:47468271-47468275	0	0	0	-
128:20007099-20008180	Chr17:52323011-52323023	0	0	0	-
128:20665644-20666497	Chr17:52994692-52994692	0	0	0	-
128:20730464-20730624	Chr17:53059426-53059431	0	0	0	-
128:20786236-20786311	Chr17:53109582-53109582	0	0	0	-
128:21722173-21723528	Chr17:54042213-54042228	0	0	0	-
128:22423164-22423958	Chr17:54737437-54737442	1	0	1	MAML3_protein_coding
128:2255652-2255916	Chr17:34607977-34607977	0	0	0	-
128:24469053-24469373	Chr17:56771415-56771416	0	0	0	-
128:25506752-25506937	Chr17:57811548-57811559	0	0	0	-
128:5519158-5519569	Chr17:37900220-37900229	0	0	0	-
128:5711213-5714696	Chr17:38084924-38084947	1	0	1	SPATA5_protein_coding
128:7954332-7954410	Chr17:40341751-40341767	1	0	1	FAT4_protein_coding
128:9096236-9096301	Chr17:41464772-41464775	0	0	0	-
128:9252018-9252083	Chr17:41630361-41630377	0	0	0	-
129:13537940-13538169	Chr6:62303543-62303547	0	0	0	-
129:14305002-14311310	Chr6:63042100-63045099	1	0	1	KCTD8_protein_coding
129:17230014-17230204	Chr6:65958793-65958795	1	0	1	GABRB1_protein_coding
129:21014365-21027809	Chr6:69767386-69768711	0	0	0	-
129:22881909-22882047	Chr6:71617558-71617566	1	0	1	KIAA1211_protein_coding
129:24000033-24000201	Chr6:72734535-72735100	0	0	0	-
129:25330188-25330284	Chr6:74052792-74052818	0	0	0	-
129:25800908-25800979	Chr6:74505776-74505776	0	0	0	-
129:28030127-28030827	Chr6:76750890-76750909	0	0	0	-
129:30459467-30459896	Chr6:79178850-79178864	0	0	0	-
129:30629499-30629651	Chr6:79360447-79360491	0	0	0	-
129:31089797-31090641	Chr6:79818019-79818422	0	0	0	-
129:32690438-32691190	Chr6:81415908-81415914	0	0	0	-
129:33663566-33664078	Chr6:82388252-82388563	0	0	0	-
1294:643058-645518	Chr7:78234371-78234372	0	0	0	-
129:4678836-4680097	Chr6:53428370-53428371	0	0	0	-
129:6477127-6477291	Chr6:55239139-55239152	0	0	0	-
129:6854399-6854774	Chr6:55624285-55624286	1	0	1	ARAP2_protein_coding
129:7855795-7856558	Chr6:56618620-56618636	0	0	0	-
130:11063158-11063642	Chr21:30888290-30888303	1	0	1	IREB2_protein_coding
130:11269671-11269810	Chr21:31094395-31094399	0	0	0	-
130:12737988-12738045	Chr21:32563873-32563877	1	0	1	PEAK1_protein_coding
130:13604549-13604651	Chr21:33432331-33432367	0	0	0	-
130:17328560-17328701	Chr21:37203784-37203800	0	0	0	-
130:22085706-22087229	Chr21:41967843-41968578	0	0	0	-
130:26475893-26476307	Chr21:46380652-46380663	0	0	0	-
130:31255849-31259865	Chr21:51175243-51176231	0	0	0	-
130:31279165-31281633	Chr21:51195544-51197080	0	0	0	-
130:31564695-31565112	Chr21:51465857-51465860	1	0	1	LRFN5_protein_coding
130:37629932-37630075	Chr21:57552098-57552104	1	0	1	ITPK1_protein_coding
130:38041638-38042414	Chr21:57966290-57966292	0	0	0	-
130:43294941-43295150	Chr21:63305506-63305522	0	0	0	-
130:44705093-44705867	Chr21:64717240-64717253	1	0	1	EML1_protein_coding
130:5502823-5504401	Chr21:25345961-25345972	1	0	1	RASGRF1_protein_coding
130:7446105-7447797	Chr21:27285841-27286792	0	0	0	-
130:7451828-7452361	Chr21:27290507-27290824	0	0	0	-
130:8032888-8033114	Chr21:27854191-27854196	1	0	1	LOC113879511_protein_coding
130:9783421-9783483	Chr21:29611880-29611882	1	0	1	LOC113879687_protein_coding
1320:254489-255214	Chr15:70400085-70400086	1	0	1	MAML2_protein_coding
132:10882243-10882360	Chr15:22106999-22107045	1	0	1	DCDC1_protein_coding
1321:65965-66041	Chr24:39417428-39417429	0	0	0	-
132:19181016-19181233	Chr15:13815991-13815991	0	0	0	-
132:19182033-19182085	Chr15:13815191-13815191	0	0	0	-
132:19350070-19350252	Chr15:13646806-13646809	0	0	0	-
132:19447284-19447432	Chr15:13557900-13557914	1	0	1	LRRC4C_protein_coding
132:19714906-19716644	Chr15:13278106-13278920	1	0	1	LRRC4C_protein_coding
132:19734596-19734744	Chr15:13260144-13260155	1	0	1	LRRC4C_protein_coding
132:20274608-20274926	Chr15:12724377-12724387	1	0	1	LRRC4C_protein_coding
132:20548654-20548895	Chr15:12435477-12435486	1	0	1	LRRC4C_protein_coding
132:26956876-26957057	Chr15:6016474-6016475	0	0	0	-
132:5836329-5843328	Chr15:27184217-27184417	0	0	0	-
132:6135413-6136038	Chr15:26890029-26890328	1	0	1	ANO3_protein_coding
132:6157808-6157918	Chr15:26852865-26852876	1	0	1	ANO3_protein_coding
1327:674607-674940	Chr18:55340819-55340851	1	0	1	DNAAF1_protein_coding
1327:701909-702011	Chr18:55313846-55313847	0	0	0	-
133:10734869-10734953	Chr8:81133202-81133207	0	0	0	-
133:13333122-13336625	Chr8:83731764-83733402	0	0	0	-
133:15649766-15649946	Chr8:86043969-86043982	1	0	1	ROR2_protein_coding
133:18449513-18450816	Chr8:88903634-88903645	0	0	0	-
133:19585545-19585687	Chr8:90064846-90064856	0	0	0	-
133:21329206-21329368	Chr8:91806960-91806968	0	0	0	-
133:32853504-32853626	Chr13:32748385-32748440	0	0	0	-
133:34999993-35000148	Chr13:30608378-30608387	0	0	0	-
133:42147335-42147495	Chr13:23555541-23555544	1	0	1	RAD21L1_protein_coding
133:47161522-47161862	Chr13:18567115-18567117	1	0	1	NFS1_protein_coding
133:53992635-53992767	Chr13:11747097-11747098	1	0	1	PTPRT_protein_coding
133:54696237-54698157	Chr13:11040893-11040896	1	0	1	TOX2_protein_coding
133:57710167-57710266	Chr13:8036184-8036228	0	0	0	-
133:61921597-61925875	Chr13:3779162-3779386	0	0	0	-
133:9772706-9773224	Chr8:80173734-80173880	0	0	0	-
134:14894815-14897032	Chr23:11745882-11746075	1	0	1	CPNE5_protein_coding
134:1677920-1678489	Chr23:25003727-25003743	1	0	1	PKHD1_protein_coding
134:18634436-18634548	Chr16:25098255-25098257	0	0	0	-
134:190323-191223	Chr23:26456511-26456520	0	0	0	-
134:19936638-19936759	Chr16:26390396-26390437	1	0	1	CAPN8_protein_coding
134:23049136-23049207	Chr16:29472669-29472675	1	0	1	CDC42BPA_protein_coding
134:24788100-24788239	Chr16:31229355-31229364	1	0	1	KIF26B_protein_coding
134:25385453-25385996	Chr16:31813613-31813613	0	0	0	-
134:29526241-29526461	Chr16:35945716-35945721	0	0	0	-
134:41853698-41860267	Chr16:48281941-48281947	0	0	0	-
134:45511562-45511843	Chr16:51918663-51918664	1	0	1	KAZN_protein_coding
134:53180951-53181077	Chr16:59531010-59531012	1	0	1	RALGPS2_protein_coding
134:53829815-53829995	Chr16:60181603-60181611	0	0	0	-
134:54186383-54186681	Chr16:60597080-60597095	1	0	1	CEP350_protein_coding
134:56026214-56026361	Chr16:62434343-62434345	0	0	0	-
134:60193391-60193483	Chr16:66558090-66558094	0	0	0	-
134:65560147-65560674	Chr16:71921878-71921879	1	0	1	HHAT_protein_coding
134:71020931-71021027	Chr16:77426337-77426339	0	0	0	-
134:9768512-9769652	Chr23:16931397-16931397	1	0	1	C23H6orf132_protein_coding
135:11958863-11958923	Chr29:30669770-30669770	1	0	1	LUZP2_protein_coding
135:12025929-12027522	Chr29:30589502-30589602	0	0	0	-
135:14751523-14753630	Chr29:27862842-27864031	1	0	1	NELL1_protein_coding
135:23750458-23750536	Chr29:18880766-18880773	0	0	0	-
135:25741851-25742070	Chr29:16865927-16865930	1	0	1	LOC113885851_protein_coding
135:29384600-29384766	Chr29:13231789-13231802	0	0	0	-
135:34186613-34186689	Chr26:17243542-17243564	1	0	1	TDRD1_protein_coding
135:37683564-37683756	Chr26:13745777-13745778	0	0	0	-
135:38244484-38244575	Chr26:13179202-13179208	0	0	0	-
135:40253452-40253595	Chr26:11176426-11176439	0	0	0	-
135:42514235-42514328	Chr26:8930451-8930454	0	0	0	-
135:44337842-44338152	Chr26:7104174-7104176	0	0	0	-
1358:603832-604696	Chr1:128484395-128484403	1	0	1	CLSTN2_protein_coding
1358:672257-672414	Chr1:128551931-128551935	0	0	0	-
136:11871153-11871338	Chr8:12015787-12015799	0	0	0	-
136:14767530-14767707	Chr8:14931373-14931378	1	0	1	LINGO2_protein_coding
136:15524419-15524750	Chr18:50151957-50151958	1	0	1	ITFG1_protein_coding
136:19300324-19300392	Chr8:19507466-19507476	0	0	0	-
136:26431340-26431757	Chr18:39279577-39279598	0	0	0	-
136:31734148-31737494	Chr18:33978874-33978884	0	0	0	-
136:31755930-31756336	Chr18:33960460-33960461	0	0	0	-
136327:736761-736917	ChrX:142496798-142496800	1	0	1	PGRMC1_protein_coding
136:3497929-3498189	Chr8:3560371-3560372	0	0	0	-
136:40184620-40185117	Chr18:25525548-25525677	0	0	0	-
136:40310464-40311156	Chr18:25389666-25389905	0	0	0	-
136:4082335-4083445	Chr8:4144543-4144544	1	0	1	GALNTL6_protein_coding
136:41867824-41870202	Chr18:23840500-23840518	0	0	0	-
136:42259690-42259780	Chr18:23447499-23447503	1	0	1	LOC113876613_lncRNA
136:42751669-42751859	Chr18:22952676-22952681	0	0	0	-
136:4396122-4396252	Chr8:4456882-4456889	1	0	1	GALNTL6_protein_coding
136:44209360-44209630	Chr18:21506824-21506835	1	0	1	LOC113876582_lncRNA
136:46765690-46765747	Chr18:18911444-18911445	1	0	1	ZNF382_protein_coding
136:47018500-47018582	Chr18:18659458-18659471	1	0	1	ZNF829_protein_coding
136:47241749-47241959	Chr18:18428355-18428367	1	0	1	ZNF570_protein_coding
136:47245239-47245301	Chr18:18425079-18425089	1	0	1	ZNF570_protein_coding
136:5402777-5402847	Chr8:5461875-5461875	1	0	1	GALNT7_protein_coding
136794:1195503-1195620	ChrX:144487589-144487593	0	0	0	-
136870:760787-760971	ChrX:86289609-86289642	0	0	0	-
137090:1185473-1189752	ChrX:37665651-37666113	1	0	1	SRPX_protein_coding
137090:1505575-1505735	ChrX:37349734-37349760	0	0	0	-
137090:4521098-4521318	ChrX:34458133-34458133	0	0	0	-
137090:4525284-4525959	ChrX:34453840-34454166	0	0	0	-
137090:7074425-7079612	ChrX:31902637-31905699	1	1	0	DMD_protein_coding
137090:7160080-7160413	ChrX:31822206-31822221	1	0	1	DMD_protein_coding
137090:7616962-7617873	ChrX:31370794-31370797	1	0	1	DMD_protein_coding
137090:7859584-7859637	ChrX:31135167-31135167	1	0	1	DMD_protein_coding
137090:8882394-8882527	ChrX:30122728-30122729	1	0	1	TAB3_protein_coding
137090:9266924-9266990	ChrX:29751612-29751616	0	0	0	-
137092:1453305-1454232	ChrX:138924400-138924400	0	0	0	-
137092:1650613-1650700	ChrX:138726329-138726330	0	0	0	-
137092:1941556-1941607	ChrX:138445694-138445695	1	0	1	GRIA3_protein_coding
137092:4483341-4484333	ChrX:135917080-135917114	0	0	0	-
137092:7621325-7621469	ChrX:132697332-132697335	0	0	0	-
137092:880566-881316	ChrX:139507319-139507323	0	0	0	-
137:17451864-17451917	Chr18:32832416-32832416	0	0	0	-
137:21586837-21586986	Chr18:36991014-36991017	0	0	0	-
137:23483585-23489668	Chr18:38898164-38898342	0	0	0	-
137:23869243-23870423	Chr18:39286235-39286250	0	0	0	-
137284:103794-110673	Chr3:11644556-11645750	0	0	0	-
137284:628648-628738	Chr3:11139759-11139770	0	0	0	-
137:32839537-32840831	Chr10:64051672-64051672	0	0	0	-
137338:2558687-2559131	ChrX:97639546-97639567	0	0	0	-
137338:5908728-5908824	ChrX:101070364-101070365	0	0	0	-
137338:7021565-7021977	ChrX:102189985-102189987	1	0	1	LOC113888127_pseudogene
137338:763184-763264	ChrX:95845114-95845129	1	0	1	PCDH19_protein_coding
137:36103297-36103548	Chr10:60797248-60797261	1	0	1	GMFB_protein_coding
137:37099129-37099580	Chr10:59785702-59785987	0	0	0	-
137378:1717551-1718524	ChrX:27053685-27053687	0	0	0	-
137379:2075732-2075846	ChrX:21551858-21551859	0	0	0	-
137:39296656-39296860	Chr10:57580621-57580623	0	0	0	-
137:39321198-39321288	Chr10:57563564-57563567	0	0	0	-
137:55947207-55947387	Chr10:40125540-40125553	1	0	1	HERC1_protein_coding
137:57737903-57738035	Chr10:38340838-38340847	1	0	1	FRMD6_protein_coding
137:6171209-6172666	Chr10:90790558-90791454	0	0	0	-
137:62189598-62189706	Chr10:33949816-33949816	1	0	1	MDGA2_protein_coding
137:62795341-62795561	Chr10:33333182-33333186	0	0	0	-
137:62848641-62848836	Chr10:33280079-33280085	0	0	0	-
137:67640213-67640304	Chr10:28507398-28507398	0	0	0	-
137:67740752-67740813	Chr10:28386686-28386689	0	0	0	-
137:68463821-68463875	Chr10:27659866-27659868	0	0	0	-
137:6866488-6866547	Chr18:22214263-22214265	1	0	1	SLC7A10_protein_coding
137:70227257-70227465	Chr10:25884898-25884903	0	0	0	-
137:72213646-72214011	Chr10:23851603-23851615	0	0	0	-
137:72428057-72428255	Chr10:23652614-23652627	1	0	1	FMN1_protein_coding
137:8157008-8157114	Chr18:23500280-23500284	1	0	1	LOC113876613_lncRNA
138:20350958-20351072	Chr11:85027580-85027616	0	0	0	-
138:34742107-34742301	Chr24:25552641-25552646	0	0	0	-
138:43104043-43104576	Chr24:15948771-15948772	0	0	0	-
138:44010766-44015607	Chr24:15045576-15048275	0	0	0	-
1384:47288-47434	Chr26:20190908-20190909	0	0	0	-
138:46982139-46982353	Chr24:12107612-12107613	0	0	0	-
138:47077198-47077779	Chr24:12011040-12011077	0	0	0	-
138:48925064-48925554	Chr24:10177453-10177468	0	0	0	-
138:52925178-52925434	Chr24:6123230-6123354	0	0	0	-
138:53100401-53101605	Chr11:52798231-52798558	0	0	0	-
138:56872583-56872803	Chr24:2159547-2159558	0	0	0	-
138:60964704-60964893	Chr11:45010803-45010928	0	0	0	-
138:66967687-66968030	Chr11:38910939-38910943	0	0	0	-
138:8866826-8866927	Chr24:53097856-53097898	1	0	1	DCC_protein_coding
139:100901347-100901698	Chr6:106488017-106488026	0	0	0	-
139:101600421-101600693	Chr6:107203542-107203542	0	0	0	-
139:102084567-102084996	Chr6:107704101-107704103	0	0	0	-
139:103891107-103891163	Chr6:109544584-109544604	0	0	0	-
139:104541316-104542399	Chr6:110190743-110190745	1	1	0	LOC113894743_lncRNA
139:15854294-15854553	Chr5:36780288-36780299	1	0	1	ITPR2_protein_coding
139:24913015-24913365	Chr6:30815018-30815019	0	0	0	-
139:27689249-27690165	Chr6:33610724-33610725	1	0	1	CCSER1_protein_coding
139:35592350-35592451	Chr6:41493613-41493620	1	0	1	KCNIP4_protein_coding
139:35879005-35879177	Chr6:41779319-41779320	0	0	0	-
139:35937219-35937360	Chr6:41844976-41844982	0	0	0	-
139:37203871-37203962	Chr6:43109709-43109711	0	0	0	-
139:37743817-37743873	Chr6:43644983-43644983	1	0	1	PPARGC1A_protein_coding
139:41985447-41985614	Chr6:47890504-47890511	0	0	0	-
139:42709934-42714582	Chr6:48621132-48621982	0	0	0	-
139:43378560-43380135	Chr6:49281459-49282281	0	0	0	-
139:43443224-43443774	Chr6:49356550-49356558	0	0	0	-
139:44377214-44377797	Chr6:50286790-50286801	1	0	1	PCDH7_protein_coding
139:48321483-48322393	Chr6:54262419-54262432	0	0	0	-
139:48852685-48852859	Chr6:54782450-54782460	0	0	0	-
139:49273197-49273670	Chr6:55225479-55225492	0	0	0	-
139:50408800-50409020	Chr6:56355134-56355137	0	0	0	-
139:67547098-67547566	Chr6:73590901-73590908	0	0	0	-
139:70856774-70857124	Chr6:76874511-76874521	1	0	1	ADGRL3_protein_coding
139:72028570-72028931	Chr6:78058516-78058532	0	0	0	-
139:7587319-7587824	Chr5:28516254-28516254	1	0	1	PIK3C2G_protein_coding
139:7669968-7678858	Chr5:28591949-28591958	1	0	1	PIK3C2G_protein_coding
139:79983186-79983573	Chr6:85485525-85485528	1	0	1	AMTN_protein_coding
139:82142795-82142909	Chr6:87671234-87671263	0	0	0	-
139:83450120-83450711	Chr6:88999056-88999065	0	0	0	-
139:88215589-88215846	Chr6:93770425-93770439	0	0	0	-
139:88353265-88354025	Chr6:93911054-93911066	0	0	0	-
139:92116860-92121106	Chr6:97662829-97665589	1	0	1	HPSE_protein_coding
139:94537103-94537382	Chr6:100079376-100079469	1	0	1	ARHGAP24_protein_coding
139:94778887-94779738	Chr6:100328650-100328654	1	0	1	ARHGAP24_protein_coding
139:9555470-9555737	Chr5:30473183-30473183	0	0	0	-
139:96609894-96610056	Chr6:102177603-102177667	1	0	1	LOC113894654_pseudogene
140:16290992-16292310	Chr22:44473362-44473373	1	0	1	ZNF445_protein_coding
140:16655276-16657723	Chr22:44111666-44111927	1	1	0	IRAK2_protein_coding
140:19724799-19724986	Chr22:41032793-41032793	0	0	0	-
140:20365771-20365839	Chr22:40391469-40391474	0	0	0	-
140:2356998-2357083	Chr23:38356054-38356068	1	0	1	CDKAL1_protein_coding
140:26262395-26262474	Chr22:34547018-34547019	0	0	0	-
140:28761175-28761331	Chr22:32038439-32038459	1	0	1	GXYLT2_protein_coding
140:29691842-29692020	Chr22:31106638-31106639	0	0	0	-
140:35536587-35539912	Chr22:25232699-25232770	1	0	1	MAGI1_protein_coding
140:41033676-41033742	Chr22:19720003-19720004	1	0	1	FHIT_protein_coding
140:43539645-43539727	Chr22:17196831-17196836	0	0	0	-
140:43723060-43726811	Chr22:17008993-17011468	1	1	0	DNAH12_protein_coding
140:55446690-55446760	Chr22:5329730-5329731	1	0	1	ATG7_protein_coding
140:5924286-5927136	Chr22:54827035-54828584	0	0	0	-
140:6300741-6300863	Chr23:42306275-42306301	0	0	0	-
140:8969092-8969374	Chr23:44973035-44973050	0	0	0	-
141:11525858-11530195	Chr17:47072643-47074158	0	0	0	-
141:13331874-13332475	Chr17:45252453-45252481	0	0	0	-
141:14262757-14262917	Chr17:44322459-44322470	0	0	0	-
141:15012380-15012445	Chr28:24629579-24629591	1	0	1	MYPN_protein_coding
141:18334182-18334466	Chr28:21293783-21293788	0	0	0	-
141:18903841-18904242	Chr28:20739238-20739250	0	0	0	-
141:18912744-18914529	Chr28:20717818-20718413	0	0	0	-
141:19225348-19225552	Chr28:20400990-20400995	0	0	0	-
1412:28826-28991	Chr20:62123145-62123146	0	0	0	-
141:27495185-27495384	Chr28:12089084-12089085	0	0	0	-
141:30542615-30542860	Chr28:9041283-9041301	0	0	0	-
141:49717293-49717408	Chr17:8857569-8857570	1	0	1	ACACB_protein_coding
141:7091209-7091342	Chr28:32531055-32531056	0	0	0	-
141:7199589-7201389	Chr28:32421795-32422788	0	0	0	-
141:7607922-7609294	Chr28:32017452-32017728	1	0	1	LRMDA_protein_coding
1419:265218-265274	Chr7:44870721-44870722	0	0	0	-
1419:937244-937673	Chr7:45544595-45544595	0	0	0	-
142:15307963-15308591	Chr18:50180102-50180103	2	0	1	ITFG1_protein_codingLOC113875379_lncRNA
142:15416259-15416517	Chr18:50071292-50071400	1	0	1	ITFG1_protein_coding
142:15591333-15591431	Chr18:49896455-49896459	1	0	1	PHKB_protein_coding
142:1576703-1576885	Chr12:67821535-67821567	1	0	1	GPC6_protein_coding
142:15917173-15917741	Chr18:49565098-49565340	0	0	0	-
142:18059590-18060155	Chr18:47438148-47438250	0	0	0	-
142:1870860-1870944	Chr12:67507808-67507813	1	0	1	GPC6_protein_coding
142:20348583-20348634	Chr18:45159084-45159085	0	0	0	-
142:26735001-26735118	Chr12:42681582-42681584	0	0	0	-
142:29647410-29647779	Chr12:39787429-39787432	1	0	1	PCDH9_protein_coding
142:30149633-30149697	Chr12:39285585-39285599	1	0	1	PCDH9_protein_coding
142:32119243-32120970	Chr12:37360089-37360090	0	0	0	-
142:3727202-3727374	Chr18:61866570-61866609	0	0	0	-
142:40371552-40371659	Chr12:29142538-29142553	0	0	0	-
142:40573727-40573917	Chr12:28939564-28939565	0	0	0	-
142:42088809-42089017	Chr12:27437428-27437437	1	0	1	LOC113902321_lncRNA
142:43689137-43689530	Chr12:25809362-25809376	1	0	1	NBEA_protein_coding
142:49663217-49663280	Chr12:19872678-19872691	0	0	0	-
142:5335718-5336121	Chr18:60275642-60275648	1	0	1	WWOX_protein_coding
142:56024010-56024241	Chr12:13495310-13495316	1	0	1	ENOX1_protein_coding
142:58162942-58163849	Chr12:11344277-11344703	1	0	1	NAA16_protein_coding
142:61848223-61851172	Chr12:7642866-7644387	0	0	0	-
142:61925176-61928109	Chr12:7566935-7568826	0	0	0	-
142:62942793-62945162	Chr12:6663772-6664896	0	0	0	-
142:64699162-64699467	Chr12:4985926-4985929	0	0	0	-
142:66857316-66857595	Chr12:2718646-2718652	0	0	0	-
142:68375944-68378813	Chr12:1334019-1334670	0	0	0	-
142:687505-687589	Chr12:68713038-68713038	1	0	1	TGDS_protein_coding
142:6927204-6928589	Chr18:58678057-58678061	0	0	0	-
142:69343679-69344891	Chr12:256564-256565	0	0	0	-
142:965421-965519	Chr12:68437864-68437876	1	0	1	GPC6_protein_coding
143:11194773-11195086	Chr6:95224187-95224196	1	0	1	CFAP299_protein_coding
143:15020495-15020663	Chr6:99077428-99077430	1	0	1	WDFY3_protein_coding
143:19436093-19436196	Chr6:103488767-103488769	1	0	1	STK32B_protein_coding
143:20522587-20522696	Chr15:63728119-63728123	0	0	0	-
143:218666-238925	Chr15:84028963-84029263	0	0	0	-
143:22817851-22818760	Chr6:106879050-106879050	0	0	0	-
143:23160827-23160976	Chr6:107225275-107225275	0	0	0	-
143:23768214-23768313	Chr6:107834193-107834194	0	0	0	-
143:24702031-24702459	Chr6:108770713-108770714	1	0	1	LOC113894529_lncRNA
143:24797412-24799503	Chr6:108866065-108866067	0	0	0	-
143:25967884-25968521	Chr6:110030231-110030478	0	0	0	-
143:27581167-27582232	Chr6:111646495-111646513	1	0	1	LDB2_protein_coding
143:31373458-31374243	Chr15:52884454-52884463	1	0	1	GRIK4_protein_coding
143:32814229-32814317	Chr15:51447762-51447763	1	0	1	LOC113905737_lncRNA
143:33306757-33306893	Chr15:50956764-50956777	1	0	1	UBASH3B_protein_coding
143:33517875-33519955	Chr15:50750023-50750590	1	0	1	JHY_protein_coding
143:3473662-3474063	Chr6:87441537-87441548	0	0	0	-
143:366506-369405	Chr15:83900689-83902068	1	1	0	LOC113905102_pseudogene
143:43607655-43607754	Chr15:40613414-40613417	0	0	0	-
143:6956039-6956267	Chr6:90950764-90950779	1	0	1	SHROOM3_protein_coding
143:8207135-8207490	Chr15:76106688-76106691	1	0	1	ARHGAP42_protein_coding
1439:289313-305829	Chr22:7178663-7178955	1	0	1	SACM1L_protein_coding
1439:318570-318875	Chr22:7191388-7191414	1	0	1	SACM1L_protein_coding
1439:613853-614012	Chr5:109192160-109192163	1	0	1	PPFIA2_protein_coding
144:5686417-5686568	Chr9:98751267-98751281	1	0	1	PACRG_protein_coding
145:11966733-11967874	Chr25:27481822-27481824	0	0	0	-
145:15055924-15056041	Chr25:30570281-30570285	1	0	1	SHISA9_protein_coding
145:3150713-3155144	Chr25:18701189-18701866	0	0	0	-
145:6770353-6770636	Chr25:22336881-22336888	1	0	1	OTOA_protein_coding
146:14395572-14396274	Chr27:21132493-21132555	0	0	0	-
146:15605975-15606083	Chr27:22329607-22329639	1	0	1	SGCZ_protein_coding
146:19562382-19562547	Chr27:26299921-26299928	1	0	1	GSR_protein_coding
146:20071927-20072322	Chr27:26798646-26798653	0	0	0	-
146:26670494-26670674	Chr27:33407282-33407282	1	0	1	TACC1_protein_coding
146:27516319-27516534	Chr27:34271399-34271403	1	0	1	LOC113885039_protein_coding
146:2896348-2896608	Chr27:10103960-10103969	0	0	0	-
146:31178585-31178656	Chr27:37945989-37946012	1	0	1	PSD3_protein_coding
146:3535398-3535780	Chr27:10744125-10744324	0	0	0	-
146:5294636-5294849	Chr27:12490883-12490889	1	0	1	TENM3_protein_coding
146:5962052-5962291	Chr27:13168954-13169067	1	0	1	TENM3_protein_coding
1469:1649581-1649706	ChrX:29880858-29880864	1	0	1	GK_protein_coding
146:9874911-9875252	Chr27:17090240-17090254	0	0	0	-
1469:876299-876401	ChrX:30657129-30657130	1	0	1	DMD_protein_coding
147:10907362-10907644	Chr26:45898543-45898550	1	0	1	PCDH15_protein_coding
147:11123537-11123645	Chr26:46121251-46121264	1	0	1	PCDH15_protein_coding
147:11241796-11242095	Chr26:46234135-46234135	1	0	1	PCDH15_protein_coding
147:11663616-11665453	Chr26:46647085-46647094	1	0	1	PCDH15_protein_coding
147:11720057-11720651	Chr26:46701518-46701842	1	0	1	PCDH15_protein_coding
147:5983170-5986898	Chr26:40954464-40954469	0	0	0	-
1477:470909-471128	Chr28:12534721-12534732	1	0	1	CHRM3_protein_coding
147:9900129-9900191	Chr26:44898382-44898384	0	0	0	-
148:12144816-12144924	Chr17:8424370-8424371	1	0	1	SART3_protein_coding
148:14715753-14715808	Chr17:5840827-5840834	0	0	0	-
149:17836400-17836596	Chr10:97392739-97392751	0	0	0	-
150:3262901-3263527	Chr5:65888678-65888692	0	0	0	-
150:5830227-5830287	Chr5:68477436-68477437	1	0	1	FAM19A2_protein_coding
150:6214851-6215026	Chr5:68859087-68859087	1	0	1	FAM19A2_protein_coding
150:8604231-8604463	Chr5:71248298-71248306	1	0	1	GNS_protein_coding
150:9565608-9565703	Chr5:72215646-72215656	0	0	0	-
1510:174192-177012	Chr10:77189349-77189655	0	0	0	-
151:10197185-10200857	Chr15:48585771-48587452	1	0	1	C15H11orf58_protein_coding
151:10934559-10934697	Chr15:49326474-49326477	1	0	1	OTOG_protein_coding
151:16170121-16175663	Chr15:54542754-54545258	1	0	1	NLRX1_protein_coding
151:172086-172375	Chr26:8173495-8173498	0	0	0	-
151:21529142-21529603	Chr15:60007060-60007075	1	0	1	ZW10_protein_coding
151:22550134-22550286	Chr15:61029492-61029502	1	0	1	LOC113905845_lncRNA
151:2537376-2537438	Chr26:5516967-5516967	1	0	1	DOCK1_protein_coding
151:27178025-27178221	Chr15:65605034-65605038	0	0	0	-
151:27334083-27334468	Chr15:65842720-65842722	1	0	1	DDX10_protein_coding
151:28006015-28006074	Chr15:66538861-66538861	0	0	0	-
151:28443703-28445334	Chr15:66979620-66979621	0	0	0	-
151:31038283-31038936	Chr15:69545453-69545460	0	0	0	-
151:32191695-32192042	Chr15:71003233-71003241	0	0	0	-
151:3273094-3273953	Chr26:4725299-4725315	1	0	1	CLRN3_protein_coding
151:34112842-34112928	Chr15:72915744-72915756	0	0	0	-
151:36493796-36493971	Chr15:75246890-75246898	1	0	1	CNTN5_protein_coding
151:43563189-43565624	Chr15:82306423-82306424	1	0	1	GRIA4_protein_coding
151:4527025-4527084	Chr15:42874601-42874604	0	0	0	-
1515:341837-347264	Chr27:22229713-22232338	1	0	1	SGCZ_protein_coding
1515:379977-380071	Chr27:22198058-22198059	1	0	1	SGCZ_protein_coding
151:6782008-6783201	Chr15:45188493-45188808	0	0	0	-
151:8141416-8141510	Chr15:46538343-46538359	0	0	0	-
151:9224923-9227393	Chr15:47614416-47614423	0	0	0	-
152:1011062-1015080	Chr9:12820201-12822646	0	0	0	-
1521:31133-31435	Chr27:19764349-19764453	0	0	0	-
1521:79983-80084	Chr27:19715896-19715897	1	0	1	SLC7A2_protein_coding
152:4704469-4705101	Chr9:9137410-9137422	1	0	1	COL19A1_protein_coding
152:5745132-5745812	Chr9:8096463-8096890	1	0	1	ADGRB3_protein_coding
152:6755213-6755275	Chr9:7064146-7064163	0	0	0	-
152:8192937-8193442	Chr9:5666603-5666618	0	0	0	-
154:14227929-14228213	Chr21:5489880-5489984	0	0	0	-
154:15480364-15480571	Chr21:4215464-4215473	0	0	0	-
154:15837325-15851927	Chr21:3854216-3858815	0	0	0	-
154:2256933-2257276	Chr21:17478384-17478391	1	0	1	AGBL1_protein_coding
154:3284144-3284820	Chr6:67701243-67701247	0	0	0	-
154:355548-355654	Chr6:70633835-70633847	1	1	0	LOC113894812_pseudogene
154:3724814-3724915	Chr21:16007145-16007147	1	0	1	SV2B_protein_coding
154:7894916-7895245	Chr21:11818669-11818734	0	0	0	-
154:9917063-9920820	Chr21:9791745-9793611	0	0	0	-
155:9686813-9686927	Chr11:102316341-102316343	0	0	0	-
156:2716833-2716981	Chr5:50342862-50342871	1	0	1	RFX4_protein_coding
157:210739-210850	Chr1:113065110-113065111	0	0	0	-
157:2409637-2409692	Chr1:110865673-110865673	1	0	1	KCNAB1_protein_coding
157:5250996-5252488	Chr1:107839529-107839529	1	0	1	LOC113892965_protein_coding
1575:3559-3902	Chr21:16784247-16784301	0	0	0	-
158:1685924-1685986	Chr16:15495604-15495622	1	0	1	BRINP3_protein_coding
158:251245-251467	Chr16:14078101-14078111	0	0	0	-
1584:2197412-2198791	Chr20:19043336-19043545	1	0	1	PDE4D_protein_coding
158:4674182-4675899	Chr16:17787428-17788415	0	0	0	-
158:5301331-5301403	Chr16:18411288-18411290	1	0	1	USH2A_protein_coding
158:5806803-5807561	Chr16:18930945-18930960	1	0	1	USH2A_protein_coding
158:6600445-6600524	Chr16:19746467-19746467	1	0	1	ESRRG_protein_coding
158:7135040-7135227	Chr16:20267950-20267988	0	0	0	-
158:741677-742104	Chr16:14549449-14549449	0	0	0	-
159:1284646-1284973	Chr21:61812468-61812470	0	0	0	-
1591:535980-536033	Chr13:74538713-74538718	1	0	1	MACROD2_protein_coding
159:1829033-1829118	Chr21:61269527-61269528	0	0	0	-
1599:1318814-1318869	Chr11:51013735-51013736	0	0	0	-
159:963318-963369	Chr21:62144607-62144607	0	0	0	-
1604:797465-800360	Chr26:26783299-26783353	1	0	1	CFAP43_protein_coding
160:556157-557140	Chr13:3995019-3995038	1	0	1	ATP9A_protein_coding
161:224009-224260	Chr1:61525905-61525911	0	0	0	-
1615:378147-378423	Chr24:47118165-47118180	0	0	0	-
1627:261693-261978	Chr29:31924631-31924642	0	0	0	-
163:11633751-11635421	Chr7:11527861-11528612	0	0	0	-
163:13050127-13050317	Chr7:12913226-12913231	0	0	0	-
163:13498526-13498856	Chr7:13360248-13360256	0	0	0	-
163:19324650-19325411	Chr7:19272157-19272159	0	0	0	-
163:22639954-22640074	Chr7:22602668-22602710	0	0	0	-
163:23853450-23853673	Chr7:23824549-23824555	0	0	0	-
163:24332981-24333083	Chr7:24295567-24295594	0	0	0	-
163:26550629-26552461	Chr7:26528689-26529533	1	0	1	EDIL3_protein_coding
163:29994103-29994178	Chr7:29938081-29938082	1	0	1	LOC113895051_lncRNA
163:39441133-39441399	Chr7:39366444-39366455	0	0	0	-
163:4445222-4445437	Chr7:4359775-4359783	0	0	0	-
163:5223693-5223881	Chr7:5139430-5139446	0	0	0	-
1635:94456-95925	Chr28:14029701-14029714	1	0	1	BICC1_protein_coding
163:610471-614773	Chr7:632981-632982	0	0	0	-
166:642955-643986	Chr12:10984939-10984940	1	0	1	ELF1_protein_coding
166:969701-969968	Chr12:10658394-10658403	0	0	0	-
1677:443624-445465	Chr13:64881887-64881929	1	0	1	PARD3_protein_coding
1697:460071-460172	Chr21:3025862-3025865	0	0	0	-
1697:661880-661976	Chr21:3228651-3228652	0	0	0	-
170:11154250-11154646	Chr1:155144232-155144234	0	0	0	-
170:11558221-11558575	Chr1:155549943-155549955	0	0	0	-
170:7507479-7516245	Chr1:151500575-151501259	1	0	1	LOC113896956_protein_coding
170:9777688-9777793	Chr1:153764381-153764393	1	0	1	TBC1D5_protein_coding
171:11178845-11179454	Chr13:54616513-54616514	1	0	1	FRMD4A_protein_coding
171:12302295-12302389	Chr13:53475318-53475321	1	0	1	FAM171A1_protein_coding
171:14950914-14951199	Chr13:50786512-50786522	0	0	0	-
171:4964447-4964986	Chr13:60834218-60834229	0	0	0	-
171:9460694-9460768	Chr13:56340387-56340404	0	0	0	-
1732:936-1196	Chr1:127959394-127959541	2	0	1	CLSTN2_protein_codingLOC113894442_lncRNA
1766:127452-127570	Chr12:2480783-2480785	1	0	1	DIAPH3_protein_coding
1766:454318-454656	Chr12:2807727-2807728	0	0	0	-
1766:480456-480661	Chr12:2833536-2833538	0	0	0	-
178:1221894-1221960	Chr8:106598147-106598150	1	0	1	ASTN2_protein_coding
180:12310972-12311794	Chr19:12449781-12449794	1	0	1	BRIP1_protein_coding
180:13417006-13417059	Chr19:13540818-13540826	1	0	1	APPBP2_protein_coding
180:15330916-15331317	Chr19:15622602-15622619	1	0	1	TAF15_protein_coding
180:17606879-17608191	Chr19:17797172-17797192	1	0	1	ASIC2_protein_coding
180:2290516-2291293	Chr19:2318766-2318768	1	0	1	CA10_protein_coding
180:23973685-23973783	Chr19:24173887-24173900	1	0	1	SMG6_protein_coding
180:29889147-29889283	Chr19:30115448-30115448	1	0	1	GAS7_protein_coding
180:32083746-32085005	Chr19:32211362-32211462	1	0	1	MYOCD_protein_coding
180:32768021-32768856	Chr19:32896817-32896836	0	0	0	-
180:4136214-4138443	Chr19:4118206-4118208	0	0	0	-
180:41875957-41876428	Chr19:41965108-41965122	0	0	0	-
180:44136621-44136794	Chr19:44229197-44229201	1	0	1	BRCA1_protein_coding
180:45589547-45589747	Chr19:45647984-45647987	1	0	1	EFTUD2_protein_coding
180:49963930-49964361	Chr19:50014391-50014405	0	0	0	-
180:6062806-6062877	Chr19:6068108-6068124	1	0	1	TOM1L1_protein_coding
180:9758570-9759695	Chr19:9884572-9884846	0	0	0	-
180:9960588-9968042	Chr19:10077286-10077733	0	0	0	-
18:12208632-12216322	Chr5:88173401-88175082	1	1	0	LOC113893062_lncRNA
181619:465126-465383	ChrX:133428845-133428848	0	0	0	-
18:17281646-17281708	Chr5:93284289-93284289	0	0	0	-
18:21000104-21000163	Chr5:97018300-97018303	1	0	1	UBE2N_protein_coding
182208:91608-91748	Chr11:16780047-16780049	0	0	0	-
182533:100645-104232	ChrX:132587052-132587094	0	0	0	-
182533:47005-47057	ChrX:132533289-132533291	0	0	0	-
182600:604864-604923	Chr5:3076782-3076786	1	0	1	TBC1D22A_protein_coding
182683:804493-805008	ChrX:129071529-129071536	1	0	1	HS6ST2_protein_coding
182794:100346-101080	ChrX:68643634-68643643	1	0	1	ZDHHC15_protein_coding
18:28035187-28035795	Chr5:104128666-104128668	1	0	1	MGAT4C_protein_coding
182924:602679-603102	Chr10:20694617-20694620	1	0	1	LOC113900025_lncRNA
182958:6934-7042	ChrX:89208691-89208697	1	0	1	MORC4_protein_coding
182978:531768-537172	Chr1:148099214-148102741	1	0	1	CLDN14_protein_coding
182991:226304-227028	ChrX:79430742-79430743	0	0	0	-
183044:756253-756344	Chr20:29876423-29876436	0	0	0	-
18:3050039-3051778	Chr5:79026611-79026611	1	0	1	SLC2A13_protein_coding
183128:546062-546498	Chr1:5720029-5720037	0	0	0	-
183128:633274-634221	Chr1:5806785-5806786	0	0	0	-
183128:76490-77746	Chr1:5247244-5247247	0	0	0	-
18:32033124-32033177	Chr5:108111024-108111029	1	0	1	METTL25_protein_coding
183298:799426-799584	Chr11:17446505-17446508	0	0	0	-
183298:850844-853507	Chr11:17394543-17395406	0	0	0	-
183354:523145-523209	Chr1:143259886-143259887	0	0	0	-
18:33979741-33984097	Chr5:110105721-110106130	1	0	1	PTPRQ_protein_coding
18:34307192-34307472	Chr5:110429068-110429068	1	0	1	OTOGL_protein_coding
18:3458366-3459073	Chr5:79482720-79482836	0	0	0	-
183520:1964441-1964594	Chr20:28111237-28111240	0	0	0	-
183520:2048479-2048537	Chr20:28195510-28195511	1	0	1	PARP8_protein_coding
18:36628167-36628905	Chr5:112706461-112706471	1	0	1	NAV3_protein_coding
183713:1024057-1024154	ChrX:116264797-116264797	0	0	0	-
183713:2515752-2515907	ChrX:114772015-114772030	1	0	1	AFF2_protein_coding
183713:366105-366452	ChrX:116921105-116921118	0	0	0	-
183713:881811-882016	ChrX:116407052-116407053	0	0	0	-
183808:584121-591455	ChrX:42198949-42201541	0	0	0	-
183881:838484-843113	ChrX:92321801-92321812	1	0	1	IL1RAPL2_protein_coding
183911:218351-220137	ChrX:25478798-25478819	0	0	0	-
183911:623570-627444	ChrX:25892035-25892049	0	0	0	-
183911:83141-90250	ChrX:25347421-25351424	0	0	0	-
18:39424022-39425052	Chr5:115457304-115457310	0	0	0	-
183997:2103348-2108093	ChrX:77007833-77007981	0	0	0	-
183997:2365805-2367115	ChrX:76749406-76749842	1	0	1	LOC113887278_protein_coding
183997:2814807-2814908	ChrX:76301541-76301542	1	0	1	HDX_protein_coding
184031:1958280-1958584	ChrX:26740156-26740161	0	0	0	-
184031:1960620-1960671	ChrX:26738116-26738119	0	0	0	-
184056:1474066-1475409	ChrX:120706613-120706628	0	0	0	-
184056:1813352-1813643	ChrX:120366194-120366207	0	0	0	-
184056:1985936-1986007	ChrX:120188783-120188785	0	0	0	-
184056:3165712-3165874	ChrX:119004657-119004658	0	0	0	-
184103:160687-161108	Chr20:31539604-31539618	0	0	0	-
184:11937283-11937397	Chr9:82856648-82856648	0	0	0	-
18:41496469-41496909	Chr5:117531869-117531887	0	0	0	-
184412:2016476-2019533	ChrX:34588200-34589462	0	0	0	-
184412:2090165-2090984	ChrX:34660157-34660182	0	0	0	-
184:45007-45968	Chr9:70841257-70841268	0	0	0	-
184672:255731-255835	ChrX:46570097-46570121	0	0	0	-
1847:530887-530955	Chr13:10632593-10632594	1	0	1	HNF4A_protein_coding
184834:303456-323087	Chr22:7178955-7181802	1	1	0	SACM1L_protein_coding
1849:1017529-1017604	Chr3:49277525-49277541	0	0	0	-
1849:1138860-1140690	Chr3:49154774-49155768	0	0	0	-
18:4984234-4984432	Chr5:80977188-80977194	1	0	1	PDZRN4_protein_coding
185076:2250056-2250144	Chr10:47408087-47408102	0	0	0	-
185:434657-435050	Chr4:6512713-6512859	0	0	0	-
185445:139085-139253	Chr24:25379341-25379352	1	0	1	LOC113882766_lncRNA
185545:4540098-4541153	Chr5:85166398-85166399	1	0	1	ANO6_protein_coding
185749:223553-223610	Chr2:26639738-26639740	0	0	0	-
185749:918004-918138	Chr2:25944884-25944893	0	0	0	-
185783:255648-255806	Chr5:79604879-79604881	1	0	1	LRRK2_protein_coding
185811:467875-467934	Chr5:95695036-95695040	1	0	1	TMCC3_protein_coding
185822:915534-916169	Chr6:53742864-53742865	0	0	0	-
185904:1762693-1763707	Chr6:58824839-58824845	1	0	1	SMIM14_protein_coding
185904:4081213-4081603	Chr6:61123810-61123815	0	0	0	-
185904:4179591-4179917	Chr6:61221782-61221782	0	0	0	-
185963:2106954-2107084	Chr24:12141625-12141639	0	0	0	-
185963:411400-411600	Chr24:10472028-10472041	0	0	0	-
185963:586462-586573	Chr24:10646807-10646810	0	0	0	-
186025:3845835-3845898	ChrX:104909113-104909114	1	0	1	PCDH11X_protein_coding
186271:37523-37997	Chr18:40910908-40910909	1	0	1	SLC12A3_protein_coding
186332:1379607-1379802	Chr6:8972923-8972924	0	0	0	-
186332:1404890-1404995	Chr6:8998026-8998029	0	0	0	-
186332:1898194-1900438	Chr6:9493648-9494848	0	0	0	-
186489:951344-951745	Chr6:34688903-34688905	1	0	1	CCSER1_protein_coding
186491:23303-24349	Chr5:74653922-74653929	0	0	0	-
186645:701862-701931	Chr20:39613766-39613766	1	0	1	SLC45A2_protein_coding
186645:741067-741314	Chr20:39653152-39653155	0	0	0	-
186645:751244-751711	Chr20:39663087-39663088	0	0	0	-
186658:302283-302919	Chr10:55039735-55039753	1	0	1	SECISBP2L_protein_coding
186663:3245302-3245589	Chr10:22794818-22794831	1	0	1	RYR3_protein_coding
186663:4142133-4142607	Chr10:21562565-21562577	0	0	0	-
1866:98230-98504	Chr27:38445177-38445189	0	0	0	-
18:7909172-7909367	Chr5:83846358-83846362	1	0	1	TMEM117_protein_coding
188:2059300-2062348	Chr3:2126039-2126054	0	0	0	-
188:275709-276383	Chr3:319185-319200	1	0	1	SFT2D2_protein_coding
18:8647424-8656532	Chr5:84595171-84601088	1	0	1	NELL2_protein_coding
188:7428909-7429465	Chr3:7502644-7502648	0	0	0	-
189:1555969-1557122	Chr2:39363575-39364204	0	0	0	-
189:2250195-2250360	Chr17:70364344-70364374	0	0	0	-
190:5658016-5658126	Chr17:64317204-64317229	0	0	0	-
19:120243-120525	Chr1:5115210-5115212	0	0	0	-
19:12092383-12093354	Chr1:17153937-17153940	0	0	0	-
19:12581046-12585495	Chr1:17643682-17646523	0	0	0	-
19:16325738-16325809	Chr1:21385648-21385663	0	0	0	-
191:694672-694951	Chr26:10826879-10826993	0	0	0	-
19:21768942-21769805	Chr1:26834446-26834448	2	0	1	ROBO1_protein_codingLOC113898187_lncRNA
19:23983058-23983302	Chr1:29050647-29050651	1	0	1	GBE1_protein_coding
19:27627754-27628019	Chr1:32643039-32643044	1	0	1	CADM2_protein_coding
192:794522-795996	Chr13:43167715-43168306	0	0	0	-
19:30600773-30601026	Chr1:35607155-35607162	0	0	0	-
19:31593371-31593600	Chr1:36592016-36592022	0	0	0	-
1931:594122-594590	Chr23:3414374-3414387	0	0	0	-
193:2637233-2637608	Chr17:7907480-7907488	0	0	0	-
19:33503128-33503466	Chr1:38518548-38518560	0	0	0	-
19:34358829-34359091	Chr1:39400515-39400553	0	0	0	-
19:3829619-3830149	Chr1:8850916-8850919	0	0	0	-
19:40542741-40544970	Chr1:45599425-45600703	1	0	1	SENP7_protein_coding
19:41399560-41399687	Chr1:46466648-46466650	0	0	0	-
194:16064366-16064506	Chr24:46194644-46194648	0	0	0	-
194:16629388-16629463	Chr24:45632255-45632256	0	0	0	-
194:17054045-17054159	Chr24:45212600-45212629	0	0	0	-
194:18065816-18066116	Chr24:44204470-44204481	0	0	0	-
194:18556956-18557013	Chr24:43721894-43721897	0	0	0	-
194:20673224-20673283	Chr24:41611198-41611199	1	0	1	ANKRD12_protein_coding
194:233859-233994	Chr9:61613382-61613383	0	0	0	-
194:24289285-24289351	Chr24:37995972-37995974	1	0	1	DLGAP1_protein_coding
194:26834534-26834681	Chr24:35424915-35424921	1	0	1	COLEC12_protein_coding
194:27679526-27679604	Chr24:34594942-34594945	1	0	1	MIB1_protein_coding
194:32423173-32423246	Chr24:29848008-29848009	0	0	0	-
194:32793781-32794310	Chr24:29483281-29483309	0	0	0	-
194:33684170-33684443	Chr24:28597584-28597594	0	0	0	-
194:34042942-34043612	Chr24:28241374-28241375	0	0	0	-
194:34772145-34772745	Chr24:27500967-27500979	0	0	0	-
194:35263450-35264080	Chr24:27017325-27017342	0	0	0	-
194:35279028-35280056	Chr24:26998428-26999078	0	0	0	-
194:35282319-35282689	Chr24:26999078-26999090	0	0	0	-
194:35839012-35839642	Chr24:26438313-26438315	0	0	0	-
19:43832622-43832731	Chr1:49048876-49048886	0	0	0	-
194:38755865-38756347	Chr24:23579357-23579368	0	0	0	-
194:39797009-39797220	Chr24:22531023-22531051	1	0	1	DTNA_protein_coding
194:42167574-42167642	Chr24:20205264-20205267	1	0	1	KIAA1328_protein_coding
19:44374920-44376780	Chr1:49591241-49591552	0	0	0	-
194:44743594-44745661	Chr24:17618687-17618956	0	0	0	-
194:47792251-47792346	Chr24:14553442-14553443	0	0	0	-
194:48109623-48111096	Chr24:14260906-14260907	0	0	0	-
194:50258272-50258850	Chr24:12098091-12098123	0	0	0	-
19:45182676-45182855	Chr1:50415067-50415081	0	0	0	-
194:54722869-54723020	Chr24:7588075-7588076	1	0	1	CD226_protein_coding
194:57520951-57521267	Chr24:4757156-4757194	0	0	0	-
19:45974707-45975053	Chr1:51187713-51187715	0	0	0	-
1949:195191-196398	Chr16:71921821-71922578	1	0	1	HHAT_protein_coding
195:1150330-1150406	Chr29:1148679-1148681	1	0	1	MOB2_protein_coding
195:12351679-12351780	Chr29:12248489-12248547	0	0	0	-
195:19564433-19565187	Chr29:19545595-19546069	0	0	0	-
195:22048820-22049024	Chr29:22065692-22065710	1	1	0	CHEK1_protein_coding
195:23217125-23217281	Chr29:23218580-23218595	0	0	0	-
195:23380728-23382169	Chr29:23403982-23403997	1	0	1	LOC113886017_protein_coding
195:23553195-23553334	Chr29:23576609-23576616	0	0	0	-
195:23652437-23654916	Chr29:23677215-23677254	0	0	0	-
195:23940006-23941299	Chr29:23952114-23952128	0	0	0	-
195:24194664-24194754	Chr29:24237947-24237987	0	0	0	-
1952:425120-426713	Chr2:35780417-35780427	1	0	1	RBMS1_protein_coding
195:27288434-27295937	Chr29:27419418-27419436	1	0	1	NELL1_protein_coding
195:28089323-28089447	Chr29:28136564-28136565	0	0	0	-
195:28215467-28216042	Chr29:28245159-28245386	0	0	0	-
195:30111077-30112411	Chr29:30170413-30170918	0	0	0	-
195:30505804-30505886	Chr29:30569665-30569667	0	0	0	-
195:35166980-35167114	Chr29:35242949-35242955	1	0	1	TENM4_protein_coding
195:43988956-43989058	Chr29:44029616-44029616	1	0	1	GRM5_protein_coding
19:55664573-55666954	Chr1:60972426-60972766	0	0	0	-
195:642329-642396	Chr24:7422946-7422949	1	0	1	RTTN_protein_coding
196:13791771-13791893	Chr25:28799217-28799367	0	0	0	-
196:14731291-14745809	Chr25:27867571-27874544	0	0	0	-
196:16524097-16524230	Chr25:26089879-26089891	1	0	1	RPS15A_protein_coding
196:7280683-7281058	Chr25:35261657-35261783	0	0	0	-
19:6906252-6906360	Chr1:11886299-11886309	0	0	0	-
19:69417142-69417254	Chr1:74702074-74702078	1	0	1	FGF12_protein_coding
19:70260014-70260066	Chr1:75551337-75551338	0	0	0	-
197:1030485-1030569	Chr5:46979829-46979833	0	0	0	-
197:14417484-14417554	Chr5:60357260-60357263	0	0	0	-
197:14945405-14947033	Chr5:60897585-60897590	0	0	0	-
197:16254319-16254530	Chr5:62739596-62739599	0	0	0	-
197:20892994-20897010	Chr5:67490090-67490446	0	0	0	-
197:22269106-22269520	Chr5:68865704-68865711	1	0	1	FAM19A2_protein_coding
19:72405879-72406392	Chr1:77702370-77702372	0	0	0	-
197:2563802-2564548	Chr5:48515942-48515944	0	0	0	-
197:26920653-26920889	Chr5:73521192-73521209	1	0	1	GRIP1_protein_coding
197:32098210-32098314	Chr5:78686328-78686331	1	0	1	ABCD2_protein_coding
197:32305022-32332394	Chr5:78886327-78886743	0	0	0	-
197:32496968-32498377	Chr5:79057661-79058466	1	0	1	SLC2A13_protein_coding
197:34169585-34169831	Chr5:80692013-80692033	1	0	1	PDZRN4_protein_coding
197:34443995-34444129	Chr5:80971634-80971645	1	0	1	PDZRN4_protein_coding
197:39400658-39400741	Chr5:85932963-85932965	1	0	1	ARID2_protein_coding
197:43105500-43105614	Chr5:89721524-89721538	1	0	1	TUBA1C_protein_coding
197:43211810-43213798	Chr5:89852052-89852111	1	0	1	SPATS2_protein_coding
197:45576791-45576849	Chr5:92198037-92198040	1	0	1	SCN8A_protein_coding
197:48294247-48294407	Chr5:94930241-94930280	0	0	0	-
197:49983203-49984124	Chr5:96613238-96613250	1	0	1	CRADD_protein_coding
197:51121706-51121768	Chr5:97758980-97758981	0	0	0	-
197:52512757-52513356	Chr5:99149388-99149439	0	0	0	-
197:52959141-52961345	Chr5:99596232-99596387	0	0	0	-
197:55145809-55145884	Chr5:101767762-101767763	0	0	0	-
197:56527932-56528357	Chr5:103106935-103106948	1	1	0	LOC113893306_pseudogene
197:57492562-57494294	Chr5:104062023-104062029	1	0	1	MGAT4C_protein_coding
197:59503021-59503111	Chr5:106064276-106064286	0	0	0	-
197:59904232-59905256	Chr5:106458216-106458219	0	0	0	-
197:63633580-63633905	Chr5:110197855-110197856	1	0	1	PTPRQ_protein_coding
197:65311036-65311575	Chr5:111865563-111865584	0	0	0	-
197:66853496-66853607	Chr5:113408742-113408745	0	0	0	-
197:66975747-66976123	Chr5:113531277-113531295	0	0	0	-
197:69646243-69647193	Chr5:116190234-116190303	0	0	0	-
197:6978103-6978183	Chr5:52923943-52923964	1	0	1	STAB2_protein_coding
197:70345974-70354776	Chr5:116894697-116897080	0	0	0	-
197:70767447-70767534	Chr5:117315979-117315980	0	0	0	-
197:71307899-71307996	Chr5:117869696-117869697	1	0	1	TRHDE_protein_coding
197:7198856-7200148	Chr5:53144893-53144900	1	0	1	C5H12orf42_protein_coding
197:72415508-72418229	Chr5:118982222-118983395	0	0	0	-
19:8370390-8371127	Chr1:13360091-13360544	0	0	0	-
1987:104653-107516	Chr16:27127336-27127355	1	0	1	CNIH3_protein_coding
1987:383746-387096	Chr16:26850704-26850705	0	0	0	-
1987:485789-486098	Chr16:26726497-26726498	2	0	1	NVL_protein_codingLOC113907017_pseudogene
198:771228-772534	Chr12:15734615-15734616	0	0	0	-
2000:552252-556582	Chr28:32767610-32769480	1	0	1	KCNMA1_protein_coding
2009:891813-892118	Chr2:79808787-79808805	1	0	1	MYO1B_protein_coding
20:104813654-104813781	Chr2:105771033-105771036	0	0	0	-
20:109024538-109024835	Chr2:110085215-110085228	0	0	0	-
20:114724891-114725625	Chr2:115805320-115805334	0	0	0	-
20:121515032-121515246	Chr2:122595900-122595991	0	0	0	-
20:123052185-123052271	Chr2:124133049-124133078	1	0	1	EPB41_protein_coding
20:123884857-123885194	Chr2:124965669-124965675	1	0	1	EYA3_protein_coding
20:13290481-13291272	Chr2:13247783-13248234	0	0	0	-
201:4364937-4365158	Chr8:53857563-53857570	0	0	0	-
20:15342573-15342766	Chr2:15263732-15263764	0	0	0	-
20:15491109-15491409	Chr2:15435417-15435437	0	0	0	-
20:17726842-17726986	Chr2:17681393-17681407	1	0	1	CCDC141_protein_coding
20:17917548-17921606	Chr2:17848903-17851576	1	0	1	CCDC141_protein_coding
201:942927-943158	Chr13:47656759-47656763	0	0	0	-
202:3476710-3478959	Chr23:11132071-11133044	0	0	0	-
20:24028245-24028337	Chr2:24340829-24340844	1	0	1	METAP1D_protein_coding
202:5393772-5394258	Chr23:13536968-13536984	0	0	0	-
202:97935-99274	Chr27:42483619-42483660	0	0	0	-
2030:715984-724084	Chr9:76114478-76118097	1	0	1	ARFGEF3_protein_coding
204:4075748-4077894	Chr20:48138279-48138281	0	0	0	-
204:4451416-4453578	Chr20:48497257-48497257	0	0	0	-
204:4606391-4606482	Chr20:48647639-48647642	1	0	1	CDH10_protein_coding
204:4733976-4735562	Chr20:48791544-48791548	0	0	0	-
20:45978394-45978484	Chr2:46921132-46921134	1	0	1	LYPD6B_protein_coding
20:47591292-47591669	Chr2:48529898-48529903	0	0	0	-
20:50314122-50315858	Chr2:51284725-51284727	0	0	0	-
205:2438973-2439091	Chr8:28392446-28392456	1	0	1	CCDC171_protein_coding
205:331767-332640	Chr20:54390143-54390186	0	0	0	-
20:56397673-56397737	Chr2:57344569-57344584	0	0	0	-
205:7103427-7103709	Chr8:23596373-23596375	1	0	1	MLLT3_protein_coding
20:59565446-59567330	Chr2:60519904-60520799	0	0	0	-
20:60516911-60517034	Chr2:61427279-61427293	1	0	1	MCM6_protein_coding
206:1478297-1478409	Chr1:123689667-123689671	0	0	0	-
206:1710905-1710970	Chr5:41143748-41143753	0	0	0	-
206241:115398-115466	ChrX:37512522-37512523	1	0	1	SYTL5_protein_coding
206241:298469-298608	ChrX:37690827-37690853	1	0	1	SRPX_protein_coding
206628:85532-85586	Chr15:2023001-2023003	1	0	1	LPXN_protein_coding
207:2150565-2151802	Chr11:37839512-37839513	0	0	0	-
207:2401526-2401832	Chr13:75248095-75248099	1	0	1	MACROD2_protein_coding
207:2911411-2911886	Chr13:75754263-75754270	1	0	1	MACROD2_protein_coding
207:3272759-3272816	Chr13:76117448-76117454	1	0	1	SEL1L2_protein_coding
207:4812651-4814690	Chr13:77653587-77653587	0	0	0	-
20:7507589-7508227	Chr2:7369600-7369602	0	0	0	-
207:5252869-5253243	Chr13:78081997-78081997	0	0	0	-
20:7541612-7541664	Chr2:7406972-7406973	0	0	0	-
20:75874774-75875162	Chr2:76794684-76794685	1	0	1	CNTNAP5_protein_coding
207604:4670-4984	Chr24:10207403-10207417	0	0	0	-
207668:394567-394739	ChrX:12172713-12172722	0	0	0	-
207669:43308-44329	ChrX:133054462-133055046	0	0	0	-
207735:296394-297214	Chr15:4388627-4388650	1	0	1	LOC113906027_pseudogene
207735:321355-322443	Chr15:4412634-4412670	0	0	0	-
20:77547005-77550655	Chr2:78499225-78500714	0	0	0	-
207:8654559-8655259	Chr13:81493457-81493658	1	0	1	PLCB4_protein_coding
2079:1569308-1571801	Chr12:38591240-38591241	0	0	0	-
2079:1589254-1589697	Chr12:38608710-38608710	0	0	0	-
207945:239322-239515	Chr7:28850208-28850222	0	0	0	-
207945:314899-315915	Chr7:28925877-28925891	0	0	0	-
2080:392152-392349	Chr5:25236862-25236870	1	0	1	ARHGDIB_protein_coding
2080:515210-515372	Chr5:25350764-25350768	0	0	0	-
208:13934685-13934783	Chr12:72767846-72767847	0	0	0	-
208209:140242-140680	Chr30:5935372-5935384	0	0	0	-
208209:299332-299432	Chr30:5770354-5770355	0	0	0	-
208372:498496-498985	ChrX:64419662-64419670	1	0	1	TEX11_protein_coding
20:84759699-84759888	Chr2:85774481-85774491	1	0	1	ANKRD44_protein_coding
208516:275265-275386	ChrX:116643532-116643537	0	0	0	-
208567:995476-995979	ChrX:51416343-51416344	1	0	1	FAM120C_protein_coding
20:85868096-85868226	Chr2:86841398-86841405	0	0	0	-
20:85976594-85977201	Chr2:86949839-86949840	0	0	0	-
208604:304027-305530	ChrX:127508789-127508792	0	0	0	-
208:6587285-6588058	Chr12:80099864-80099869	0	0	0	-
208685:153047-153433	ChrX:141920321-141920565	0	0	0	-
208:7183373-7183709	Chr12:79496693-79496705	0	0	0	-
208:7875989-7876489	Chr12:78800947-78800948	0	0	0	-
208860:327575-328196	Chr11:72489475-72489475	1	0	1	SLC35F6_protein_coding
208887:385267-385336	ChrX:131315702-131315704	1	0	1	ENOX2_protein_coding
208887:874026-875526	ChrX:130768049-130768792	0	0	0	-
20:90141231-90142068	Chr2:91184820-91184830	1	0	1	CARF_protein_coding
209096:359732-361281	ChrX:121001226-121001769	0	0	0	-
209122:1076229-1076657	Chr14:54959499-54959500	0	0	0	-
209122:1175134-1175189	Chr14:54859910-54859912	0	0	0	-
209:3591154-3591363	Chr27:3674405-3674408	1	0	1	CSMD1_protein_coding
209366:54366-56020	Chr15:59939085-59939089	1	0	1	USP28_protein_coding
20:93809657-93811048	Chr2:94805264-94805267	1	0	1	ADAM23_protein_coding
209412:302954-303702	Chr12:21101701-21101919	0	0	0	-
209:4694395-4694646	Chr27:4776542-4776599	0	0	0	-
209472:477349-477560	ChrX:111897348-111897367	0	0	0	-
209485:351992-352864	ChrX:124092622-124092637	1	0	1	LOC113887466_protein_coding
209:5204144-5215073	Chr27:5278393-5284934	0	0	0	-
20:9554076-9554198	Chr2:9468160-9468174	1	0	1	FAM171B_protein_coding
209617:45819-45894	Chr16:51298347-51298348	1	0	1	DNAJC16_protein_coding
209617:63495-63662	Chr16:51280754-51280757	0	0	0	-
209617:6423-6671	Chr16:51337494-51337511	1	0	1	CASP9_protein_coding
209760:87303-87581	Chr8:67935852-67935854	0	0	0	-
209760:94393-94795	Chr8:67929039-67929053	0	0	0	-
209862:1762135-1762695	Chr25:4682979-4682979	1	0	1	LMTK2_protein_coding
209:878124-878522	Chr9:23520161-23520174	0	0	0	-
209901:262971-264289	Chr23:18997681-18997682	0	0	0	-
210171:1295609-1296015	Chr25:8224828-8224835	1	0	1	SRRM3_protein_coding
210171:1409248-1409818	Chr25:8111726-8111726	0	0	0	-
210171:2517850-2524998	Chr25:7005288-7005646	1	1	0	LOC113883366_pseudogene
210185:1302195-1302540	ChrX:144589178-144589311	0	0	0	-
210240:446914-447049	ChrX:72159711-72159727	0	0	0	-
210240:862745-863237	ChrX:71743188-71743315	0	0	0	-
210405:2635642-2636008	ChrX:42768285-42768293	1	0	1	MAOA_protein_coding
21:13586868-13587057	Chr10:83365275-83365284	1	0	1	NRXN3_protein_coding
21:18087073-18087166	Chr10:78902362-78902400	1	0	1	DNAL1_protein_coding
21:20396543-20397303	Chr10:76528644-76529003	0	0	0	-
2120:48729-49358	Chr22:8660915-8660917	0	0	0	-
2122:1781014-1781264	Chr3:46580978-46580979	0	0	0	-
212:260136-261287	Chr24:2882567-2882567	0	0	0	-
21:24627665-24627883	Chr10:72278734-72278816	0	0	0	-
21:24724675-24724798	Chr10:72181825-72181829	0	0	0	-
21:27621586-27621683	Chr10:69282035-69282048	1	0	1	RHOJ_protein_coding
21:27854548-27854717	Chr10:69047718-69047718	1	0	1	KCNH5_protein_coding
21:28114572-28114907	Chr10:68798093-68798100	1	0	1	KCNH5_protein_coding
21:28557946-28558038	Chr10:68345932-68345940	0	0	0	-
213:13781109-13781761	Chr4:101142310-101142325	0	0	0	-
213:16755641-16755716	Chr4:104111393-104111461	1	0	1	MIOS_protein_coding
213:21379679-21379777	Chr4:108680752-108680753	0	0	0	-
21:32947883-32948074	Chr10:63999433-63999441	0	0	0	-
213:29709773-29709984	Chr4:117031487-117031494	0	0	0	-
213:3743403-3743492	Chr4:91069321-91069322	1	0	1	TMEM196_protein_coding
213:496043-496164	Chr4:87802659-87802665	0	0	0	-
214:14773042-14774186	Chr8:8180798-8181385	1	0	1	XKR6_protein_coding
214:16808586-16808719	Chr8:6132586-6132587	0	0	0	-
214:17788325-17788981	Chr8:5154796-5154918	1	0	1	GALNTL6_protein_coding
2141:917462-917647	Chr3:112387279-112387279	1	0	1	CSMD2_protein_coding
2141:924102-926132	Chr3:112380163-112380841	1	0	1	CSMD2_protein_coding
214:19317349-19317511	Chr8:3639735-3639736	0	0	0	-
214:20555744-20556000	Chr8:2399548-2399688	0	0	0	-
214:2179919-2180955	Chr8:20801237-20801238	0	0	0	-
214:3094784-3094976	Chr8:19884422-19884437	0	0	0	-
214:3367458-3367610	Chr8:19600978-19600990	0	0	0	-
214:3370881-3370972	Chr8:19600990-19601042	0	0	0	-
214:3841050-3841456	Chr8:19112335-19112346	0	0	0	-
214:4313833-4313945	Chr8:18639561-18639585	0	0	0	-
214:4997280-4997953	Chr8:17961854-17961854	0	0	0	-
214:6692372-6693185	Chr8:16243306-16243493	0	0	0	-
214:6699954-6700591	Chr8:16243304-16243306	0	0	0	-
21:4734420-4736087	Chr10:92181689-92181871	0	0	0	-
214:7658892-7659043	Chr8:15278149-15278151	1	0	1	LINGO2_protein_coding
21:4799365-4800860	Chr10:92118406-92118420	0	0	0	-
21:48445899-48446133	Chr10:48503199-48503255	1	0	1	PRTG_protein_coding
214:9382202-9382263	Chr8:13585355-13585364	0	0	0	-
214:9398249-9398327	Chr8:13566425-13566426	0	0	0	-
214:9489597-9489839	Chr8:13475088-13475145	0	0	0	-
21:5041109-5041311	Chr10:91878023-91878025	0	0	0	-
21:50414644-50414716	Chr10:46531384-46531385	1	0	1	MYZAP_protein_coding
21:50720165-50720247	Chr10:46244317-46244335	0	0	0	-
2150:873499-874231	Chr25:32386735-32387092	1	0	1	LOC113883389_protein_coding
215:1439340-1439399	Chr5:2551018-2551022	0	0	0	-
215:15643563-15643919	Chr23:11002374-11002392	1	0	1	SLC26A8_protein_coding
215:1614765-1614842	Chr5:2346907-2346912	0	0	0	-
215:19356132-19356555	Chr23:7334977-7335237	1	0	1	MLIP_protein_coding
215:1992539-1994391	Chr5:1966779-1967545	0	0	0	-
215:4231948-4233539	Chr23:22415767-22415781	0	0	0	-
215:4363113-4363267	Chr23:22279045-22279046	0	0	0	-
215:4406572-4406690	Chr23:22245708-22245722	0	0	0	-
215:5064113-5067344	Chr23:21577593-21579372	0	0	0	-
215:5801731-5801843	Chr23:20836933-20836945	1	0	1	LOC113881982_protein_coding
215:6355272-6355606	Chr23:20291938-20291955	1	0	1	CLIC5_protein_coding
2156:525035-525087	Chr14:42155783-42155784	0	0	0	-
21:56880521-56885450	Chr10:40070734-40070962	1	0	1	HERC1_protein_coding
2156:962009-963972	Chr14:42606894-42606908	0	0	0	-
215:845791-845980	Chr5:3155358-3155468	1	0	1	CERK_protein_coding
21:5932009-5932169	Chr10:90997257-90997261	0	0	0	-
21:60717278-60717386	Chr10:36242742-36242759	0	0	0	-
216:13020689-13020744	Chr28:32781557-32781557	1	0	1	KCNMA1_protein_coding
216:13379584-13380401	Chr28:32422788-32422790	0	0	0	-
2161:400166-404429	Chr25:25592325-25593074	0	0	0	-
216:17176985-17177068	Chr28:28588129-28588136	1	0	1	MICU1_protein_coding
216:22471498-22474641	Chr28:23304834-23305448	1	0	1	CTNNA3_protein_coding
216:22839220-22839438	Chr28:22940068-22940080	1	0	1	CTNNA3_protein_coding
216:240892-242229	Chr28:45610686-45610692	0	0	0	-
216:27660076-27660458	Chr28:18102897-18103227	0	0	0	-
21:62790647-62790858	Chr10:34198529-34198540	1	0	1	MDGA2_protein_coding
216:29721474-29721532	Chr28:16048524-16048525	1	0	1	ANK3_protein_coding
216:29815550-29815664	Chr28:15954026-15954036	1	0	1	ANK3_protein_coding
216:30049930-30050221	Chr28:15719667-15719670	2	0	1	LOC113885340_lncRNAANK3_protein_coding
216:31737842-31738122	Chr28:14024784-14024785	1	0	1	BICC1_protein_coding
216:36139425-36139687	Chr28:9659629-9659668	0	0	0	-
216:36777504-36777593	Chr28:9015437-9015451	0	0	0	-
216:36950086-36950149	Chr28:8847667-8847668	0	0	0	-
21:63897179-63897400	Chr10:33072099-33072109	0	0	0	-
21:63919134-63919220	Chr10:33050368-33050370	0	0	0	-
216:39602064-39602158	Chr28:6212471-6212472	1	0	1	PCNX2_protein_coding
21:64564882-64565226	Chr10:32397706-32397720	0	0	0	-
21:64835371-64835744	Chr10:32129622-32129638	1	1	0	LOC113900162_pseudogene
216:5445917-5447153	Chr28:40441465-40441468	1	0	1	GRID1_protein_coding
216:636678-636855	Chr17:23444939-23444948	1	0	1	LOC113907614_lncRNA
217:16912119-16912474	Chr9:87612971-87612981	0	0	0	-
21:72132070-72132125	Chr10:24812220-24812224	1	0	1	DPH6_protein_coding
21:72336353-72337289	Chr10:24611859-24611862	0	0	0	-
217:4068951-4069375	Chr9:100391806-100392057	0	0	0	-
21:74414059-74414246	Chr10:22499590-22499592	2	0	1	CHRM5_protein_codingAVEN_protein_coding
21:75614824-75615762	Chr10:21323799-21323811	0	0	0	-
21:75911931-75912794	Chr10:21001995-21001998	0	0	0	-
21:76695321-76695493	Chr10:20144374-20144388	0	0	0	-
217:8059710-8060690	Chr9:96411529-96412112	1	0	1	PNLDC1_protein_coding
218:1202227-1203031	Chr6:7523088-7523089	0	0	0	-
218:13350127-13350256	Chr5:32251798-32251838	1	0	1	ST8SIA1_protein_coding
218:13352545-13353133	Chr5:32255080-32255081	1	0	1	ST8SIA1_protein_coding
218:14618437-14618496	Chr5:31007407-31007407	1	0	1	PDE3A_protein_coding
218:16912483-16912686	Chr5:28730440-28730450	2	1	0	PIK3C2G_protein_codingLOC113892955_pseudogene
218:1708276-1708388	Chr6:8040951-8040960	0	0	0	-
218:17228096-17229957	Chr5:28418605-28418605	1	0	1	PIK3C2G_protein_coding
218:17554857-17554913	Chr5:28076418-28076424	0	0	0	-
218:18549892-18550156	Chr5:27106098-27106099	0	0	0	-
218:2034488-2034616	Chr16:4118619-4118626	1	0	1	RASSF5_protein_coding
218:208471-208632	Chr6:6541370-6541374	2	0	1	LOC113893995_lncRNASYNPO2_protein_coding
2182:431018-431070	Chr28:4078202-4078205	0	0	0	-
218:5016627-5018888	Chr5:40601071-40601976	0	0	0	-
218:565515-565673	Chr16:2597392-2597394	1	0	1	NFASC_protein_coding
218:8421689-8422023	Chr5:37197849-37197855	1	0	1	ITPR2_protein_coding
220:17733-17819	Chr9:56053997-56053997	0	0	0	-
220:2421475-2422626	ChrX:2443926-2444298	0	0	0	-
220:2454959-2455198	ChrX:2487518-2487610	0	0	0	-
220:3083364-3085311	Chr12:45555072-45555077	0	0	0	-
220:3202700-3202842	ChrX:3224086-3224091	0	0	0	-
220:3490272-3490577	ChrX:3517830-3517979	1	0	1	NLGN4X_protein_coding
220:4776554-4776813	ChrX:4801961-4801962	0	0	0	-
220:4910575-4912207	Chr12:47414322-47414325	1	0	1	PIBF1_protein_coding
220:5045461-5045757	ChrX:5091238-5091240	0	0	0	-
220:5226543-5226871	ChrX:5273946-5273992	1	0	1	LOC113886854_lncRNA
220:5470415-5472024	ChrX:5494358-5495075	1	0	1	LOC113887002_lncRNA
221:2031930-2033519	Chr26:37129876-37129999	0	0	0	-
221:2108879-2109063	Chr23:6017791-6017806	1	0	1	HMGCLL1_protein_coding
22:12208389-12208443	Chr4:107308391-107308395	1	0	1	PPP1R9A_protein_coding
221:2500633-2500841	Chr26:37611283-37611298	1	0	1	CPEB3_protein_coding
221:2667764-2668021	Chr23:5452911-5452920	0	0	0	-
22:14471519-14471603	Chr4:105047546-105047546	0	0	0	-
22:1448390-1449337	Chr4:118092635-118093161	0	0	0	-
221:518055-519286	Chr23:7592530-7593034	0	0	0	-
221:5412223-5416881	Chr23:2694455-2694952	0	0	0	-
221:6163289-6163574	Chr23:1942870-1942873	1	0	1	KHDRBS2_protein_coding
22:16811100-16812100	Chr4:102688793-102688798	0	0	0	-
22:16992814-16993128	Chr4:102526702-102526717	0	0	0	-
221:7083312-7085370	Chr23:1036153-1036155	0	0	0	-
221:7121918-7122007	Chr23:996261-996266	0	0	0	-
22:17333636-17333750	Chr4:102193001-102193007	0	0	0	-
22:17713770-17713849	Chr4:101810380-101810397	0	0	0	-
22:17778849-17780512	Chr4:101750628-101750631	0	0	0	-
22:17982545-17982945	Chr4:101556496-101556506	0	0	0	-
22:20497149-20497431	Chr4:99025068-99025072	1	0	1	SCIN_protein_coding
222:2143007-2143088	Chr2:23623438-23623438	1	0	1	RAPGEF4_protein_coding
222:3637419-3637915	Chr1:32464915-32465215	0	0	0	-
222:5352650-5352800	Chr1:34173261-34173280	0	0	0	-
222:6127145-6128247	Chr1:34935499-34935502	0	0	0	-
223:2112953-2113228	Chr1:27082345-27082356	1	0	1	ROBO1_protein_coding
22:3229513-3229827	Chr4:116316333-116316341	0	0	0	-
223:2951987-2952403	Chr8:41734359-41734365	1	0	1	LOC113897078_lncRNA
22:33571787-33571865	Chr4:85258015-85258020	0	0	0	-
223:3655637-3656502	Chr8:41032180-41032188	1	0	1	RFX3_protein_coding
223:3753122-3753522	Chr8:40935400-40935405	1	0	1	RFX3_protein_coding
223:3767441-3771038	Chr8:40921482-40921496	1	0	1	RFX3_protein_coding
22:33803639-33803711	Chr4:85019542-85019546	0	0	0	-
223:4061169-4061294	Chr8:40636323-40636335	0	0	0	-
223:4646826-4646946	Chr8:40044840-40044841	1	0	1	GLIS3_protein_coding
223:547493-547686	Chr8:44240691-44240702	1	0	1	PGM5_protein_coding
22:37432475-37434127	Chr4:81399963-81399969	1	0	1	CACNA2D1_protein_coding
224:1582948-1583094	Chr24:30198293-30198303	1	1	0	AQP4_protein_coding
225:102258-102800	Chr27:31886151-31886335	0	0	0	-
225:1048287-1052660	Chr19:8256005-8256923	1	0	1	ANKFN1_protein_coding
225:1187201-1188491	Chr27:30800125-30800130	1	0	1	UNC5D_protein_coding
225:15167147-15167874	Chr19:22422413-22422415	0	0	0	-
225:1576278-1576415	Chr19:8781760-8781765	0	0	0	-
225:2424118-2424257	Chr5:101268761-101268769	0	0	0	-
225:3476713-3476824	Chr19:10701829-10701830	0	0	0	-
225:4610465-4610716	Chr5:103479600-103479606	0	0	0	-
225:5248378-5248683	Chr19:12470766-12470779	0	0	0	-
22:56984355-56984924	Chr4:61853498-61853499	0	0	0	-
225:841972-842327	Chr5:99666808-99666810	0	0	0	-
225:91635-92273	Chr19:7304178-7304195	0	0	0	-
22:59738270-59738777	Chr4:58777062-58777076	1	0	1	ANLN_protein_coding
22:61267522-61268093	Chr4:57264773-57264774	0	0	0	-
22:62019698-62019800	Chr4:56508504-56508509	0	0	0	-
226:868803-868998	Chr1:127708301-127708313	1	0	1	TRIM42_protein_coding
22:70795968-70796713	Chr4:47674149-47674153	1	0	1	FAM221A_protein_coding
22:71005193-71006105	Chr4:47502938-47502943	1	0	1	ADAM22_protein_coding
227:2760754-2760958	Chr4:63245535-63245539	1	0	1	DOCK4_protein_coding
227:310614-311401	Chr23:22739771-22739961	0	0	0	-
227:873841-875179	Chr4:61344407-61344422	0	0	0	-
228:1402489-1402895	Chr16:32241793-32242065	0	0	0	-
228:2260447-2260719	Chr16:31389379-31389421	1	0	1	KIF26B_protein_coding
22:82599053-82599161	Chr4:35764886-35764910	0	0	0	-
228:379563-380344	Chr16:33246404-33246446	1	0	1	CEP170_protein_coding
22:85802384-85803391	Chr4:32483548-32483552	1	0	1	CADPS2_protein_coding
22:8621509-8621561	Chr4:110914594-110914596	0	0	0	-
22:87913596-87914122	Chr4:30358582-30358921	0	0	0	-
229:3077767-3077887	Chr21:44784855-44784868	0	0	0	-
229:4951150-4951264	Chr21:42898099-42898101	1	0	1	AKAP6_protein_coding
229:6565394-6565898	Chr21:41255235-41255252	1	0	1	SCFD1_protein_coding
229:7216950-7217327	Chr21:40608124-40608126	0	0	0	-
229:801758-802444	Chr21:47055531-47055539	1	0	1	SLC25A21_protein_coding
229:8194586-8195658	Chr21:39636228-39636230	0	0	0	-
230:2927002-2927177	Chr29:48300976-48300978	0	0	0	-
230:3468082-3468458	Chr29:47759445-47759465	0	0	0	-
230:3576959-3578380	Chr29:47652926-47652935	1	0	1	LOC113886209_lncRNA
230:4084409-4086893	Chr29:47143119-47143122	0	0	0	-
230:6385-6544	Chr9:11424975-11424978	1	0	1	RIMS1_protein_coding
230:686264-687462	Chr5:111249817-111250312	1	0	1	SYT1_protein_coding
23:13377634-13378656	Chr3:105445509-105445541	0	0	0	-
231:759037-759088	Chr15:81658979-81658980	0	0	0	-
232:16067897-16068072	Chr23:37536471-37536531	1	0	1	LOC113882120_lncRNA
232:16217123-16217262	Chr23:37387146-37387150	1	0	1	LOC113881407_lncRNA
232:19599398-19600068	Chr23:33796458-33796476	0	0	0	-
232:20680174-20680298	Chr23:32743361-32743362	1	0	1	LOC113881718_protein_coding
232:23815494-23815639	Chr23:29320340-29320356	0	0	0	-
232:25303019-25304319	Chr23:27838674-27838679	1	0	1	TSBP1_protein_coding
23:22575105-22575210	Chr3:96253654-96253670	1	0	1	ELAVL4_protein_coding
23:25084392-25084922	Chr3:93747183-93747197	0	0	0	-
232:6254360-6254546	Chr23:47227914-47227917	1	0	1	OFCC1_protein_coding
232:6441166-6441311	Chr23:47039955-47039966	1	0	1	OFCC1_protein_coding
23:26586841-26587026	Chr3:92183319-92183355	1	0	1	LOC113889845_protein_coding
232:7194578-7194984	Chr23:46299388-46299651	1	0	1	SYCP2L_protein_coding
23:27570865-27572202	Chr3:91164079-91164175	0	0	0	-
232:8826252-8827510	Chr23:44666184-44667018	1	0	1	PHACTR1_protein_coding
233:11724375-11724614	Chr15:21277590-21277594	0	0	0	-
233:13159165-13159314	Chr15:19857029-19857035	1	0	1	KIAA1549L_protein_coding
233:1339882-1340117	Chr1:15648684-15648694	1	0	1	NCAM2_protein_coding
233:13581961-13582185	Chr15:19438351-19438377	0	0	0	-
233:14264485-14264634	Chr15:18756443-18756445	0	0	0	-
233:14693135-14693800	Chr15:18328730-18328732	1	0	1	CD44_protein_coding
233:16936388-16940231	Chr15:16086949-16087546	0	0	0	-
233:16990964-16991077	Chr15:16036762-16036797	0	0	0	-
233:2138362-2138628	Chr1:16444711-16444711	0	0	0	-
233:22155697-22155810	Chr15:10870149-10870172	0	0	0	-
233:23144357-23144491	Chr15:9883658-9883661	0	0	0	-
233:25541509-25541709	Chr15:7518410-7518430	1	0	1	AMBRA1_protein_coding
233:3049526-3049810	Chr1:17359890-17359893	0	0	0	-
23:35123801-35125207	Chr3:83601756-83602136	0	0	0	-
233:5479934-5481026	Chr15:27544412-27544418	0	0	0	-
233:5831207-5849536	Chr15:27184417-27195556	0	0	0	-
233:9653950-9654210	Chr15:23348922-23348937	0	0	0	-
234:14516978-14518052	Chr27:21286628-21286633	0	0	0	-
234:14772183-14772393	Chr27:21540832-21540835	1	0	1	SGCZ_protein_coding
234:1547662-1547838	Chr27:8764960-8764992	0	0	0	-
234:1888557-1888993	Chr27:9103927-9103931	0	0	0	-
234:2046095-2046306	Chr27:9262927-9263065	0	0	0	-
234:23834625-23834715	Chr27:30594335-30594338	1	0	1	UNC5D_protein_coding
234:24670484-24670539	Chr27:31467674-31467675	0	0	0	-
234:31581828-31582431	Chr27:38411889-38412073	1	0	1	PSD3_protein_coding
234:33352209-33352260	Chr27:40154552-40154552	1	0	1	RARB_protein_coding
23:43415727-43415787	Chr3:75314010-75314011	1	0	1	LRRC7_protein_coding
234:3516664-3517101	Chr27:10750396-10750654	0	0	0	-
234:37408291-37408342	Chr27:44252003-44252004	0	0	0	-
23:4430894-4431096	Chr3:114434652-114434669	0	0	0	-
234:4400828-4400913	Chr27:11642662-11642666	1	0	1	TENM3_protein_coding
23:44659885-44663871	Chr3:74075137-74075153	0	0	0	-
234:634233-638856	Chr27:7852358-7852359	0	0	0	-
23:47072760-47073194	Chr3:71651806-71651807	0	0	0	-
23:47343820-47344048	Chr3:71379252-71379260	0	0	0	-
234:7816144-7819783	Chr27:15065865-15066394	1	0	1	PRIMPOL_protein_coding
23:48197204-48197289	Chr3:70530911-70530916	1	0	1	LOC113889730_protein_coding
23:4875343-4879084	Chr3:113996420-113996434	0	0	0	-
23:48882972-48883376	Chr3:69844184-69844269	0	0	0	-
23:49007741-49008133	Chr3:69720705-69720933	1	0	1	SLC44A5_protein_coding
23:49229313-49229504	Chr3:69501264-69501270	1	0	1	SLC44A5_protein_coding
23:49263143-49264106	Chr3:69467627-69467648	1	0	1	SLC44A5_protein_coding
234:9435101-9435155	Chr27:16676897-16676898	0	0	0	-
234:9947975-9950075	Chr27:17215531-17216556	0	0	0	-
23:51068767-51068831	Chr3:66700824-66700829	1	0	1	GIPC2_protein_coding
235:13696856-13696955	Chr3:35066836-35066843	1	0	1	LOC113890308_protein_coding
235:17507886-17508069	Chr3:38883220-38883235	0	0	0	-
235:18260009-18260159	Chr3:39609256-39609259	0	0	0	-
235:20710681-20710767	Chr3:42056931-42056945	0	0	0	-
23:52326566-52326879	Chr3:65435076-65435090	0	0	0	-
235:2432718-2433247	Chr3:23731274-23731294	1	0	1	PHGDH_protein_coding
235:2740854-2741285	Chr3:24038661-24038667	0	0	0	-
235:3694288-3694461	Chr3:25001181-25001226	1	0	1	LOC113890299_pseudogene
23:53848685-53857235	Chr3:63897276-63902911	0	0	0	-
235:4748753-4748845	Chr3:26027459-26027460	0	0	0	-
23:55428054-55428511	Chr3:62311550-62311689	0	0	0	-
235:6639343-6639476	Chr3:27929566-27929567	0	0	0	-
23:56944946-56945508	Chr3:60799531-60799532	0	0	0	-
235:7199218-7200592	Chr3:28493784-28493785	1	0	1	SYCP1_protein_coding
235:8285191-8285268	Chr3:29571331-29571336	1	0	1	HIPK1_protein_coding
236:12241919-12243158	Chr5:12124222-12124227	1	0	1	ERC1_protein_coding
236:12546651-12546711	Chr5:12427624-12427633	1	0	1	WNK1_protein_coding
236:3130039-3130469	Chr5:3073240-3073343	1	0	1	TBC1D22A_protein_coding
237:11135167-11135243	Chr10:4967434-4967436	0	0	0	-
237:12008970-12009187	Chr10:4106912-4106914	1	0	1	JMY_protein_coding
237:15912453-15912724	Chr10:180165-180175	0	0	0	-
237:15948661-15948725	Chr10:151695-151697	0	0	0	-
237:20532841-20535397	Chr10:94765061-94766709	1	0	1	EPB41L4A_protein_coding
237:2481928-2482853	Chr10:13619813-13619815	1	0	1	NEO1_protein_coding
237:4389343-4389539	Chr10:11717033-11717145	1	0	1	THSD4_protein_coding
237:4432333-4432445	Chr10:11674246-11674249	0	0	0	-
238:3139227-3139336	Chr9:68853966-68853968	0	0	0	-
238:3219522-3226165	Chr9:68934264-68937485	0	0	0	-
2404:269861-270406	Chr26:39925330-39925330	1	0	1	KIF20B_protein_coding
24:11335234-11336037	Chr9:59170557-59171068	0	0	0	-
24:11549226-11549398	Chr9:58951745-58951757	0	0	0	-
24:12868185-12868420	Chr9:57641539-57641548	0	0	0	-
24:21205343-21206374	Chr9:49300733-49300736	1	0	1	ASCC3_protein_coding
24:21879406-21879492	Chr9:48651671-48651673	1	0	1	GRIK2_protein_coding
2422:196256-196394	Chr13:21151614-21151619	1	0	1	SUN5_protein_coding
24:23259508-23259604	Chr9:47258410-47258422	0	0	0	-
24:23345893-23346095	Chr9:47169559-47169560	0	0	0	-
24:42804503-42806712	Chr9:27643637-27644758	1	0	1	NKAIN2_protein_coding
24:46188163-46188379	Chr9:24244388-24244399	1	0	1	RSPO3_protein_coding
24:46686894-46687166	Chr9:23729079-23729089	1	0	1	SNAP91_protein_coding
24:50049550-50053300	Chr9:20374460-20374463	0	0	0	-
24:51147508-51148705	Chr9:19292285-19292305	0	0	0	-
24:55131909-55132333	Chr9:15256429-15256431	0	0	0	-
2457:195722-195990	Chr8:90297678-90297679	1	0	1	TMEFF1_protein_coding
2457:317248-317314	Chr8:90197332-90197335	1	1	0	LOC113897489_protein_coding
24:7578332-7578580	Chr9:62923423-62923435	0	0	0	-
248:1093663-1094202	Chr19:5922864-5923127	0	0	0	-
248:3275713-3276447	Chr19:3721274-3721285	0	0	0	-
248:3345346-3345639	Chr19:3654872-3654875	0	0	0	-
248:5870210-5870541	Chr19:1251081-1251094	0	0	0	-
249:2078322-2078443	Chr7:74383857-74383866	0	0	0	-
2492:113405-114521	Chr28:26844113-26844124	1	0	1	ADAMTS14_protein_coding
2492:459070-460061	Chr28:26506581-26506582	1	0	1	LRRC20_protein_coding
249:7490780-7490867	Chr9:78293242-78293243	0	0	0	-
249:7772372-7772884	Chr9:78574694-78574695	0	0	0	-
24:9897-16354	Chr9:70525915-70525928	0	0	0	-
25:12613610-12613801	Chr7:86972758-86972782	0	0	0	-
25:16230089-16230158	Chr7:83365503-83365506	0	0	0	-
25:16326415-16326693	Chr7:83269010-83269012	1	0	1	GRAMD2B_protein_coding
25:19478356-19478456	Chr7:80102871-80102894	0	0	0	-
25:19479592-19479780	Chr7:80113366-80113378	0	0	0	-
25:20901046-20901118	Chr7:78667411-78667412	0	0	0	-
252:1019225-1021745	Chr8:95373498-95374074	1	0	1	FKTN_protein_coding
25:21729376-21729483	Chr7:77829399-77829419	1	0	1	LOC113896326_protein_coding
25:2281824-2284412	Chr7:97217872-97217873	0	0	0	-
25:22862800-22862997	Chr7:76701369-76701393	0	0	0	-
2523:248318-248808	Chr27:22810951-22811137	0	0	0	-
25:2341166-2341222	Chr7:97161128-97161129	0	0	0	-
252:5015376-5016593	Chr8:99366251-99366260	1	0	1	AKAP2_protein_coding
252:540726-540924	Chr8:94895317-94895318	0	0	0	-
252:5426549-5426711	Chr8:99784698-99784708	0	0	0	-
2525:5330-5498	Chr8:87635935-87635938	0	0	0	-
2525:82178-84845	Chr8:87721274-87722400	0	0	0	-
25:28605126-28608373	Chr7:70671264-70672248	0	0	0	-
25:28866227-28866342	Chr7:70336235-70336243	0	0	0	-
25:3011269-3011603	Chr7:96487584-96487599	1	0	1	LOC113896351_protein_coding
253:1043424-1043697	Chr3:10730335-10730335	1	0	1	LOC113884434_protein_coding
25:36182947-36184746	Chr7:62873379-62873476	0	0	0	-
25:36733205-36733453	Chr7:62381897-62381897	1	0	1	SPOCK1_protein_coding
25:45083954-45089035	Chr7:53986674-53988970	1	0	1	PRELID2_protein_coding
25:45178634-45179396	Chr7:53897115-53897139	1	0	1	PRELID2_protein_coding
25:4678416-4678515	Chr7:94830251-94830290	1	0	1	TSPAN16_protein_coding
25:54355114-54355198	Chr7:44653166-44653167	1	0	1	MRPL22_protein_coding
2589:292319-292918	Chr25:19883338-19883347	1	0	1	ARHGAP17_protein_coding
2589:307921-307988	Chr25:19898498-19898499	1	0	1	ARHGAP17_protein_coding
259:1673213-1673331	Chr4:8708902-8708912	1	0	1	CNTNAP2_protein_coding
259:1797584-1797861	Chr4:8833298-8833308	1	0	1	CNTNAP2_protein_coding
259:3829730-3831927	Chr4:10868826-10868828	0	0	0	-
259:5992521-5993127	Chr4:13153450-13153452	0	0	0	-
260:2449774-2452096	Chr13:75273562-75273562	1	0	1	MACROD2_protein_coding
260:2958909-2960968	Chr13:75782315-75783477	1	0	1	MACROD2_protein_coding
260:4436708-4437084	Chr13:77254547-77254562	0	0	0	-
260:5875271-5876528	Chr13:78708385-78708390	0	0	0	-
260:9941850-9941904	Chr13:82805010-82805012	0	0	0	-
261:6427316-6427390	Chr8:66579495-66579501	0	0	0	-
262:11782580-11782891	Chr2:123901435-123901451	1	0	1	PTPRU_protein_coding
262:21363539-21363609	Chr2:114222556-114222564	1	0	1	LOC113876078_lncRNA
262:21733740-21733791	Chr2:113856498-113856500	0	0	0	-
262:22680206-22680328	Chr2:112919429-112919430	1	0	1	DOCK10_protein_coding
262:23452179-23452233	Chr2:112146442-112146443	0	0	0	-
2629:359427-359776	Chr4:64009147-64009149	0	0	0	-
2629:529930-530170	Chr4:64168056-64168062	1	0	1	BMT2_protein_coding
263:11696902-11697651	Chr11:11684400-11684430	1	0	1	EXOC6B_protein_coding
263:15981129-15981301	Chr11:16029065-16029067	1	0	1	RASGRP3_protein_coding
263:19198657-19198860	Chr11:19262705-19262706	1	0	1	STRN_protein_coding
263:20389364-20390837	Chr11:20441809-20441822	1	0	1	LOC113901110_lncRNA
263:21594312-21594424	Chr11:21639795-21639796	1	0	1	MAP4K3_protein_coding
263:21906386-21908439	Chr11:21945761-21946534	1	0	1	TMEM178A_protein_coding
263:28886574-28886626	Chr11:30460880-30460882	0	0	0	-
263:29798357-29798974	Chr11:31380643-31380645	0	0	0	-
263:29905608-29906086	Chr11:31487206-31487206	0	0	0	-
263:31453168-31460053	Chr11:33019195-33019195	1	0	1	NRXN1_protein_coding
263:33482157-33482689	Chr11:35061179-35061181	0	0	0	-
263:4538546-4538605	Chr11:4534798-4534803	1	0	1	REV1_protein_coding
263:5288863-5289666	Chr11:5282304-5282531	0	0	0	-
2638:6288-6403	Chr27:19036700-19036700	0	0	0	-
264:5472662-5472786	Chr4:19703753-19703759	0	0	0	-
264:5525628-5525720	Chr4:19756583-19756634	0	0	0	-
264:851334-851454	Chr13:57612204-57612204	1	0	1	PRTFDC1_protein_coding
267:2096129-2096487	Chr5:18723990-18724005	0	0	0	-
267:2437796-2437935	Chr5:18395198-18395203	1	0	1	LOC113892403_protein_coding
269:13196524-13200259	Chr17:59442239-59442241	1	0	1	ANAPC10_protein_coding
269:13855474-13855793	Chr17:58781858-58781862	0	0	0	-
269:2144399-2145683	Chr17:70492628-70492633	0	0	0	-
269:449372-450661	Chr17:72170148-72170159	1	0	1	KLHL2_protein_coding
269:611980-617892	Chr17:72007688-72009220	1	0	1	CPE_protein_coding
269:7443754-7443850	Chr17:65191474-65191477	1	0	1	LRBA_protein_coding
269:9130789-9134394	Chr17:63511136-63512130	0	0	0	-
270:2781901-2783360	Chr4:10950645-10951437	0	0	0	-
270:3014417-3014810	Chr4:10718387-10718388	0	0	0	-
270:4146386-4147465	Chr4:9591750-9591751	1	0	1	CNTNAP2_protein_coding
270:5281708-5281874	Chr4:8454361-8454362	1	0	1	CNTNAP2_protein_coding
270:6620640-6621518	Chr4:7133760-7133810	2	1	0	LRRC61_protein_codingZBED6CL_protein_coding
271:11795072-11795765	Chr12:74964754-74964759	1	0	1	FARP1_protein_coding
2712:63888-63964	Chr16:53662579-53662580	0	0	0	-
2712:67879-72798	Chr16:53657144-53658678	0	0	0	-
271:5797433-5798257	Chr12:80940246-80940737	0	0	0	-
271:6521973-6522103	Chr12:80209974-80209975	0	0	0	-
271:678374-678479	Chr4:7677490-7677491	0	0	0	-
271:7452248-7454540	Chr12:79275374-79276073	0	0	0	-
271:7953581-7953840	Chr12:78774051-78774061	0	0	0	-
271:840471-840847	Chr4:7839411-7839411	1	0	1	EZH2_protein_coding
272:990006-990122	Chr9:95093824-95093826	0	0	0	-
273:13200766-13201226	Chr8:80909621-80909656	0	0	0	-
273:1705452-1713114	Chr8:92433415-92433631	0	0	0	-
273:17651377-17655508	Chr8:76448569-76449751	2	1	0	LOC113897390_lncRNAFRMD3_protein_coding
273:19052943-19053000	Chr8:75041652-75041655	1	0	1	NFX1_protein_coding
273:2477684-2478913	Chr8:91675407-91675409	0	0	0	-
273:4301032-4301094	Chr8:89847423-89847423	0	0	0	-
273:5996943-5997047	Chr8:88124042-88124043	0	0	0	-
2738:1381781-1384993	Chr7:1120641-1120752	1	0	1	TMEM232_protein_coding
273:871990-872050	Chr28:34194205-34194207	0	0	0	-
274:10996302-10998068	Chr8:34097894-34097905	1	0	1	PTPRD_protein_coding
274:13305081-13305344	Chr8:36417623-36417625	1	0	1	LOC113897041_lncRNA
274:16240986-16241199	Chr8:39359950-39359957	1	0	1	RCL1_protein_coding
274:2592375-2592734	Chr8:25632499-25632500	1	0	1	ADAMTSL1_protein_coding
274:27527079-27527137	Chr8:50643776-50643776	1	0	1	TRPM6_protein_coding
274:32384986-32385070	Chr8:55514610-55514619	1	0	1	LOC113897144_lncRNA
274:34827971-34828041	Chr8:58780734-58780737	1	0	1	LOC113897152_lncRNA
274:4004869-4004932	Chr8:27075776-27075787	0	0	0	-
274:8566777-8567686	Chr8:31659983-31659998	0	0	0	-
274:9141961-9142194	Chr8:32230516-32230528	0	0	0	-
275:2621899-2622349	Chr14:10756171-10756185	0	0	0	-
275:291714-292178	Chr14:13076694-13076696	0	0	0	-
275:5458640-5460013	Chr3:77426919-77426944	0	0	0	-
275:5849098-5850451	Chr3:77029624-77030305	0	0	0	-
275:753018-753272	Chr2:133583691-133583738	0	0	0	-
275:840215-840543	Chr2:133671042-133671052	1	0	1	PAX7_protein_coding
2771:767075-767318	Chr5:118540872-118540915	0	0	0	-
2778:35595-44498	Chr9:13448325-13453259	0	0	0	-
278:1220725-1221777	Chr22:24004151-24004158	1	0	1	ADAMTS9_protein_coding
278:171159-171273	Chr22:25064278-25064286	1	0	1	MAGI1_protein_coding
278:3587086-3587453	Chr22:21659321-21659337	1	0	1	PTPRG_protein_coding
278:39158-39622	Chr22:25195938-25195939	1	0	1	MAGI1_protein_coding
278:914635-917825	Chr22:24305357-24305378	1	0	1	LOC113880911_lncRNA
280:18508-18637	Chr17:34300782-34300797	0	0	0	-
280:2245429-2246223	Chr17:36513204-36513204	1	0	1	FSTL5_protein_coding
280:2342905-2343214	Chr17:36609870-36609881	0	0	0	-
280:2563956-2564110	Chr17:36831442-36831449	0	0	0	-
280752:8308-8685	Chr15:74981440-74981651	1	0	1	CNTN5_protein_coding
281:1868961-1869569	Chr9:32990234-32990241	1	0	1	SLC35F1_protein_coding
281:2215228-2215530	Chr9:33335926-33335939	1	0	1	LOC113898202_lncRNA
282:1732737-1732877	Chr8:63016694-63016708	1	0	1	CORO2A_protein_coding
282:2452661-2452993	Chr8:63738660-63738664	1	0	1	COL15A1_protein_coding
282:2681245-2681871	Chr8:63966797-63966798	0	0	0	-
282:2743024-2743320	Chr8:64027090-64027100	0	0	0	-
282529:101742-102619	ChrX:8342350-8342352	1	0	1	ARHGAP6_protein_coding
282722:143890-149719	Chr21:2736160-2738249	0	0	0	-
282:862590-869738	Chr8:62148039-62149443	0	0	0	-
282:864598-870256	Chr8:62149413-62149464	0	0	0	-
283:1041774-1042593	Chr2:9809409-9809421	0	0	0	-
283:1378719-1378771	Chr2:9469739-9469742	1	0	1	FAM171B_protein_coding
283:1996241-1996523	Chr2:8837314-8837319	1	0	1	CALCRL_protein_coding
2832:382946-383155	Chr3:80202749-80202764	1	0	1	DNAJC6_protein_coding
283:4328914-4329939	Chr2:6453048-6453662	0	0	0	-
283:4372497-4372585	Chr2:6410520-6410520	1	0	1	ANKAR_protein_coding
284:2379324-2379469	Chr4:4576876-4576881	0	0	0	-
284:2382255-2382357	Chr14:49290205-49290205	0	0	0	-
284:3343735-3344072	Chr14:50262140-50262143	0	0	0	-
284:343741-348796	Chr15:45640268-45640269	1	0	1	SPON1_protein_coding
284:4327745-4327815	Chr4:2637312-2637323	0	0	0	-
284815:324339-324438	ChrX:119662513-119662517	0	0	0	-
2849:506476-506545	Chr12:55041353-55041354	0	0	0	-
284:992194-992286	Chr15:44931355-44931373	1	0	1	ARNTL_protein_coding
286:1495959-1496292	Chr17:67766465-67766470	1	0	1	ARFIP1_protein_coding
2861:861549-862465	Chr1:140686782-140686816	0	0	0	-
286:2356151-2356667	Chr1:60530980-60531001	1	0	1	LSAMP_protein_coding
286:256649-256739	Chr1:62674048-62674050	0	0	0	-
286540:318130-318213	Chr3:35212350-35212350	1	0	1	LOC113889539_protein_coding
286:900101-900282	Chr17:68368048-68368052	1	0	1	MND1_protein_coding
287152:1302923-1303132	ChrX:120902685-120902686	0	0	0	-
287:1656661-1657129	Chr21:53024481-53024708	0	0	0	-
287:670381-671086	Chr21:52019955-52020386	0	0	0	-
287782:22821-23543	Chr12:1383290-1383291	0	0	0	-
287782:35902-37431	Chr12:1395640-1395642	0	0	0	-
287:899948-900553	Chr18:880789-880789	1	1	0	LOC113875921_lncRNA
288080:7592-17672	Chr12:57450871-57457293	0	0	0	-
289:1009063-1009350	Chr6:71905416-71905460	1	0	1	PPAT_protein_coding
289:1293233-1293286	Chr6:71620386-71620387	1	0	1	KIAA1211_protein_coding
289:434130-435423	Chr6:72491156-72491205	1	0	1	POLR2B_protein_coding
290:2389867-2389956	Chr27:2525352-2525394	1	0	1	CSMD1_protein_coding
291:1548544-1548950	Chr11:86490472-86490497	0	0	0	-
291:2409984-2410137	Chr11:87333271-87333272	0	0	0	-
2934:168839-168906	Chr14:30496952-30496952	1	0	1	PDE7A_protein_coding
2934:187256-187321	Chr14:30515299-30515305	0	0	0	-
293:4207093-4207834	Chr6:1456200-1456424	1	0	1	MARCH1_protein_coding
293:4591346-4591442	Chr6:1108347-1108354	1	0	1	MARCH1_protein_coding
293:4651316-4651529	Chr6:1068223-1068226	0	0	0	-
294:461805-462387	Chr22:33569340-33569344	1	0	1	CNTN3_protein_coding
295:1494038-1494908	Chr5:65957521-65957522	0	0	0	-
295:1550790-1551472	Chr5:66013313-66013439	0	0	0	-
2953:81932-82361	Chr14:29225408-29225409	0	0	0	-
296:2316375-2316843	Chr7:33755847-33755911	0	0	0	-
2973:191114-192002	Chr4:20315460-20315470	0	0	0	-
2973:395799-396243	Chr4:20111992-20112274	0	0	0	-
298:2406050-2406220	Chr2:12833113-12833114	0	0	0	-
2984:971274-971613	Chr24:14743844-14743854	0	0	0	-
300:2090473-2094934	Chr3:67290965-67293467	1	0	1	AK5_protein_coding
300:3634798-3635596	Chr3:68835389-68835390	1	0	1	ST6GALNAC3_protein_coding
3013:6656-6732	Chr14:4577611-4577612	1	0	1	FAM135B_protein_coding
3022:232719-232997	Chr9:32772738-32772748	1	0	1	SLC35F1_protein_coding
303:276486-276581	Chr19:6863048-6863062	0	0	0	-
303:717749-717864	Chr24:50464710-50464719	1	0	1	MRO_protein_coding
3042:216102-216671	Chr3:6712035-6712037	1	0	1	DDR2_protein_coding
3042:368013-368328	Chr3:6565850-6565864	0	0	0	-
304:2407727-2409804	Chr9:21693114-21693186	1	0	1	LOC113898126_lncRNA
304:310392-310545	Chr9:23788809-23788824	0	0	0	-
3045:564259-564540	Chr17:14933376-14933384	1	0	1	NOS1_protein_coding
304:722210-722353	Chr9:23371544-23371565	1	0	1	ME1_protein_coding
305:244331-244695	Chr16:61543293-61543298	0	0	0	-
305:3191985-3192105	Chr16:64495309-64495320	0	0	0	-
3062:1005108-1005924	Chr19:58756475-58756477	1	0	1	SDK2_protein_coding
3062:881306-881433	Chr19:58875048-58875064	1	0	1	SDK2_protein_coding
3067:478297-478349	Chr3:21551049-21551050	1	0	1	PDZK1_protein_coding
3081:296720-296881	Chr11:101249992-101249993	1	0	1	MED27_protein_coding
310:1687881-1694212	Chr5:4500604-4502701	0	0	0	-
310:453062-454782	Chr20:69223371-69223643	0	0	0	-
3113:988127-988535	Chr15:49587439-49587441	1	0	1	SERGEF_protein_coding
3135:276587-276641	Chr16:70267742-70267747	0	0	0	-
3135:496037-496133	Chr16:70048338-70048339	1	0	1	NSL1_protein_coding
314:169906-171025	Chr14:43189748-43189765	0	0	0	-
314:176659-177437	Chr14:43195379-43195380	0	0	0	-
314:652774-652892	Chr14:43672178-43672179	0	0	0	-
314:670331-670596	Chr14:43689621-43689631	0	0	0	-
316:62240-62898	Chr4:77026642-77026643	1	0	1	MAGI2_protein_coding
317:4474124-4474560	Chr1:93143846-93143848	1	0	1	NLGN1_protein_coding
317:6166861-6166995	Chr1:94839432-94839444	1	0	1	FNDC3B_protein_coding
3187:1167897-1168921	Chr3:49154773-49154774	0	0	0	-
3187:1196216-1196490	Chr3:49182257-49182272	1	0	1	ABCD3_protein_coding
3187:323199-324634	Chr3:48319459-48320130	0	0	0	-
319:1540903-1541755	Chr2:110933495-110933510	1	0	1	ACSL3_protein_coding
319:1669410-1669589	Chr2:111061001-111061201	0	0	0	-
3192:585389-585446	Chr16:31250272-31250272	1	0	1	KIF26B_protein_coding
3202:35446-35545	Chr7:47420704-47420709	0	0	0	-
320:425709-426149	Chr10:95308841-95308848	1	0	1	LOC113899209_lncRNA
3208:738449-738638	Chr8:41656974-41656991	1	0	1	VLDLR_protein_coding
3210:3083416-3083965	Chr6:17604394-17604625	0	0	0	-
3210:4985276-4985432	Chr6:19509802-19509807	1	0	1	GSTCD_protein_coding
3226:2757246-2757557	Chr20:18493177-18493181	0	0	0	-
3226:5201423-5201884	Chr20:20942596-20942613	0	0	0	-
3229:929491-929670	Chr17:19777099-19777112	1	0	1	CLIP1_protein_coding
3231:371512-371617	Chr5:63034137-63034150	1	0	1	RPS26_protein_coding
3233:132897-133334	Chr1:44923084-44923086	0	0	0	-
3233:801018-801924	Chr1:45599417-45599425	1	0	1	SENP7_protein_coding
3240:1995451-1995766	Chr6:23875503-23875504	1	0	1	PPP3CA_protein_coding
3240:2126787-2126849	Chr6:23744520-23744532	1	0	1	PPP3CA_protein_coding
3240:2330412-2331061	Chr6:23541835-23542003	0	0	0	-
3244:265660-266209	Chr12:3960399-3960724	0	0	0	-
3245:1106011-1108799	Chr2:85321885-85323206	0	0	0	-
3245:1697742-1698110	Chr2:84750273-84750279	1	0	1	HECW2_protein_coding
3245:523352-523470	Chr2:85907532-85907547	1	0	1	SF3B1_protein_coding
3246:950385-950758	Chr4:111943262-111943275	0	0	0	-
325:1053391-1053683	Chr8:24975285-24975299	1	0	1	SAXO1_protein_coding
326:1903484-1903542	Chr9:50719875-50719878	0	0	0	-
326:2605763-2608768	Chr9:50027115-50027856	1	0	1	MCHR2_protein_coding
329:1368070-1368308	Chr14:8879316-8879317	1	0	1	KCNQ3_protein_coding
329:1511996-1512172	Chr14:9023068-9023073	0	0	0	-
329:5660-5746	Chr14:7500608-7500612	0	0	0	-
329:603358-603740	Chr1:13656038-13656047	0	0	0	-
330:1230896-1231008	Chr10:87900619-87900631	0	0	0	-
3303:265198-265671	Chr9:42301088-42301089	1	0	1	SEC63_protein_coding
3303:284134-284191	Chr9:42282632-42282633	1	0	1	SEC63_protein_coding
3314:31975-32130	Chr2:131647586-131647595	0	0	0	-
3314:531145-531531	Chr2:132144835-132144839	1	0	1	PLA2G2F_protein_coding
3331:730760-731055	Chr5:115129726-115129752	0	0	0	-
334:272108-272500	Chr21:68127465-68127465	0	0	0	-
3389:1160619-1161050	Chr3:3649303-3649319	1	0	1	LMX1A_protein_coding
3389:1661812-1662062	Chr3:4151411-4151419	1	0	1	PBX1_protein_coding
339:142744-142919	Chr6:6617778-6617855	2	0	1	LOC113893995_lncRNASYNPO2_protein_coding
340:549395-549539	Chr4:108159528-108159538	0	0	0	-
340:944811-945115	Chr4:107763137-107763138	1	0	1	SGCE_protein_coding
3416:395982-396075	Chr12:60828362-60828363	0	0	0	-
3416:594686-595206	Chr12:61026865-61026871	0	0	0	-
342:242599-242680	Chr4:74696948-74696951	1	0	1	RELN_protein_coding
3457:289477-289868	Chr14:27521966-27521967	0	0	0	-
3457:779410-779500	Chr14:27041142-27041143	1	0	1	LOC113903998_pseudogene
3457:884956-885396	Chr14:26935693-26935705	0	0	0	-
3457:958236-958430	Chr14:26862675-26862676	0	0	0	-
3493:1703079-1703479	Chr22:32444685-32444686	1	0	1	PDZRN3_protein_coding
349:908672-908924	Chr10:55984613-55984627	1	0	1	SLC12A1_protein_coding
350:263982-264047	Chr13:79595992-79595997	0	0	0	-
350:857303-857797	Chr13:80189362-80189375	1	0	1	LOC113903727_lncRNA
351:2038896-2039160	Chr11:99074057-99074075	0	0	0	-
351:86678-86817	Chr2:8746761-8746768	0	0	0	-
352:184816-185196	Chr2:73422752-73422762	0	0	0	-
352:928734-930599	Chr2:72560552-72560707	1	0	1	GLI2_protein_coding
353:1754388-1754708	Chr12:1918543-1918556	0	0	0	-
353:2850938-2851203	Chr12:786220-786337	0	0	0	-
358:591095-591380	Chr2:15831539-15831581	0	0	0	-
361:1633644-1633711	Chr13:48771802-48771803	1	0	1	SVIL_protein_coding
361:47193-47516	Chr13:50361293-50361294	1	0	1	CACNB2_protein_coding
361:755987-756751	Chr13:49666577-49666583	0	0	0	-
3632:166009-166824	Chr1:64244271-64244284	1	0	1	MAATS1_protein_coding
3632:258169-258243	Chr1:64152970-64152971	1	0	1	PLA1A_protein_coding
3632:484092-484182	Chr1:63932369-63932371	1	0	1	ARHGAP31_protein_coding
3632:80718-80823	Chr1:64329051-64329076	1	0	1	MAATS1_protein_coding
3646:880890-881774	Chr10:57881348-57881533	0	0	0	-
3719:1183557-1184035	Chr2:13774088-13774239	0	0	0	-
3723:193454-193523	Chr9:17317322-17317322	0	0	0	-
3748:82945-83048	Chr12:48935611-48935614	0	0	0	-
377:1047295-1047395	Chr8:9921648-9921660	1	0	1	EXTL3_protein_coding
377:1655887-1655994	Chr8:9203415-9203416	0	0	0	-
377:3186331-3186460	Chr8:7584519-7584521	0	0	0	-
3774:928745-928864	Chr13:77003283-77003299	0	0	0	-
377:630869-630961	Chr27:28944318-28944321	0	0	0	-
3779:536730-536802	Chr13:59500644-59500646	0	0	0	-
3786:70531-70613	Chr26:27515106-27515107	1	0	1	PDCD11_protein_coding
3786:740291-740357	Chr26:28223779-28223780	2	1	0	ARL3_protein_codingLOC113884661_lncRNA
381:1713986-1714188	Chr1:21359387-21359396	0	0	0	-
381:3053978-3054368	Chr1:22702462-22702472	0	0	0	-
381:7886258-7886927	Chr1:27566456-27566465	0	0	0	-
381:7970862-7971122	Chr1:27657391-27657391	0	0	0	-
382:1835581-1837559	Chr3:38889848-38890276	0	0	0	-
3839:135924-137460	Chr1:108817022-108817025	1	0	1	RSRC1_protein_coding
385:1027928-1028689	Chr1:79533588-79533592	0	0	0	-
385:1784141-1784270	Chr1:80288476-80288477	1	0	1	FETUB_protein_coding
386:318158-318871	Chr12:9556579-9556587	0	0	0	-
386:473382-476259	Chr12:9400356-9401935	0	0	0	-
386:731021-731081	Chr12:9141112-9141112	0	0	0	-
388:290546-290826	Chr13:40979580-40979742	0	0	0	-
3896:164413-164473	Chr11:22205287-22205300	0	0	0	-
392:1103141-1104809	Chr8:34429905-34430412	1	0	1	PTPRD_protein_coding
395:2765578-2765722	Chr8:90632319-90632319	0	0	0	-
395:288064-289028	Chr5:47288003-47288007	0	0	0	-
395:2897-2949	Chr8:87853549-87853553	0	0	0	-
395:326712-326885	Chr5:47325677-47325686	0	0	0	-
395:610622-610706	Chr8:88459220-88459234	0	0	0	-
396:382578-384959	Chr12:26010116-26010129	1	0	1	NBEA_protein_coding
399:1205677-1205989	Chr8:49722690-49722693	0	0	0	-
399:2117428-2117914	Chr8:50633125-50633143	1	0	1	TRPM6_protein_coding
401:2919516-2919657	Chr17:47703788-47703788	0	0	0	-
401:4362582-4362709	Chr17:49146870-49146871	0	0	0	-
401:573165-574029	Chr17:45336562-45336578	0	0	0	-
402:367355-368544	Chr1:123025704-123025709	0	0	0	-
402:430138-431436	Chr9:29397597-29397601	0	0	0	-
403:39608-39980	Chr4:23287250-23287251	1	0	1	CHCHD3_protein_coding
403:953978-954800	Chr4:24198463-24198513	0	0	0	-
4041:1060433-1060563	Chr16:15694355-15694356	0	0	0	-
4041:1174698-1175885	Chr16:15808842-15808842	0	0	0	-
4088:175797-176978	Chr4:97899407-97899641	0	0	0	-
4088:937488-938232	Chr4:97138152-97138561	1	0	1	DGKB_protein_coding
409:135102-135856	Chr15:33521811-33521811	0	0	0	-
409:415396-415468	Chr2:66469693-66469697	1	0	1	DPP10_protein_coding
409:78926-79023	Chr14:36400724-36400738	1	0	1	KCNB2_protein_coding
409:904710-904812	Chr2:66961300-66961307	1	0	1	DPP10_protein_coding
411:1334213-1334321	Chr18:33852936-33852951	0	0	0	-
411:1606028-1606930	Chr18:33583334-33583348	0	0	0	-
411:2604865-2606718	Chr18:32570583-32570584	0	0	0	-
413:1023884-1024091	Chr11:52059823-52059829	0	0	0	-
413:127462-127533	Chr11:51168259-51168260	0	0	0	-
413:1599078-1602115	Chr11:52625100-52626852	0	0	0	-
413:4101630-4102233	Chr11:55136711-55136759	1	0	1	CTNNA2_protein_coding
413:4324100-4329170	Chr11:55360867-55360869	1	0	1	CTNNA2_protein_coding
413:4691456-4691603	Chr11:55722964-55722973	1	0	1	CTNNA2_protein_coding
413:4727975-4728725	Chr11:55759356-55759819	1	0	1	CTNNA2_protein_coding
414:347520-348037	Chr15:56181087-56181096	1	0	1	DSCAML1_protein_coding
417:444851-445090	Chr6:108163536-108163538	0	0	0	-
418:551755-552840	Chr5:49144699-49144714	0	0	0	-
418:74836-75185	Chr5:48662903-48662916	1	0	1	SYN3_protein_coding
418:814967-815353	Chr5:49408731-49408733	1	0	1	BTBD11_protein_coding
419:787610-787870	Chr13:6535035-6535039	1	0	1	PREX1_protein_coding
420:1145425-1147644	Chr1:117190671-117190683	0	0	0	-
420:1288714-1288974	Chr1:117045645-117045646	0	0	0	-
420:145835-146998	Chr1:118188356-118188727	0	0	0	-
421:257432-259584	Chr29:40440374-40440377	1	0	1	DLG2_protein_coding
421:331627-331740	Chr29:40368290-40368302	1	0	1	DLG2_protein_coding
421:479005-479980	Chr27:1018448-1018450	1	0	1	DLGAP2_protein_coding
423:469589-469737	Chr26:32758071-32758073	1	0	1	UBTD1_protein_coding
423:74548-75107	Chr26:33151965-33151965	1	0	1	SLIT1_protein_coding
427:181718-182094	Chr1:91849713-91849714	1	0	1	NAALADL2_protein_coding
4281:72692-72997	Chr9:32473026-32473031	1	0	1	CEP85L_protein_coding
428:1929915-1930074	Chr4:71923877-71923884	0	0	0	-
428:748465-749564	Chr3:26526969-26526983	0	0	0	-
429:1660137-1660894	Chr22:27706184-27706193	1	0	1	FAM19A1_protein_coding
429:3386816-3387064	Chr22:29428259-29428271	0	0	0	-
429:4580176-4580552	Chr22:30622046-30622058	1	0	1	FOXP1_protein_coding
430:2688652-2688913	Chr2:57285665-57285668	0	0	0	-
430:3579154-3579503	Chr2:56386894-56386906	1	0	1	LRP1B_protein_coding
431:662635-663880	Chr14:19836507-19836580	1	0	1	PRKDC_protein_coding
432:1422906-1423052	Chr6:82736304-82736318	0	0	0	-
432:1423887-1424148	Chr6:82735483-82735498	0	0	0	-
4326:315834-316529	Chr6:14120216-14120223	0	0	0	-
4339:48638-49116	Chr11:56579952-56579964	0	0	0	-
434:1396128-1400373	Chr7:26857931-26858148	0	0	0	-
434:2651957-2652107	Chr7:25577566-25577572	0	0	0	-
435:994534-994710	Chr3:118152048-118152084	1	1	0	LOC113890233_lncRNA
440:1491658-1491978	Chr2:47886549-47886552	1	0	1	LOC113904348_lncRNA
440:5990257-5990355	Chr2:52453079-52453080	1	0	1	GTDC1_protein_coding
440:6889038-6889362	Chr2:53351393-53351396	1	0	1	ARHGAP15_protein_coding
440:6910535-6911781	Chr2:53372544-53372546	1	0	1	ARHGAP15_protein_coding
440:7489529-7489890	Chr2:53951105-53951121	0	0	0	-
440:7508004-7508169	Chr2:53969210-53969211	0	0	0	-
441:101630-101850	Chr15:34648755-34648756	0	0	0	-
4416:402641-404114	Chr3:53853931-53853941	1	0	1	LRRC8B_protein_coding
4416:812487-813020	Chr3:53446703-53447489	0	0	0	-
442:1661705-1662008	Chr1:103307256-103307258	0	0	0	-
445:5864970-5865180	ChrX:5919921-5919924	0	0	0	-
445:6048344-6048503	ChrX:6106299-6106301	0	0	0	-
447:627941-628094	Chr28:7739351-7739353	0	0	0	-
455:634093-637638	Chr1:95973303-95974074	0	0	0	-
457:728190-728310	Chr24:54704338-54704356	0	0	0	-
457:812595-813124	Chr24:54788615-54788631	1	0	1	TCF4_protein_coding
468:804731-805062	Chr25:13040546-13040562	1	0	1	GALNT17_protein_coding
470:380675-381989	Chr5:31376964-31376967	1	0	1	SLCO1A2_protein_coding
471:1282782-1282949	Chr10:101767937-101767941	1	0	1	PSMC1_protein_coding
471:1375009-1375080	Chr10:101857330-101857333	1	0	1	NRDE2_protein_coding
473:1272064-1274935	Chr26:30130956-30131125	0	0	0	-
4755:465985-466268	Chr6:965714-965729	0	0	0	-
4755:807795-808039	Chr6:620655-620774	0	0	0	-
476:28037-28473	Chr7:23275775-23275788	0	0	0	-
476:938979-939491	Chr7:24473460-24473734	0	0	0	-
479:2710394-2710556	Chr7:107639638-107639652	1	0	1	OBSCN_protein_coding
480:632813-637334	Chr5:31655338-31657922	0	0	0	-
4833:9512-9734	Chr8:2348698-2348709	0	0	0	-
484:618610-618846	Chr15:17378297-17378306	1	0	1	LDLRAD3_protein_coding
484:637793-638053	Chr15:17397253-17397380	1	0	1	LDLRAD3_protein_coding
4850:536340-536547	Chr20:12825720-12825783	1	0	1	MAST4_protein_coding
4850:541416-541547	Chr20:12820800-12820862	1	0	1	MAST4_protein_coding
485:160599-160702	Chr6:2078683-2078701	1	0	1	MARCH1_protein_coding
485:237861-238373	Chr6:2156087-2156094	1	0	1	MARCH1_protein_coding
485:37674-37792	Chr3:84884130-84884164	0	0	0	-
494:574792-574980	Chr8:26406928-26406934	1	0	1	SH3GL2_protein_coding
497:238465-238686	Chr21:60957000-60957001	1	0	1	BDKRB2_protein_coding
5012:227141-227277	Chr20:18290280-18290281	0	0	0	-
5012:982692-982778	Chr20:17524961-17524977	0	0	0	-
501:828833-829193	Chr2:46196236-46196236	0	0	0	-
5034:511128-511406	Chr3:100068196-100068565	0	0	0	-
5034:761873-761967	Chr3:100319027-100319076	1	0	1	MAST2_protein_coding
503:61401-61590	Chr20:40411157-40411165	0	0	0	-
5037:35511-35717	ChrX:28239566-28239567	1	0	1	IL1RAPL1_protein_coding
506:599876-600020	Chr16:38246946-38246946	0	0	0	-
511:30694-30806	Chr7:11466844-11466846	0	0	0	-
512:446686-446962	Chr5:35655303-35655313	0	0	0	-
514:416754-416807	Chr28:9287267-9287269	0	0	0	-
514:712848-713276	Chr26:17912559-17912562	0	0	0	-
514:843291-843888	Chr26:17781901-17781901	1	0	1	CASP7_protein_coding
519:689525-689798	Chr4:39793310-39793330	0	0	0	-
523:425980-426200	Chr25:38670836-38670842	1	0	1	LOC113883516_lncRNA
529:931494-932111	Chr2:129609811-129609811	1	0	1	EPHB2_protein_coding
531:353977-354097	Chr11:92059565-92059576	1	0	1	TTLL11_protein_coding
531:549984-550070	Chr12:48887724-48887724	0	0	0	-
532:361422-361616	Chr4:81134670-81134672	1	0	1	CACNA2D1_protein_coding
532:852275-852490	Chr24:10843142-10843143	0	0	0	-
534:968589-968776	Chr18:38851842-38851849	0	0	0	-
536:614089-614728	Chr1:47584218-47584219	0	0	0	-
540:139649-139758	Chr16:78229179-78229180	0	0	0	-
542:1889836-1889897	Chr6:96338344-96338345	1	0	1	LOC113894441_protein_coding
542:2129752-2130170	Chr6:96102578-96102591	1	0	1	LOC113894441_protein_coding
542:3175314-3222992	Chr9:6657773-6670981	0	0	0	-
542:790681-790994	Chr6:97417451-97417453	1	0	1	COPS4_protein_coding
542:827335-828192	Chr6:97380900-97380937	0	0	0	-
544:56025-56249	Chr15:13575795-13575800	1	0	1	LRRC4C_protein_coding
546:2579128-2579284	Chr22:34635724-34635745	1	0	1	CHL1_protein_coding
546:2806067-2806843	Chr22:34408158-34408162	0	0	0	-
547:1370373-1370614	Chr21:26418174-26418185	1	0	1	ARNT2_protein_coding
547:1520973-1521687	Chr21:26569243-26569251	0	0	0	-
547:991403-991672	Chr21:26039692-26039706	1	0	1	BCL2A1_protein_coding
551:100776-101321	Chr11:63187157-63187165	0	0	0	-
551:435571-435684	Chr11:63521972-63521979	0	0	0	-
554:126553-127579	Chr8:11622129-11622147	1	0	1	LOC113896935_lncRNA
554:1541176-1541288	Chr11:1587263-1587265	1	0	1	LOC113900903_protein_coding
554:1898724-1899251	Chr11:1942767-1942772	1	1	0	ZNF2_protein_coding
555:310658-311679	Chr7:83478063-83478072	1	0	1	LMNB1_protein_coding
557:1148802-1148883	Chr2:49716643-49716647	0	0	0	-
557:2331595-2332039	Chr2:50904638-50904639	0	0	0	-
559:575657-576071	Chr3:29281310-29281341	0	0	0	-
559:57871-58186	Chr3:29789502-29789690	1	0	1	PHTF1_protein_coding
559:75706-75784	ChrX:4844738-4844804	0	0	0	-
562:313667-315104	Chr23:6504707-6504956	0	0	0	-
562:685096-685150	Chr25:17127134-17127137	1	0	1	GSG1L_protein_coding
562:888131-889937	Chr23:5922444-5923379	1	0	1	HMGCLL1_protein_coding
563:87312-87524	Chr16:21702857-21702861	0	0	0	-
571:1088931-1089146	Chr7:15111407-15111407	0	0	0	-
573:255204-256101	Chr26:38777767-38777769	0	0	0	-
576:159118-159252	Chr1:133743624-133743637	1	0	1	EPHB1_protein_coding
582:156059-156331	Chr25:33550536-33550545	0	0	0	-
583:1016810-1017423	Chr4:100610981-100610992	1	0	1	PHF14_protein_coding
583:1508105-1509109	Chr4:100121345-100121372	1	0	1	THSD7A_protein_coding
583:1839477-1839650	Chr4:99718639-99718654	0	0	0	-
585:248156-248356	Chr9:28953764-28953794	0	0	0	-
592:125939-126097	Chr20:15890968-15890970	0	0	0	-
592:583218-583428	Chr20:16360308-16360322	0	0	0	-
593:159558-160869	Chr11:9787715-9787715	0	0	0	-
597:140553-140611	Chr20:13275236-13275239	0	0	0	-
599:1825300-1825954	Chr5:11694932-11695005	0	0	0	-
601:134324-134414	Chr15:19986058-19986063	1	0	1	KIAA1549L_protein_coding
601:2662182-2662728	Chr15:22494176-22494188	0	0	0	-
603:680512-680965	Chr15:67662289-67662299	1	0	1	GUCY1A2_protein_coding
604:174230-174601	Chr4:65890293-65890294	1	0	1	FOXP2_protein_coding
604:271950-272013	Chr4:65987715-65987726	0	0	0	-
617:295835-295980	Chr15:60307369-60307371	1	0	1	DRD2_protein_coding
627:10390222-10390315	Chr8:104729616-104729666	0	0	0	-
627:1123851-1128452	Chr8:95474739-95475746	0	0	0	-
627:13234650-13234834	Chr8:107577904-107577910	0	0	0	-
627:4395297-4395370	Chr8:98747284-98747286	1	0	1	EPB41L4B_protein_coding
627:5276500-5276566	Chr8:99632974-99632987	1	0	1	AKAP2_protein_coding
627:6065405-6065509	Chr8:100424438-100424442	1	0	1	LPAR1_protein_coding
628:1754301-1754392	Chr22:39251375-39251379	1	0	1	ITPR1_protein_coding
628:3546033-3546447	Chr22:37462975-37462981	1	0	1	CNTN4_protein_coding
629:1480248-1481218	Chr21:47355202-47355202	1	0	1	LOC113879601_pseudogene
629:2210617-2210717	Chr21:48035924-48035932	0	0	0	-
629:467384-467570	Chr7:98277957-98277963	1	0	1	CACNA1A_protein_coding
629:493782-493874	Chr7:98251757-98251759	1	0	1	CACNA1A_protein_coding
629:95966-97574	Chr24:60229668-60230607	1	1	0	CDH20_protein_coding
633:1218568-1218628	Chr12:52777751-52777760	0	0	0	-
633:157185-157251	Chr10:74108999-74109000	0	0	0	-
633:1977972-1978812	Chr12:53520942-53520947	0	0	0	-
633:939676-940451	Chr10:74889073-74889078	1	0	1	GALNT16_protein_coding
633:949861-951402	Chr10:74898467-74898498	1	0	1	GALNT16_protein_coding
636:921890-922170	Chr3:45823042-45823043	1	0	1	DPYD_protein_coding
638:407280-409166	Chr1:54106694-54106695	0	0	0	-
64:15865691-15865846	Chr14:19042619-19042628	0	0	0	-
64:26387705-26389153	Chr14:30562994-30563330	0	0	0	-
64:30642676-30643349	Chr14:34811186-34811749	0	0	0	-
64:31961038-31962462	Chr14:36157496-36158038	0	0	0	-
64:35334296-35334428	Chr14:39527371-39527383	0	0	0	-
64:37336641-37336979	Chr14:41530714-41530734	0	0	0	-
64:42501036-42501633	Chr14:46696704-46696708	1	0	1	EXT1_protein_coding
64:4678574-4679683	Chr14:6216148-6216150	0	0	0	-
64:48714134-48714190	Chr14:52873366-52873367	0	0	0	-
64:49485831-49486184	Chr14:53635804-53635818	0	0	0	-
64:51054469-51055162	Chr14:55216187-55216458	1	0	1	PKHD1L1_protein_coding
64:51264127-51264472	Chr14:55454977-55455365	1	0	1	NUDCD1_protein_coding
64:51509646-51509925	Chr14:55695259-55695274	0	0	0	-
64:55385357-55387361	Chr14:59486367-59487223	1	0	1	ZFPM2_protein_coding
645:567546-567664	Chr1:135077465-135077480	1	0	1	LOC113895050_protein_coding
64:56482134-56482618	Chr14:60582669-60582671	0	0	0	-
64:64865926-64866282	Chr14:68988327-68988523	0	0	0	-
64:69308716-69309179	Chr14:73379484-73379486	1	0	1	SLC26A7_protein_coding
650:191699-192044	Chr12:27858950-27858959	0	0	0	-
650:829443-829632	Chr12:27220687-27220689	0	0	0	-
652:273251-273417	Chr7:85141012-85141014	1	0	1	LOC113895624_lncRNA
65:24127612-24129323	Chr16:56063326-56063326	1	0	1	TNR_protein_coding
65:2983275-2984074	Chr16:77266338-77266353	0	0	0	-
653:1343162-1343249	Chr13:32099289-32099289	0	0	0	-
653:171595-171907	Chr13:33260270-33260284	0	0	0	-
65:32170551-32170729	Chr16:48078767-48078786	0	0	0	-
65:34394255-34394340	Chr16:45851441-45851445	1	0	1	CAMTA1_protein_coding
653:475951-476377	Chr18:61002837-61002838	0	0	0	-
653:630347-630436	Chr13:32803462-32803474	0	0	0	-
65:36312380-36313025	Chr16:43884833-43884840	0	0	0	-
653:719456-719638	Chr18:60756520-60756535	1	0	1	VAT1L_protein_coding
65:44695589-44696372	Chr16:35401713-35402039	0	0	0	-
65:55063749-55063882	Chr16:25072424-25072434	0	0	0	-
65:56714488-56714651	Chr16:23431676-23431766	1	0	1	MARK1_protein_coding
65:56720423-56722304	Chr16:23425898-23425920	1	0	1	MARK1_protein_coding
65:59299406-59299648	Chr16:20846338-20846350	0	0	0	-
65:62117147-62118350	Chr16:18002226-18002227	0	0	0	-
65:62167733-62167974	Chr16:17945496-17945549	0	0	0	-
65:6388995-6389223	Chr16:73850686-73850746	0	0	0	-
656:413317-419157	Chr4:84591268-84592763	0	0	0	-
65:65453076-65453150	Chr16:15395432-15395433	1	0	1	BRINP3_protein_coding
65:66243082-66243258	Chr16:14608147-14608163	0	0	0	-
65:69112904-69113522	Chr16:11697329-11697341	0	0	0	-
65:70770360-70770642	Chr16:10061463-10061612	0	0	0	-
66:19662035-19662131	Chr1:124205244-124205245	0	0	0	-
66:21427129-21427270	Chr1:122459261-122459262	0	0	0	-
66:24799568-24799678	Chr1:119103569-119103582	0	0	0	-
66:25228465-25232810	Chr1:118672588-118673709	0	0	0	-
662:551254-551307	Chr21:64297126-64297126	1	0	1	SETD3_protein_coding
66:26416264-26416406	Chr1:117503126-117503128	0	0	0	-
66:30445363-30446020	Chr1:113452985-113453188	0	0	0	-
66:32628692-32629321	Chr1:111262317-111262322	0	0	0	-
66:39887168-39887606	Chr1:103998192-103998203	0	0	0	-
66:39944171-39944287	Chr1:103953564-103953565	0	0	0	-
66:41729728-41729853	Chr1:102163516-102163522	0	0	0	-
66:42354666-42355435	Chr1:101538453-101538457	1	0	1	LOC113892780_lncRNA
66:48883168-48883404	Chr1:95022714-95022778	0	0	0	-
66:50185302-50189998	Chr1:93727636-93727666	0	0	0	-
66:50453351-50455734	Chr1:93453785-93453974	1	0	1	NLGN1_protein_coding
66:50455526-50455671	Chr1:93464549-93464552	1	0	1	NLGN1_protein_coding
66:51444537-51448191	Chr1:92475300-92475315	0	0	0	-
66:52927208-52927543	Chr1:90988625-90988636	1	0	1	NAALADL2_protein_coding
66:57618893-57619000	Chr1:86272386-86272394	0	0	0	-
667:184956-185526	Chr7:5871407-5871440	0	0	0	-
667:683653-684061	Chr7:5090310-5090326	0	0	0	-
668:413450-415919	Chr21:36260764-36262079	0	0	0	-
668:785176-786467	Chr21:35891977-35891979	0	0	0	-
670:252889-253279	Chr7:81770461-81770474	0	0	0	-
67:1283213-1293542	Chr8:58492598-58496679	0	0	0	-
671:398410-399795	Chr7:103934381-103935169	1	0	1	CALR3_protein_coding
67:14768187-14770724	Chr8:44964834-44965456	1	0	1	LOC113897097_lncRNA
67:17016314-17016472	Chr8:42663977-42663978	0	0	0	-
67:17757002-17757890	Chr8:41925747-41925761	0	0	0	-
67:18366491-18372115	Chr8:41312318-41315213	1	0	1	LOC113897433_protein_coding
67:18675317-18679857	Chr8:41010523-41012255	1	0	1	RFX3_protein_coding
671:990676-990785	Chr7:104523045-104523046	1	0	1	MYO9B_protein_coding
67:24166325-24166895	Chr8:35505773-35505785	1	0	1	PTPRD_protein_coding
67:25523501-25523834	Chr8:34133870-34133886	1	0	1	PTPRD_protein_coding
67:27909857-27910074	Chr8:31735834-31735867	0	0	0	-
67:28206031-28206269	Chr8:31442300-31442303	0	0	0	-
67:28671927-28672154	Chr8:30976632-30976642	0	0	0	-
673:176758-177521	Chr3:6711815-6712035	1	0	1	DDR2_protein_coding
673:315422-316478	Chr3:6850188-6850248	0	0	0	-
677:1321869-1324308	Chr19:2797204-2797876	0	0	0	-
677:1766845-1772708	Chr19:3280500-3281604	0	0	0	-
677:702252-702325	Chr5:81616629-81616631	0	0	0	-
68:12680492-12680650	Chr22:12891954-12891969	1	0	1	SFMBT1_protein_coding
68:18780910-18781597	Chr22:18995965-18995980	0	0	0	-
68:20205885-20206804	Chr22:20413373-20413374	1	0	1	FHIT_protein_coding
682:195877-196254	Chr11:85965366-85965383	1	0	1	PDIA6_protein_coding
682:276319-276770	Chr11:86041569-86041582	1	0	1	LOC113901565_lncRNA
682:743911-744175	Chr11:86501394-86501399	0	0	0	-
68:3761626-3761717	Chr22:3850498-3850499	1	0	1	SYN2_protein_coding
68:39936491-39937953	Chr22:40245648-40245652	0	0	0	-
68:40958805-40958861	Chr22:41269898-41269912	1	0	1	GRM7_protein_coding
68:51824002-51824290	Chr22:52208914-52208915	0	0	0	-
68:52868064-52870777	Chr22:53256844-53256847	1	0	1	SUSD5_protein_coding
68:52927352-52928637	Chr22:53337580-53337581	0	0	0	-
68:53944391-53944482	Chr22:54356688-54356716	1	0	1	OSBPL10_protein_coding
686:482122-482442	Chr12:32144006-32144021	0	0	0	-
686:520613-520859	Chr12:32181990-32182180	0	0	0	-
689:1431629-1433371	Chr9:6541548-6542514	0	0	0	-
690:1503201-1504398	Chr8:62426919-62427618	1	1	0	TDRD7_protein_coding
69:1867542-1867616	Chr11:90609182-90609196	0	0	0	-
69:19955014-19957839	Chr11:72712911-72714253	1	0	1	OTOF_protein_coding
69:25779373-25781714	Chr11:66860330-66860341	0	0	0	-
69:26512132-26513085	Chr11:66133323-66133328	0	0	0	-
69:33682322-33682437	Chr11:58945448-58945479	1	0	1	LRRTM4_protein_coding
69:35195515-35195617	Chr11:57399503-57399504	0	0	0	-
69:3532722-3532945	Chr11:88730256-88730267	0	0	0	-
69:37148201-37148882	Chr11:55458160-55458161	1	0	1	CTNNA2_protein_coding
693:748340-748886	Chr3:33181532-33181752	1	0	1	SLC16A4_protein_coding
693:767281-767407	Chr3:33200149-33200179	1	0	1	SLC16A4_protein_coding
69:38825633-38827640	Chr11:53776078-53776079	0	0	0	-
69:40815025-40815139	Chr11:51765226-51765228	0	0	0	-
69:42521094-42524865	Chr11:50040013-50042057	1	1	0	DNAH6_protein_coding
69:9366901-9367066	Chr11:82893445-82893446	0	0	0	-
70:10873575-10874725	Chr13:10957312-10957327	1	0	1	TOX2_protein_coding
70:12007953-12010127	Chr13:12100845-12100860	1	0	1	PTPRT_protein_coding
70:2110657-2110737	Chr13:2111627-2111649	0	0	0	-
702:1459-1561	Chr3:86135333-86135334	1	0	1	LOC113889807_protein_coding
702:339996-340137	Chr3:86529566-86529576	1	0	1	FGGY_protein_coding
70:24229119-24229826	Chr13:24352445-24352456	0	0	0	-
703:10670-13363	Chr12:55560536-55562292	0	0	0	-
703:2411310-2411470	Chr12:57970300-57970301	0	0	0	-
70:33162271-33163157	Chr13:33236697-33236699	0	0	0	-
70:33309490-33309736	Chr13:33382965-33382966	0	0	0	-
703:3731695-3732173	Chr12:59325392-59325394	0	0	0	-
703:3734734-3735885	Chr12:59332942-59333075	0	0	0	-
703:3807320-3812901	Chr12:59404440-59404440	0	0	0	-
70:33835082-33835176	Chr13:33918548-33918550	0	0	0	-
70:35351491-35352655	Chr13:35455724-35456136	0	0	0	-
703:834410-834573	Chr12:56382643-56382656	0	0	0	-
705:2056867-2057233	ChrX:82466421-82466423	0	0	0	-
71:12613031-12613610	Chr12:12580060-12580064	0	0	0	-
71:13731557-13731649	Chr12:13698795-13698801	1	0	1	LOC113902193_protein_coding
71:22088378-22088587	Chr12:22053613-22053695	0	0	0	-
71:22090680-22090736	Chr12:22055696-22055697	0	0	0	-
71:22923441-22923827	Chr12:22890876-22890877	0	0	0	-
71:26874968-26875143	Chr12:26864595-26864596	0	0	0	-
[truncated: 314 more rows]

[truncated: 5 more sheets: TableS11, TableS12, TableS13, TableS14, TableS15]
