# Supplementary material for: Advancing the Indian cattle pangenome: characterizing non-reference sequences in Bos indicus
Source: J Anim Sci Biotechnol. 2025 Feb 7;16:21. doi: 10.1186/s40104-024-01133-1 (PMC11804092; doi:10.1186/s40104-024-01133-1)
Supplement: Supplementary file 3 — Additional file 3: NUI discovery pipeline fasta file. [file 40104_2024_1133_MOESM3_ESM.fa]

>869:405089-406353
CAGAAACTATAAAACTCCTAGAGGAGAACATAGGCAAAACACTCTCCGACATACATCACA
GCAGGATCCTCTATGACCCACCTCCCAGAATATTGGAAATAAAAGCAAAAATAAACAAAT
GGGACCTAATTAACCTTAAAAGCTTCTGCACATCAAAGGAAACTATTAGCAAGGTGAAAA
GACAGCCTTCAGAATGGGAGAAAATAATAGCAAATGAAGCAACCGACAAACAACTAATCT
CAAAAATATACAAGCAACTCCTACAGCTCAACTCCAGAAAAATAAACGACCCAATCAAAA
AATGGGCCAAAGAACCAAATAGACATTTCTCCAAAAAAGACATACAGATGGCTAACAAAC
ACATGAAAAGATGCTCAACATCACTCATTATCAGAGAAATGCAAATCAAAACCACTATGA
GGTACCATTTCACACCAGTCAGAATGGCTGCGATCCAAAAGTCTACAAATAATAAATGCT
GGAGAGGGTGTGGAGAAAAGGCAACCCTCTTACACTGTTGGTGGGAATGCAAACTAGTAC
AGCCACTCTGGAGAACAGTGTGGAGATTCCTTAAAAAACTGGAAATAGAACTGCCTTATG
ATCCAGCAATCCCACTGCTGGGCATACACACTGAGGAAACCAGAAGGGAAAGAGACACGT
GTACCCCAATGTTCATCGCAGCACTGTTTATAATAGCCAAGACATGGAAGCAACCTAGAT
GTCCATCAGCAGATGAATGGATAAGAAAGCTGTGGTACATATACACAATGGAGTATTACT
CAGCCATTAAAAAGAATACATTTGAATCAGTTCTAATGAGGTGGATGAAACTGGAGCCTA
TTATACAGAGTGAAGTAAGCCAGAAGGAAAAACATAAATACAGTATACTAACGCATATAT
ATGGAATTTAGAAAGATGGTAACAATAACCTGGTGTACGAGACAGCTAAAGAGACACTGA
TGTATAGAACAGTCTTATGGACTCTGTGGGAGAGGGAGAGGGTGGGAGGATTTGGGAGAA
TGGCAATGAAACATATAAAATATCATGTAGGAAACGAGTTGCCAGTCCAGGTTCGATGCA
TGATGCTGGATGCTTGGGGCTGGTGCACTGGGACGGCCCAGAGGGATGGTATGGGGAGGG
AGGAGGGAGGAGGGTTCGGGATGGGGAACACATGTATACCTGTGGCGGATTCATTTTGAT
ATTTGGCAAAACTAATACAATTATGTAAAGTTTAAAAATAAAATAAAATTGGAAGAAAAA
AAAAA
>339:1170857-1172819
ATGGGAAAATAAAGTTGAAAGTTTTGAAGGTTTACCTAGAAAAATGCAAATGCTGTTTTT
TAAAAAGGGTTCTATATTCCATTATGGCTATGGGCACATGATACCATCTAAGGAAAAAGT
GCCCTGTGCCTGGGGGCAGGGGGTGGTCAAGATCACGGTCACAGGGTCTGGGCAGTGTTT
GTCATTCCCAAATGCTTACATAACAGCAAAACGTACCCCAACGTGGGCCAAGAATTTCCT
TCCCTCTTGGGTCTGTCTCCTCTGGCCTTCTGGTTCAGTCTAGCTGAATACTGACCTCAA
GGCAATCAAGTGAAACCACTCACCCAGTAAATGTTTATCTGAGCTACAGATCTGGGGAGA
AGGACCCCGGTACCTCTAGCTCTTTTGACATTAGAATTTGAACTCTCAGTGGGCCATGAC
TTTTTATTTTTGTCCCTCACAGAACCCGTCAGATCAGAGGATGGCTAAATTGGGAGCCAA
GGTGGCGGTGACATGTATTTGACTCTCCAAAATAAAAAGAAAACAAACCAATGCTTTTGC
ATTTCAGGGGACCAGAAGGAGAATTTAAAAGTGTCATTAAATAAACACCCATATCCACAC
TTGACCTTCTTTCTGAGGAGTATTTTCTGAGGGTGTAAAGAAGAGCCCACCAACCAGTTC
TGACATCCAGCACCGCCAGAGAACATTAAAACTGATGCCAGAAACTATAAAACTCCTAGA
GGAGAACATAGGCAAAACACTCTCCGACATACATCACAGCAGGATCCTCTATGACCCACC
TCCCAGAATATTGGAAATAAAAGCAAAAATAAACAAATGGGACCTAATTAACCTTAAAAG
CTTCTGCACATCAAAGGAAACTATTAGCAAGGTGAAAAGACAGCCTTCAGAATGGGAGAA
AATAATAGCAAATGAAGCAACCGACAAACAACTAATCTCAAAAATATACAAGCAACTCCT
ACAGCTCAACTCCAGAAAAATAAACGACCCAATCAAAAAATGGGCCAAAGAACCAAATAG
ACATTTCTCCAAAAAAGACATACAGATGGCTAACAAACACATGAAAAGATGCTCAACATC
ACTCATTATCAGAGAAATGCAAATCAAAACCACTATGAGGTACCATTTCACACCAGTCAG
AATGGCTGCGATCCAAAAGTCTACAAATAATAAATGCTGGAGAGGGTGTGGAGAAAAGGC
AACCCTCTTACACTGTTGGTGGGAATGCAAACTAGTACAGCCACTCTGGAGAACAGTGTG
GAGATTCCTTAAAAAACTGGAAATAGAACTGCCTTATGATCCAGCAATCCCACTGCTGGG
CATACACACTGAGGAAACCAGAAGGGAAAGAGACACGTGTACCCCAATGTTCATCGCAGC
ACTGTTTATAATAGCCAAGACATGGAAGCAACCTAGATGTCCATCAGCAGATGAATGGAT
AAGAAAGCTGTGGTACATATACACAATGGAGTATTACTCAGCCATTAAAAAGAATACATT
TGAATCAGTTCTAATGAGGTGGATGAAACTGGAGCCTATTATACAGAGTGAAGTAAGCCA
GAAGGAAAAACATAAATACAGTATACTAACGCATATATATGGAATTTAGAAAGATGGTAA
CAATAACCTGGTGTACGAGACAGCTAAAGAGACACTGATGTATAGAACAGTCTTATGGAC
TCTGTGGGAGAGGGAGAGGGTGGGAGGATTTGGGAGAATGGCAATGAAACATATAAAATA
TCATGTAGGAAACGAGTTGCCAGTCCAGGTTCGATGCATGATGCTGGATGCTTGGGGCTG
GTGCACTGGGACGGCCCAGAGGGATGGTATGGGGAGGGAGGAGGGAGGAGGGTTCGGGAT
GGGGAACACATGTATACCTGTGGCGGATTCATTTTGATATTTGGCAAAACTAATACAATT
ATGTAAAGTTTAAAAATAAAATAAAATTGGAAGAAAAAAAAAA
>1001:957270-957807
TTCACTTTCATGCGTTGGAGAAGGAAATGGCAACCCACTCCAATGTTCTTGCCTGGAGAA
TCCCAGGGACGGGGGAGCCTGGTGGGTTGCCATCTGTGGGGTCGCGTAGAGTTGGACATG
ACTGAAGCGACTTAGCAGTAGTATATATAAAATAGAGAATCAACAAGGACCTACTGTATA
GCACAGGGAACTCTACTCAGTATTCTGGAATAACCTATATGGGAAAATAATCTGAAGAAG
ATTGAGTATATGTTTATGTATAACCGAATCACTTTACTGTACACTTGACACTTAGCACAG
TATTGTAAATCAGCTATATTCCAATATAAAATAAAAATTAAATTAAAAAATTAAGGATAG
CAAGAGAAGCAGAAGTGCACAAATTTAAGCTAATTCACACAATTACGATTTTATTAGAAA
GTCCATTTTGCACATGTGGTGACCTTTCTTAAGTCAGTTCAGATCTCTTGTGAAGAAAAA
CAAAAAGGAAGAGATTTTGAATTTATTTCAAAATGTCCTAGAATTTTGGTGGAGTAAT
>448:200403-200771
ATCCACTCTAGTATCCTTGCTTTAAAAACTCCATGGACAGAGGAGCCTCTCGGGCTACAG
TCCATAGAATCACACAGAGGTGGACACGACTGAAGCAACTTAGCACATAAAGGTGAGCAG
AGTGGATGGGAATGGTCAGCCCCTTCTCCTCACCTCCTTCATCTCTCAGGGTGCCTCCCT
CCGAATTCATTGCTTTACCCAAGTCAACCTAGCAGACACACTCCAGGCTCTACAGGTTCT
TATGGGTTGAAATGTGCCCCCAAAACATTTATGTAAATGCCAGCCCCTCAGTGGGCTTCC
CTGGTGGCTCAGACAGTAAAGAATCCGCCTGTGATGTGAGAGACCTAGGTTCGATTCCTG
GGTTGGGGA
>85:3956103-3956606
TTTTTTTTTTTTTTTAATTTTATTTTATTTTTAAACTTTACATAATTGTATTAGTTTTGC
CAAATATCAAAATGAATCCGCCACAGGCATACATGTGTTCCCCATCCTGAACCCTCCTCC
CTCCTCCCTCCCCACACCATCCCTCTGGGTCGTCCCAGTGCACCAGCCCCAAGCATCCAG
TATCGCGCATTGAACCTGGACTGGCAACTCGTTTCTTACATGATATTCTACATGTTTCAG
TGTCGCTCTCCCAAATCTTCCCACCCTCTCCCTCTCCCACAGAGTCCATAAGACTGTTCT
ATACATCAGTGTCTCTTTTGCTGTCCCGTACACCAGGTTATTGTTACCATCTTTCTAAAT
TCCATATATATGCGTTAGTATACTGTATTTATGTTTTTCCTTCTGGCTTACTTCACTCTG
TATAATAGGCTCCAGTTTCATCCACCTCATTAGAACTGATTCAAATGTATTCTTTTTAAT
GGCTGAATAATACTCCATTGTGTT
>85:4035093-4036973
TTTTTAATTTTTTTAAAAATTTTATTTTATTTTTTAAACTTTACAATATTGTATTAGTTT
TGCCAAATATCGAAATGAATCCGCCACAGGTATACCCGCATTCCCCATCCTGAACCCTCC
TCCCTCCTACCTCCCCTACCCTCCCTCTGGGTCGTCCCAGTGCACCAGCCCCAAGCATCC
AGTACCGTGCATCGAACCTGGACTGGCGACTCGTTTCATACATGATATTATACATGTTTC
AATGCTATTCTCCCAAATCTCCCCACCCTCTCCCTCTCCCACAGAGTCCATAAGACTGAT
CTATACATCGGTGTCTCTTTTGTACACAGGGTTATTGTTACCATCTTTCTAAATTCCATA
TATATGTGTTAGTATACTGTATTTATGTTTTTCCTTCTGGCTTACTTCACTCTGTATAAT
AGGCTCCAGTTTCATCCGCCTCATTAGAACTGATTCAAATGTATTCTTTTTAATGGCTGA
GTAATACTCCATTGTGTATATTTACCACTGCTTTCTTATCCATTCATCTGCTGATGGGCA
TCTAGGTTGCTTCCATGTCCTGGCTATTATAAACAGTGCTGCGATGAACAGTGGGGTACA
CGTGTCTCTTTCCCTTCTGGTTTCCTCAGTGTGTATGCCCAGCAGTGGGATTGCTGGATC
ATAAGGCAGTTCTATTTCCAGTTTTTTAAGGAATCTCCACACTGTTCTCCATAGTGGCTG
TACTAGTTTGCATTCCCACCAAAAAGTGTAAGAGGGTTCCCTTTTCTCCACACCCTCTCC
AGCATTTATTGCTTGTAGACTTTTGGATCACAGCCATTCTGACTGGCGTGAAATGGTACC
TCATAGTGGTTTTGATTTGCATTTCTCTGATAATGAGTGATGTTGAGCATCTTTTCATAT
GTTTGTTAGCCATCTGTATGTCTTCTTTGGAGAAATGTCTATTTAGTTCTTTGGCCCATT
TTTTGATTGGGTCATTTATTTTTCTGGAGTTGAACTGTAGGAGTTGCTTGTATATTTTTG
AGATTAGTTGTTTGTCCATTGCTTCATTTGCTATTATTTTCTCCCATTCTGAAGGCTGCC
TTTTCACCTTGCTAATAGTTTCCTTTGCAACAGAAAGAATAAAATACTTAGGAATATATC
TACCTAAAGAAACTAAAGACCTATATATAGAAAACTATAAAACACTGTGAAAGAAATCAA
AGAGGACACTAATAGATGGAGAAATATACCATGTTCATGGATTGGAAGAATCAATATAGT
GAAAATGAGTATACTACCCAAAGCAATTTATAGATTCAGTGCAATCCCTGTCAAGCTACC
AACGGTATTCTTCACAGAGCTAGAACAAATAATTTCACAATTTGTATGGAAATACAAAAA
ACCTCGAATAGCCAAAGCAATCTTGAGAAAGAAGAATGGAACTGGAGGAATCAACATACC
TGACTTCAGGCTCTACTACAAAGCCACAGTTATCAAGACAGTATGGTACTGGCACAAAGA
CAGAAATATTGATCAATGGAACAAAATAGAAAGCCCAGAGATAAATCCATGCACATATGG
ACACCTTATCTTTGACAAAGGAGGCAAGAATATACAATGGAAAAAGACAATCTCTTTAAC
AAGTGGTGCTGGGAAAACTAGTCAACCACTTGTAAAAGAATGAAACTAGAACACTTTCTA
ACACCATACACAAAAATAAACTCAAAATGGATTAAAGATCTAAACATAAGACCAGAAACT
ATAAAACTCCTAGAGGAGAACATAGGCAAAACACTCTCTGACATACATCACAGCAGGATT
CTCTATGACCCACCTCCCAGAATATTGGAAATAAAAGCAAAAATAAACAAATGGGACCTA
ATTAAACTTAAAAGCTTCTGC
>183128:76490-77746
CACCCTGCCGGGGACCAGCCCCGGCTGATCCAGGGAATTCTAAGTGGGGATGGCGTTGGC
GAGGATCAGGAAACAACTGCTTAATTAAACGTTTATTAAGGATATAAAGAGTGGTGAAAT
AAGGATAGCTCAGCGAAGAAATTCAGTGAAGAAAAGAGGCTGAATAAAATTCCAAAGCAG
GGAATTTACGTCACCTACGAAGGCCGCAGGCGTCCTCCCGTTCTCCTGAAGGAGAGGAGA
CACTAAGGCCTCCCCGGTCAGATCTTAGAAGCCCAGGCAAAATTAGTAGGCTTGACGAGC
TTCCCTGCCTCAGAGGAAAAGTTCAGCTAGAAGGTGAAAGAAAGAACGACATGGGGAGAC
CAAATTCCGGTGAACAAAAGGACATACTTTATTTTCCAAAGCAGTTTTATACCTTAAGTT
GTGCATAGAGGATAAAAGGGGGAAGGGGTAGAGGCATGCAAAGACAGCAGTTCCTGATCC
TTATCGAAGTCAGGCTTTCAAACTTATCATATGCAAAAGTTTAGGTGATTTACATCATCT
TCTGGCCAGGAAGCCTGTTAACATTTTAAGAAACTTATTTTTCTCTAAAGGTGATTATTC
TAAAGTCAGGCGCCAGCCTCCAAAAAGCATTGGAGAAAGTTGCATTCCTATAGGGCAAAG
GTGAGGTGGGCTCAATCAAGAAAAGAATTAACTCAAGGGTCCAAGATTACAAACATTGAG
GCAACTGCTTACATTTCTATACACCCATTATATCAATCAATACACCGCCAAGGACACAGT
AGGTAAGGGATATGGAGACTTAGAAGCAAACATTGGCCCAACAAGTGAAAATCCCTTCAC
CAATACAATTTCTAATCAATCTTTTAACTACTCAAAGGAATCTGTGTTTAGACAGTTTAG
ACCATCTCCTGCCTCTCACAGTTGGGAGGCTCTGAACAATCACATGTTGCCAGAAAAAAC
CTATTCAGGCAGGCTAGAGGACTTCCAAAGGAGTTTGTAGGTTGAAACACTGTCACACCC
AAGAATTATTAACTGGAGCTGTAAGCTAACTCTTTTTTTAGAGAGAGGTAGTGGGGGACA
GCCCCCCGTAAAGTCAGAGGTGTAGGTGACAGCACAAAGCAGAAAGTAGGCAAACTCTGG
TTTTGGGGGTAGATTGCTCGAGAATTTCCAGGGAGACTCCTGAGGCTTGATCCCGCCTTT
GCGTATGTCAAGCCTCCTTCCTCATGACCTTTGCCACGGGCGGAGCTCGCTCCCCAC
>183128:546062-546498
TCGCACAGAGTCGGACATGACTGAAGCGACTTAGCAGCAGCAGCAGCATCCTTTAACAAG
GGCATACAGGGATTTAATGTTCATCCATATTTTAAGGTATCAAGGTAAACAAGTGGCCAG
TAAGAAATATAAACAAAGAGGGGTGGGTAAGAGTGAGAGTCAGGAAATAGATGAGAAGGG
AGATAAAGCCCTTAGCACAAGGGGCTCAAGATCAACTTGGTAAGGCAAGACATATATTAA
AGGAACTAAAATAATAAATTCCCAGGTGGAGCTAATGGTAAAGAACCTGTTTGCCAATGC
AGGAGATGTAAGAGACACGACCTGACCCAGGTTCAATCCCTGGGTCCGGAAGATCCTCTG
GAGGAGGGAATGGAAACCCACTCCAGTATTCTTGCCTGGAGAATCCCACGGACAGAGGAG
CCTGTTGGGCTACAGTC
>183128:633274-634221
AGGAGAGTGAAAAAGTTGGCTTAAAGCTCAACATTCAGAAAACGAAGATCATGGCATCTG
GTCCCATCACTTCATGGCAAATAGATGGGGAAACAGTGGAAACAGTGTCAGACTTTATTT
TGTGGGGCTCCAAAATCACTGCAGATAGTGATTCCAGCCGTGAAATTAAAAGCCGCTTAC
TCCTTGGAAGAAAAGTTATGACCAACCTAGATAGCCTATTGAAAAGCAGAGACATTATTT
GGCCAACAAAGGTCCGTCTAGTCAAGGCTATGGTTTTTCCAGTGGTCATGTATGGATGCG
AGTGTTGGACTGTGAAGAAAGCCAAGTGCCGAAAAATTGATGCTTTTGAACTGTGGTGTT
GGAGAAGACTCTTGAGAGTCCCTTGGACTGCAAAGAGATCCAGCCAGTCCATTCTAAAGG
AGATTAGTCCTGGTTGTTCTTTGGAAGGAATGATGCCTACGCTAAAACTCTAGTACTTTG
GCCACTTCATGCAAAGAATTGACTTATTGGAAAAGACTGATGCTGGGAGGGACTGGGGGC
AGGAGGAGAAGGGGATGACAGAGGATGAGATGGCTGGATGGCATCACTGACTCGATGGAT
GTGAGTTTGAATGAACTCTGCGAGTTGCTGATGGACAAGGAGGCCTGGTGTGCTGCAGTT
CATGGGGTCGCAAAGAGTTGGACATGACTGAGTGACTGAACTGAACTGAACTTCGATCAA
TAGACACAACAACAGAATTAGAGGGATTGTCTCTACAACGTATGGTCAGGGGTTAACTTT
TTTATCAGTGGCCTTGAACACCTGGGTTCTTTTTTTTTTTTTAATAATTGTTATGATAAA
ATTCATTTCAAGAGGCCCCCGTTACTCTGGTTAGAGCATTCTAAAGAGGAGGCATAGAGG
CACATGAAAAGATGTTCAACATCACTAATTATTAGAGAAATGCAAATC
>85:5225542-5225641
GTAATCGAACCCAGGTCTCCCACACTGCAGGCAGTTTCTTTACCGTCTGAGCCATCAGGG
AAGCCCAAGAATACTGGAGTGGGAAGCCTATCCTTTCTTC
>19:936350-937083
TAATGAATGCAGTGTATTTTGTGACTTCTGAAGATCTTGTAAAATATTACCAAAATTTAC
AACAATAACAGCCACCACTTCATGAGCTCTTTGTACAGACCAGGTACTATACAAAACTAC
TACATATGTAATTCATTCATTCCAAATATATTTTTTGAGTGCCTACTATGTGCTAAACAC
TTTTCTAGGTGCTAAAGATAAAACAGTGAACAAGACAGACCAAAATTTCCATTCTCAAAA
AGCTTTCTTTCCTGTTTGGTATAAAACAAGTTAGCATATTAGACCGTAATGAATGCTAAG
GAGGAGAAAATAAAGCAGAGAAGGAAGATATGAAATCTTGTAGTGTGAAAATGAAATTTT
ACATAAGGGATCCAGGGAAGATCTCGCTGAAGGAATTGAACTTTTAATTGCATTTCAAAT
GTCAAAACTACATCAAAGGTGATAATGTAAAAGGAGAAAATTTTCCACAAGATTCTCCTC
CCTGGTACAATTTCCTTGGAGTGGATTTCCTTGCACCCTTTGCCAGGTTGCATGCCTGAT
TCCATAGTAGACTAAGCAGCAATTCCCTCTATTCTATCTGTGTGACAGAGGATGGCTTTT
GTGAAAATGTTTGATAAGGTGAAGGAAATAACTGTGGTGCAGGTAGTTGGGAAAGGGCAT
CCCAGGACAGTGAGGAGGTCGGTGTGGCTGGAGCAAAGGGAATGAGATGAGATGGGAATA
CTACACTGAGCGTG
>489:1417138-1417842
ATTTTTTTTTTTTTAATTTTATTTTATTTTTAAACTTTACATAATTGTATTAGTTTTGAC
AAATATCAAAATGAATCCACCACAGGTATACATGTGTTCCCCATCCTGAACCCTCCTCCC
TCCTCCCTCCCCATACCATCCCTCTGGGTCGTCCCAGTGCACCAGCCCCAAGCATCCAGT
ATCGTGGATCGAACCTGGACTGGCAACTCGTTCCTTACATGATATTTTACATGTTACAAT
GTCATTCTCCCAATCTTCCCACCCTCTCCCTCTCCCACAGAGTCCATAAGACTGTTCTAT
ACATCAGTGTCTCTTTTGCTGTCTCGTACACAGGGTTATTGTTACCATCTTTCTAAATTC
CATATATATGCGTTAGAATACTGTATTTATGTTTTTCCTTCTGGCTTACTTCACTCTGTA
TAATAGGCTCCAGTTTCATCCACCTCATTAGAACTGATTCAAATGTATTCTTTTTAATGG
CTGAGTAATACTCCATTGTGTATATGTACCACAGCTTTCTTATCCATTCATCTGCTGATG
GACATCTAGGTTGCTTCCATGTCTTGGCTATTATAAACAGTGCTGTGATGAACATTGGGG
TACACGTGTCTCTTTCCCTTCTGGTTTCCTCAGTGTGTATGCCCAGCAGTGGGGTTGCTG
GATCATAAGGCAGTTCTATTTCCAGTTTTTTAAGGAATCTCCACA
>489:779665-782742
TTTCTGGTCTTACGTTTAGATCTTTAATCCATTTTGAGTTTATTTTTGTGTATGGTGTTA
GAAAGTGGTCCAGTTTCATTCTTTTACAAGTGGTTGACCAGATTTCCCAGCACCACTTGT
TAAAGAGATTGTCTTTAATCCATTGTATATTCTTGCCTCCTTTGTCGAAGATAAGGTGTC
CATATGTGCGTGGATTTATCTCTGGGCTTTCTATTTTATTCCATTGATCAATATTTCTGT
CTTTGTGCCAGTACCATACTGTCTTGATAACTGTGGCTTTGTAGTAGAGCCTGAAGTCAG
GTAGGTTGATTCCTCCAGTTCCATTCTTCTTTCTCAAGATCGCTTTGGCTATTCGAGGTT
TTTTGTATTTCCATACAAATTGTGAAATTATTTGTTCTAGCTCTGTGAAGAATACTGTTG
GTAGCTTGATAGGGATTGCGTTGAATCTATAAATTGCTTTGGGTAGTATACTCATTTTCA
CTATATTGATTCTTCCAATCCATGAACATGGTATATTTCTCCATCTATTAGTGTCCTCTT
TGATTTCTTTCACCAGTGTTTTATAGTTTTCTATATATAGGTCTTTAGTTTCTTTAGGTA
GATATATTCCTAAGTATTTTATTCTTTCCGTTGCAATGGTGAATGGAATTGTTTCCTTAA
TTTCTCTTTCTGTTTTCTCATTATTAGTGTATAGGAATGCAAGGGATTTCTGTGTGTTGA
TTTTATATCCTGCAACTTTACTGTAGTCATTGATTATTTCTAGTAATTTTCTGGTGGACT
CTTTAGGGTTTTCTATGTAGAGGATCATGTCATCTGCAAATAGTGAGAGTTTTACTTCTT
CTTTTCCAATTTGGATTCCTTTTATTTCTTTTTCTGCTCTGATTGCTGTGGCCAAAACTT
CCAAAACTATGTTGAATAGTAATGGTGAAAGTGGGCACCCTTGTCTTGTTCCTGACTTTA
GAGGAAATGCTTTCAACTTTTCACCATTGAGGATAATGTTTGCTGTGGGTTTGTCATATA
TAGCTTTTATTATGTTGAGGTATGTTCCTTCTATTCCTGCTTTCTGGAGAGTTTTTATCA
TAAATGGATGTTGAATTTTGTCAAAGGCTTTCTCTGCATCTATTGAGATAATCATATGGT
TTTTATTTTTCAATTTGTTAATGTGGTGTATTACATTGATTGATTTGCGGATATTGAAGA
ATCCTTGCATCCCTGGGATAAAGCCCACTTGATCATGGTGTATGATCTTTTTAATGTGTT
GTTGGATTCTGATTGCTAGAATTTTGTTAAGGATTTTTGCATCTATGTTCATCAGTGATA
TTGGCCTGTAGTTTTCTTTTTTTGTGGGATCTTTGTCAGGTTTTGGTATTAGGGTGATGG
TGGCCTCATAAAATGAGTTTGGAAGTTTACCTTCCTCTGCAATTTTCTGGAAGAGTTTGA
GCAGGATAGGTGTTAGCTCTTCTCTAAATTTTTGGTAGAATTCAGCTGTGAAGCCGTCTG
GACCGGGGCTTTTGTTTGCTGGAAGATTTTTGATTACAGTTTCAATTTCCATGCTTGTGA
TGGGTATGTTAAGATTTTCTATTTCTTCCTGGTCCAGTTTTGGAAAGTTGTACTTTTCTA
AGAATTTGTCCATTTCTTCCACGTTGTCCATTTTATTGGCATATAATTGTTGATAGTAGT
CTCTTATGATCCTTTGTATTTCTGTGTTGTCTGTTGTGATCTCTCCATTTTCGTTTCTAA
TTTTGTTGATTTGATTTTTCTCCCTTTGTTTCTTGATGAGTCTGGCTAATGGTTTGTCAA
TTTTATTTATCCTTTCAAAGAACCAGCTTTTGGTGAGAACATAGGCAAAACACTCTCCGA
CATACATCACAGCAGGATCCTCTATGACCCACCTCCCAGAATATTGGAAATAAAAGCAAA
AATAAACAAATGGGACCTAATTAACCTTAAAAGCTTCTGCACATCAAAGGAAACTATTAG
CAAGGTGAAAAGACAGCCTTCAGAATGGGAGAAAATAATAGCAAATGAAGCAACCGACAA
ACAACTAATCTCAAAAATATACAAGCAACTCCTACAGCTCAACTCCAGAAAAATAAACGA
CCCAATCAAAAAATGGGCCAAAGAACTAAATAGACATTTCTCCAAAAAAGACATACAGAT
GGCTAACAAACACATGAAAAGATGCTCAACATCACTCATTATCAGAGAAATGCAAATCAA
AACCACTATGAGGTACCATTTCACACCAGTCAGAATGGCTGCGATCCAAAAGTCTACAAA
TAATAAATGCTGGAGAGGATGTGGAGAAAGGGAACCCTCTTACACTGTTGGTGGGAATGC
AAACTAGTACAGCCACTATGGAGAACAGTGTGGAGATTCCTTAAAAAACTGGAAATAGAA
CTGCCTTATGATCCAGCAATCCCACTGCTGGGCATACACACTGAGGAAACCAGAAGGGAA
AGAGACACCTGTACCCCAATGTTCATCGCAGCACTGTTTATAATAGCCAAGACATGGAAG
CAACCTAGATGTCCATCAGCGGATGAATGGATAGGAAAGCTGTGGTACATATACACAATG
GAGTATTACTCAGCCATTAAAAAGAATACATTTGAATCAGTTCTAATGAGGTGGATGAAA
CTGGAGCCTATTGTACAGAGTGAAGTAAGCCAGAAGGAAAAACATAAATACAGTATACTA
ACGCATATATATGGAATTTAGAAAAATGGTAACAATAACCTGGTGTACGAGACAGCTAAA
GAGACACTGATGTATAGAACAGTCTTATGGACTCTATGGGAGAGGGAGAGGGTGGGAAGA
TTTGGGAGAATGGCAATGAAACATATAAAATATCATGTAGGAAACGAGTTGCCAGTCCAG
GTTCGATGCATGATGCTGGATGCTTGGGGCTGGTGCACTGGGACGGCCCAGAGGGATGGT
ATGGGGAGGGAGGAGGGAGGAGGGTTCGGGATGGGGAGCGCATGTATACCTGTGGAGGAT
TCATTTTGATATTTGGCAAAACTAATACAATTATGTAAAGTTTAAAAATAAAATAAAATT
GGAAGAAAAAAAAAAAAA
>85:6934714-6935926
CTGCCGGGAGCCGGCATATTGCATATTGAGTGCATATTGCATATTGAGTGCAGCACTTTT
CAGGATCTGGAATAGCTCAACTGGAAATTCTATCACTGCCGGTAGCCAGCGTGAGGAACT
CCGCCCATGACAAAGGTCATGAGGAAGGAGGCTCGGCATACGCAAAGGCGGGATCGAGCT
TCAGGAGTCCCCCTGGAAATTCTCGAGCATATACCCCCAAAACCAGAGTCTGCCTACTTT
CTGCTTTGTGCTTTCACCTACACCTCTGACTTTACGGGGGGCTGTCCCCCACTACCTCTC
TGAAAAAAGTTAGCTTACAGCTCCAGTTAATAATTCCTGGGTGTGACAGTGTTTAACCTA
CAAACTCCTTTGGAAATCCTCTAGCCTGCCTGAATAGGTTTTTCCGGCCACATGTGATTG
TTCAGAGCCTCCCAATTGTGAGAGGCAGGAGATGTTCTAAACTGTCTAAACACAGATTCT
TTTGAGTAGTTAAAAGATTGATTAGAAATTGTATTGGTGAAGGGATTTTCACTTGTTGGG
CCAATGTTTGCTGCTAAGTTTCCATATCCCTTACCTGCTGTGTCCCTGGCAGTGTATTGG
TTAATATAATTGGTGTAAATAGTAGCTTTAATGTTTGTAACCTGGGACCCTTGAGTTAAT
TCTTTTTGTAGCCCACCACACCTTTGCGCTGTACGAATGCAACTTTATCTAATGCTTTTG
GAGGGTGGCTCCTGACCAATCACCTTTAGAGAAAAATAAGTTTTCTGAAGAAAAGATCTT
AAAATGTTAACAGGCCTCCGGGCCAGAAGATGATGCAAATCACCTAAGCTTTTGCATATG
ATAAGTTTGCAGGAAGAAAGCCTGGTTTGCTGCAAGACTCTACCCCTTCCCCCATTATCC
TCTGTGCATAACTTAAGGTATAAAAACTACTTTGAAAAATAAAGTGCGGGCCTTGTTCAC
CAAAACTTGGTCTCACCATGTCGTTCTTTCTCTTACCTTCTGGCTGAATTATTCAGCCTC
TTTTCTACACTGAATTTCCTCACTGAGCTATCCTTATTTCAGCCTCTTTTCTTCACTGAA
TTTTACTGAGCTATCCTCATTCTATTACTCTTTATATCCTTAATTAACATTTGATTAAGC
AATTGTTTCCTGATCCTCGCCGACGCCGTCCCCGCTTCGAATACCCTGGATCAGCCGGGG
CTGGTCCCCGGCA
>85:6979302-6979375
CGGATTCATTTTGATATTTGGCAAAACTAATACAGTTATGTAAAGTTTAAAAATAAAATA
AAATTAGAAAAAAA
>329:6425458-6427218
TGCATTTCTCTGATAATGAGTGATGTTGAGCATCTTTTCATGTGTTTGTTAGCCATCTGT
ATGTCTTTTTTGGAGAAATGTCTATTTAGTTCTTTGGCCCATTTTTTGATTGGGTCGTTT
ATTTTTCTGGAGTTGAGCTGTAGGAGTTGCTTGTATATTTTTGAGATTAGTTGTTTGTCG
GTTGCTTCATTTGCTATTATTTTCTCCCATTCTGAAGGCTGTCTTTTCACCTTGCTAATA
GTTTCCTTTGATGTGCAGAAGCTTTTAAGGTTAATTAGGTCCCATTTGTTTATTTTTGCT
TTTATTTCCAATATTCTGGGAGGTGGGTCATAGAGGATCCTGCTGTGATGTATGTCGGAG
AGTGTTTTGCCTATGTTCTCCTCTAGGAGTTTTATAGTTTCTGGTCTTACGTTGAGATCT
TTAATCCATTTTGAGTTTATTTTTGTGTATGGTGTTAGAAAGTGATCCAGTTTCATTCTT
TTACAAGTGGTTGACCAGATTTCCCAGCACCACTTGTTAAAGAGATTGTCTTTAATCCAT
TGTATATTCTTGCCTCCTTTGTCGAAGATAAGGTGTCCATATGTGCGTGAATTTATCTCT
GGGCTTTCTATTTTATTCCATTGATCAATATTTCTGTCTTTGTGCCAGTACCATACTGTC
TTGATAACTGTGGCTTTGTAGTAGAGCCTGAAGTCAGGTAGGTTGATTCCTCCAGTTCCA
TTCTTCTTTCTCAAGATCGCTTTGGCTATTCGAGGTTTTTTGTATTTCCATACAAATTGT
GAAATTATTTGTTCTAGCTCTGTGAAGAATACTGTTGGTAGCTTGATAGGGATTGTGTTG
AATCTATAAATTGCTTTGAGGTACCATTTCACACCAGTCAGAATGGCTGCGATCCAAAAG
TCTACAAATAATAAATGCTGGAGAGGGTGTGGAGAAAAGGGAACCCTCTTACACTGTTGG
TGGGAATGCAAACTAGTACAGCCACTATGGAGAACAGTGTGGAGATTCCTTAAAAAACTG
GAAATAGAACTGCCTTATGATCCAGCAACCCCACTGCTGGGCATACACACTGAGGAAACC
AGAAGAGAAAGAGACACGTGTACCCCAATGTTCATCGCAGCACTGTTTATAATAGCCAAG
ACATGGAAGCAACCTAGATGTCCATCAGCAGATGAATGGATAAGAAAGCTGTGGTACATA
TACACAATGGAGTATTACTCAGCCATTAAAAAGAATACATTTGAATCAGTTCTAATGAGG
TGGATGAAACTGGAGCCTATTATACAGAGTGAAGTAAGCCAGAAGGAAAAACATAAATAC
AGTATACTAACGCATATATATGGAATTTAGAAAGATGGTAACAATAACCCGGTGTACGAG
ACAGCAAAAGAGACACTGATGTATAGAACAGTCTTATGGACTCTGTGGGAAAGGCAGAGG
GTGGGAAGATTTGGGAGAATGGCAATGAAACATGTAAAATATCATGTAGGAAACGAGTTG
CCAGTCCAGGTTCGATGCATGATGCTGGATGCTTGGGGCTGGTGCACTGGGATGGCCCAG
AGGGATGGTATGGGGAGGGAGGAGGGAGGAGGGTTCAGGATGGGGAACACATGTATACCT
GTGGCGGATTCATTTTGATATTTGGCAAAACTAATACAATTATGTAAAGTTTAAAAATAA
AATAAAATTAGAGAAAAAAAATGAAAAAAAAAAAAAGCAAAAAATAAATAAAAAAAATAA
AATTAAAAAAAAAAAAAAAAA
>742:227686-229829
CGTGTGTTGATTTTATATCCTGCAACTTTACTGTAGTCATTGATTATTTCTAGTAATTTT
CTGGTGGACTCTTTAGGGTTTTCTATGTAGAGGATCATGTCATCTGCAAATAGTGAGAGT
TTTACTTCTTCTTTTCCAATTTGGATTCCTTTTATTTCTTTTTCTGCTCTGATCGCTGTG
GCCAAAACTTCCAAAACTATGTTGAATAGTAATGGTGAAAGTGGGCACCCTTGTCTTGTT
CCTGACTTTAGAGGAAATGCTTTCAATTTTTCACCATTGAGGATAATGTTTGCTGTGGGT
TTGTCATATATAGCTTTTATTATGTTGAGGTATGTTCCTTCTATTCCTGCTTTCTGGAGA
GTTTTTATCATAAGTGAAAATGAGTATACTACCCAAAGCAATTTATAGATTCAACGCAAT
CCCTATCAAGCTACCAACAGTATTCTTCACAGAGCTAGAACAAATAATTTCACAATTTGT
ATGGAAATACAAAAAACCTCGAATAGCCAAAGCTATCTTGAGAAAGAAGAATGGAACTGG
AGGAATCAACCTACCTGACTTCAGGCTCTACTACAAAGCCACAGTTATCAAGACAGTATG
GTACTGGCACAAAGACAGAAATATTGATCAATGGAATAAAATAGAAAGCCCAGAGATAAA
TCCACGCACATATGGACACCTTATCTTCGACAAAGGAGGCAAGAATATACAATGGATTAA
AGACAATCTCTTTAACAAGTGGTGCTGGGAAATCTGGTCAACCACTTGTAAAAGAATGAA
ACTGGACCACTTTCTAACACCATACACAAAAATAAACTCAAAATGGATTAAAGATCTAAA
CGTAAGACCAGAAACTATAAAACTCCTGGAGGAGAACATAGGCAAAACACTCTCCGACAT
ACATCACAGCAGGATCCTCTATGACCCACCTCCCAGAATATTGGAAATAAAAGCAAAAAT
AAACAAATGGGACCTAATTAACCTTAAAAGCTTCTGCACATCAAAGGAAACTATTAGCAA
GGTGAAAAGACAGCCTTCAGAATGGGAGAAAATAATAGCAAATGAAGCAACCGACAAACA
ACTAATCTCAAAAATATACAAGCAACTCCTACAGCTCAACTCCAGAAAAATAAATGACCC
AATCAAAAAATGGGCCAAAGAACTAAATAGACATTTCTCCAAAAAAGACATACAGATGGC
TAACAAACACATGAAAAGATGCTCAACATCACTCATTATCAGAGAAATGCAAATCAAAAC
CACTATGAGGTACCATTTCACACCAGTCAGAATGGCTGCGATCCAAAAGTCTACAAATAA
TAAATGCTGGAGAGAGTGTGGAGAAAAGGGAACCCTCTTACACTGTTGGTGGGAATGCAA
ACTAGTACAGCCACTATGGAGAACAGTGTGGAGATTCCTTAAAAAACTGGAAATAGAACT
GCCTTATGATCCAGCAACCCCACTGCTGGGCATACACACTGAGGAAACCAGAAGGGAAAG
AGACACGTGTACCCCAATGTTCATCGCAGCACTGTTTATAATAGCCAAGACATGGAAGCA
ACCTAGATGTCCATCAGCAGATGAATGGATAAGAAAGCGGTGGTACATATGCACAATGGA
GTATTACTCAGCCATTAAAAAGAATACATTTGAATCAATTCTAATGAGGTGGATGAAACT
GGAGCCTATTATACAGAGTGAAGTAAGCCAGAAGGAAAAACATAAATACAGTATTCTAAC
GCATATATATGGAATTTAGAAAGATGATAACAATAACCCTGTGTACGAGACAGCAAAAGA
GACACTGATGTATAGAACAGTCTTATGGACTCTGTGGGAGAGGGAGAGGGTGGGAAGATT
TGGGAGAATGACATTGTAACATGTAAAATATCATGTAAGAAACGAGTTGCCAGTCCAGGT
TCAATGCACGATACTGGATGCTTGGGGCTAGTGCACTGGGACGACCCAGAGGGATGGTAT
GGGGAGGGTGGAGGGGGGAGGGTTCAGGATGGGGAACACATGTATACCTGTGGTGGATTC
ATTTTGATATTTGGCAAAACTAATACAATTATGTAAAGTTTAAAAATAAAATAAAATTAA
AAAACAAAAACAAAAACATATCTAAAACCAAAAAAAAAAAAAAA
>19:3829619-3830149
TTGAAAGGTTGTTGTTGAATCACGCGAATACACCGGGATTCTTGGCCCCCGGAGGAGAAG
AATTCAATCCAGGGCCAGAGACGAGGCTTGATCGCTCAGAGCTTTTGTGTAGTAAAGTTT
TATTAAAGTATAAAGGAGATAGAGAAAGCTTCTGACATAGGCATCAGAAGGGGGCAGAAA
GAGTACCCGCTTGCTAGTGTTAATAATGAGGTTATATAATCCAAAGAATGTCTGGAGGTT
GTAAAGACCTCCTCCGACCTACTCCCATAATTTACATTTTAAGATAACACTGTCCTCAGG
CAAGATACATCCTTGTAAAGACCAGGTATACTCCCATAATCAAGATTTTAAAATAACAGA
AGGTTGAATCCAAAGACTGTCCTTAGGCAGGATACATTATTGGTATATAATCCTAAGGAA
TGTGGAGAAAGAAAAAGTTTGTCCTTTTTTCCTCCTTGAGAATTCCAGACGCCTCTCTCC
TTGGGGACCCCTAGACTCCCTATCAACCTGCCTAGGAAATGACTCTCTCAC
>482:1883361-1883556
TTTATTTTATTTTTTTTTTAAATTATAATCTACTCCCCCGCACCCAGGTCTCTAGAGCAC
GAGGGCCCTTTGGCTTAACTCTTCCAGACTGTCCAGAGGTAACCCTGGACTCCTTGCACT
CTTTTTGAGATCTCCCCTTGAGCTCCCGGTGGTCACTCGCTGTTTTCCAAACAAACCAGC
AGCAGCGACCCGCTCT
>19:4400790-4401166
GATACTTAGTTTGGCATCAAATCTGTGGCTTGTTAGCTCAGCTAGTTAGTAAAGTGTGCT
AATATCAGTGCCAATGACAAGAATTTATTCCTTTAAAGTCAAGTAACCAGGAAGAATCTC
TTCACAGAGGCAGCTGAGGAGCCAGCACAGCAGAACAAGAAATACGTGTATAGTCTGTTC
TTTTTTTGTCAAGGTGCAATCAGGTGCCATCACATTGGTGAGGACAGGTAGTATCAGGTG
GATAGGGACCACTTCACTGGAGGACGGCATGGCAACCCACTGCAGTATTTTTGCCTGGAG
AATCCCTATGGACAGAGGAGCCTGGCGGGCAACAGTCCATGGGGTTGTAAAGAGTCAGAC
AGGACCGAGTGACTAAG
>329:4477024-4480277
GCAGCAGCAGCAACTGGTTCACTACTGCAAAAGAAATTCTGCCTTAAAATACTCAGGTGC
TTAGGAGGCTCTACTCAATTGACATTCAAAGATAAAGAGTGATATCAAGCCATTTAAAGA
AATGTAGTAGCTTAAAAAAAGGATTTGAAGGAAAAACTTTAAAAGTAGATATATATGTAT
GTGTGTGTATATATATATATATATATATACACACACACACACATGGATACACAAATTTAT
ATGAAATAAGAAACCTTAAGAGCATGGCATTGGAAGGCATAGAAGAGTTCCTGGAAATTT
GGCTTGAGATTTTTTTTTTAATCACATAAAAATTATAAAATGCTCACTTTCAAAAACAGC
TTAGACCATTCAATCAATAGAGAACATATTGATAGTATAGAGAATGAATACAAAGATACG
GAAATCATGAATAAAAATATTTTAAAATATCAATGCACATCGAGGAGGTCCAATATGAGA
ATAATATGCAGGCTCGAAGCAGTTTTAGAAGAAACAAACAGTAAAGAGATCTTTTTTTAA
AATTCTGAGCTATAATATTTGAATTTTCAGATTTAAATGGAGAGTGTATATATGTAGTCC
TAATCTCCCAGTTCATCTCATGCTCCCCTTCCCTGACCCTATGTCCACATATCTGTTCTC
TATGTCTGCATCTCTATTCCTGCCCTGTGAATTGGTTCATCTGCACCATTTTTCTAGATT
TGGCATGTGTGTTAATGTATGGTATTTGTTTTTCTCTTTCTGACTTACTTTACTCTAAAG
ACAGACTTTACATCCATTCACATCTCTACAAATGACCCAATTTTGTTGTCTTTCACAGCT
GAGTAATATTCCATTATGTATATGTACATCTTCTTTATCCATTCATCTGTCAGTGGGTGT
TTAAGTTGCCGTCTTGTCCTGACTATTGTAGATAGTGCTGCAATGAACATTGGGGTACGT
GTCTTTTTAAATTATGATTTTCTCATGCTATATGGCCAAGGGTGGGTTTACTGGGTCATA
TGGTAGTTCTATTTTTGGTTTTTTTAAGGAACTTCCATCCTGTGTAAAATAGGTAGCTAG
TGGGAACCTACTCTACAGCACAGGGAGCTCAGCTGTGTTTTCCGTGATGACTAGATGAAT
AGGGTGGGGAGGGAGGGAAGTTCAAGAGGAAGGGGCTACATGTTTACATATAGCTGATTC
ACCTCACTGTACAGCAAAAAGTAACACAACATTATAAAGCAATTATACTCCAATAAAAAA
AGTTTTAAATGGTGAGCAGTTTCCAATAACTTAAAAAAAAAAAAGAATCATGTACCATAC
ATATCCCAGAGATGTATTTGAACTTGCATTAATTTAAAATCATATAAATTTTTATATATA
ATTTTAAAAAGATTTTACTTTTAAAAGATTTTTTAAAAGAAAAAGAAGCAGGCAGACATC
AAACTTCTTATTTGTACCCTTGAAATCTAAAAAAAAAGTGAAAATATTTCCAAACCATTA
AAAGATTAAAAGAATCCTATCCCAGATCAGATTCTGTTAATATTTGAATTTATGAAGATA
TTTATAAGTGTTTGTTATTATTTTAAAACATGGTAAAGTGCTTGCATGTCCAACAGAGGT
AGAATATTTAAATAAATTAGGATATGTGCACGTAAATGATGGGAAAAATCCATAAGATTT
ATAGTTGAAAACTGGAAAAGGAAAACTGGAAGTAATCCATGGATAAACAAATTGTACTGT
ATCTATCCATACAATGAAATATTCCTCAGCAACAAAGGAAAGTTTGAAGTCTATGCAACA
ACATGGATAAATGTCTGTTAAGAATATGCTGAGCAGAGAAGCCAGGCACAAATAAATCAC
TGTTTTATTTTGTTTATAGGAAATTCTAGAAAGGCATGATTAATCCTAGTGACAGAAGGC
AGATCAAAGATTGCCTGGGGGTAGGAAGAGGAACCGAGAAGGCAATGGCACCCCACTCCA
GTACTCTTGCCTGGAGAATCCCATGGACTGAGGAGCCTGGTAGGCTGCAGTCCATGGGGT
CTCGAAGAGTCGGACATGACTGAGTGACTGCACTTTCACTTTTCACTTTCATGCATTGGA
GAAGGCACTGGCAACCCACTCCAGTGTTCTTGCCTGGAGAATCCCAGGGACGGCGGAGCC
TGGTGGGCTGCCGTCTATGGGGTTGGACAGAGTCGGACACGACTGAAGTGACTTAGCAGC
AGCAGGAAGAGGAAATTGGTGGCAGAAGGTTAAGAGGGAACTTTTGGGGGGTGATGGACA
TCTTCTATATCTTGATAATGGTTGCTCTTCTACAGGTGTACACATGTGCAGAAGTCATGG
AAGTGTACACTTAATGGTACACTTAAAATGTGTATGTTTTAGTGTATGTAAATTTTACCT
CAGAGAAGTTGGTTTTTCAAAAGCTTTGCTACTTCATAATGGGGGATAAGAGCATATACA
TGCTTTTTAAAAAGCTCCTTTTGACTACTGAAATTTTAACTACTGATTATTTCATAATTT
CCCCAAACATTCACATATTGCTCTACATAGCTCTTAAAATATGATAAATGCTAGTTTTAA
AGCAACAGTAAGTCCATCATTTGCAGTATCATTCTGTCATTGACTCATGTCTGGAAAATA
TTTAAAAGTACAGGAAAATGCTCTTGTTCTCTCTAAGAGGAAGTAAAATTGTATTTAAGA
TCCTAATTTAGTAAATACACAGTACTTCTTTATGCTTGTTTATACATTTTTCAGAAAAGC
CATATTGCTTTATAATTAGAATAATGTTTTTTTTTTTTAATCTTTTGGTCTGATCATGCC
AATTAGAGTGGACATTTGCCAACAATTAATATGAAAACTTTTAAATACTATTGCATTTTG
AAAATTGAATGGTTTCACTTTTGGAGGTATATTAATTCAGCCTAAGTTCTGAAATTTGAA
GATACATGTTCATCAATGGGCATTAATGAGTACATTGTGTATAATTTGGTGTTGTGTGTA
TTTATAGTTCTACTTAGGATCATGTATACATCTACATTTTATTTTTAAAACATTTATTTA
TTTGGCTGTGTTGAATTTTAGTTGTAATCCTGATGCATGCAGGATCTTTCATTGGTGGTG
CATGGGCTTAGATGACCTGCTGGGATGGAATCTAGTTCCCAGACTAGGAATCAAACTTGC
ATCTTCTACATTGGAAGGCAGATTCTTAACCACTGGACTACCAGGGAAGTCCCGACGCCT
GAAGATGATTAAAA
>19:4642540-4643754
GTGCCGGGAGCCGGCATATTGCATATTGAGTGCATATTGCATATTGAGTGCAGCACTTTT
CAGGATCTGGAATAGCTCAACTGGAATTCTATCACTGCCGGTAGCCAGCGTGAGGAACTC
CGCCCATGACAAAGGTCATGAGGAAGGAGGCTCGGCATACGCAAAGGCGGGATCGAGCTT
CAGGAGTCCCCCTGGAAATTCTCGAGCAATCTACCCCCAAAACCAGAGTCTGCCTACTTT
CTGCTTTGTGCTTTCACCTACACCTCTGACTTTACGGGGGGCTGTCCCCCACTACCTCTC
TGAAAAAAGTTAGCTTACAGCTCCAGTTAATAATTCCTGGGTGTGACAGTGTTTAACCTA
CAAACTCCTTTGGAAATCCTCTAGCCTGCCTGAATAGGTTTTTCCGGCCACATGTGATAG
TTCACAGCCTCCCAACTGTGAGAGGCAGGAGATGTTCTAAACTGTCTAAACACAGATTCT
TTTGAGTAGTTAAAAGATTGATTAGAAATTGTATTGGTGAAGGGATTTTCACTTGTTGGG
CCAATGTTTGCTGCTAAGTTTCCATATCCCTTACCTGCTGTGTCCCTGGCAGTGTATTGG
TTAATATAATTGGTATAAATAGTAGCTTTAATGTTTGTAACCTGGGACCCTTGAGTTAAT
TCTTTTTGTAGCCCACCACACCTTTGCGCTGTACGATGCAACTTTATCTAATGCTTTTGG
AGGGTGGCTCCTGACCAATCACCTTTAGAGAAAAATAAGTTTTCTGAAGAAAAGGTCTTA
AAATGTTAACAGGCCTCCGGGCCAGAAGATGATGCAAATCACCTAAGCTTTTGCACATGA
TAAGTTTGCAAGAAGAAAGCCTGGTTTGCTGCAAGACTCTACCCCTTCCCCCATTATCCT
CTGTGCATAACTTAAGGTATAAAAACTACTTTGAAAAATAAAGTGCGGGCCTTGTTCACC
AAAACTTGGTCTCACCATGTCGTTCTTTCTCTTACCTTCTGGCTGAATTATTCAGCCTCT
TTTCTCCACTGAATTTCCTCACTGAGCTATCCTTATTTCAGCCTCTTTTCTTCACTGAAT
TTTCCTACTGAGCTATCCTCATTCTATTACTCTTTATATCCTTAATTAACATTTAATTAA
GCAATTGTTTCCTGATCTTCGCCTACGCCGTCTCTCCTTCGAATACCCTGGTTCAGCCGG
GGCTGGTCCCCGGCA
>329:4417826-4419269
AAGTTCCTGAGATCTTGTGTTCTGGGTGGGTGGCTGGAGCAGAGCTCCACCTGGTGTCTT
CACATCCACACTCTTACCTTCTCCCACTTCCTGGTACTTCCTGTGCTTCAGTGCCCTCTA
CCGAGAAAGCTTAGCATCATGCTCATTATGAAAGAGCAAAGTTTAATGGAATTCCATCTG
TCTTCTCAGGGAATATGCTGAAGGGTGAATCTGGAGCTGAGAGGCAATAAATTGATAACT
GACATGGGAACATTTTAGAATATTCCATCTGTCATCTCCTTTCTGGTGTCCCTTATAACT
TTCTCAAAACAATCTTCCAGTTAACTAAATCTCTCTTCAACCATACACAGATCTTATTCT
GTGAAATTTTCCTTTAATCTCCATGCCACATTTTTAACTTGCAGGATTTCAATTATTTCT
TCTTTCCCCTACCCACCAGGGTCTCTTCCTCTTTCTCCTCCTTTTTCACCTTCCTCACAT
TTTTTTCTCTTTGTTTATTTTTCTTTGTTGCCCTTCCAAAATTGTAAACAGCCTTCTTCC
TTTATATGATTGAGACTCTAAGAAACATTTATTCTGAACTATTTTCAATGGCTCTGTCAT
GTTATTTTACTGCAACTATTTTAGCCTCTCTGAAAGGTGGGTAAGCCTATTTCAACCCCA
TAAGCCCCCGCAGGTTTAAGCAGAGAGTGGTTTCAGATCCCAGTCCTATAACCGCCACAA
TGAGAGCGGAATTTTGGGAAAAGAAATTCCCAGACATCCTTGCCTGCTTCTCTTCTGAAA
GTTTCCAGCCCTGACTAACATCTGTGTGTTTCTATTCATTTTTCATCCATAGAGCTATTT
ATTCTGTTTCTGAGCCCTATAACATTTAAATTTTTAAAAAAATGTTATTCTAATGTGTAT
ATGAACCATTTAATGAGAGAATTTATAGCAATATATTAAGTGGAAACATTTTTTTCTTAA
AGAGATCTACTTATTCATTAAAGCTATTCTAGGCTGTCTGAGCCCCATTAATCTCTATAA
TCATTGCCTATAGTTTAAAACCACTTTACTCTGCTAATTTTATAGGTATTTTTTAGCTTG
ATGAAAGTTAAGTATAGGCAGTAGCTAGTTTACTGGTAAACTCTTTTACAAAAGTTATAT
TTGAACCTCTTATTGTAATGTAGAAGCTGCTGCTGCTGCTGCTGCTGCGTCGCTTCAGTC
ATGTCAGACTCTGTGTGACCCCATAGACAGCAGCCCACCAGGCTCCCCTGTCTCCAGGGA
TTCTCTAGGCAAGAACCCTGGAGTGGGTTGCCATTTCCTTCTCCAATGCATGAAAGTGAA
AAGTGAAAGTGAAGTCGCTCAGTTGTGTCTGACTCTTCACTACCCCATGGACTGCAGCCT
ACCAGGCTCCTCCGTCCATGGGATTTTCCAGGCAAGAGTACTGGAATGGGTTGCCATTGC
CTTC
>85:10271104-10271875
CTTTTTTTTTTTTTCTTCCAATTTTATTTTATTTTTAAACTTTACATAATTGTATTAGTT
TTGCCAAATATCAAAATGAATCCGCCACAGGTATACATGTGCTCCCCATCCCGAACCCTC
CTCCCTCCTCCCTCCCCATACCATCCCTCTGGGCCGTCCCAGTGCACCAGCCCCAAGCAT
CCAGCATCATGCATCGAACCTGGACTGGCAACTCGTTTCCTACATGATATTTTATATGTT
TCATTGCCATTCTCCCAAATCTTCCCACCCTCTCCCTCTCCCACAGAGTCCATAAGACTG
TTCTATACATCAGTGTCTCTTTAGCTGTCTCGTACACCAGGTTATTGTTACCATCTTTCT
AAATTCCATATATATGCGTTAGTATACTGTATTTATGTTTTTCCTTCTGGCTTACTTCAC
TCTGTACAATAGGCTCCAGTTTCATCCACCTCATTAGAACTGATTCAAATGTATTCTTTT
TAATGGCTGAGTAATACTCCATTGTGTATATGTACCACAGCTTTCCTATCCATTCATCCG
CTGATGGACATCTAGGTTGCTTCCATGTCTTGGCTATTATAAACAGTGCTGCGATGAACA
TTGGGGTACACGTGTCTCTTTCCCTTCTGGTTTCCTCAGTGTGTATGCCCAGCAGTGGGA
TTGCTGGATCATAAGGCAGTTCTATTTCCAGTTTTTTAAGGAATCTCCACACTGTTCTCC
ATAGTGGCTGTACTAGTTTGCATTCCCACCAACAGTGTAAGAGGGTTCCCTT
>898:563977-564930
ACATGGTATATTTCTCCATCTATTAGTGTCCTCTTTGATTTCTTTCACCAGTGTTTTATA
GTTTTCTATATATAGGTCTTTAGTTTCTTTAGGTAGATATATTCCTAAGTATTTTATTCT
TTCTGTTGCAATGGTGAATGGAATTGTTTCCTTAATTTCTCTTTCTGTTTTCTCATTATT
AGTGTATAGGAATGCAAGGGATTTCTGTGTGTTGATTTTATATCCTGCAACTTTACTGTA
GTCATTGATTATTTCTAGTAATTTTCTGGTGGACTCTTTAGGGATGAAACTGGAGCCTAT
TATACAGAGTGAAGTAAGCCAGAAGGAAAAACATAAATACAGTATTCTAACGCATATATA
TGGAATTTAGAAAGATGGTAACAATAACCCTGTGTACGAGACAGCAAAAGAGACACTGAT
GTATAGAACAGTCTTATGGACTCTGTGGGAGAGGGAGAGGGTGGGAAGATTTGGGAGAAT
GACATTGTAACATGTAAAATATCATGTAAGAAACGAGTTGCCAGTCCAGGTTCGATGCAC
GATACTGGATGCTTGGGGCTAGTGCACTGGGACGACCCAGAGGGATGGTATGGGGAGGGA
GGAGGGAGGAGGGTTCAGGATGGGGAACACATGTATACCTGTGGTGGATTCGTTTTGATG
TTTGGCAGAACTGATACGATTATGTGGAGTTTAAAAATAAAATAAAATTTAAAAAAAAAA
AAAAAAAACTCAAAATTCAAAAAACGAAGATGCCAGTCCAGGTTCGATGCACGATACTGG
ATGCTTGGGGCTAGTGCACTGGGACGACCCAGAGGGATGGTATGGGGAGGGAGGAGGGAG
GAGGGTTCAGGATGGGGAACACATGTATACCTGTGATGGATTCATTTTGATATTTGGCAA
AACTAATACAATTATGTAAAGTTTAAAAATAAAATAAAATTAAAAAAAAAAAAA
>3068:245701-245785
ATAAACAGTGCTGCGATGAACATTGGGGTACACGTGTCTCTTTCCCTTCTGGTTTCCTCA
GTGTGTATGCCCAGCAGTGCATACA
>85:10846824-10847059
ACATTGTAACATGTAAAATATCATGTAAGAAACGAGTTGCCAGTCCAGGTTCGATGCACG
ATACTGGATGCTTGGGGCTGGTGCACTGGGACGACCCAGAGGGATGGTATGGGGAGGGAG
GAGGGAGGAGGGTTCAGGATGGGGAACACATGTATACCTGTGGTGGATTCATTTTGATGT
TTGGCAAAACTAATACAATTATGTAAAGTTTAAAAATAAAATAAAATTAAAACCAA
>85:10936161-10940559
CCAGATGGCTTCACAGCTGAATTCTACCAAAAATTTAGAGAAGAGCTGACACCTATCCTG
CTCAAACTCTTCCAAAAAATTGCAGAGGAAGGTAAACTTCCAAACTCATTCTATGAGGCC
ACCATCACCCTAATACCAAAACCTGACAAAGATGCCACAAAAAAAGAAAACTACAGGCCA
ATATCACTGATGAACATAGATGCAAAAATCCTTAACAAAATTCTAGCAATCAGAATCCAA
CAACACATTAAAAAGATCATACACCATGATCAAGTGGGCTTTATCCCAGGGATGCAAGGA
TTCTTCAATATCCACAAATCAATCAATGTAATACACCACATTAACAAATTGAAAAATAAA
AACCATATGATTATCTCAATAGACGCAGAGAAAGCCTTTGACAAAATTCAACATCCATTT
ATGATAAAAACTCTCCAGAAAGCAGGAATAGAAGGAACATACCTCAACATAATAAAAGCT
ATATATGACAAACCCACAGCAAACATTATCCTCAATGGTGAAAAATTGAAAGCATTTCCT
CTAAAGTCAGGAACAAGACAAGGGTGCCCACTTTCACCATTACTATTCAACATAGTTTTG
GAAGTCTTGGCCACAGCAATCAGAGCAGAAAAAGAAATAAAAGGAATCCAAATTGGAAAA
GAAGAAGTAAAACTCTCACTATTTGCAGATGACATGATCCTCTACATAGAAAACCCTAAA
GAATCCACCAGAAAATTACTAGAACTAATCAATGACTATAGTAAAGTTGCAGGATATAAA
ATCAACACACAGAAATCCCTTGCATTCCTATACACTAATAATGAGAAAACAGAGAGAGAA
ATTAAGGAAACAATTCCATTCACCATTGCAACGGAAAGAATAAAATACTTAGGAATATAT
CTACCTAAAGAAACTAAAGACCTATATATAAAAAACTATAAAACACTGGTGAAAGAAATC
AAAGAGGACACTAATAGATGGAGAAATATACCATGTTCATGGATTGGAAGAATCAATATA
GTGAAAATGAGTATACTACCCAAAGCAATTTAGAGATTCAACGCAATCCCTATCAAGCTA
CCAACAGTATTCTTCACAGAGCTGGAACAAATAATTTCACAATTTGTATGGAAAAACAAA
AAACCTCGAATAGCCAAAGCGGTCTTGAGAAAGAAGAATGGAACTGGAGGAATCAACCTA
CCTGACTTCAGGCTCTACTACAAAGCCACAGTTATCAAGACAGTATGGTACTGGCACAAA
GACAGATATATAGATCAATGGAATAAAATAGAAAGCCCAGAGATAAATCCACGCACATAT
GGACACCTTATCTTCGACAAAGGAGGCAAGAATATACAATGGATTAAAGACAATCTCTTT
AACAAGTGGTGCTGGGAAATCTGGTCAACCACTTGTAAAAGAATGAAACTGGACCACTTT
CTAACACCATACACAAAAATAAACTCAAAATGGATTAAAGATCTAAACGTAAGACCAGAA
ACTATAAAACTCCTAGAGGAGAACATAGGCAAAACACTCTCCGACATACATCACAGCAGG
ATCCTCTATGACCCACCTCCCAGAATATTGGAAATAAAAGCAAAAATAAACAAATGGGAC
CTAATTAACCTTAAAAGCTTCTGCACATCAAAGGAAACTATTAGCAAGGTGAAAAGACAG
CCTTCAGAATGGGAGAAAATAATAGCAAATGAAGCAACCGACAAACAACTAATCTCAAAA
ATATACAAGCAACTCCTACAGCTCAACTCCAGAAAAATAAATGACCCAATCAAAAAATGG
GCCAAAGATCTAAATAGACATTTCTCCAAAGAAGACATACAGATGGCTAACAAACACATG
AAAAGATGCTCAACATCACTCATTATCAGAGAAATGCAAATCAAAACCACTATGAGATAC
CATTTCACACCAGTCAGAATGGCCGCGATCCAAAAGTCTACAAATAATAAGTGCTGGAGA
GGGTGTGGAGAAAAGGGAACCCTCTTACACTGTTGGTGGGAATGCAAACTAGTACAGCCA
CTATGGAGAACAGTGTGGAGATTCCTTAAAAAACTGGAAATAGAACTGCCTTATGATCCA
GCAATCCCACTGCTGGGCATACACACTGAGGAAACCAGAAAGGAAAGAGACACGTGTACC
CCAATGTTCATCACAGCACTGTTTATAATAGCCAGGACATGGAAGCAACCTAGATGTCCA
TCAGCAGATGAATGGATAAGCAAGCTGTGGTACATATACACAATGGAGTATTACTCAGCC
ATTAAAAAAGAATACATTTGAATCAGTTCTAATGAGGTGGATGAAACTGGAGCCTATTAT
ACAGAGTGAAGTAAGCCAGAAGGAAAAACAGAAATACAGTATACTAACGCATATATATGG
AATTTAGAAGGATGGTAACGATAACCTGGTGTACGAGACAGCGGAAGAGACACTGATGTA
TAGAACAGTCTTATGGACTCTGTGGGAGAGGGAGAGGGTGGGAAGATTTGGGAGAGTGAC
ATTGAAACATGTAGAATATCATGTAAGAAACGAGTTGCCAGTCCAGGTTCGACGCGCGAT
ACTGGATGCTTGGGGCTGGTGCACTGGGAAGACCCAGAGGGATGGTGTGGGGAGGGAGGA
GGGAGGAGGGTTCAGGATGGGGAACACATGTATGCCTGTGGCGGATTCATTTTGATGTTT
GGCAAAACTAATACAATTATGTAAAGTTTAAAAATAAAATTAAATTAAAAAAAATAAAAT
AAAAAAAATAAATAAAACACTGGACTCTTTAGAAATTCTGAATTCATTCTCAGGCTGGTA
GGAAGATAGCTATAGCCATTCTAATTTTCACAGCTCCACGCACATTCACATCATGAGGAA
AATGAGAAGCCTATCTCTTCTTATCTTTTTCTCCTTAAAATGGGAAAATTCCCTGAAGTT
TCTGAGGTCACTGCTACCAGTCATAGTAGTAGAAATGCAGTCCACTGCTGCACCAATCTC
TGGAAAGATATCAGAGATTGTCCTAAGGTTGATTATGCCAACGGAATTCACCCTCCCCCA
GGTCATCATGGGGGCAGAGGGAACAAGTATATATCTTCAACAAATGGGTTCTATTTGGCA
GGAGAATGGCATGAATGTTCATTGTGTCACAAACAGTGATGTCTACAACAATCTTAAAGT
GATATTATTCTTCAAAAATATACTTGTGAGGAATTTGAAGACACATTTATTTAGCATGCT
AAAGATTTTAGACTTATCCCTAAAAGGAGGGACACCATCAAGGGTTTCTGAACAGAGGTG
TAAGATGACAGTATTTGCATTAAAGGCTGAACTTAGAAAACATGGGAGCAAATGGAGTTC
TGATGTATGATGCGTGAATGGGGTGGGAGTGGAGAGGGAGTGACATAGAATTTCAGGAAG
CCCCACAAGTTTATTAAGAAAGTGACGAGAAGTGAAGTGCTCAAACACAAAGAGTGTAGA
GACAGAAGAAAAGGTTTTTATTTTACAAATTTTCCCACTGTCTTTTCTTTAAAAAGAAAG
TTTCTGCCGAGATTTGCCTCTTCAGACACAAGTTTCCATATGAAAGTGTATGGGGCTGGC
CTCTCTAAACAGGAATGGAGAAAGGCAACTATGAAATTGCATTTCTTTGGGATTCAGTTG
TTCTTTTCCTAATTTTAATGAGTTTGGGCATAAAAGAGTTTAGTTTTTCTTTCATTATAT
GAAGCCACATTTATCAATTAATTGATACTAAAATACTGTTTTGCATTCATTATTCACCCA
AATGTGTTCACCCTGTATTCATATTTTTCTCATGTGTTGTTGTTGTTTGTTTGTTAGCTC
AGTAGAGTCTGACTGTTTGTGACCCCATGAACTGTAGCAGGCCAGGCTTCCCGGGTTCTT
CACCATCTCCCAAAGCTTGCTCAAACTCATGTCCACTGAGTCTGTGAGGTCATCCAACCA
TCTCATCCTCCGTCATCCCCATCTCTTCCTGCCTTCAATCTTTCCCAGCATCAGGGTCTT
TTCTAATGAGTCAACTCTTCCCATCAGGTGGCCAAAGTATTGGAGCTTCAACTTCAGCAT
CATTCCTTCCAATGAATATTCAGGATTGATTTCCTTTAAGATTGACTGGTTTCATGTGTC
ACTGAACTCAATTTACTAATATTTAGATTAGGATTCTTGAATCAATTGCTATGAGTATGA
TAAATGTACACCTACCCTTTTTTCCCCCACTGTTTTTTGTTTGATTTTGACATCAAGACT
ATTTTCCACTTGTATAATAAATTTGAGATTGAACTTTTTCCTGCCATCTAAAACAATTTC
TATAAGTTTACAGTGAACTATTCTTTGACATTTAGTAAAATGGGAGCCATCCAGAGGTGG
TGATTAAGGAAAAATTAAT
>329:2528372-2528476
ACCTGTGGTGGATTCATTTTGATGTTTGGCAAAACTAATACAATTATGTAAAGTTTAAAA
ATAAAATAAAATTAAAACCAAAAAAAAAAAAAAGAGGAAAAAAAA
>19:6906252-6906360
TTGGCGGATTCATTTTGATATTTGGCAAAACTAATACAATTATGTAAAGTTTAAAAATAA
AATAAAATTAGAAAAAAAAATGTAAAAAACAAAACAACAACAACAAAAA
>329:2231220-2231970
CTTTTTTTTTTTCTAATTTTATTTTATTTTTAAACTTTACATAATTGTATTAGTTTTGCC
AAATATCAAAATGAATCCGCCACAGGTATACATGTGTTCCCCATCCCGAACCCTCCTCCC
TCCTCCCTCCCCATACCATCCCTCTGGGCCGTCCCAGTGCACTAGCCCCAAGCATCCAGC
ATCATGCATCGAACCTGGACTGGCAACTCGTTTCCTACATGATATTTTACATGTTTCATT
GCCAATCTCCCAAATCTTCCCACCCTCTCCCTCTCCCACAGAGTCCATAAGACTGTTCTA
TACATCAGTGTCTCTTTTGCTGTCTCGTACACCGGGTTATTGTTACCATCTTTCTAAATT
CCATATATATGCGTTAGTATACTGTATTTATGTTTTTCCTTCTGGCTTACTTCACTCTGT
ATAATAGGCTCCAGTTTCATCCACCTCATTAGAACTGATTCAAATGTATTCTTTTTAATG
GCTGAGTAATACTCCATTGTGTATATGTACCACAGCTTTCTTATCCATTCATCTGCTGAT
GGACATCTAGGTTGCTTCCATGTCTTGGCTATTATAAACAGTGCTGCGATGAACATTGGG
GTACACGTGTCTCTTTCCCTTCTGGTTTCCTCAGTGTGTATGCCCAGCAGTGGGGTTGCT
GGATCATAAGGCAGTTCTATTTCCAGTTTTTTAAGGAATCTCCACACTGTTCTCCATAGT
GGCTGTACTAGTTTGCATTCCCACCAACAGA
>329:1837849-1838627
AGAAAAGGGAACCCTCTTACACTGTTGGTGGGAATGCAAACTAGTACAGCCACTATGGAG
AACAGTGTGGAGATTCCTTAAAAAACTGGAAATAGAACTGCCTTATGATCCAGCAACCCC
ACTGCTGGGCATACACACTGAGGAAACCAGAAGGGAAAGAGACACGTGTACCCCAATGTT
CATCGCAGCACTGTTTATAATAGCCAAGACATGGAAGCAACATAGATGTCCATCAGCAGA
TGAATGGATAAGAAAGCTGTGGTACATATACACAATGGAGTATTACTCAGCCATTAAAAA
GAATACATTTGAATCAGTTCTAATGAGGTGGATGAAACTGGAGCCTATTATACAGAGTGA
AGTAAGCCAGAAGGAAAAACATAAATACAGTATTCTAACGCATATATATGGAATTTAGAA
AGATGGTAACAATAACCCGGTGTACGAGACAGCAAAAGAGACACTGATGTATAGAACAGT
CTTATGGACTCTGTGGGAGAGGGAGAGGGTGGGAAGATTTGGGAGAATGGCAATGAAACA
TGTAAAATATCATGTAGGAAACGAGTTGCCAGTCCAGGTTCGATGCATGATGCTGGATGC
TTGGGGCTGGTGCACTGGGACGGCCCAGAGGGATGGTATGGGGAGGGAGGAGGGAGGAGG
GTTCGGGATGGGGAACACGTGTATACCTGTGGCGGATTCATTTTGATATTTGGCAAAACT
AATACAATTATGTAAAGTTTAAAAATAAAATAAAATTGGAAGAATAAAAAAAAAAAAAA
>85:11878217-11879060
TTTTTTTTCTAATTTTATTTTATTTTTAAACTTTACATAATTGTATTAGTTTTGCCAAAT
ATCAAAATGAATCCGCCACAGGTATACATGTGTTCCCCATCCCGAACCCTCCTCCCTCCT
CCCTCCCCATACCATCCCTCTGGGCTGTCCCAGTGCACCAGCCCCAAGCATCCAGCATCA
TGCACCGAACCTGGACTGGCAACTCGTTTCCTACATGATATTTTACATGTTTCATTGCCA
TTCTCCCAAATCTCCCCACCCTCTCCCTCTCCCACAGAGTCCATAAGACTGTTCTATACA
TCAGTGTCTCTTTTGCTGTCTCGTACACCGGGTTATTGTTACCATCTTTCTAAATTCCAT
ATATATGCGTTAGTATACTGTATTTATGTTTTTCCTTCTGGCTTACTTCACTCTGTATAA
TAGGCTCCAGTTTCATCCACCTCATTAGAACTGATTCAAATGTATTCTTTTTAATGGCTG
AGTAATACTCCATTGTGTATATGTACCACTGCTTTCTTATCCATTCATCTGCTGATGGAC
ATCTAGGTTGCTTCCATGTCTTGGCTATTATAAACAGTGCTGCGATGAACATTGGGGTAC
ACGTGTCTCTTTCCCTTCTGGTTTCTTCAGTGTGTATGCCCAGCAGTGGGATTGCTGGAT
CATAAGGCAGTTCTATTTCCAGTTTTTTAAGGAATCTCCACACTGTTCTCCATAGTGGCT
GTACTAGTTTGCATTCCCACCAACAGTGTAAGAGGGTTCCCTTTTCTCCACACCCTCTCC
AGCATTTATTATTTGTAGACTTTTGGATCACAGCCATTCTGACTGGTGTGAAATGGTACC
TCAT
>329:1298233-1298452
TTTTTTTTTTTTTTTTTATCAACAGTATATTTTATAACGTATAAGACATGCCAGTCCAGG
TTCGATGCATGATGCTGGATGCTTGGGGCTGGTGCACTGGGACGGCCCAGAGGGATGGTA
TGGGGAGGGAGGAGGGAGGAGGGTTCGGGATGGGGAACACATGTATACCTGTGGCGGATT
CATTTTGATATTTGGCAAAACTAATACAATTAGGTAAAGT
>329:1236373-1236833
ATGAGGTGGATGAAACTGGAGCCTATTATACAGAGTGAAGTAAGCCAGAAGGAAAAACAT
AAATACAGTATTCTAACGCATATATATGGAATTTAGAAAGATGGTAACAATAACCCTGTG
TACGAGACAGCAAAAGAGATACTGATGTATAGAACAGTCTTATGGACTCTGTGGGAGAGG
GAGAGGGTGGGAAGATTTGGGAGAATGACATTGTAACATGTAAAATATCATGTAAGAAAC
GAGTTGCCAGTCCAGGTTCGATGCACGATACTGGATGCTTGGGGCTAGTGCACTGGGACG
ACCCAGAGGGAGGGTATGGGGAGGGAGGAGGGAGGAGGGGTCAGGATGGGGAACACATGT
ATACCTGTGGTGGATTCATTTTGATATTTGGCAAAACTAATACAATTATGTAAAGTTTAA
AAATAAAATAAAATTTAAAAAAAAAAATAGAAAAAAAAAAA
>19:8370390-8371127
TATATATATATATCTCCTTGGCTCATGGTCCCTTTCACCTTCAAAGTCACAACTACAAAG
TCACTTTCACAAAGTAAGGTAAATATTCACAAATTCTGGGTATTAAGACACGGACATTTT
TGCAAGGTTATAATTTTGCTAACCATAGTCTATATTTTGGAACTCAAACATTCAGTTCTA
TCCCACATACAAAAGAAAATCACCCTATAGTCACATCTCCAAAAGTCTCCACCAATTATA
GCATCAACTTAAGTCCAAAAATCTCATTCACTTTTTATCAGGTCAAAAGCCCCAGATCTC
ATCATTTAAATCAAATTTGAGTAAGATTTTGGGTGTCATCCATGTTGGGGCAAAATTCCA
CTCTATCTGTGGGCCTGTGGAATATAAGTTTCATGCCTCCAAAATACAGAGGTGGGATAG
GCATAAGGTAATGGCACCCCACTCCAGTACTCTTGCCTGGAAAATCTCATGGGCAGAGGA
GCCTGGTGGGCTGCAGTCCATGGGGTCGCTAAGAGTCAGACACGACTGAGCGACTTCACT
TTCACTTTTCATGCATTGGAGAAGGAAATGGCAACCCACTCCAGTGTTCTTACCTGGAGA
AGCTCAGGGACGGGAGCCTGGTGGGCTGCCGTCTATGGGGTCACACAGAGTCGGACACGA
CTGAAGCGACTTAGCAGCAGCAACAGCAGCAGTTATAGATATTCCCATTCAAAATAGGAA
AGTATAGGAGAAATTCTT
>3757:247911-248056
TTTTTTTTTTTTTTTTCTTTTTTTCTTTTAAACTCTAGGGGTGGCCAAGCTGACATCCGC
GAACACGCCTTCGGGTCCCGCGGGCTCAGGCCCCCGAAGAGCTGGACGTCTCGACTGCTG
GGCTGGGTAGCCCTCGCGCGCCACCG
>329:603358-603740
TATTTTTTTATTTTATTTTTTTTCTTTTTTTATACATGTGTTCCCCATCCTGAACCCTCC
TCCCTCCTCGCTCCCCATACCATCCCTCTGGGTCGTCCCAGTGCACCAGCCCCAAGCATC
CAGCATCGTGCATTGAACCTGGACTGGCATCTCGTTTCATACATGACATTTCACATGTTT
CAATGCCATTCTCCCAAATCTTCCCACCCTCTCCCTCTCCCACAGAGTCCATAAGCCTGT
TCTATACATCAGTGTCTCTTTTGCTGTCTCGTATACAGGGTTATCATTACCATCTTTCTA
AATTCCATATATATGCGTTAGTATACTGTATTGGTGTTTTTCCTTCTGGCTTACTTCACT
CTGTATAATAGGCTCCAGTTTCA
>329:93448-93591
TCTTTTTTTTTTTTTTAAATTAATTTTATTTTATTTTTAAACTTTACATAATTGTATTAG
TTTTGCCAAATATCAAAATGAATCTACCACAGGTATACATGTGTTCCCCATCCTGAACCC
TCCTCCCTCCTCCCTCCCCATACC
>85:14335046-14335473
TTTTTTTTTTTTTTTTTAAATTAATTTTTATTGAAGTATAAAAAGCAAAGTAGATTTCTT
TTTTTTTTTTTTTATTCTTCCAATTTTATTTTATTTTTAAACTTTACATAATTGTATTAG
TTTTGCCAAATATCAAAATGAATCCGCCACAGGTATACATGTGTTCCCCATCCCGAACCC
TCCTCCCTCCTCCCTCCCCATACCATCCCTCTGGGCCGTCCCAGTGCACCAGCCCCAAGC
ATCCAGCATCATGCATCGAACCTGGACTGGCAACTCGTTTCCTACATGATATTTTACATG
TTTCACTGCCATTCTCCCACATCTTCCCACCCTCTCCCTCTCCCACAGAGTCCATAAGAC
TGTTCTATACATCAGTGTCTCTTTTGCTGTCTCGTACACCGGGTTATTGTTACCATCTTT
CTAAATTC
>85:14661870-14662205
ATTTATTTATTTTTTTTTTTAAATCCCACGGGCAGAGGAGCCTGGTAGGCTGCAGTCCAT
GGGGTCACAGAGTCAGACACAACTGAGTAGAAACATGAGGGTATATATAAATTAGATAAC
TGGTGGTGGTGGTTTAGTTGCTAAGTCGTGTCCGACTCTTGCAACCCTGTGGACTGTAGC
CCGCCAGGCTCCTCTGTCCATGGGAATTTTCCAGGCAAGAATACTGGAGTGGGTTGCCAT
TTCCTTCTCCAGGGGATCTTCCCGACCCAGGAATTGAACCCAGGTCTCCTGCATTGCAGG
CAGATTCTTTACCAACTGAGCTATGAGGGAAGCCCT
>233:1339882-1340117
ATTCCTCAGGCTGAGCTTCCAGTAGCCATCTATCTTTCTGTTCCCTCACTAAGTGAATGT
TTATAAGTGTCACCTATGTGCCAGGCTTTGTGCTCGGCACTCGCAGTACAGAGATGAAGG
CTCGCTCAGTCCATGCACTCAAGGGACTCATTCTCCAGAGACTGTCTGGAGTTAAGAACT
GTATTTCAATATAATTGGTTTCCTTTGTAACCTTAAAAAAAATATATATATATATA
>233:1590048-1592106
AGATGTTCAAGCTGGATTTGGAAAAGGCAGAGGAACTAGAGATCAAATTGCCAATATTCG
TTGGGTCACAGAAAAAGCAAGAGAAATTGCATGAAAACATCTACTTCTGCTTCATTGACT
ACGCTAAAACCTTTGACTGTGTGGATCATGACAAACTGGAAAATTCAAGAGATTGGAATA
CCAGACCACCTTACCCACCTCCTGAGAAACCTGGAGGCAGATCAAGAAGCATCAGTTAGA
ACTAGATATGGAAAAATGGACTGGGTAAAAATTGGGAAAGGAGTACATCCAGGCTGTATA
TTCACTCTGCTTATTTAACTTAGATGCAGAGTACCTCATGTAAAATTCCAGGCTGGAATC
AAGATTGCCAGGAATAATACCAACAACCTCAGATACCCAGATGACACCACCCTTATGGCC
AAGAGTGAAGAGGAACTAAAGAACCTCTTGATGATGGTGAAAGAGGAGAGTGATAAAGTT
GGCTTAAAACTAAACATTCAAAAAGCTAAAATCATGTCCTCCAGTCCCATTACTTCATGG
AAAATAGGTACGGAAACAATGTAAATCGTGACAGACTTTATTTTCTTGGGGCCCAAAATC
ACTGTGGACGGTGACTATAACCATGAAATTAAAAGATGCTTGCTCCTTTGAAGAGAAGCT
ATGACCAACCTAGATAGCATATTAAAAAAAACAGAGACATTACTCTGCTAAAAAAGGTCT
GTGTAGTCAAAGGTATAATTTTTCCAGTAGTCATGAATGGATGTGAAAGTTGGACTGTAA
AGAAAGCTGAGCACCAAAGAATTGATGTTTTGAACTGTGGTGTTGGGAACACTCTTGAGA
GTCCCTTGGCCTTCAAGGGAATCCAACCAGTCAATACTAAAGAAAATCAAGCTTGAATAT
TCATTGGAAGGACTGATGCTGAAGCTCCACTACTTTGGCCACCTGATGTGAAGAGCTGAC
TCATTAGAAAAGACCCTGATGCTGGGAAAGATTGAAGGCATGAAGAGAAGGGCATGATAG
AGGATAAGATGGCTGGATGGCATCACCAACTCAATGTTCATGAATTTGAGCAAGGCTCTG
GGAGATGGTGAAGGACAGGGAAGCCTGATGTGCTTCAATCCAAAGGGTCTCAAAGAGTCA
GACACGACGGAGTGTTTGAACAACAGATTAGATGTAACATGAAGGAACTATCTTAGCAAA
CCTTTAATTGCATCACATTTGGCAATTTGTATCTTCATACAGTTTGATTTCAGTGAGATT
TAGAGAAATGGAAAAGAACCTTCAAAGTTATGCCTATGCTTTAAAACTTTTAAAGTTTAT
TAAATAAAATGAAACTTTTCATTACAAGTCTCACAAATGTTTGCCAGATCTAAGAGCCTC
CAGATCAGGTGTGCTAGAAGCCAGAAAATTTAGACAAAGTAAGCACAAGCAGGAAGACCT
ATATATCAGACCTAAGTTTTAAGTTAAAATTCCAGGCAACATTTTAAAGTCTTCATGGTT
CCTCTCTTTCCTGTAATTTCATGCTGTTACGTAGCTGACTCCAATCACTACCAGTCACTG
AGCACTTAAAAATTGAGTCTGATGTTCATTCTAAGTGAACTTCATCAGTTCAGTTCAGTT
CAGTTCAGTCGCTCAGTCATGTCCGACTCTTTGCAACCCCATGAATCGCACGCAGCATGC
CAGGCCTCCCTGTCCATCACAAACTCCCGGAGTTCACTCAGACTCACGTCCATTGAGTCA
GTGCTGCCATCCAGCCATCTCATCCTCTGTCGTCCCCTTCTCCTCCTGCCCACAATCCCT
CCCAGCATCAGAGTGAACTTCATATGAGACATTAACTATATCTGAATATTAAGATTTTCT
TATATTTATTGAGTAAATAGCTTCATAATATTGGTTGTGGTAATTATACTGATGATTTTG
GTAATAACACTAATGGAAAAAGGAACTTCTAAAAATTGTTATTTTTATTATTGCTATGAC
GTATTGTTACTATTATCATTATTATTATCACTGCAATGTATGGCAGTGACAAATTTGATC
TACACATTAACTCAGCGCC
>233:1692115-1696591
TGTTTATATATATATAAATTAAGGTGGAAGAAACAGTTTTCTTGTGAACTTTTAAGCTAT
ATCAGTTCTATAATCCAATGATTACTATAGTATTATTCAAATGTTATGGTATTAGGCATT
TTTATTTTTTACTTTCCTGGCAGATATATGTTGTCATACTGGCTTAGGAGAAAACAAAAT
TACTCATATTTTTCAAAAAAAGAGACCTTCTTCTGTGTTTCTCTGTCTAGTTAGTTATCC
AAATGTTACATTCTTTTCAATTCTTTCTTTCTCTGTCTTGTAATTTAAAAAAGACTTAGT
TTCATCTATTTTTCTTAGTGTAAGATAATGCTCTTGGTATTTAAAATCTTGCTATTTTGT
TTTGTTCAGTCAGAGCACATCCCAGAATGTACATGGACTCTGAGAAATTAGGCAATTAAT
TTTCTTTCAGTTTGGAAGTACATCCAAATCCAGTTGCCCTGGCTGTGTCTATGGATCTGA
AGAAGCAAATAGCTTCCACAGTGAATTATTTCTCGCTTTAGAAATGAATGTCAATAACTA
CTTAATCTGCCACAAATGCTGGAAAGTTTAACTTCTTCCTCTCTGAAAATTGCATCCTTA
TCTTAAACAATTAGATTAACAACATTTCTAGGCAAAATGATGTAATAACCTCTGACTTCA
TATGGTTTAGAAACTTAGGATCAGGTGAATTTTCCTTCAGGTTCCCTCTAAATGAATATC
CTGATTCCAGAAAATGACACTTTTTTTTTTTCAATGATTGTCATTATTCCAGAAACTGCC
ATTAAGCTATGTTAACATTAAATGATGTTATGTGGCATAGACCCTGGATTTTGAGCACTA
AACTTCCTGACCATTGCAGGTAACTCATATAATATATACATATGTTGCTCATTGTGGGGA
ATTTTTCCTTGTTTTTCTGCTTCAAAGATCTGGAACTTGGGGAACAGAAGAAGGCAACTA
CAGGCCAATATCACTGATGAATATAGATGCAAAAATCCTAAACAAAATTCTAGCAATCAG
AATCCAACAACACATTAAAAAGATCATACACCATGATCAAGTGGGCTTTATCCCAGGGAT
GCAAGGATTCTTCAATATCCGCAAATCAATGTAATACACCGCATTAACAAATTGAAAAAC
AAAAACCGTATGATTATCTCAATAGATGCAGAGAAAGCCTTTGACAAAATTCAACACCCA
TTTATGATAAAAACTCTCCAGAAAGCAGGAATAGAAGGAACATACCTCAACATAATAAAA
GCTATATATGACAAACCCACAGCAAACATTATCCTCAATGGTGAAAAATTGAAAGCATTT
CCTCTAAAGTCAGGAACAAGACAAGGGTGCCCACTTTCACCATTACTATTCAACATAGTT
TTGGAAGTTTTGGCCACAGCAATCAGAGCAGAAAAAGAAATAAAAGGAATCCAAATTGGA
AAAGAAGAAGTAAAACTTTCACTATTTGCAGATGACATGATCCTCTACATAGAAAACCCT
AAAGACTCCACCAGAAAATTACTAGAACTAATCAATGATTATAGTAAAGTTGCAGGATAT
AAAATCAACACACAGAAATCCCTTGCATTCCTATACACTAATAATGAGAAAACAGAAAGA
GAAATTAAGGAAACAATTCCATTCACCATTGCAACGAAAAGAATAAAATACTTAGGAATA
TATCTACCTAAAGAAACTAAAGACATATATATAGAAAACTATAAAACACTGGTGAAAGAA
ATCAAAGAGGACACTAATAGATGGAGAAATATACCATGTTCATGGATTGGAAGAATCAAT
ATAGTGAAAATGAGTATACTACCCAAAGCAATTTATAGATTCAATGCAATCCCTATCAAG
CTACCAACAGTATTCTTCACAGAGCTAGAACAAATAATCTCACAATTTGTATGGAAATAC
AAAAAACCTCGAATAGCCAAAGCGATCTTGAGAAAGAAAAATGGATCTGGAGGAATCAAC
CTACCTGACTTCAGGCTCTACTACAAAGCCACAGTTATCAAGACAGTATGGTACTGGCAC
AAAGACAGAAATATAGATCAATGGAACAAAATAGAAAGCCCAGAGATAAATCCACGCACA
TATGGACACCTTATCTTTGACAAAGGAGGCAAGAATATACAATGGATTAAAGACAATCTC
TTTAACAAGTGGTGCTGGGAAATCTGGTCAACCACTTGTAAAAGAATGAAACTAGAACAC
TTTCTAACACCATATACAAAAATAAACTCAAAATGGATTAAAGATCTCAACGTAAGACCA
GAAACTATAAAACTCCTAGAGGAGAACATAGGCAAAACACTCTCTGACATACATCACAGC
AGGATCCTCTATGACCCACCTCCCAGAATATTGGAAATAAAAGCAAAAATAAACAAATGG
GACCTAATTAAACTTAAAAGCTTCTGCACATCAAAGGAAACTATTAGCAAGGTGAAAAGA
CAGCCTTCAGAATGGGAGAAAATAATAGCAAATGAAGCAACCAACAAACAACTAATCTCA
AAAATATACAAGCAACTCCTACAGCTCAACTCCAGAAAAATAAATGACCCAATCAAAAAA
TGGGCCAAAGATCTAAATAGACATTTCTCCAAAGAAGACATACAGATGGCTAACAAACAC
ATGAAAAGATGCTCAACATCACTCATTATCAGAGAAATGCAAATCAAAACCACTATGAGG
TACCATTTCACACCAGTCAGAATGGCTGCTATCCAAAAGTCTACAAATAATAAATGCTGG
AGAGGGTGTGGAGAAAAGGGAACCCTCTTACACTGTTGGTGGGAATGCAAACTAGTACAG
CCACTATGGAGAACAGTGTGGAGATTCCTTAAAAAACTGGAAATAGAACTGCCTTATGAT
CCAGCAATCCCACTGCTGGGCATACACACTGAGGAAACCAGAAGGGAAAGAGACACGTGT
ACCCCAATGTTCATCGCAGCACTGTTTATAATAGCCAGGACATGGAAGCAACCTAGATGC
CCATTAGCAGATGAATGGATAAGAAAGCAGTGGTACATATACACAATGGAGTATTACTCA
GCCATTAAAAAGAATACATTTGAATCAGTTCTAATGAGGGGGATGAAACTGGAGCCTATT
ATACAGAGTGAAGTAAGCCAGAAGGAAAAACACCAATACAGTATACTAACGCATATATAT
GGAATTTAGAAAGATGGTAACGATAACCCTGTATACGAGACAGCAAAAGAGACACTGATG
TATAGAACAGGCTTATGGACTCTGTGGGAGAGGGAGAGGGTGGGAAGATTTGGTAGAATG
GCATTGAAACATGTGAAATGTCATGTATGAAACGAGATACCAGTCCAGGTTCAATGCACG
ATGCTGGATGCTTGGGGCTGGTGCACTGGGACGACCCAGAGGGATGGTATGGGGAGGGAG
GAGGGAGGAGGCTTCAGGATGGGGAACACATGAGAAATAAAGGAATAAAAAATTTAAAAA
AAAATAAGCATACTCTGGATTATCCAGATGACTACCATTTAAAGATGCCTTTTTAATGTT
CCATGTTGGTTTCTTGTGTTATTTTCACAGCTGTGATAGTTTTCAAATGTGGTTGAAAAT
TCTTCAACACTCCTCCCATTATGACATGGGGTCTATGCCTCCACTCCCTGAATCTAGATA
GATTTGTGGTCTCACTGTAACCAGTAGAATACAGAGGAAATTATCTTGTGTGACTGCTGA
AGCCAGAACAGAACATGTGAAGCAAGCTCTACTTTGTGAGCTGGGACACTTGGGAGCTCT
GAGCTGCCATGTAAGAAATGGGAGCTACCACTGAGTTCTGCCAATGATATGACTGCCCTG
GGTTCCACGCATCGCGGAAGCTGAGTCTACCTGCAAAGGCACATACTGAAGCTCCAGTCA
ACTGCCCAGCTGAGGTCCCAGCCCAGAGGTAGCATCAATCACCAGAGTGAAGATGTTGAG
TTATCGCCAGCCCTTGAGTCTTCTCAGCTGAGCCCCAGGTATCCTGGAGAAAAGAGAAGC
CATTCCCAGCTCAGTCTGAATTCCTGACTCACAGAATCTATCAGCGTAATAAAATGACTA
TTTAAGCAGCTAAGTTTTGAGGGAAACTTATAGAAAATGGAGGTCAAATGACTTCATAGC
ATGTGATATAGACGAAAGATATGCAATAGTTTGAGCAACAGAAAGAAGTGGAAGAATTGA
ATTATCTTAAAACATGAGGTATTATAGGCATGCTGAGATCTCATGATTAAAGACATTAAT
TTTTTTCATGAATTAATTTTAGCAAAACATACTCCTTCATGTTAATGAGAATGTGAACTT
TAGAATTCATATGGTTTTGTTTTTATTGTATCAATCAATTTTGGTTTAGTTGTATAAAAA
TTATAAGCAAAAAGAATTTATATGTAATTAGCCAAAGCTTATACATATAGGATATCTATC
ATAATAAAAATACATGTCAATCTTGAAAAAAAAAAAA
>233:1727311-1728055
CTGACTCTGTGCGACCCCATAGACAGCAGCCCACCAGACTCCCCCATCCCTGGGATTCTC
CAGGCAAGAACACAGGAGTGGGTTGCCATTTCCTTCTCCAATGCATGAAAGTGAAAAGTG
AAAGTGAAGTTGCTCAGTCATGTCTGACTCTTAGTGACCCCATGGACTGCAGCCTACCAG
GCTCCTGTGCCCATGGGATTTTCCAGGGCTCCACAAAACACAACTCATTCTCTTGAAATG
GTATGTTGGGTTGAAGAGGGTGGTATGAAGACTGAGATATCTATATTTATCTCAAGATTT
CTCTTCAAGCTGATCATGGTTTGGTATTTCAGCCTCCTCTGACATTTTGTCATAATTTCA
GGAAGATCCTAAAGATTCCTGCCTTTATGTAACGAAATACAATTTAGAAGGTTTGAGAAG
CACATCTGATCTCTGCTCAATGCATGGCTTCATCATTTACAAATTTCATGACTTTGAGCA
GATTATTTAGCCTCACTAATATATCACTTATAAGATGAAAGAAAAACTAATAATATGTAC
CTCACTGAAGTCAATAAGAGATGACCTATGTTAAACACTGTACATGAAACATTCTTAAAA
GAATTGCAATTTTTACTGTTTGCTAACAAGTATTGTCCTTATTACAATTTTGGCTTACTT
GCTAAAAACTATCCTGAAAGGTTACATTTAGGACCTCTTCAATTTTGCATCAAAAAGTAT
CATTTATTTTATTTGGGAAAGAAAT
>233:2138362-2138628
GAGGATGAGATGATTGGATGGCATCACTGACTCAATGGACATGAATTTGAGCAAGCTCCA
GGACTTGGTGATGGACACGTAAGCTTGGTGTGCTGCAGTCCAGGGGACGCAAAGAGTCTG
ACATGACTGAGTGACTGAACTGAACTTATACAGGTTTATATTTTTTCGATTATTTTAAAA
ATGTTCAGCTATCATGACTGTTTTTTTTTTCCATTTTTTCCTATCTTTTTCTCTTCCTAA
AATTCCAATTATACACACATTAAATGG
>85:15869986-15871270
TCTTTAATAGAAAATTATTTAATTAGTATACATGTGTTCCCCATCCTGAACCCTCCTCCC
TCCTCCCTCCCCACACCATCCCTCTGGGTCGTCCCAGTGCACCAGCCCCAAGCATCCAGC
ATCGTGCATTGAACCTGGACTGGCATCTCGTTTCATACATGACATTTCACATGTTTCAAT
GCCATTCTCCCAAATCTTCCCACCCTCTCCCTCTCCCACAGAGTCCATAAGACTGTTCTA
TACATCAGTGTCTCTTTTGCTGTCTCGTATACAGCGTTATCGTTACCATCTTTCTAAATT
CCATATATATGCGTTAGTATACTGTATTTATGTTTTTCCTTCTGGCTTACTTCACTCTGT
ATAATAGGCTCCAGTTTCATCCACCTCATTAGAACTGATTCAAATGTATTCTTTTTAATG
GCTGAGTAATACTCCATTGTGTATATGTACCACTGCTTTCTTATCCATTCATCTGCTGAT
GGACATCTAGGTTGCTTCCATGTCCTGGCTATTATAAACAGTGCTACGATGAACATTGGG
GTACACGTGTCTCTTTCAATTCTGGTTTCCTCAGTGTGTATGCCCAGCAGTAGGATTGCT
GGATCATAAGGCAGTTCTATTTCCAGTTTTTTAAGGAATCTCCACACTGTTCTCCATAGT
GGCTGTACTAGTTTGCATTCCCACCAACAGTGTAAGAGGGTTCCCTTTTCTCCATACCCT
CTCCAGCATTTATTATTTGTAGACTTTTGGATGGCAGCCATTCTGACTGGTGTGAAATGG
TACCTCATAGTGGTTTTGATTTGCATTTCTCTGATAATGAGTGATGTTGAGCATCATTTC
ATGTGTTTGTTAGCCATCTGTATGTCTTCTTTGGAGAAATGTCTATTTAGATCTTTGGCC
CATTTTTTGATTGGGTCATTTATTTTTCTGGAGTTGAGCTGTAGGAGTTGCTTGTATATT
TTTGAGATTAGTTGTTTGTCAGTTGCTTCATTTGCTATTATTTTCTCCCATTCTGAAGGC
TGCCTTTTCACCTTGCTAATAGTTTCCTTTGATGTGCAGAAGCTTTTAAGTTTAATTAGG
TCCCATTTGTTTATTTTTACTTTTATTTCCAATATTCTGGGAGGTGGATCATAGAGGATC
CTGCTGTGATGTATGTAAGAGAGTGTTTTGCCTATGTTCTCCTCTAGGAGTTTTATAGTT
TCTGGTCTTACGTTGAGATCTTTAATCCATTTTGAGTTTATTTTTGTATATGGTGTTAGA
AAGTGAAGATCTTTTTTGTACAGTT
>85:15938037-15939313
TTGCCGGGGTCCTGCCCCGGCTGATCCAGGGTATTCGAAGCGGGGACGGCGTCGGCGACC
TATTTATTTAAATATTTTATCAAAGATATAAAGAGTAATAGGATGAGGATAGCTCAGTAG
GAAAATTCAGTGGAGAAAAGAGGCTGAGTAGCTTGGTTTACGCGGGAGACCAATAAAACT
TCAAGACAAGAAGTTTGCACCACTTACGTAGGCCGCAGGCGTCCTTCCGTTCTCCCGAAG
GAGAGGAGACACTGAGGCCTCCCCGGTCGGATCTTAGAAGCCCAGGCATAATTAGTAAGC
ATGGTGGGTTCCGCGCTCCAGATGGAGACTCAACCAGAGTGAGAGAGAGAGCGACATGGG
GAGACCAGTATTTCGAGAAACTGATCCCAATTCTTTATTTTCCAGAGTCTGTTTTTATAC
ACTAAGATGTTATGCAAAAGTCACGCGGGGTCAGCAGTCCTGACTTTTATCAAAGTCAGG
TGCTTCATACAAATGTATACAGAGGTCTTAGGGGTGTTACATTATCTTCTGGCCAGGGGG
GCCTGCTGACAATTTACGACCCTCTCCTTGTGACAGCGGTCAGTCAATCAGGACACTTAT
TTCTCCAGGGCTGATTATTCTCAAAACAGACGCCACCCAAATAAAGTTACATTCCTACAG
GGTGAGGGTGTAGTGGGTTTTAGTTAAGGAAAGAATTTACTTAGCCTAAGGTCTAACGTG
ATTAATATCAAAGGTTAATTCTATATATTCATTAATGTGTGTAAGGGCAGGGGATGTGGA
GACTTAGCAACAAACATTGGCTCAACAAATGAAAAACCCTTCACCAACACAATTTCTAAT
CAGCCCATTATACTTATACTAATAGTTTTCTAACTTCTCTAAAGAACCTGTTTTTAGAGG
GTTTAAAGCATCTCGTGCCTCTCAAGGTTGGGAGGCTGTGAGCAATCACATGTGGCCGGA
CAAGCCTGTCAGGCAGGCCAGAGAACCTTCAGAGGAGTTTGTAGGTTAAAACACTCTTGT
CACACCCAAGAGTTTTTATTGACTGGAGCTCTAGGTTAACTCCTTCTCCGAAAGAGGTGG
TGGGGGACAGCCCCCTGTAAAGTCAGAGATGTAGGAAAGAGCACAAAGTAGTAAAGTAGG
CAGGCTCTGGTTATGGGGGTAGACGCTCGAGGATTTCCAGGGGGACTCCTGAGGCTCGAT
CCCGCCTTTGCGTATGTCGAGCCTCCTTCCTCATGACCTTTGTCACGGGCGGAGTACCTC
ACTCTGGCCCCCAACAC
>85:16443490-16443968
TTTTTTTTTTTTTTTTATTCTTCCAATTTTATTTTATTTTTAAACTTTACATAATTGTAT
TAGTTTTGCCAAATATCAAAATGAATCCGCCACAGGTATACATGTGTTCCCCATCCCGAA
CCCTCCTCCCTCCTCCCTCCCCATACCATCCCTCTGGGCCGTCCCAGTGCACCAGCCCCA
AGCATCCAGCATCATGCATCGAACCTGGACTGGCAACTCGTTTCCTACATGATATTTTAC
ATGTTTCACTGCCATTCTCCCACATCTTCCCACCCTCTCCCTCTCCCACAGAGTCCATAA
GACTGTTCTATACATCAGTGTCTCTTTTGCTGTCTCGTACACAGGGTTATTGTTACCATC
TTTCTAAATTCCATATATATGCGTTAGTATACTGTATTTATGTTTTTCCTTCTGGCTTAC
TTCACTCTGTATAATAGGCTCCAGTTTCATCCACCTCATTAGAACTGATTCAAATGTAT
>233:3049526-3049810
TCTTTTTTTTAAATTTTATTTTATTTTATTTTTAAACTTTACATAATTGTATTAGTTTTG
CCAAATATCAAAATGAATCCGCCACAGGTATACATGTGTTCCCCATCCTGAACCCTCCTC
CCTCCCCATACCATCCCTCTGGGTCGTCCCAGTGCACTAGCCCCAAGCATCCAGTATCGT
GCATCGAACCTGGACTGGCATCTCGTTTCTTACATGATATTTTACATGTTTCAATGTCAT
TCTTCCAAATCTTTCCACCCTCTCCCTCTCCCACAGAGTAATTGT
>233:3240175-3241119
TTTCAGGATTTGAAATAGCTCAACTGGAATTCCATCACCTCCATTATCTTTGTTCTTAGT
GGTATTTCCTATGGTCAGTTTTACTTCACACTCCAGGATGTCTGGTTCTAGGTGAATGAT
CACACCATCTTGGTTTTCTGGGTCATTAAGATCTCTTTTGTATAATTCTGTTAATTTTTG
CCATCTCTTCTTAATATCTTCTGTTTCTGTTAGGTCCATACCATTTCTGTCCTTTATTGT
GCCCTACTTGCATGAAATGTTCCCTTGGTATCTCTAATATTCTTGAAGAGATCTCTAGTC
TTTCCTATTCTATTGCTTTCCTCTATTTCTTTGCATTATTCACTTGGGAAGGCTTTCTTA
TCTCTCCTTGCTATTCTCTGGAACCCTGCATTCAAATTGGTCTATCTTTCCTTTTTTCTC
CTTTGACTTTAGCTTCTCTTGTTTTCTCAGCTATTTATAAGACTTCTTCAGACAACAGTT
TTGCCTTTGAAGTTAAATAAGCAGGGTACCAATATACAGCTTTAGCATACTCCTTTCCCA
AATTTGAGACATTCTGTTTTTCTATGTCTGGTTCCAACTATTTCTTCTTGTCCTGCATAC
AGATTTCTCAGGAGACAGAGAAGGCTGTCTGGTATTTCTATCTCTTTAAGAATATTCCAC
AGTTTGTTGTGGTCCAGACAGTCAAAAGCATTATCATAGTCAATGAAGCAGAAGTAGATT
TTTCTTTGGAATTGTCTTGCTTTTTCTATGATCCGGTGGATGTTGGCAATTTGATCTCCA
GTTCCTGTCTTTTCCAAATCAAGCTTGTACATCTGGGAGTTCTCAGTTCACATACTTTTG
AAGCCTAACTTGAAGGATTTTGAGCATTACTTTCATAACATGTGAAATAAATGTTATTGT
GCAGTAGCTTGAAAATTCTTTGGCACTATCGTTCTTTAGGATTGG
>19:12581046-12585495
CTTTCCCATACACTCATCAGAACCACAACTATTATATAGCAATAAAAACAATAGTGAAGA
AAAATACAATTAAATACTGAATAAGAATTATTTTTCAGCATTTTTGCAAATTCTTAAATT
CAGTATGAAGTAAACATGGAGAATATTGAAAATGGTGTTGAATGAATCAATTATTTGAAG
TAATCTGTTTTCTTAAAAATATCCTCAAATCTATCTTATACTAATTTATGGTACATAAAT
TTTATACTACTGAACTACATTTGATTTCTGGACTGGATGAAAGAGTTCTGTTGAACCACG
TTCATTGATTGGGCTTTTCCAGGTGGTAAAGAATCCACCTGCCAATGGAGGAGGCAGAGG
AGAAGTGGGTTTGATCCCTGGGTCAGGAAGATCCCCAGAGGAAGAAATGGCAGCTCACTC
ATTTTCTTGCTTGGAAAATTCCATGGACAGAAGCATCTGGCAGGCTTTAGTCCATGGAGT
CAGACACGTCTGGGTGCGGACACACACACACACACACACACACACACACACATTCACTTA
TGAGTTCTTTGATCCTCAAGCTGATGAGTACTTGCCAGATGACTTAAGAATTTGAAGATT
CTGAGAAAAGGGATGGATATAAGAGAGAGACTAGCCTGAGATAAGAAACTGAATGTCTTC
ACCATTACGATAAGAGAAGAGGAAAGAACATGCTTTCATATAGATAAAATGTATATTAAT
AAATCATCATTTCAGTTCAGTTCAGTAGCTCAGTCATGTCCGACTCTTTGTGACCCCATA
AATTGCAGCATGCCAGGCCTCCCTGTCCATCACCAACTCCTGGAGTTCACTCAAACTCAC
CTCCATCAAGTCAGTGATGCCATCCAGCCATCTCATCCTCTGTCGTCCCCTTCTCCTCCT
GCCCCCAATCCCTCCCAGCATCAGAGTCTTTTCCAATGAGTCAACTCTTCGCATGAGGTG
GCCAAAGTACTGGAGTTTCAGCTTTAGCATCATTCCTTCCAAAGAACACCCAGGGCTGAT
CTCCTTCAGAATGGACTGGCTGGATCTCCTTGCAGTCCAAGGGACTCTCAAGAGTCTTCT
CCAACACCACAGTTCAAAAGCATCAATACTTCAACGCTCAGCTTTCTTCACAATCCAACT
CTCACATCCATACATGACCACTGGAAAAACCATAGCCTTGACTAGACGGACCTTTGTTGG
CAAAGTAATGTCTCTGCTTTTGAATATGCTATCTAGGTTGGTCAGAACTTTTCTTCCAAG
GAGTAAGCGTCTTTTAATTTCATGGCTGCAGTCATCATCTGCAGTGATTTTGGAGCCCAA
AAAGATAAAGTCTGACACTGTTTCCACTGTTTCCTCATCTATTTCCCATGAAGTGATGGG
ACCAGATGTCATGATCTTCGTTTTCTGAATGTTGAGCTTTAAGCCAACTTTTTCACTCTC
CTCTTTCACTTTCATCAAGAGGCTTTTTAATTTCTCTTCACTTTCTGCCATTAGGGTGGT
GTCATCTGCATATCTGAGGTTATTGATATTTCTCCCAGCAATCTTGATTCCAGCTTGTGC
TTCTTCCAGCCCAGTGTTTCTCATATATGCATATAAATGCATGCATATCTATTACATTTC
CAAGAGGGGATATAAAATATGTATAAACTTTCTTGAAACTATGTTCTTAACCATAGAACA
ACTTTTTTTCCTGAATGCAAAATAACTTATGAACAAGCATTGAAAAAATCTGTTTTACAA
ATGCTGCCTGGAATGGAAGAATGATAGCTGAAAAGTGTAAATGCTATTTGTACATAAGAA
AAAAGTATATACATCCTTGCAGTTGGAAAGACTTATGGATATTCATAGTACTTTTAAATT
GTTTATTGACTGCATTATTTAATAAATATTTGCTTTTTATTTTATTTTTTTATTTTTTTA
AATTTTATTTTATTTTTATTTTTTTATTTTTTTCTAATTTTATATTATTTTTAAACTTTA
CATAATTGTATTAGTTTTGCCAAATATCAAAATGAATCCGCCACAGGTATACATGTGTTC
CCCATATTTTTAAACTTTACAATATTGTATTAGTTTTGCCAAATATCGAAAAGAAGATTA
AAAAGTTCTTTTGAACACTTTTTCTAAGTTTATTAGTGGCTTTCATTGCATTTAGATGTT
ATTGTGTTTCATGCAAATAGATGTGCCTGTAGAATCCATGTCTCTGCTGTACCTTATTAA
TGCATGATGTCTCTCTCCTTTTTATTGATTTATAATCTTTAATGTCAGTTTCTATTAGTA
TTTATTCTCCACATGCCTTGTTTTGACTATGCTTTTCATTTACTTGTTGATTCCTACAAA
TTCAAGTTAAAAAAAAATCCCTTTGTTTTGAGAACATTTGTTTCTGAAGGTAACATACAT
GGGGGTTAGTGCTTAATCTAGTATGACAGGATTTGTCTTCTAATAGATCAATTCCTTCCT
TCATTTCATTTCTAGCTCTCCTTCTCTTTTTTCTTTGACATTTTAGTTTCATTCTATGCT
ATAAAATGTTTTATGTGACTTTCCCAATTTTTCCATTTTCTGGCATTTAGTCAGATGTGA
AAACACATAAATACATTAAACTTATAGTAAACTACAGGACAGTATAAACTATTCTAGAAT
TTAATACATAAGACACCATCAGTAGTTGCTACTTTCAGAGTTTTCTTTGGGGGATAATCT
ATTGAAACATAACATTTCAGAGTAAAGTCATATTTAGGAGTAGACTTCTGAAGAGAATCA
AGAGTACAACAGTACAATATTTTTATAGGTGTTATTTGACAGGTTATGAGTAGCTGAAAA
CCATTTCTACACATTTTTTTTTTCAAGAGGCTTCAGTGATGATGAATCATTACTTTCAAC
ACTACTGTACTAACATAAAGTCCTAATAGCTTTCAAAATGGCCTTAGGAGAATTTGGACA
AAAAGTTGGTCCAGGATATGTTCTATTTCTTTGGTGGTTCCCTTATCCATCTCAGTACTT
TGGTGAATTTGAAATTGATCATAAACAGTACCAGAAGCTGAGAGATGGATATATTTCTGT
TCAGATCCCCTTATTAAGCCACATTTCCTCATATCTAAAAGAAACTTAGCTAACATTCCA
GGAAATTTAATTTTATGGGTAAAAGAAATACTTTGAAAATCTAAATCTTAAATCTAATCT
AAACAATCTAAAATTGTTCAGAAATCTGCAAATAGATTATAAATACATGCATGTGTTGAA
ATGGCATTTTCCCATAAGTCATTAATAGAGAATGGAGCCTAAAGGTCAAACATCACCTTG
AAGGCTTAAGTTTGGTTTCCGTTTTCTCTTGAGGAAAATATATTTTCTATTCTTCTGGTA
ACCTGTAATTAACTGTAGCAACCTATGATATTAATCAGTGCATGTTGCATCTGGTTGGTT
ATACAAAGTTGCCACCCCTAAAATCAGTTAGCTTAAGATTTCCATCAGAAAGTTAACCAG
TTTCAGGTGAACAATGCCATGTTAATAAATTAGATGAAGGGACCCAACATATTTTTTCAG
TTTCTCTAGTATTCCCATGATTGCTGAATTTTTTTTAAGTCAACTATTAAGGTCAACGTT
TCCACACTCTATTATCATAGAGATGCAGTAGTCTCTGATTTTATAATCCTAAAGTTGGAC
TATCTTATTATTGTGTTATTACAGATTATTAACATAAGCTATCACAATCCCATAAATCTC
AGCTGTTCGGTCACCTGCTTCTTCTAGGTTCACATGTTTTACAGCATGTATCTGTTTCTT
TTCATTCAACACCTGAATTACCTAACTTGAATTTTTATGTTACACCTGCTTTAAAATTGA
ATTGTTTTATCTGAAATATATTTATTTATTAAGATGTCAAAAAAGTGAAATTTATTAATT
CAGTTCTTTTATTTTTAATTTAGGTATTCATATACTTGATTTTTAAGCTTATTGCCTATT
TTAAGTCAGAGATGCCTTTATTTGTGCTGACATTATCAGTTCCTAAACATTTTATCTTTA
ATTATTGTTAATTTGTATTTTTTTACTGTAATTCTTTCTCATTAATTAATGTTTACCATT
TCTCTCTCTTGATCAGATGATTTTACTTTTATTACAAGTTAACTATTATTTCTCTCACCA
AAAGGCAGTATTTATACTGACTCATGCTCTTTAATTCTCTCTTAATCCCTTTCTCTAGAG
AAAAGATGTTAAAAATATTAATACTTTAAATGTCTCCCCATTTCATCTTTCATACAAGAC
CTATGGAACAACTTGAACTTAATTTTCCTCATGCTTCATACCTACCTTGCATTTTGACTA
AAATAATATAGTCCTTACTAGAATATCTTTCTGTGAGTCTTATGCTACTGTCGGACAATA
CCAGAAAGTATATATTCATCCATTTCTATAAATAGTATGTGTGTGTGTGTATGTATATAT
ATATATATAT
>2487:94422-94848
AGCACCACAAGAGCATGACTACTGATATACAAAAGTGGTTAAAAAAAAATTAGCCTAGTT
ATACAGAAACTGAAAAATTCACTTCTAAATTTTTTCACTTTCTTCTCCAACATTTTTTGT
TATTGTCCTGTGAGTTGCATATTTATTCTTTGGGTCTATCACTGTTATCCAGAAACATTA
TTAAGGGGATGCTTCTGAATCCAATTTTTCAGTTCAGTTCCGTGGCTCAATTGTGTCCCA
CTCTTTGCAACCCTGTGGACTACAGCACGCCAGGTTGCCCTGTCTTGCTCAAACTCATGT
CCATTGAGTTGGTGAGGTCATCCAACCATCTCATCCTCTGTCATCCCCTTCTCCTCCTGC
CTTCAATCTTTCCTAGCATCAGGGTCTTTTCCAATGAGTCAATTCTTCGGATCCAGGGGC
CAAAGAA
>85:17812535-17813195
TTCTTTGGCCCCTGGATCCGAAGAATTGACTCATTGGAAAAGACCCTGATGCTAGGAAAG
ATTGAAGGCAGGAGGAGAAGGGGATGACAGAGGATGAGATGGTTGGATGACCTCACCAAC
TCAATGGACATGAGTTTGAGCAAGACAGGGCAACCTGGCATGCTGTAGTCCACAGGGTTG
CAAAGAGTGGGACACAATTGAGCCACGGAACTGAACTGAAAAATTGGATTCAGAAGCATC
CCCTTAATAATGTTTCTGGATAACAGTGATAGACCCAAAGAATAAATATGCAACTCACAG
GACAATAACAAAAAATGTTGGAGAAGAAAGTGAAAAAATTTAGAAGTGAATTTTTCAGTT
TCTGTATAACTAGGCTAATTTTTTTTTAACCACTTTTGTATATCAGTAGTCATGCTCTTG
TGGTGCTGGAGAAGACTCTTGAGAGTTCCTTGGACTGTAAGTGGATCAAATCAGTTAATC
CTAGAGGAAATCAGTCCTGAATATTCATTGGAAGGACTGATGCTGAAGATGAAGCTCCAA
TACTTCAATCAACTGATACGAAGAGCTGACTCACTGGAAAAGACCCTGATGCTAGAAAAG
ATTGTAAGCAAAAGGAGAAAGGGGCAACAGATGATGTGATGGTTGGACGGCATCTTCTAC
A
>3326:34096-35470
GTGCCGGGGTCCTATCTGTCCCTAAAATTCAACACTGGGGGAAAGGGTTGAGGACCTACC
TTCGAATGGTCCCTGTTCGGACGCCACCTGCCGGGGACCAGCCCCGGCTGATCCAGGGTA
TTCGAAGGAGAGACGGCATAGGCGAGGATCAGGATACAATAGCTTCAATTAGATATTAAT
TAAAGATATAAAGAGTAATAGGATGAGGATAGCTCAGTAGGAAAATTCAGTGGAGAAAAG
AGGCTGAGTAGCTTGGTTTACGCGGGGGACCAATAAAACTTCAAGACAAGAAGCTTGCAC
CACTTACGTAGGCCGCAGGCGTCCTTCCGTTCTCCCGAAGGAGAGGAGACACTGAGGCCT
CCCCGGTCGGATCTTAGAGGCCCAGGCAAAATCAGTAAGCATGGTGGGTTCCGCGCTCCA
GATGGAGACTCAGCCAGAGGGAGAGAGAGACATGGGGAGACCAGTATTTCGAGAAACTGA
TCCCAATTCTTTATTTTCCATGGTCTACTTTTATACACTGAGATGTTATGCAAAAGTCAC
GCGGGGTCAGCAGTCCTGACTTTTATCAAAGTCAGGTGCTTCATACAAATGTATACAGAG
GTCTTAGGGGTGTTACATCATCTTCTGGCCAGGGGGGCCTGCTGACAATTTACGACCCTC
TCCTTGTGACAGTGGTCAGTCAATCAGGACACTTATTTCTCCAGGGCTGATTATTCTCAA
AACAGACGCCACCCAAATAAAGTTACATTCCTACAGGGTGAGGGTGTAGTGGGTTTTAGT
TAAGGAAAGAATTTACTTAGCCTAAGGTCTAACGTGATTAATATCAAAGGTTAATTCTAT
ATATTCATTAATGTGTATAAGGGCAGGGGATATGGAGACTTAGCAACAAACATTGGCTCA
ACAAATGAAAAACCCTTTGCCAATACAATTTCTAATTAGCCCATTATACTTATACTAATA
GTTTTCTAACTTTTCTAAGGAACCTGTTTTTAGAAGGTTTAAAGCATCTTGTGCCTCTCA
CGGTTGGGAGGCTGTGAGCGATCACATGTGGCCGGACAAGCCTGTCAGGCAGGCCAGAGA
ACCTTCAGAGGAGTTTGTAGGTTAAGACACTCTTATCACGCCCAGGAATTATTATAAACT
GGAGCTCTAAGTTAACTCCTTCTCCAAAAGAGCCACGTGGTGGGGGACAGCCCCCCGTAA
AGTCAGAGGTGTAGGTGAGCACAAAGTAGTAAAGTAGGCAGGCTCTGGTTATGGGGGTAG
ATGCTCGAGGAGTTCCAGGGGGACTCCTGAGGCTCGATCCCGCCTTTGCATATGTCGAGC
CTCCTTCCTCATGACCTTTGTCACGGGCGGAGTACCTCACTCTGGCCCCCAACAC
>85:19023947-19024028
TCTCAGTCCAACTCTCTCATCCATACATGACCACTGGAAAAACCATAGCCTTGACTAGAC
AGACCTTTGTTGGTAAAGTTAA
>527:563333-563870
CCTGGGAGATGGTGACCTTGCCCAACAGCTTGTTCAGCTCCTCGTCGTTGCGGATAGCCA
GCTGCAGGTGACGAGGGATGATGCGCCTCTTCTTGTTGTCTCGCGCCGCATTGCCCGCCA
GCTCCAGGATTTCGGCAGTCAGGTAGTCCAAGACCGCCGCCATGTAGACGGGCGCACCGG
CCCCCACCCGCTCAGCTCCTGCAATGCAGGAGACTTGGGTTTGATCCCTGGGTCAGGAAG
ATCCCCTGGAGAAGGAAATGGCAACCCACTCCAGTACTCTTGCCTAGAAAATCCCATGGA
CAGAGAAGCCTGGTAGACTACAGTCCATGGGATCGCAGAGTCCGACATGGCTGAGCGACC
TCCTCTCAGTGCAGGCGGCTGCGATGGCGCACAAGTGCGGATGAGAGGAGCTACTCTACA
TCCGAAGTCAGGGGCAGAAGCTGGGAGGACCCCCATGCCCGAGGGGCGGCGGCCAAGAGG
AGCTACCCCGCATCCGAGGTCAGGGGCAGCGTCGAGAGGAGCTACCCCGCGTCCAAAG
>820:484473-484658
ATTTTTTATTTATTTATTTATTTTGCATTTATTTATTTATTTATTTTTCTAATTTTATTT
TATTTTTAAACTTTACATAATTGTATTAGTTTTGCCAAATATCAAAATGAATCCGCCACA
GGTATACATGTGTTCCCCATCCCAAACCCTCTTCCCTCCTCCCTCCCCATACTATCCCTC
TGGGCT
>85:19463069-19463245
TTTTTTTTTTTTTTTTTGGTTTTAATTTTATTTTATTTTTAAACTTTACATAATTGTATT
AGTTTTGCCAAACATCAAAATGAATCCACCACAGGTATACATGTGTTCCCCATCCTGAAC
CCTCCTCCCTCCTCCCTCCCCATACCATCCCTCTGGGTCGTCCCAGTGCACCAGCCG
>85:19581169-19581297
TTTGTGCAACCCCATAGACGAAAGCCCACCAGGCTCCCCCGTCCCTGGGATTCTCCAGGC
AAGAACACTGGAGTGGGTTGCCATTTCCTTCTCCAATGCATGAAAGTGAAAAGTGAAAGG
GAAGTCGCT
>381:1132468-1135656
TGAAAGAAGAATGAAATAATGAAAGAATAAAGAAAAGAAGAATGATCTTCATATGAGGAA
AAAGGTTATCTGAGGTATGAGGAAATTTTAAACTATGACACCAGTAAGTAATCTTAAAAG
GATTACAGATTCATTCTGGGAATTATGAGAGAAATGGACAATTCACTCTTTCTGACTTAA
TGGCTAGTTGGAAATGCTCACCTACATAAAAAGTACAAAAGTCAGAAGTAATGTTGGGGT
GATGGGTGGAGACAAAGAGTTCAGTTTGGCAAAACAATTGCCTATGCCTGTAAGTAGTCA
GCTAGAAGTGTCCTGTAAGTTGAAACTTAGTAGTATAGAAGCTGAAGATAGAAACATAGA
TTTTGTGATTACAGATGATCGATCATCCCATTAGAAAGAAGGATGATGGTTAGGATGGTT
GTATAATTGAGAACATGTCAAAAACAATAGCCTGAATGACAGAAATTTTTTTTTCTAATT
TTATTTTATTTTTAAACTTTACATAATTGTATTAGTTTTGCCAAATATCAAAATGAATCC
GCCACAGGTATACATGTGTTCCCCATCCCGAACCCTCCTCCCTCCTCCCTCCCCATACCA
TCCCTCTGGGCCGTCCCAGTGCACCAGCCCCAAGCATCTAGCATCGTGCATCGAACCTGG
ACTGGCAACTCGTTTCATACATGATATTTTACATGTTTCAATGTCATTCTCCCAAATCTT
CCTACCCTCTCCCTCTCCCACAGAGTCCATAAGACTGTTCTATACATCAGTGTCTCTTTT
GCTGTCTCGTACACCAGGTTATTGTTACCATCTTTCTAAATTCCATATATATGTGTTAGT
ATATTGTATTTATGTTTTTCCTTCTGGCTTACTTCACTCTGTATAATAGGATCCAGTTTC
ATCCACCTCATTAGAACTGATTCAAATGTATTCTTTTTAATGGCTGAGTAATACTCCATT
GTGTATATGTACCACAGCTTTCTTATCCATTCATCTGCTGATGGACATCTAGGTTGCTTC
CATGTCCTGGCTATTATAAACAGTGTTTTGATTAACATTGGGGTACACGTGTCTCTTTCA
ATTCTGGTTTCCTCAGTGTGTATGCCCAGCAGTGGGATTGCTGGATCATAAGGCAGTTCT
ATTTCCAGTTTTTTAAGGAATCTCCACACTGTTCTCCATAGTGGCTGTACTAGTTTGCAT
TCCCACCATCAGTGTAAGAGGGTTCCCTTTTCTCCACACCCTCTCCAGCATTTATTATTT
GTAGACTTTTGGATCGCAGCCATTCTGACTGGTGTGAAATGGTACCTCATAGTGGTTTTG
ATTTGCATTTCTCTGATAATGAGTGATGTTGAGCATCTTTTCATGTGTTTGTTAGCCATC
TGTATGTCTTCTTTGGAGAAATGTCTGTTTAGTTCTTTGGCCCATTTTTTGATTGGGTCG
TTTATTTTTCTGGAGTTGAGCTGTAGGAGTTGCTTGTATATTTTTGAGATTAGTTGTTTG
TCGGTTGCTTCATTTGCTATTATTTTCTCCCATTCTGAAGGCTGTCTTTTCACCTTGCTA
ATAGTTTCCTATGATGTGCAGAAGCTTTTAAGGTTAATTAGGTCCCATTTGTTTATTTTT
GCTTTTATTTCCAATATTCTGGGAGGTGGGTCATAGAGGATCCTGCTGTGATGCATGTCA
GAGAGTGTTTTGCCTATGTTCTCCTCTAGGAGTTTTATAGTTTCTGGTCTTACATTGAGA
TCTTTAATCCATTTTGAGTTTATTTTTGTGTATGGTGTTAGAAAGTGGTCTAGTTTCATT
CTTTTACAAGTGGTTGACCAGATTTCCCAGCACCACTTGTTAAAGAGATTGTACTTAATC
CATTGTATATTCTTGCCTCCTTTGTCAAAGATAAGGTGTCCATATGTGCGTGGATTTATC
TCTGGGCTTTCTATTTTGTTCCATTGATCAATATTTCTGTCTTTGTGCCAGTACCATACT
GTCTTGAAAACTGTGGCTTTGTAGTAGAGCCTGAAGTCAGGTAGGTTGATTCCTCCAGTT
CCATTCTTCTTTCTCAAGATCGCTTTGGCTATTCGAGGTTTTTTGTATTTCCATACAAAT
TGTGAAATTATTTGTTCTAGCTCTGTGAAGAATACTGTTGGTAGCTTGATAGGGAATGCG
TTGAATCTATAAATTGCTTTGGGTAGTATACTCATTTTCACTATATTGATTCTTCCAATC
CATGAACATGGTATATTTCTCCATCTATTAGTGTCCTCTTTGATCTCTTTCACCAGTGTT
TTATAGTTTTCTATATATAGGTCTTTAGTTTCTTTAGGTAGATATATTCCTAAGTATTTT
ATTCTTTCTGTTGCAATGGTGAATGGAATTGTTTCTTTAATTTCTCTTTCTGTTTTCTCA
TTATTAGTGTATAGGAATGCAAGGGATTTCTGTGTGTTGATTTTATATCCTGCAACTTTA
CTATAGTCATTGATTATTTCTAGTAATTTTCTGGTGGAGTCTTTATAGGGTTTTCTGTGT
AGAGGATCATGTCATCTGCAAATAGTGAGAGTTTTACTTCTTCTTTTCCAATTTGGATTC
CTTTTATTTCTTTTTCTGCTCTGATTGCTGTGGCCAAAACTTCCAAAACTATGTTGAATA
GTAACGGTGAAAGTGGGTACCCTTGTCTTGTTCCTGACTTTAGAGGAAATGCTTTCAATT
TTTCACCATTGAGGATAATGTTTGCTGTGGGTTTGTCATATATAGCTTTTATTATGTTGA
GGTATGTTCCTTCTATTCCTGCTTTCTGGAGAGTTTTTATCATAAATGGATGTTGAATTT
TGTCAAAGGCTTTCTCTGCATCTATTGAGATAATCATATGATTTTTATTTTTCAATTTGT
TAATGTGGTGTATTACATTGATTGATTTGCGGATATTGAAGAATCCTTGCATCCCTGGGA
TAAAGCCCACTTGATCATGGTGTATGATCTTTTTAATGTGTTGTTGGATTCTGATTGCTA
GAATTTTGTTAAGGATTTTTTGCATCTATGTTCATCTGTGATATTGGCCTGTAGTTTTCT
TTTTTTGTGGGATCTTTGTCAGGTTTTGGTATTAGGGTGATGGTGGCCTCATAGAATGAG
TTTGGAAGTTTACCTTCCTCTGCAATTTTCTGGAAGAGTTTGAGCAGAATAGGTGTTAGC
TCTTCTCTA
>832:1952663-1953923
AGCAATGCTAATTCTGAAATTTAAGTCATGTGATTCTGAAGTTGATGAATGCTTTGGGAT
TTTCTATCAAATTGGGTTTTTTTTTTTTGGTCTTAGAAGCGTTAAAAATTTTTTTTTAGA
GGTTCTTATGAGAGTTAACATTTTTCCCCTGAAGATGGAAACCTTTGTCTTCTTCCTTTT
TGCACTAAACTGTTTTATGTATATTTAGAAATTCAGTCAAAGGAACCAAAGACTGACTTA
TGAGTCACTCACCTCTTAACACAGAAAGCTTTCCTGCCTTGTGGTCATCAGTGCTCCAGT
TTTCTTGTACCACTATCAAAGTGTTTAATGTCAACATAGTAATGGATTTTGGGGCTGAGT
ATTTATTTTTTTACTACATCTTTAATCTCCAGAATCAGATACCATGGAGAAAATGTGGGA
GACACATGGACTGTGGAATTTGAAAAATTAGACAGTCATTTCTGCATTTGAACTTCTTAG
TCCTTATATATGTTATTCGTTATAAAATGAGAGTGATTTTCTAGAGGATTTGTGTGTGTG
CATGTGCATACGTATTATTTGAGATTATATACCAGAAGCACTTAACAGTCTGGCATGCAG
TAAGAGCATAATAAATACTTGTATTCTTTTTTTGCCTTAAGTCAGTGATCCTTCTTTTTG
CATTTTCAAGAAGTTATACCAATGTAAATGTGCTGTAGTCTTACTTAAATAGATTTAAAA
CGGACCCAGTATTATATAGGATCAACAGGGGAAGGAAAGAATTCTGTGAAACACTCTGAT
CCATACTTTATATTGAAGTTACTGGTGCCTTCTTCTCCTTGAAGTGTACAGTACTGGATT
TTACACGTAGTAGGTACTTAAGGATGTCGTCACTCAGTAAAAATAACATTAAGGAAGAAA
TCTGAAGGCCTGTAGGTAGTCTTAGCTTGTTCACTTAGTGATTTTTGTGGTGTTTGCAAA
CCGCTGAATCTCTTTGAACACTGTGTCTTGCCCTTCTTGATTCAGCAGTGTCAGCAGGTT
ACAGCTACCTCCTTATACTGTTCAGTTCAGTCGCCCAGTCGTGTCTGACTCTTTGTGACC
CCATGAACCGCAGTAGGCCAGGCCTCCCTGTCCATCACAAACTCCCGGAGTTTACCCAAA
CTCACGTCCATTGAGTTGGTGATGCCATCTAACCATTTCGCCCTCTGTCGTCCCCTTCTC
CCCCTGCTTTCAATCTTTCCCAACATCAGGGTCTTTTCAAATGAGTCAGCTCTTCACACC
A
>381:1511681-1512973
TTGCGGGGAGCCGGTGAGGCATTCCACTCATGACAAAGGTCATGAGGAAGGAGGTTTGGC
ATACGCAAAGGCGGGATCGAGCCTCAGGAGTCCCCCCGGATATTCTCGAGCATTTTCCCC
CAAAAAACCAGAGTCTGCCTACTTTATTGCTTTGTGCTCTCACCTCTGACTTTACTGGGG
GCTGTCCCCTACCACCATCTCTCTCTCTCTGTGTCAAAGAGTTAACTTACAGCTCCAATT
AATAAAGTTCCTGGGCAATTAGGAGTGTTTAAATCCAAACCCCTCTGACGGCTCTCTAAC
TCGCCTGACAAGTTTACCCGGACTCCTGCAGCTATGCATACGATTGTTTACAGTCTCCCA
GCCTCGAGAGGCATGGGAAGCTTAAGATATTCAAATAGCTTAGAGCCTCTCAGAGAGTTA
AAAACTGTCAGAATAAACTAGTAAAGGATTTCATTGATGAGTCAATGCTTGTTGCCAAGT
TTTCACATCCCCTGAATTGTATCCTTGAATATGTATCAATTAATAGTGGGTATGTAGAAA
AAATAAGTAGTGGCCTTGGTGTTAGTAACTTTAGACCCTTAAGGTAATAAATTCTTTCTT
TGTTGTAAACCCATTACACATCCGCCCTATAGGAATGCAATTTTATCTTTGGAAGATGGT
GCCAAACCTTGAAATAATTACTCTTAGAGAAAGTAAGTCTTTGTTGATAAGTCCTTGTCA
AGAGTCATAAAATGTTAGTAGGCCTTCTGGCCAGAAGATGATGTGAATCACCTAAACCAT
TTGTATACGATACATTTGCAGGAAAGAAACCTTGGTTTTTGATAAGAACCAAAGACTGCT
GACTTTGCATCCCCTATTATCCTCTATGTGTAACTTAGGGTATAAAAGCCCCTGTTAAAA
ATAAAGCTACGGGCCTTGCTCACCAACGCTTGGTCTCCCCATGTCATTCTTTCTTTTAAC
TTCCAGCTGAGTCTCCATCTGGAGCGCGGAACCCACCACGCTTACTAATCATGCCTGGGC
TTCTAAGACCCACTCGAGAAGGTGTCTAGGGTGAGACACCTTCCGCTATTCGAGAGGGCG
CCTGCGGCCTACGTAAGTGGTGCAAACTTCTTGTCTTGAAGTTTTATTGGTCTCCCGCGT
AAACCAAGCTACTCAGCTTCTTTTCTCCACTGAAATTTCCTACTGAGCTATCCTCATTCT
ATTGTTCTCTATATCCCTAATTAGCATATAAATAGTCGCCGACGCCGTCTCCCCTTCGAA
TACCCTGGATCAGCCGGGGCTGGTCCTCGGCAG
>381:1713986-1714188
GACGGTTGTCAAACATGGCTGAAGGGCCGCCGCTGCCGCTACTGCTGCTGCAGGGAAAAT
GCTGAGCCCTCCCGGGCCCGGTGGGTGGCGGCGGGGAGGGCGGCGACGGGCACCTGCTTC
TCGGGCGCGGCGGCAGAGGCCATGGCCAGGTTGGCCGACTACTTCATCGTAGTCGGCTAC
GACCAAGAAAAAAAAAAAAAAAA
>19:16325738-16325809
GGCTGTCTTTAGACTGTCTTACAATGACTTCATGCTTAGCTGTTGAAAATAAGCTGTCAA
AAACTATGTTGC
>85:20884397-20884538
TTTTTTTTTTTTTTCTTTTTTTCTTTTTTTTTCTCGTATACAGGGTTATCGTTACCATCT
TTCTAAATTCCATATATATGCGTTAGTATACTGTATTGGTGTTTTTCCTTCTGGCTTACT
TCACTCTGTATAATAGGCTCAG
>593:400335-400773
CCCGTCGGCTTGTAGCTGCAGGGGAGCCCCTGTCCGGTCAGTCATGAGGCCACTCACCTG
TGCGTGCCTGCAGGCAGGACACAAGGGTGCGGGGAGCGGAGCGCCTGCCCCTTTGTCTCA
GAAGACGGATTTATTAAGAACAGGTACCTCTGGCAGACTCTTGCCTGGGCCTCTGCTGGG
TCTCCCTGTGCCCACTGGCAGTTTGGGGGGCTTCTCCCTGCCCATACCCGAACTCCCACC
CAGAAATGGCTGCAGGGGCCCACCTCTCCTCCCTGGCCCCGAGGAGGGGGATCAATGCTG
TGGCCTGGGTCCCCAAGCTGTGTGCCATTGAGGCGGTCCTGGCCCAGGACGCCTGGGTGA
GCCTCCCCCATTGATGCCCTGGCTGCTTCCCTATTTCAGCTGAAATACAAGATTTTAGAA
ACTTAAAAAAAAAAAAATT
>85:21576483-21577651
GTGTGGCTGAGTAATACTCCATTGTGTATATGTACCACAGCTTTCTTATTCATTCATCTG
CTGATGGGCATCTAGGTTGCTTCCATGTCTTGGCTATTATAAACAGTGCTGCGATGAACA
TTGGGGTACACGTGTCTCTTTCCCTTCTGGTTTCCTCAGTGTGTATGCCCAGCAGTGGGG
TTGCTGGATCATTAAAAAGAATACATTTGAATCAGTTCTAATATCATGTATGAAACGAGT
CACCAGTCCAGGTTCGATGCACGGTACTGGATGCTTGGGGCTGGTGCACTGGGACGACCC
AGAGGGAGGGTAGGGGAGGGAGGAGGGAGCAGGGTTCAGGATGGGGAACGCGGGTATACC
TGTGGCAGATTCATTTCGATATTTGGCAACACTAATACAATATTGTAAAGTTTAAAAATA
AAATAAAAGTTAAAAAAATAAAAAAAAATAAAAATCACAAGAGAAAAAAAAAAAAACAAT
CTTGGGGGCTTCGCTGGTGGCTGAGCAGTAAAAAATCTACCTGCCAATGCAGGAGACACA
GGTTTGATCCCTGGGTTGGGAGGATCCCCTGGAGGAGGAAATGACAACCCACTGCAGTAT
TCTTGCCTACAGAATCCCAGGGACAGAGGAGCCTGGCGGGTCCCAGTCCAAGGGGTTGCA
AAGAGTCAGACACGACTGAGCGACTAAAAACAAGATGAAGGTAATGGGTACAGATATGAC
ATTAGCATATAAAACAGAGCTAAACTGAGGGAAGAAAGGAACAGAAGTTCAGCTGCACTT
TTGCAAAGAGCCCGTGCCAAGACCGTGGGGCCCAGATGGGCTCCGCTAGAGAACAGACAA
GCAAGCTGAGCACAGAAAACAGTCAAGTCAGAACCGAACCACGGGCCATGGTGCTGAGGA
TTCAAGGCCATCGAAAGTACTGGGGACGTCCTGGGACCACCACTTTCTAACACGAAAATT
CAGATCTACGTACAAATGTAAAACGTTTGACTTTCGAGGAAGGGGAAAGAACAGCCTACC
TCCAGCGAAATCTGGTATGAACTCTCTAGGTTAATTCCCAGCACCTGTGGTTGTTTCTTC
TCCTTGGGTGGACTGGAAATGAAAAGATGTGTGTATTTAAAAGCCAAATGAACCATCAAA
TAAATGTAATCAGCCCCCCACCAAAAAAA
>381:2850318-2850636
AATGTGTTAGTAAGGCCATACATCCGAAGTAACACAGCAAAAGTCACAGTATTCCTCATG
ACTGTGATCAAATAATATCATGCTTGATTTCACCTGTGAGTGAGAAAATTTTTCTATGAT
TTCTTTCAAAACATAGTTAACTCTTACAATCACTGGTGCACTGGGACGGCCCAGAGGGAT
GGTATGGGGAGGGAGGAGGGAGGAGGGTTCGGGATGGGGAGCACATGTATACCTGTGGCG
GATTCATTTTGATATTTGGCAAAACTAATACAATTATGTAAAGTTTAAAAATAAAATAAA
ATTAGGGAAAAAAAAAAAA
>381:3053978-3054368
TTTTTTTAATTTTTTTTATATTTATTTTTTTTTTATTTTTAAAATTAAAAAAATTTCAGG
TATGCACGTGCTCCCCATCCTGAACCCTCCTCCCTCCCCCCTCCCCATACCATCCCCCTG
GGCTGTCCCAGCGCACCAGCCCCAAGCATCCAGCATCGTGCACTGAACCTGGACTGGCAT
CTCGTTTCATACATGACATTTCACATGTTTCAATGCCATTCTCCCAAATCTTCCCACCCT
CTCCCTCTCCCACAGAGTCCATAAGACTGTTCTATACATCAGTGTCTCTTTTGCTGTCTC
GTATACAGGGTTATCGTTACCATCTTTCTAAATTCCATATATATGCGTTAGTATACTGTA
TTTATGTTTTTCCTTCTGGCTTACTTCACTC
>381:3410622-3410777
GTTCCGAGATCAGACGAGATCGGGCGCGTTCAGGGTGGTATGGCCGTAGACTTTTTTTTT
TTTTTCTCTCTTGATATTTTATTCACTGGGATTTTCAATCCTGCCTTTAGTATTTCCTTA
GTTTACTTGCTTTTTTTTTTAAAAAAAAAAAAAAAT
>85:22428959-22429600
CTTACATGATATTTTACATGTTTCAATGCCAGTCCAGGTTCGATGCACGATACTGGATGC
TTGGGGCTAGTGCACTGGGACGACCCGGAGGGAGGGTATGGGGAGGGAGGAGGGAGGAGG
GTTCAGGATGGGGAACACATGTATACCTGTGGCAGATTCATTTTGATATTTGGCAAAACT
AATACAATTATGTAAAGTTTAAAAATAAAATAAAAATTTTTAAAAATGTTAAAAAAATAA
AAATAAAAAAATAAACTATCCAAAAATGATGTATTTAATGAGGAAGTTACATTATTATTT
CAAAAGGAGGTCATATTATTTTGTTTAAATTAGCCCCAATGAAAAGGTTAATATCACATA
TGAGAATTTTCAGCATGACTCAAGAGTAGCAACTGATATATTTGATCTTATTTCCTTATT
TTTGGTTTGGCTTATCTGTTCATTGTTTTTAGGTTTTTATCTATTTGAATGTCTATAGAT
TACTGGAAAAATAATAACATTTAGCATTTACTGAACATTCACAATATGCCAAGCCCTATG
TTAAGTGTTTCACAAATTTTGTCTTATCTTATCCTCGATGCTAAGCTGCTAAGTCGCTTC
AGTCGTGTCCGACTCTGTGCAACCCCATAGACTGCAGCCCAC
>85:22983566-22984218
CTTCTTTTTTTTTTTTTAATTTTATTTTATTTTTAAACTTTACATAATTGTATTAGTTTT
GCCAAATATCAAAATGAACCCATCACAGGTATACATGTGCTCCCCATCCTGAACCCTCCT
CCCTCCTCCCTCCCCATACCATCCCTCTGGGTCGTCCCAGTGCACTAGCCCCATGCATCA
AGTATCGTGAAGGCAGCCTCTTTCACTTTCATCAAGAGACTTTTTAGTTCCTCTTCACTT
TCTGCCATAAGGGTGGTGTCATCTGCATATCTGAGGTTATTGATATTTCTCCCGGCAATC
TTGATTCCAGCTTGTGCTTCTTCCAGCCCAGCGTTTCTCATGATGTACTCTAATGTAACT
TTCCTTTCATTTTATTTTTACCATTTTAGCAAGGTACATGTGATGCTACATGAACATGCT
TTGGAAACTGAAAATGTTCTTGAATTCACAGTATTAATCAAAATGCCAGGCCATATACAT
TAAGGATTTAGCAATCTGAACAGTATTACTCAGAGCTTCGTACTCTATGATATCCATCCT
ATACTGGCACAAAGGAAGCCCTTTCATACATGGAGAATGTAGTAAACAATTAATAGCTTA
GGACATATGATTAAAAATAAGAAAACATCACATTTGTAAGGAATAGATTAAAA
>684:1055252-1055520
ATAGAACAGGCTTATGGACTCTGTGGGAGAGGGAGAGGGTGGGAAGATTTGGGAGAATGG
CATTGAAACATGTGAAATGTCATGTATGAAACGAGATGCCAGTCCAGGTTCAATGCACGA
TGCTGGATGCTTGGGGCTGGTGCACTGGGACGACCCAGAGGGATGGTATGGGGAGGGAGG
ACGGAGGAGGGTTCAGGATGGGGAACACATGAGAAATAAAGGAATAAAAAATTAAAAAAT
AAAAAAAATTTAAAAAAAATAAAAAAAAA
>381:4616575-4621053
TCGCTTTGAAAAAACAAGGTCGTCTCTGGCTGTATGCTTAGTTGCGTTGGACCCTTTGCA
ACCCCATGGACTGCAGGCTATCAGGCTCCTCCTTCCGTGGAATTTCCCAGGCAAGAACAC
TGGAGTGGGTTGCCATTTCCTTCTCCAGGGGATCTTCCCAACCCAGGGATTGAACCCACA
TTTTCTGCATTGGTAGGTGGGTTTTTTACCACTGCACCACCTGGGAAGTCCTTATATTGC
CACTAGAGTCATTTATTTGACTCATTTTGTTAAAATGAGTTTTAGAAGGGATTTCGCAAT
TAGTCACATTGTCATGTGCATGCTTCCCTTAAACTTCAGCATTTTCAAAAGCCTAATACA
TTTTAGATGAAAGGCCTGGAGTTCTAATTCTGCCTCTACCAGCTATTCAGTTATGGACAA
GTCTCTTCACTATTGTATAGCTTGCTTGCTTATACGGTAAAAATAAACATTTGAACATTC
ACCTATAGTGCCCTGTGACTCATTTTCTATGTCTTTATAATAGTTAAGAACTGTTGAATA
CAAATTGAAACTTGGCTATGTTATTGCACAATTCATAACTGAGATCTAAAATGATGTTCA
GACTTGCTGTTAACTGCATGCAACGTTAGAATTGCAGATAGTGATTCTGATGCAGTGCTT
AGCTGTCTGACCAATAGAGATCCTGAATATTTCCCATGATATGAGCAAAGTGTTTTTTTC
CTCTGTTGAAGTGTATTTTTTTTCCTGTGAAATCTGGAGAAAAAAGTTCTATGGTCCGGT
ATAAAAAATAAACTAAAGTTATTATTGGAAATTAGTAAACAGGTGCTCTAGAGCGGGATT
GGTAAGCTTTTTCTGCAGAGAATCAGATCGCAGTATTTCAAGCTTTGTAGACACTACATG
GTCTCTTTCTTCCTTCACCTTCTGCTTTTTTCTTTGTTCCTCCTCCACTTTTTTTTTTTT
TTTTAAGCAACAGGTAAAGCATGTTAAGCTTTAGCTCAAGATCACATGAAAACTGTTTAG
AGCAGTGCTTCTCAAACTTCAATGCACATATGCATTGCCAGGGAATCTTTAAAATGTAGA
TTCTGATGCTCTGGGTCTGGGGTTAGGCTGCGGATCCTGTGTTTCTGATGTCCTCTTGGA
TATCAAAGCTTTAGAGGCTAATAGCATTTCATGTAATGAACAGCCCCCTCTACTGTTCAG
TTTTTAATCCCCAGTGACTAGCATCACTGACTCGATGGACGTGAGTTTGAGTGAACTCCA
GGAGCTGGTGATGGACAGGGAGGCCTGGCATGCTGGGATTCATGGGGTCGGAGAGTTTGA
CACCACTGAGTGACTGAACTGAACTGAACTGAACTGACTAGCTGACAACTCAGCTATTTT
TGTTTTTGTATTTTAAACAAATAATGGGGTTGTTTCGGTCATAGTACTTTAGTGATTCTT
CGTAATTTTAAAGCCTCAGACCTCTGAAAATTTATTGAATGCTGTTGTCCCACTAGCCAC
CTCTCCCTCCTGCCCACAAAAAAATACCCGTTTTTATGCACAATTTCCAAAGAACTCACA
GACCTATCAAAGGCTTATTCATCTTACAGGTCACTTCTAAGGTTGTGTAATGTCTGAATT
TAAGAGAGTTCAAAATTAATTCCCTCACTTTTAATAACATCTTAAAATTTACATTGAAAC
TGTGTTTTTGCATGGGCTTCCCTGGATGCTCAGTGGTAAACAGTCTGACAATGCAGGAAA
TGCCGGTTTAGATCCTTGGGTTGGGAAGATATCCTGGAGAAGGAAATGCAACCCACAGTA
TTCTTTCCTGGGAAATCCCATGGACACAGGAGCCTGGTGGGCTGCAGTCCATGGGGTCGC
AAAAGAATCAGGTCTCAACTGAGTGACTAAACCACAACAATGTGTTTGCATGTTTCCAAT
TCTGTCTGCTTATCTATCTACCTACTTACATGTCTATCAACCACCTATCTGACTTGTAAG
ACCTTTGTAAGACCTTTTATTTTATGCCCTATTGGTTATTGCTGGCCTGGTGATTACATT
TAAAATGTAAAACTGTAAATGAGGAAAATAACCCAATTGTTGGTCAGAGTGAACCTGAAA
TGTTACAATGCCTTGTACTAAATTTATAAAAACAAAAACCATATGATTATCTCAATAGAT
GCAGAGAAAGCCTTTGACAAAATTCAACACCCATTTATGATAAAAACTCTCCAGAAAGCA
GGTATAGAAGGAACATACCTCAACATAATAAAAGCTATATATGACAAACCCACAGCAAAC
ATCCTCAATGGTGAAAAATTGAAAGCATTTCCTCTAAAGTCAGGAACAAGACAAGGGTGC
CCACTTTCACCATTACTATTCAACATAGTTTTGGAAGTTTTGGCCACAGCAATCAGAGCA
GAAAAAGAAATAAAAGGAATCCAAATTGGAAAAGAAGAAGTAAAACTCTCACTATTTGCA
GATGACATGATCCTCTACATAGAAAACCCTAAAGACTCCACCAGAAAATTACTAGAATTA
ATCAATAATTATAGTAAAGTTGCAGGATATAAAATCAACACACAGAAATCCCTTGCATTC
CTATACACTAATAATGAGAAAACAGAAAGAGAAATTAAGGAAACAATTCCATTCACCATT
GCAACGGAAAGAATAAAATACTTAGGAATATATCTACCTAAAGAAACTAAAGACCTATAT
ATAGAAAACTATAAAACACTGGTGAAAGAAATCAAAGAGGACACTAATAGATGGAGAAAT
ATACCATGTTCATGGATTGGAAGAATCAATATAGTGAAAATGAGTATACTACCCAAAGCA
ATGTATAGATTCAATGCAATCCCTATCAAGCTACCAACAGTATTCTTCACAGAGCTAGAA
CAAATAATTTCACAATTTGTATGGAAATACAAAAAACCTCGAATAGCCAAAGCGATCTTG
AGAAAGAAAAATGGAACTGGAGGAATCAACCTACCTGACTTCAGGCTCTACTACAAAGCC
ACAGTTATCAAGACAGTATGGTACTGGCACAAAGACAGAAATATAGATCAATGGAACAAA
ATAGAAAGCCCAGAGATAAATCCACACACATATGGACACCTTATCTTTGACAAAGGAGGC
AAGAATATACAATGGATTAAAGACAATCTCTTTAACAAGTGGTGCTGGGAAATCTGGTCA
ACCACTTGTAAAAGAATGAAACTAGAACACTTTCTAACACCATATACAAAAATAAACTCA
AAATGGATTAAAGATCTCAAAGTAAGACCAGAAACTATAAAACTCCTAGAGGAGAACATA
GGCAAAACACTCTCTGACATACATCACAGCAGGATCCTTTATGACCCACCTCCCAGAATA
TTGGAAATAAAAGCAAAAATAAACAAATGGGACCTAATTAAACTTAAAAGCTTCTGCACA
TCAAAGGAAACTATTAGCAAAGTGAAAAGACAGCCTTCAGAATGGGAGAAAATAATAGCA
AATGAAGCAACCGACAAACAACTAATCTCAAAAATATACAAGCAACTCCTACAGCTCAAC
TCCAGAAAAATAAATGACCCAATCAAAAAATGGACCAAAGATCTAAATAGACATTTCTCC
AAAGAAGACATACAGATGGCTAACAAACACATGAAAAGATGCTCAACGTCACTCATTATC
AGAGAAATGCAAATCAAAACCACTATGAGATACCATTTCACACCAGTCAGAATGGCTGCG
ATCCAAAAGTCTACAAGCAATAAATGCTGGAGAGGGTGTGGAGAAAAGGGAACCCTCTTA
CACTGTTGGTGGGAATGCAAACTAGTACAGCCACTATGGAGAACAGTGTGGAGATTCCTT
AAAAAACTGGAAATAGAACTGCCTTATGATCCAGCAATCCCACTGCTGGGCATACACACT
GAGGAAACCAGAAGGGAAAGAGACACGTGTACCCCAATGTTCATCGCAGCACTGTTTATA
ATAGCCAGGACATGGAAGCAGCCTAGATGTCCATCAGCAGATGAATGGATAAGAAAGCAG
TGGTACATATACACAATGGAGTATTACTCAGCCATTAAAAAGAATACATTTGAATCAGTT
CTAATGAGGTGGATGAAACTGGAGCCTATTATACAGAGTGAAGTAAGCCAGAAGGACAAA
CACCAATACAGTATACTAACGCATATATATGGAATTTAGAAAGATGGTAACGATAACCCT
CTATACGAGACAGCAAAAGAGACACTGATGTATAGAACAGGCTTATGGACTCTGTGGGAG
AGGGAGAGGGTGGCAAGATTTGGGAGAATGGCATTGAAACATGTGAAATGTCATGTATGA
AACGAGATGCCAGTCCAGGTTCAATGCACGATGCTGGATGCTTGGGACTGGTGCACTGGG
ACGATCCAAAGGATGATATGGGGAGGGAGGAGGGAGGAGGGTTCAGGATGGATTTTCTTT
TAAAAATTTAAAGAATAAAGAATTTAAAAAAAAAAAAAA
>381:5166370-5166857
ATTAAAAAGAATACATTTGAATCAGTTCTAATGAGGTGGATGAAACTGGAGCCTATTATA
CAGAGTGAAGTAAGCCAGAAGGAAAAACATAAATACAGTATACTAACGCATATATATGGA
ATTTAGAAAGATGGTAACAATAACCCGGTGTACGAGACAGCAAAAGAGACACTGATGTAT
AGAACAGTCTTATGGACTCTGTGGGAGAGGGAGAGGGTGGGAAGATTTGGGAGAATGGCA
ATGAAACATGTAAAATATCATGTAGGAAACGAGTTGCCAGTCCAGGTTCGATGCACGATG
CTGGATGCTTGGGGCTGGTGCACTGGGACGGCCCAGAGGGATGGTATGGGGAGGGAGGAG
GGAGGAGGGTTCGGGATGGGGAACACATGTATACCTGTGGTGGATTCATTTTGATATTTG
GCAAAACTAATATAATTATGTAAAGTTTAAAAATAAAATAAAATTGGAAGAATAAAAAAA
AAAAAAAA
>19:20128144-20128922
TTTTTTTTTTTTAATTTTATTTTATTTTTAAACTTTACATAATTGTATTAGTTTTGCCAA
ATATCAAAATGAATCCGCCACAGGTATACATGTGTTCCCCATCCTGAACTCTCCTCCCTC
CCCAAACCCTCCCTCTGGGTCGTCCCAGTGCACTAGCCCCAAGCATCCAGTATTGTGCAT
CGAACCTGGACTGGCAACTCGTTTCTTACATGATATTTTACATGTTTCAATGCCATTCTC
CCAAATCTTCCCACCCTCTCCCTCTCCCACAGAGTCCATTCTTTAACCACAGGTTTTGTT
GTGTTTTTCCTTTTTAGTAGAACTCAATGCTGGCAATGGCAATGTGAGAGCAGGCAGCAG
AACAGGTATTCTCATACACAGCAGCTGCTGAAAGGATGACTTTTTCTAGCCGAGCCCCTT
AATTTTCTCATGTCTTTTGATTCTGTACTTCCTCCTCTCTAAGTTAAAGAAAAAAAATAC
TGCAGAGAAGACCAGTCTGTATTTTCTCAATGCCATTCATAAGTATAAATTATGTAAAAA
CTCTAAGTATATAATACTGATGAAATGAAAACATGTATTCTAAGGCAAGTCAAGGAAAAC
TCCAACATAACTTTTTCTGCCTTTTGGCCTCCTCCCTTCTCTCTATGGTGCATGGTGTCT
CTGCACTAGGCACCCACCAAACCTCCCATCCACAGAAACAGCTAGTCAACCAGAAAATGC
ACAATTCTCCTAGCATCAACAAAACTCCTTGGGAAATAACCTTTCTTCTTAATCATGTA
>381:5932759-5933202
AGGTGGATGAAACTGGAGCCTATTATACAGAGTGAAGTAAGCCAGAAGGAAAAACACCAA
TACAGTATACTAACGCATATATATGGAATTTAGAAAGATGGTAACGATAACCCTGTATAC
AAGACAGCAAAAGAGACACTGACTTATAGAACAGTCTTATGGACTCTGTGGGAGAGGGAG
AGGGTGGGAAGATTTGGGAGAATGGCATTGAAACATGTAAAATATCATGTATGAAACGAG
ATGCCAGTCCAGGTTCAATGCATGATACTGGATGCTTGGGGCTGGTGCACTGGGACGACC
CAGAGGGATGGTATGGGGAGGGAGGAGGGAGGAGGGTTCAGGATGGGGAACACATGTATA
CCTGTGGTGGATTCATTTTGATATTTGGCAAAACTAATACAATTATGTAAAGTTTAAAAA
TAAAATAAAATTAATTAAAAAAAA
>85:25586581-25586753
ATTAGAGAAATATATTTTAAATTTACAAATCATGGAGCAGGCAGGTACGCAGGTGCGCAG
GGGGATGTCGGCAGGAGCCCGGGGCCCAGCCCCCGAGGGGCCCAGGCGCCCCCGGGGAAG
GCCCAGCTGCCCGCCGCCCCCGCGCGCAGCCATGGATTTAAAAAAAAAAAAAA
>223:1379825-1380501
CCACTGCTGGGCATACACACTGAGGAAACCAGAAGGGAAAGAGACACGTGTACCCCAATG
TTCATCGCAGCACTGTTTGTAATAGCCAAGACGTGGAAGCAACCTAGATGTCCATCAGCA
GATGAATGGATAAGAAAGCAGTGGTACATATACACAATGGAGTATTACTCAGCCATTAAA
AAGAATACATTTGAATCAGTTCTAATGAGGTGGATGAAACTGGAGCCTATTATACAGAGT
GAAGTAAGCCAGAAGGAAAAACATAAATACAGTATACTAACGCATATATATGGAATTTAG
AAAGATGGTAACAATAACCCGGTGTACGAGACAGCAAAAGAGACACTGATGTATAGAACA
GTCTTATGGACTCTGTGGGAGAGGGAGAGGGTGGGAAGATGTGGGAGAATGGCAGTGAAA
CATGTAAAATATCATGTAGGAAACGAGTTGCCAGTCCAGGTTCGATGCATGATGCTGGAT
GCTTGGGGCTGGTGCACTGGGACGGCCCAGAGGGATGGTATGGGGAGGGAGGAGGGAGGA
GGGTTCGGGATGGGGAACACATGTATACCTGTGGCGGATTCATTTTGATATTTGGCAAAA
CTAATACAATTATGTAAAGTTTAAAAATAAAATAAAATTGGAAGAATAAAAAAAAAAAAA
AAAGAAAAAAAAAAAAA
>381:6951511-6952152
TCACTGAGAAAACCAGAAGGGAAAGAGACACGTGTACCCCAATGTTCATCGCAGCACTGT
TTATAATAGCCAAGACATGGAAGCAACCTAGATGTCCATCAGCAGATGAATGGATAAGAA
AGCTGTGGTACATATACACAATGGAGTATTACTCAGCCATTAAAAAGAATACATTTGAAT
CAGTTCTAATGAGGTGGATGAAACTGGAGCCTATTATACAGAGTGAAGTAAGCCAGAAGG
AAAAACATAAATACAGTATACTAACGCATATATATGGAATTTAGAAAGATGGTAACAATA
ACCCGGTGTACGAGACAGCAAAAGAGACACTGATGTATAGAACAGTCTTATGGACTCTGT
GGGAGAGGGAGAGGGTGGGAAGATTTGGGAGAATGGCAATGAAACATGTAAAATATCATG
TAGCAAACGAGTTGCCAGTCCAGGTTCGATGCATGATGCTGGATGCTTGGGGCTGGTGCA
CTGGGACGGCCCAGAGGGATGGTATGGGGAGGGAGGAGGGAGGAGGGTTCGGGATGGGGA
ACACATGTATACCTGTGGCAGATTCATTTTGATATTTGGCAAAACTAATACAATTATGTA
AAGTTTAAAAATAAAATAAAATTAGAGGAAAAAAAAAAAAAG
>19:21768942-21769805
ACTTTAAAATTGCATCTACAGTGAAGTGAAATGGAAGGTTTTATAAATAGATTATAGTAG
GGGACATAAAGGTTCTTTGAGGAAGTCATGTGTAAGCAGAGATAGGATGAATAAGTACAT
ACAAGGCAGAAAAGGAAAAGTACATACAAGGCAAAAGCGGAAAATGCAGAAAATAGGATC
AGTTCAGTCGCTCAGTCGTGTCCGACTCTTTGAGACCCCATAGACTGTTAACACACCAGG
CTTCCCTGTCCTTTGCCAACTCCCCAAGCTTGTTCAAACTCATGTCCATCGAGTTGGTGA
TGCCATCCAACCAGCTGATCCAAAAATAGGATTGGCTGAACAGAAATCGTATGCACACTT
TTCTCAAGCTTAAAAGGTCTTGGTCTATGTTAGGATGAAAGAATAACTAAAGAAATAGTT
AGAGACCTCTTTGGTTTAGACTTCTTGGTTTGAAACCTCTGTTAAGGATTCTGAACTGTA
TTCTAGAGTTTTAAGAAGGAATAGATCTTTGCTTTAAAAGGTTATACTTCTTTCTTTCAA
TAGAGAGAAAAAGATAGAGGGCATCAAAATGGAAGTGGAAAGAACAGTTACAAGACCATA
TAATTATTTTTGTGAAAAATTTATACTAGCAACATAGAAGTAAAGAAAAAAATAGAAATG
AATATATTAGAAATATATCCTGGAAGCAGAACAAACAAGACTGGCTAATGAATTGTATAC
AGAGGATGAGGGGAAAAGCATTCCAAGGTGGTTGCTGAGTTTCTGGAATGGATATTTTGA
GGTAGAACTATCCAAGAAGATTTTTTTTTTTTGAATTAGGATGATCTGCAGTCTTTTGAA
CATCAAGCTCTTTTCTTTGTGAAA
>223:2112953-2113228
TCGGAGAAGGCAATGGGAACCCACTCAAGTACTCTTGCCTGGAAAATCCCGTGGACGGAG
GGGCCTGGTGGGCTGCAGTCCTTGGGGTCGCTAGGAGTCGAACACGATGGAGCGACTTCA
CTTTTCAATTTCATGCATTGGAGGAGAAAATGGCAACCCACTCCAAGTGTTCTTGCCTGG
AGAATCCCAGGGACGGAGGAGCCTGGTAGGCTGCTGTCTATGGGGTCGCGCGGAGTCGGA
CACGACTGAAGCGACTTAGCAGCAGCAGCAGCAGCA
>1436:214239-214578
ATTTATAGGCATCATAAAACCCAGCTACAGGGTTATTGTTACCATCTTTCTAAATTCCAT
ATATATGCGTTAGTATACTGTATTGGTGTTTTTCCTTCTGGCTTACTTCACTCTGTATAA
TAGGCTCCAGTTTTATCCACCTCATTAGAACTGATTCAAATGTATTCTTTTTAATGGCTG
AGTAATACTCCATTGTGTATATGTACCACAGCTTTTTTATCCATTCATCTGCTGATGGAC
ATCTAGGTTGCTTCCATGTCCTGGCTATTATAAACAGTGCTGCAATTATGTAAAATTTAA
AAATAAAATTAAATTAAAAAAAAAAAGAAAAAAAAAAAAA
>381:7735639-7735833
CGGCGCAGGCGCTGCTCGTTAGGGGGAGGAAGGAGGCGGGGTGGGGAGGTTGCTGGGTTT
AGAGCCGGGCGGAGACCTCTGAGACTCATTCCTCAGGAACAAGGGTCGGGTGTCAAGGAG
ACCTTTTCACACCAGCTCCCCGTCCCCCGCCTACGGTGGGTGGGATCGCGCAGAAAAAAT
AAAATAAAATAAAAT
>85:26776175-26776254
TTCCTCCTCCGATGCATGAAAGTGAAAAGTGAAAGTGAAGTCGCTCAGTCATGTCCGACT
CTTAGCTACCCCATGGACTG
>85:26859603-26860329
ATTTTATTTTTTTTTTTTAAATTTTATTTTATTTTTAAACTTTACATAATTGTATTAGTT
TTGACAAATATCAAAATGAATCCACCACAGGTATACATGTGTTCCCCATCCTGAACCCTC
CTCCCTCCTCCCTCCCCATACCATCCCTCTGGGTCGTCCCAGTGCACTAGCCCCAAGCAT
CCAGTATCGTGGATCGAACCTGGACTGGCAACTAGTTTCTTACATGATATTTTACATGTT
ACAATGTCATTCTCCCAAATCTTCCCACCCTCTCCCTCTCCCACAGAGTCCATAAGACTG
TTCTATACATCAGTGTCTCTTTTGCTGTCTCGTACACAGGGTTATTGTTACCATCTTTCT
AAATTCCATATATATGCGTTAGAATACTGTATTTATGTTTTTCCTTCTGGCTTACTTCAC
TCTGTATAATAGGCTCCAGTTTCATCCACCTCGTTAGAACTGATTCAAATGTATTCTTTT
TAATGGCTGAGTAATACTCCATTGTGTATATGTACCACTTACACTGTTGGTGGGAATGCA
AACTAGTACAGCCACTATGGAGAACAGTGTGGAGATTCCTTAAAAAACTGGAAATAGAAC
TGCCTTATGATCCAGCAACCCCACTGCTGGGCATACACACTGAGGAAACCAGAAGGGAAA
GAGACACGTGTACCCCAATGTTCATCGCAGCACTGTTTATAATAGCCAAGACATGGAAGC
AACCTAG
>381:7886258-7886927
ATGTATAAACTCGAACCCAAAACAATAAAGTAAATGGCAACGGGATCATACTTATTAGTA
ATTACCTTAAACGTAAACGGGTTGAATGCCCCAACCAAAAGACAAAGACTGGCTGAATGG
ATACAAAACAAGACCCCTACATATGTTGTCTACATATGTCTACAAGAGACCCACCTCAAA
ACAGGGGACACATACAGACTGAAAGTGAAGGGCTGGAAAAAGATTTTCCATGCAAATTGG
GACCAAAAGAAAGCAGGAGTCACAATACTCGTATCAGATAAATTAGACTTTAAAACAAAG
GCTGTGAAAAGAGACAAAGAAGGTCACTACATAATGATCAAAGGATCAATCCAAGAAGAA
GATATAACAATTATAAATATATATCCACACAACATGGGAGCACCGCAGTATGTAAGACAA
ATCCTAACAAGTATGAAAGGAGAAATTAACAATAACACAATAATAGTGGGAGACTTTAAT
ACCCCACTCATACTTATGGATAGATCAACTAAACAGAAAATTAACAAGGAAAAAAAACAA
AACAAAACATGTATCTATAAAGCTCACTAAAGCAAAGCACAGTAAAATGAGGTATGGCAA
TAAAAGGCGTTAAATTTATCAAAAAAAAAAAAATAAATAAAGTGCTGAAAAATTAAAAAA
AAAAAAAAAA
>381:7970862-7971122
AGGGAGAATGGCATTGAAACATGTATAATATCATGTATGAAATGAGTCGCCAGTCCTGGT
TCGATGCACGATACTTGATGCTTGGGGCTGGTGCACTGGGACAACCCAGAGGGAGGGTAT
GGGGAGGGAGGAGGGAGGAGGGTTCAGGATGGAGCACGGGTATGCCTGTGGCGGATTCAT
TTCGATGTTTGGCAAAACTAATACAATATTGTAAAGTTTAAAAATAAAATAAAATAAAAA
GTGATGAAGACATTAAAAAAA
>85:26984560-26984672
ATTTTTTTTTTTTTTCCCCTAAAGTTTTATTTTTTTTTTTAAATTTTATTTTATTTTTAA
ACTTTACATAATTGTATTAGTTTTGCCAAACATCAAAATGAATCCACCACAGG
>19:22735126-22735276
TTTTTTTTTAGCATTTATTCTTTATTGCTGTCTGATATTGATAGCCACACATCAGTTTGA
CTTACTATGTTGAACAGTTTGTAAATATTCTAATCTTCCCAGGCCCCAAAGTTTGCCCAG
TTCGTGAGTTGTAGAACTGAGCTTCCTTCCT
>3069:397968-399346
CCATAAATCGCAGCACCCCAGACCTCCCTGCTGGGAGCGAGCTCCGCCCATGGCAAAAGT
CATGAGGAAGGAGGCTTGGCATACACAAAGGCGGGATCGAGCCTCAGGAGTTCCCCTGGA
AATTCTCGAGCATCTACCCCCCAAACGAGAGTCTGCCTACTTTCTGGTTTGTGCTTTCAC
CTACACCTCTGACTTTATGGGGGGCTGTCCCCCACTACCTTTCTCTGAAAAAAGAGTTAG
CTTACAGCTCCAGTTAATAATTCCTGGGTGTGACAGTGTTTCAACCTACAAACACCTTTG
AAAGTCCTCTAGCCTGCCTGAATAGGTTTTTCCGGCCACATGTGATTGCTCAGAGCCTCC
CAACTGTGAGAGGCAGGAGATGTTCTAAACTGTCTAAATACAGATTCCTTTGAGCAGTTA
AAAGATTGATTAGAAATTGTATTGATGAAGGAATTTTCACTTGTTGGGCCAATGTTTGCT
GCTAAGTTTCCAAATCCCTTACCTGCTGTGTCCCTGGCAGTGTATTGATGAATATAATTG
GTGTAAGTAGTAGCTTTAATGTTTGTAACCTGGGACCCTTGAGTTAATTCTTTTTCTTGT
TATAGTCCACCACACCTTTGCTCTGTAGGAATACAACTTTATCTAATGCTTTTGGAGGGT
GGTGCTTGACTTATCACCTTTAGAGAAAAATAAGTTTTCTGAAGAAAGGGTCTTAAAATG
TTAACAGGCCTCTGGGCCAGAAGATGATGCAAATCACCTAAACTTTTGCATATGATAAGT
TTGCAGGAAGAAAGCCTGGCTTACGGCATGACTCTACCCCTTCCCCCATTATCCTCTATG
CATAACTTAAGGTATAAAAACTACTTTGGAAAATAAAGTGCGGGCCTTGTTCACAGAAAC
TTGGTCTCCCCATGTCGTTCTTTCTCTCACCTTCTGGCTGAATTATTCAGCCTCTTTTCT
CCACTGAATTGCCTCACTGAGCTATCCTTATTTCAGCCTCTTTTCTTCACTGAATTTTCC
TACTGAGCTATCCTTATTCTATTACTCTTTATATCCTTAATTAACGTTTAATTAAGCAGT
TGTTTCCTGATTTTCGCCGACGCCCTCCCCGCTTCGAATTCCCTGGATCCACCGGGGCTG
GACCCCGGCACCTCCCTGTCCATCACCAACTCCCAGAGTTCACTGAGACTCACGTCCATC
GAGTCAGTGATGCCATCCAGCCATCTCATCCTCTGTCGTCCCCTTCTCCTCTTGCCCCCA
ATCCCTCCCAGCATCAGAGTCTTTTCCAATGAGTCAACTCTTCTCAGGAGGTGGCCAAAG
TACTGGAGTTTCTGCTTTAGCATCATTCCTTCCAAAGAAATCCCAGGGCTTCCCAAAAT
>85:28263609-28264472
GCCACTATGAGGTACCATTTCACACCAGTCAGAATGGCTGCGATCCAAAAGTCTACAAAT
AATAAATGCTGGAGAGGGTGTGGAGAAAAGGGAACCCTTTTACACTGTTGGTGGGAATGC
AAACTAGTACAGCCACTATGGAGAACAGTGTGGAGATTCCTTAAAAAACTGGAAATAGAA
CTGCCTTATGATCCAGCAACCCCACTGCTGGGCATACACACTGAGGAAACCAGAAGGGAA
AGAGACACGTGTACCCCAATGTTCATAGCAGCACTGTTTATAATAGCCAAGACATGGAAG
CAACCTAGATGTCCATCAGCAGATGAATGGATAAGAAAGCTGTGGTACATATACACAATG
GAGTATTACTCAGCCATTAAAAAGAATACATTTGAATCAGTTCTAATTAGGTGGATGAAA
CTGGAGCCTATTATACAGAGTGAAGTAAGCCAGAAGGAAAAACATAAATACAGTATACTA
ACGCATATATATGGAATTTAGAAAGATGGTAACAATAACCCGGTGTACGAGACAGCAAAA
GAGACACTGATGTATAGAACAGTCTTATGGACTCTGTGGGAGAGGGAGAGGGTGGGAAGA
TTTGGGAGAATGGCAATGAAACATGTAAAATATCATGTAGGAAACGAGTTGCCAGTCCAG
GTTCGATGCATGATGCTGGATGCTGGGGGCTGGTGCACTGGGACGGCCCAGAGGGATGGT
ATGGGGAGGGAGGAGGGAGGAGGGTTCGGGATGGGGAGCACATGTATACCTGTGGCGGAT
TCATTTTGATATTTGGCAAAACTAATACAATTATGTAAAGTTTAAAAATAAAATAAAATT
AGAGAAAAAAAAAAATAAAAAAAT
>1928:344669-345962
GCAATAGCACCCCACTCCAGTACTCTTGCCTGGAAAATCCCATGGATGGAGGAGCCTGGT
GGGCTGCAGTCCATGGGGTCGCGAAGAGTCAGACACGACTGAGCGACTTGACTTTCACTT
TTCACTTTCATGCATTGGATAAGGAAATAGCAACCCACTCCAGTACTCTTGCCTGGAAAA
TCCCATGGATGAAGGAGCCTGATGAGCTGCAGTCCATGGGGTCATGAAGAGTCAGACACG
ACTGAGCGACTTGACTTTCACTTTTCACTTTCACGCATTGGAGAAGGCAATGGCACCCCA
CTCCAGTACTCTTGCCTGGAAAATCCCATGGATGGAGGAGCCTGATGGGCTGCAGTCCAT
GGAGTCACGAAGAGTCAGACACGACTGAGCGACTTGACTTTCACTTTTCACTTTCATGCA
TTGGAAAAGGAAATGGCAACCCACTCCAGTGCTCTTGCCTGGAGAATCCCGGGGACGGGG
GAGCCTGGTGGGCTGCCGTCTACGGGGCCGCACAGAGTCGGACACGACTGAAGCAACTTA
GCAGCAGCAGCAGCATGGATTCTGAATAGACATATACAAATACTACACTGAATCTAAATA
ATACAAAGTGTCTTAAAATAATACAAATCTACTGTCATATGTTCACAAATCTGAAATGAT
CTTCCTAGACTAAAAATCAAGGCTTGGTAAGGCTGCATTCCTTCTGGAGGTTCTATTTCT
TTGACTTTTCTATCTTCTAAAACCCACCTGTATTCTTTAGTTCATGAGCCCTCCCCCTAT
CTTCAAAGCCAGCAGGGTAGCATCTTCAAATCTCTGTCTTACTCTGACAACCCAAGCACC
TTTTAAGAAAGATCCCTGTAATTACATTGGGCCCATCCAGGTAATCCAGAGAAGGGAAAT
GGCAACCCACTCCAGTATTCTTGCCTGGAGAATCCTGTGGACAGGGGAGCCTAGTGGGCT
GCTGTCCATGGAGTTGCACAGAGTCAGACACAAAGACTGAAGCGACTTAGCATGCATGCA
TTGGAGAGGGAAATGGCAACCCACTCCAGTATTCTTGCCTGGAAAATCCCAGAGACAGAG
GAGCCTGGTGGGTTGCTGTCTATGAGGTCCCACAGAGTCGGACATGACTGACATGATTTA
GCAGTAGCAGCAACATCCGGGTGATCCAGGATAATCTCCCCCTCTCAATGTCCTTAACTT
CAGCAGATCTCTGAAGTCCTTCTTGCCATGTAAGGTGACATATTCACAGACTCTGGGTAT
TAGGATGTGAACACCTGTGCTGCTGTTGCTGCTG
>19:23983058-23983302
TCTTTCCTTAATCTATCTGAAAATGTTTTGCTTTAACTCTAAATGAACTGGCTCAAAAAG
ATACATATGTATTTTTAAAAGTTCTTAATACTTAAAAATACTTATTAATGTGTTTTTAAT
GTAAGCAAATAATCAGAGTAGAGTAAATTTTGGTCTTCTTAAAAAACTAAAAAATTATTT
TTCTTCAAAGAAAAATTTGGTAAAATTTTCAAATATGATTTGACTGTCTTCTGCAGTGTA
CATGT
>85:28884140-28884255
TAGATGGCAGCCCACCAGGCTTCCCGTCCCTGGGATTCTCCAGGCAAGAACACTGGAGTG
GGTTGCCATTTCCTTCTCCAATGCATGAAAGTGAAAAGTGAAAGCGAAGTCACTTA
>19:25131868-25133888
ATAAATAAGAGGGGCAGGGCTGGTTTTACAGTGGGAAGCTCCCCACCCTTGAAGAGACTA
AAGAGAAACTGGCTACTAACCCATAGCGACTTCCCTGGTGGCTCGGACGGTGGGGCGTCC
GCCTACAATGCGGGAGACCCCGGTTCGATCCCTGGGTCGGGAGGATCCCCTGGAGAAGGA
AATGGCACCCCACTCCAGTGCTCTTGCCTGGAGAATCCCATGGACGGAGGAGCCTGGTTG
GCTACTGTTCATGGCGTCACAAAGAGTCGGACACGACTGAGCGACTTCACTATCTAAAAA
AAAAAAAAAAATAGAAAAATTAAAAAAAAAAAATTGTTATGGGAGGATCAGAGTGTGGTA
TGGTGTTGGGATACCTCCATGAACCAGTTGAAATATCCAGTGAGCATGCTTCTGAGATTT
TTGTGATAAATGAAATTGTATTCCCACAAAAACTGGATGCCTGTCAAGATATTTCAAAGA
ATATAACTGTTTCAGAGAAGAACTCCTAAAATGTAATGTGCCAAAGAATCCCCTGGGGAT
CTTGATTCTTATCAAGAATATTTTTCAGAATATTTCAAAAGGTCTAGGATAGCACCTAAA
ATGTTACATTTCAAATAAATTCAAAGTTATTTCCCAGGCTGAAGTCCCATTTACCATACT
TTAAGTAGCAATGTAGTTGACCATTATCTAGAGTCCACAGTCTGACTCACAAAATTTCAC
TAATGAAAAGTTGGTCTTATCAATGACCTTAGAGAGTTTTGTGAGCTAGAAACACTAAGA
TTTAATTAAACAAACGATTGATATAAGAATCCAGAATGCTATGCTATTGGCCACCCTCTT
TCTCAATAATAAATTAAAACCTCACATAGAATGTCAGTTCTCTACTTAAAATGCCCTGAG
CCTCCTATTACTCTCAGAGTAAAAACCAGTCTCCTCAGGGCATCTGAGGCTCTGTATGCC
CTGGCTCTCCTTCATCCATCCTGACCTCATCTGTTGAGAAAGACTCTCTACTCACCCTCT
CCATCTCCTCTCCTGCTGCCCTGGGTTCCCTGTTGTTAATATGAACACCAGACACTCACC
TAATATACATTCTCCTGATCCCCAGCCTTGTTTTGCCAAACTCTCTTTCTTCCAATATCT
ACATGGCTTTCCTTCCCACTTACTTTAGGACTTTACTTAAAATGTACCTTTGGAATGAGA
ACACCCAGACAGGCTCATTTTATTATTATTTTTTTTTATTCTAATTTTATTTTATTTTTA
AATTTTACATAATTGTATTAGTTTTGCCAAATATCAAAATGAATCTGCCACAGGTATACA
CGTGTTCCCCATCCTGAACCCTCCTCCCTCCTCCCTCCCCATACCATCCCTCTGGGTCAT
CCCAGTGCAATAGCCCCAAGCATCCAGTATCGTGCATCGAACCTGGACTGGCAACTTGTT
TCTTACATGATATTTTACATGTTTCAATGCCATTCTCCCAAATCTTCCCACCCTCTCCCT
CTCCCACAGAGTCCATAAGACTGTTCTATACATCAGTGTCTCTTTTGCTGTCTCGTACAC
CAGGTTATTGTTACCATCTTTCTAAATTCCATATATATGCGTTAGTATACTGTATTTATG
TTTTTCCTTCTGGCTTACTTCACTCTGTATAATAGGCTCCAGTTTCATCCACCTCATTAG
AACTGATTCAAATGTATTCTTTTTAATGGCTGAGTAATACTCCATTGTGTATATGTACCA
TAGCTTTCTTATCCATTCATCTGCTGATGGACATCTAGGTTGTTTCCATGTCCTGGCTAT
TATAAACAGTGCTGCAATAAACATTGGGGTACACGTGTCTCTTTCCCTTCTGGTTTCCTC
AGTGTGTATGCCCAGCAGTGGGATTGCTGGATCATAAGGCAGTTCTATTTCCAGTTTTTT
AAGGAATCTCCACACTGTTCTCCATAGTGGCTGTACTAGTTTGCATTCCCACCAACAGTG
TAAGAGGGTTCCCTTTTCTCCACACCCTCTCCAGCATTTAT
>222:1478544-1478706
ATGCAGGTTCGATGCACGATGCTGGATGCTTGGGGCTGGTGCACTGGGACGGCCCAGAGG
GATGGTATGGGGAGGGAGGAGGGAGAAGGGTTCGGGATGGGGAACACATGTATACCTGTG
GCGGATTCATTTTGATATTTGGCAAAAAAAAAAAAAAAAAAAA
>421:470489-471786
TTGCCAGGGACCAGCCCCAGCTGATCCAGGGTACTCGAAGGAGAGACGGCGTCGGCGAGG
GTCAGGATACGATAGCTTCAATTAGATATTAATTAGAGATATAAAGAGTAATAGAATAAG
GATAGCTCAGTAGGAAAATTCAGTGGAGAAAAGAGGCTGAGTGGCTTGGTTTACGCGGGA
GACCAATAAAACTTCAAGACAAGAAGTTTGCACCACTTACGTAGGCCGCAGGCGTCCTTC
CGTTCTCCCGAAGGAGAGGAGACACTGAGGCCTCCCCGGTCGGATCTTAGAAGCCCAGGC
ATAATTAGTAAGTATGGTGGGTTCTGCGCTCCAGATGGAGACTCAACCAGAGTGAGAGAG
AGAGCGACATGGGGAGACCAGTATTTCGAGAAACTGATCCCAATTCTTTATTTTCCAGAG
TCTGTTTTTATACACTGAGATGTTATACAAAAGTCACATGGGGACAGCAGTCCTGACTTT
TATTAAAGTCAGGTGCTTCACACAAATGTATACAGAGGTCTTAGGGGTGTTACATCATCT
TCTGGCCAGGGGGGCCTGCTGACAATTTACAACCCTCTCCTTGTGACAGCGGTCAGTCAG
TCAGGACACTTATTTCTCCAGGGGTGATTAGTCTCAAAACAGACGCCACCCAAATAAAGT
TACATTCCTACAGGGTGAGGGTGTAGTGGGTTTTAGTTAAGGAAAGAATTTACTTAGCCT
AAGGTCTAACGTGATTAATATCAAAGGTTAATACTTATTCCTTCTATATATTCATTAATG
TGTGTAAGGGCAGGGGATATGGAGACTTAGCAACAAACGTTGGCTCAACAAATGAAAAAC
CCTTCACCAACACAATTTCTAATTAGCCCACTATACTTATACTTATAGTTTTCTAACTTC
TCTAAAGAACCTGTTTTTAGAGGGTTTAAAGCATCTTGTGCCTCTCACGGTTGGGAGGCT
GTGAGCAATCACATGTGGCCGGACGAGCCTGTCAGGCAGGCTAGAGAACCTTCAGAGGAG
TTTGTAGGTTAAAACACTCTTATCACGCCCAGGAATTATTATTAACTGGAGCTCTAAGTT
AACTCCTTCTCCAAAAGAGGTGGTGGGGGACAGCCCCCCGTAAAGTCAGAGGTGTAGGTG
AGCACAAAGTAGTAAAGTAGGCAGGCTCTGGTTATGGGGGTAGATGCTCGAGGAGTTCCA
GGGGGACTCCTGAGGCTCGATCCCGCCTTTGCGTATGTCGAGCCTCCTTCCTCATGACCT
TTGTCACGGGCGGAGTACCTCACTCTGGCCCCCAACAC
>19:25725316-25725613
ACATTCTAAAGGAGATCAGCCCTGGGATTTCTTTGGAAGGAATGATGCTAAAGCTGAAAC
TCCAATACTTTGGCCACCTCATGCGAAGAGTTGACTCATTGGAAAAGACTCTGATGCTGG
GAGGGATTGGGGGCAAGAGGAGAAGGGGACGACAGAGGATGAGATGGCTGGATGGCATCA
CTGACTTGATGGACATGAGTCTCAGTGAACTCCGGGAGTTGGTGATGGACAGGGAGGCCT
GGCGTGCTGCGATTCATGGGGTGACAAAGAGTTGGACACAACTGAGCGACTGATCTGA
>1634:250201-250617
ATTTTATTTTATTTTATTTTTTTTGTGTAATAAAGTTTTATTAAAGTATAAAGGAGATAG
AGAAAGCTTCTGACATAGGCATCAGAAGGGGGCAGAAAGAGTACCCGCTTGCTAGTGTTA
ACAATGAAGTTATATACTCTCTAATGAATCCAAAGAATGTCTGGAGGTTGTAAAGACCTC
ATCAGACCTACTCCCATAATTTACATTTTAAGGTAACACTGTCCTCAGGCAAGATACATC
CTTGTAAAGACCAGGTCTACTCCCATAATTAACATTTTAAGATAACAGAAGGTTTAATCC
AAAGACTGTCCTTAGGCAGGATACATTATTGTTATATAATCCTAAGGAATGTGGAGAAAG
AAAAAAAGTTTGTCCTTTCTTCCTCCTTGAGAATTCCAGACCCTTCTCTCTTTGGGT
>19:26507508-26508155
ACCATACACACTGAGGAAACCAGAAGGGAAAGAGACACGTGTACCCCAATGTTCATCGCA
GCACTGTTTATAATAGCCAGGACATGGAAGCAACCTAGATGTCCATCAGCAGATGAATGG
ATAAGAAAGCTGTGGTACATATACACAATGGAGTATTACTCAGCCATTAAAAAGAATACA
TTTGAATCAGTTCTAATGAGGTGGATGAAACTGGAGCCTATTATACAGAGTGAAGTAAGC
CAGAAGGAAAAACAGAAATACAGTATACTAACGCATATATATGGAATTTAGAAAGATGGT
AACAATAACCTGGTGTACGAGACAGCAAAAGAGACGCTGATGTATGGAAGAGTCTTATGG
ACTCTGTGGGAGAGGGAGAGGGTGGGAAGATTTGGGAGAGTGACATTGAAACATGTAGAA
TATCATGCGGGAAACGAGTTGCCAGTCCAGGTTCGATGCGGGATACTGGATGCTTGGGGC
TGGAGCACTGGGACGACCCAGAGGGATGGTGTGGGGAGGGAGGAGGGAGGAGGGTTCAGG
ATGGGGAACACATGTATGCCTGTGGCGGATTCATTTTGATATTTGGCAAAACTAATACAA
TTATGTAAAGTTTAAAAATAAAATAAAATTTAAAAAAAAACAAAAAAA
>19:26650036-26650128
GGGCCTAGAGGAGCTATTCCATGTTCAGGATCAGGAGGGGCGGCAGTGAAAAGATATGCC
TCATCCAAGGTAAGGAGGAGCTGCTGCGCTTTG
>19:26813682-26814081
GTTTTCCAAATTTGCTGGCATATTGAGTGCAGCACTTTCACAGCATCATCTTTCAGGATT
TGGAATAGCTCAACTGGAATTCTATCACCTCCACTAGCTTTTTCTCATAGTGATGCTTTC
TAAGGCCCACTTTACTTCACATTCTAGGATGTCTGGCTCTAGGTGAGTGATCACACCACC
GTGATTATCTGGGTCGAGAAGCTCTTTTTTGTACAGTTGTTCTGTGTATTACAGTTCTTT
ATAGCATAGGACCTTGCTTCTTTCACGAGTCATATCCACAACTAGGTATTGTTTTTGCTT
TGGCTCCATCTCTTCATTCTTTCTGGAATTATTTCTCCACTGATCTCTTGTAGCATGATA
CAGTGGATGTTGGCAATTTTGTCTCTGGTTCCTCCACCTT
>19:26952600-26972336
TAGGAGGCAGGCAAGGTGGTCTGTTATTCCCATCTCTTTAAGAATTTTCCACAGTTTTTT
GTGATCCAGACAGTCAAACGCTTTGGCATAGTCAATAAAGCAGAAGTTGATGTTTTTCTT
GAACTCTCTTGCTTTTTCTATGAGCCAATAGATGCTGGCAATTTGGTCTCTGGTTCCTCT
GCCTTTTCTAAATCCAGCTTGAACACCTTGAAGTTCTTGGTTCACGTACTGTTGAAGCCT
TGGTTGGAGAATTTTGAACATTACACTGCTTTTTGAAAATTATTTAGGTTTGGGATGATG
TGATCAAAATCATAGTTAGGAAGAAGTCCTAACTTGGCAATAGTTCAGAAGAACTATTAG
TTCTTTCCCCTAATAATTCAGTGGCAATAGTTCAGAAAATAGATGACAAACCATAGAGTG
GAGTATAAAGTTTAGAGGTATTTAGTAGACATTGGAATAGAATGAGCTCATAATAAATTG
AATTTAATTAATGGAATAATATTTTAATAAATATTCTTGATATGTACTCATATGTTGTTA
TGATATTCTGCCTCTGTAAATCTGCTTACCCATACTGGAGATTTACTGTGAACTTGGAGT
GAGGAGAGATTTGGATAGTATACTAATATGCATCAGTTTGCTGACCAAAGTCTGTATAGT
TCAAGCTATGTTTTTTCAGTAGTCATGTATGGATGTGAGAGTTGGACCAGAAAGAAGGCT
GATCACCAAAGTAGAAGAAGGGGGAGACAGAGGATGAGAAGGTTGAATGGGATCATGGAC
TCAATGGACATGAATGTGAGCAAACTCAGGGAGATAGTGAAAGATAGGTAAGCCTGGTAT
GCTGCAGTTCATGGGGTTGCAAATAGTCAGACATGACTGAGAGACTGAACAAATAAACAA
CTCGCATGCAAGCAAATAGTGAAGAAGTTGTGGGCAAATGGAGTGAGATCTGGGTTTATT
CAATGTTTTCTCAAATGTTCATTATTAGACTCACTGGACCTAACAGGATCATATATGGAA
AAATTATAGAAATGAGTTTGGTGCATGAATGCTCAGTTGCTCAGTCATATCCAACTCTGC
AACCCCACTGACTGTAGCTCACCAGATTCCTCTATCCATGGAATTTTCCAAGCAAGAATA
TTTGAGTGCATTGCCATTTCCTACTCCAGAGGATCTTCTCGAAACCAGAGATCAAACCCA
CATCATTTGTATCTCCTGCATTAACAGGCAGATTCTTTACCACTGTGCCACTTGGGGATC
TCTGGTAGGAAATTAGTTCAGTATATATCAAAATAGGAATCTGTATTCCAACTGTGTATT
TTTAAATTGCTACACATAATACTAAAAATTAAGATATTTACAATTGTAATTTCATTATAG
AGTCATTTTTTAAAATGTCAACCTAAATTTGACAAAAGGTGTGAAGGACATGTCTTACAT
AAAAGGAAAGGACTGACAGCATAAGATTTTAAAGGAAAAATATACCTAAATTTTGATTCA
CTATCAAGTATGCTGATAAGAAGAACATTCAGAATTTTGTGAGTCATGAAACTTTATCTC
TAATTTAAATTACAAATTAATTTCTGCCAAATCTAAAAGCTTTTTGAGGAATGAAGAAAT
CCTTATACATATTTTGAATTCCACCAATCACAAGGCACAAGTGGAATCTTTAAGAAAACT
TTGTGTGTGAGTTATCTGCTGATTTTGCTTTTGTTGAACCTTGAAATCATTTAGGGATAT
TTTTAAATGAGATCCACAATCTCTTCAATGCAGCAAACCTTCAAAATGCTCACTTTTTCA
TGTGTGTAGCAGGATATGCATTGCTTTTATAGTAGTCATCAAACAGTGTTTGATGAGAAC
TTCCTATTCAACTTGTATCTATTTATAGACAAGTTTTAGATAAAGCACAGGACATCTATC
TATATTGATCATCCCTTCATTATTGCCCAATACATAATCTCTTAGTTATACATACCAAAT
GACATGAGATGGATATCCATCGGGGATATCCAATTTACATAGAAATTATATCCATTCTTT
ACTTTAAGATCCTGTTTATCCAGGTATTATTTTGCATTACAAAATCGAGACATGCAGGTT
AACTCTCATTGAAGGCATGCAGAATACCTCCCACCTTGATTCTCCAAAGAAAGCAGCAAA
CATTTTTGTAGCCTACAATTGTCACCTCCAATTCCCAGGAATAGGTTTTATCATGGAATT
CATTTTCACTGTCTTTTCAAGGGTATGAGATTGCTTGAATTGCAGGTTGCAGGGGATCCC
AGTAATTTTTCTCATACAGAAGCCCTGCAAAATTCACCGCCTGCATGAGAAGATGATTCA
AGAAATGAAAGGGTAGCAAGGATTTCAGACTTACAGGGAAGAAAACTATTTGTTTTTAAT
TGTGTGTTGGTTTGTGTTATAATAGAAAACATTTCTACTGTTATGTGATATGTACACAAT
AAATAGGTTTTCAGAATGATTAAACGCCTTAGCCTCACTTCAACTATTATTTTCAAAACC
CATTTATTTTGGGCATAGTAGAAGACTATAGCAAATATTTATGAAATAATTTGACTCCAG
TACTATTGCTATGAGTATCTTCAATATTCTCATATTTTGTAAATAATATGCATCTGATGT
TTTAAGTGACAAGAATACAATTCATACCTTCTATAAATTATTCATTAATAACAAAAGCAT
TTCTGATTTCTTACAGACACTATGACCTAATCATTTTTCCATTCTCTCAAAAAAGCAGAA
TCCAAGAGAGCTTAAAAAAAATGACTGAAAAAGTTTTGGAAGAAAATTTGGTAAAGAGAC
AGTTGAACTCCAAAGATATTCCAAAGAATGAACCAAAAAGGCATTATAGTGTATCATCTG
TGAATGGCAAAGATGTTATTTGATTTTATGAATTTTGCATTCTTAAAAATATCAGGTATA
ATATTACTTTATGTGAAGAATTTTCTAACATTGTCCTTGAAAACATTTTCTTGGTAATTT
ACTAACTAGAGAGGAAAAGTTATAATTTTATTTCTCCTTATCACCATTTCTTCATCTATA
CACTAAGTCTCCTACATATGAACTTTCAAGTTATGAACTTTCAAAGATACAAACTTGTAT
TTGGGTGTCTAATCATGTAAATTAGTTCACAGGTCTGGTGTGTATTGTCATGTACCTGCA
TCCTCTAGAAGTGGTTGTGCTTCTGTGTTCTTACTGTACAGTTCTGTATAGACTATAGAA
TCTGTATTTCAAGCCTAGGATGTCCAGAAGCAAGCATAAAAGCAGCAGTGATGCAGCTGG
TACTGCTAAGAAGTATCAACCAATAGCAATGAAAGCAAAAATGAAAGTTATTGAGAGAGT
GGAGCAAGGGATAAAAATGGTAGACATCACTTATTCTTATAACATGAATCATCCAATTAT
TTGCATGATTCTAAAAAAGAAGGACAAGATCATGGAACACGTGAAACCTGCTGTGCCAAA
GATGTCAAAAACGATGTTGATGAAGTGTGGAAAAGTGATGGAGGAGATGGAGAACTTCTC
AATGTGTGGATGCAGGATCAGCATCAGGGTCAAGTCCTGCCCAGCTTAATGCTGATTCAA
GAGAAAGCTAAAATCCTTTATGAAAACTTGAAGAAGAAACAATGAAGAATCAGAGGGTGT
ATCTTTTAATGCCAGCCACAGCTGGTTTCATCAGTTCATAGCTAGAGTCAACCTTGAAGA
TATAAAAGTGACAAGGTAGCAAGTGCAGATGTGGTAGCTGCTCAGGTATTTCCTAAAATG
CTTCAAAAAATGATGGATCATGGAGGAACATGGTGGAGAAGCAGGCAGATGTGGAGTGCA
TCTCTCTCCACAGATACATTAGAAATCCACCTTCAGACACAGAGGTGCTTGCAGAATACC
AGCCGAGAGTGGGCAGGAGTACCTGACCATTGGAAAAGAATACATAGTACTATGCAAAAC
TCGGTAGGACATAGGAACTAGGGAGAAAAATAGGAGAGTTAGTAGGACAGGACCGGCCCT
CAGCAGGTGGGGAAACTGAAGCAGGGCTCCAATCCCCACATCGGGGCAATAGCTGGGGTC
AGAGGAGAAACTTTTGAGGCTGAAAGTGAAGCAGCTGATCTGAGACAGCCTAAATGGAAT
GAGAATCATACAATCTTTGCTACCACCATACATGCCCTGGACAAGGACGCTGGTCCCTTA
AAAGGGACAGAGGCTGGGAGCTGGATCTTAGAGATTACAAAGCAATCCCAGGGGGAGGTC
TGCTGTTGCTGTGGAGACACAGCCAAGAAGACATGAGGGAAAGATTGTGATGGGAAATGC
CCATGCAGGAAACCCAGGCAGCCATGGAAGCAAGGCGATGCTGCTGAGTCATGCATAGTG
GGTGGAGCCATCATCATAGCCTCTCCTTCCCCATTCTACAGCACTGACACCTGAACAATA
GAGAGGCTGGCCCTACATGCATCTGAGGTGCCAAACACCAGAGCTGGTCCCCAGCCAGGG
GGACCCCTTCATGTGCCTGATGTGCTGAGAAACAGAGAAGGACCCCAGGCAGGGGAGCCC
TCTAAGTGCCTGAATGGGCAGAGCAAGGGAGAAGGACTAGCCAAAAAGGCCTTTTGATTG
CCAGCTGCCAGAGGCTAAAAAAAGACTCTGATAGGGCCATAGCTCCTGTAGCAGAGACAG
TCCATGTCCCTGGATACTTGGCGCTGCCAGGGTCCCCGCAGTCCAAGCAGCTGTGCCACT
TTCATGCTCAATCCTCACTGGGCTAGAGCTGCCACAGACTAGAAAAAGGCCTGTGGGGTA
GCTTCAGTTGCATCCTACTGTTTGTGACCCTGTGGACTGAGGTCTGCCATGCTTCTCTGT
CCGGTGGATTCACCAGGCAAGAATACTGGAGTGGGTTGCCATACCCTTCTAGAGCACCAT
ATTTCTTGCTGCCCTAGCCACCAACTCCTCTGAGTACCTGATGGTGCCAGAATCCCTGCA
ATTCAAGCAGCTACACCACCTCCATACCTGGCACTCGCTGGGCCAGACCCAAGTTCTCTA
GGGCAGTCTCAGAAGCAAACCCAGTGGATGACCTACATGCAGAGGTGGAGATAAAACCAA
AATTGAAACCCAGGGGCAGTGTGACTTAGGAAGAGGACCCAAAACCTTTCCAACAGCTAT
AAAAACTGTAGATTAAATCCACAGGATTAATTAAGCAGAATCTGTGTCTATGGAATATAT
AAAAGGACATTGAGAATTCTCACAAAAGAAAACACACTGGTCTGACAGCTGTGGATATTG
GAGGCAAGAACACATAGGAGTAGAACCAAATTAGAGTCTGAGCTACCCCCACAGCAGGTC
CAGAGACCAGCATAATGTTGAAGGGCATGGTGGACTGTGATTCCCAGTGAGGAAAACGAC
ACTGACAGCAGACACTTAAGAAAAATATTTATTATTCTTATATTTTGACTTGCTCTGTAG
TTTCTTCTGGATTTTTTTTTCTTTGTCTTTTTTCCCCACACTGTTGCTGTAGTTGTCAAT
TTTATTAAAATATTTTATTGAAGTACTATTAAATCTATTTAAGCTTTGGAGATTTTTTTA
ATCACATTTTTTATTTCTTTTTCTTTTTTTTACAGAAAACATTTTTTTTTTTTTAAATCT
CATAGTACACTACTTTGAAAAGTACAGTAGTATAATACAGCAGCTGGCATGCAGGGGCTG
GAATATCAGGCAAGAAGAGTTACCGACAGGAGGAGGGAGAGAAAGTGGGAGATGGTAGAG
CTGAAGGATTGTCACCAGTAGGAGATGGAAAGTAAGCTGCAATTTCACTCTTGCCTGATG
TTTATGGAACACACACTCACATCTTTGAAAGTTTGCATCTTGAAGGTTCATATGAAGGGG
ACTTACTGTAATTGAGAGGCCTCAAACTGGGGACCTTCATGTTTGATCTCCACATGTTTT
AACATATATGAATTAGATACCAGACTTTTAAAAGTTGAAGAATTTCAAGTGGAAATCTAG
ATTTGGGGCAGCTCTTTACAAATCACAAGAGTTGGCATTGTTGCTACATACTAAAGATCT
AGTGGAGCTGAATAGGAGCTCTGTCCACCACCCCCCACCCCCTTTTTTTTTTCTTTTCAA
AAATATCGTAACCATATTCTCTAGTTTGCCACAGTTTCCCACTTGCTCATATCACTCCTT
TTAAAAAAATATTTATTTTAATTGGAGGCTAATTATTTTATAATATTGTGGTGGTTTTTT
GCCATAACACAGATATGAATCAGTCACAGGTGTACATGTGTCTCCCCATCCCAAAACTCA
TTCCCACTCCCTCCCCATTCCATCTCTCTGGGTTATCACAGTGCACCAGCTTTGAGTGCC
CTGTTTCATGCATTGAACTTGGACTGGCACTATTTCACATATGGTAATATACATGTTTTT
CAATGTTATTCTCCCAAATCATCCCACCCTCACTTTCTCTCACAGAGTTCAAAAGTCTAT
TCTTTTTATCTGTGTCTCTTTTGCTGTCTTGCATATACTGTTGTTGTTCCATCTTTCTAA
ATTGCATATATATGCATTAATATACTGTATTGGTGTTTTTCTTTCTGACTTACTTCACTC
TGTATAATAGGCTCCAGTTTCATCCACCTCATTAGAACTGACTCAAATGCATTCCTTTTA
ATAGCTGAGTAATATTCCATTGTGTATATGTAACACAACTTTCTTGTCCATTCTGTTATA
TACTTTTGCCTCTACTTTGGCCTTTTGCTGTCCTGTGTTGTTGTTGTTGTTTTCCTTTTC
TTTTATTTCTTTTTCTCTTATATTAAATTTCAATTTTAAAATTTTTAAAATTTATTATCT
TCTATACATTTGTTCCTTTGTTTACTTTTCCTACTGTTTTCCCACTGGGATTAATATTTA
ATATATATTAATCTGACTCTATTTAACTTAGCATTTTTATTCTTTCTTTCTTTACTTTCT
TTTCCTCACCATGTTTGTTTGCTTTGTTTTTGTTACTTTATTCTCCAGTTGGTACCTTGC
ATTAGTTTTGTTTTCCAGTTTGTGCTTTAGTTATTTTTGTTCCTAACTGGTGGATATCAT
TTTTTTTTTCTTTATTTACCAGGTAAATTTATTGTACTTTAATTTGTTTGGACTGTTTTC
ATTTTGCTTATGGGTATATACATGTGTATATATATTCCATTATTTTAGTTATTTTCCTGA
TTTTGTAATTGTCATTTGTCTGGGGTGCCTCTTTTGTTTCTCCTTTTTTATATTTGTTTT
AATCCCATTTAATGCCATAATAAACCACCTGTGGAATCTCCATTCCATCAGAGATCAAAC
CCTGCCTGAGCCTTTGGAGTGGGAGTTGAGATTCCAAGACCCTAGACTACCAGGGAACTC
CTAACCCTAGGGAGTATCAAATAATGAGAACTCCCACAAAGGCAACCACTTGAATACAAG
ACCTGACATCACCCAACTGCCAGTAGCATCCTGTGCAGGATGCTTCATCCAAATATCAAG
CAACACAAAAATACAAAGCCATTCATCAGCAGACAGGATTACCACTTTACTCAGCCCTGA
CCATCAGAGGGAAAAACAAACAAACAAACAAACAAAAACTCGCTTTATCCCTCCCTACAT
GAAGCTTACACAAACCACTGGATCAACCTAATGAGGGCAAAAATTAAGTGGAAGAAAGAA
TTCAACCATGAAGCCTGGGAAAAGGAGACCTCAGAGGTTTTTTTTTTTTTTTTTTTTTTT
TTAATAAAATGAAAAGGTAGAGGAGTACTGCACAAATGAAGGAAAATCCTAGACAAAGAT
ACAAGTTCAAAGAAATAAAGAGGAAATAGGGAAATTGCCTGAAAAAGAATTCAGAATAAT
GATAGTAAAGATTATCCAAAATCTTGAAAATATAATGGAGAAAACACAAAAATCAATTAA
TAAAGACATATAAAAATTAAAGAATAACCATTCAGAGACAAACAACACAATTACTGAAAT
TAAAAATACTCTAGAAGGAATCAATAGCAGAATATATGAAGCAGAAGAAAGGATTCATGA
ACTGTAAGATAGATGGGAGAAATAACTGCTGAAGAGCAGAATAAAGTAAAAAGAATGAAA
AGAAGTGAGGATAGTCTCAGACAACTGGGACAATATTAATGCACCAACATTCGAATTCTA
GGGGTCCCAGAAGAAGAGAAGAAAAATAGAGAGTGTAAGTAAATTTTTGAAGATATTATA
GTTGAAAATTTCTTCAACATGGTTAAGAAAATAGGCAATCAATTTCAAAAAGCACAAAGA
GTCCCATACAGGATAAAACCAAGGAGAAACACATCAAGACACAACTAATCAAACCAGCAA
AGATTAACCATAAAGAAATAATATTAAAAGCAGTAAGATCAAAGAAACAAGTAATATACA
AGGGAAACCCCATATGTTTAACAGACCTTTCAGCAGAAACTCTGAAGGCCAGAAGAGAAT
GGAAGGATACATTTAAAGTACTGACAGGGAAAGAGACCTGATGTATAGAACAGTCTTTTG
GACTCTGTGGGAGAGGGAGAGGGTGGGATGATTTGGGAGAATGGCGTTGAAACATGTATA
ATATCATATATGAAACGAACCTCCAGTCAAGGTTCAATGCATGATACTGGATGCTTGGGG
CTGGTGCACTGGGATGACCCAGAGGGATGGTACTGGGAGGGAGGTTGGAGGGAGGTTCGG
GACGGGGAACACGTGTACACCTGTGGTGGATTCATGTTGATATATGGCAAAACAAATACA
ATATTGTAAAGTTAAAAAATAATATAAAATAATAAAAAAATAAATAAAGTACTGACAGGG
AAAAAATCTACAACAAAAATTACTCTACCTGGCACGGATCTCATTCAAAATTGATGAAGA
AATAAAAAATTTTGCATACAAGCAAGTTAAAAGAATTTATTGCCACAAAACTACTTTACA
AAAAAAAAATGTTTAAGGGACTTATATAGTCAGGAAATACAAAAGTAGAAAAAGATATAC
AAAAACGAACCCCAAACACTTAAGAAAATGGCACTAGGAATACATATATATCAGTAACTG
CTTTAAATGAAATGAATTAATGCTCCATCCTAAAGATACAGACTGGCTGAATGGAAACAC
ACAAAAAAGATCCATATATATATGCTGTCTACAAGAAGCACACTTCAGTCCTAAAGATAC
ATACAGACTGAAAGTGAGATGATGGAAAAATATATTTAATGTATATGGAATTCAAAAGAA
AGCTGGAGTATCAATCCTCATATCAGATAAAACAGTCCTTAAATTAATCAATATTACAAG
AGAGAAGTAATCAAAGATGAAGACATAACATTTTTAAAAATCTATGTACCCAAAACAAGA
GATGGTAAGAATGAATATCGACATTCTAGGAATCAGCAAACTAAAATGGACTGGAATGGG
TGAATTTAACTCAGATGACCATTATATCTACTACTGTATGTGGGAATCCCTTAGAAGAAA
TGGAGTAGCCACCAGATCAACAAAAGAGTCCAAAATGCAGTACTTGGATGCAATCTCAAA
AACAACAGAATGATCTCTGCTCATTTCCAAGGCAAACCATTCAATATTATGGTGATCCAA
GCCTATGCCCCAACCAGTAACGCTGAAGAAGCTGAAGTTGAATGGTTCTATGAAGACCTA
CAAGGCCTTTAGAATTAACACCCCCAAAGATGTCCTTTTCATTAGAGGGTTCTGGAATGC
AAAAGTAGGAAGTCAAGAAACACCTGGAGTAACAGGCAAATTTGGCATTTGGGTACAGAT
TGAAGCACAGCAAAGGCTAATAGAGTTCTGCCAAGACAATGCTCTAGTCATAGCAATCTG
CCAACAACACAAGAGAATACTCTACACATGGACATCACCAAATGGTTAACACAAAATCAC
ATTGATTATGTTTTTTTGCAGCCAAAGATGGAGAAGCTCTACACAGTCAGCAAAAATAAG
ACTGGGAGCTGACTGTGGCTCAGATCATGAACACCTTATTGCCAAATTCAAACCTAAATT
GAAGAAAGTAAGAAAAACCACTAGACCATTCAGGTATGAACTAAATTAAATCCTTTATGA
TTATACAGTGGAAGTGAGAAATACATTTAAGGGAATAAATCTGATAGACAGAGTGCCTGA
TGAAATATGGATGGAGGTTCATGACATTGTATAGGAGACAGGGATCAAGACCATCCCCAT
GGAAAAGAAATGCAAAAAAGCAAAATGGCTGTCTGGGGAGGCCTTAAAAATAGCTGTGAG
AAGAAGAGAAGTGAAAAGCAAAGGAGAAAAGGAAAGATAAAAGCATATGAATGCAGAGTT
CCAAAGAACAGCAAGGAGAGATAAGAAAGCCTTCTTCAGCGATCAATGCAAAGAAATAGA
GGAAAACAACAGAATGGGAAAGACTAGAGACCTCTTCAAGAAAATCAGAGATATCAAGGG
AACATTTCATGCAAAGATGGGCTCGATAAAGGACAGAACTGGTAGGGACCTAAAAGAAGC
AGAAGATATTAAGAAGAGGTGGCAAGAATACACAGAAGAACTGGACAAAAAATATCTTCA
TGACCCAGAGAATCACAATGGTGTGATCACTGACCTAGAGCCAGACATCCTGGAATGTGA
AGTCAAGTGGGCCTTAGAAAGCATCACTACGAATAAAGCTAGAGGAGGTGATAGAATTCC
AGTTGAGCTATTCCAAATCCTGAAAGATGATGCTGTGAAAGTGCTGCATTCAATATGCCA
GCAAATTTGGAATCTCAGCAGTGGCCACAGGACTGGAAAAGGTCAGTTTTCATTCCAATC
CCAAAGAAAGGCAATGCCAAAAAATGCTCAAACCACCACACAATTGCACTCATCTCACAC
GCTAGTAAAGTAATGCACAAAAATCTTTAAGCCAGGCTTTAGCAATATGTGAACCGTGAA
CTTCCAGATGTTCAAGCTGGTTTTAGAAAAGGCAGAGGAACCAGAGATCAAATTGCCAAC
ATCCTCTGGACCATCAAAAATGCAAGAAAGTTCCAGAAAAACATCTATTTCTGCTTTATT
GACTATGCCAAAGCCTTTGATTGTGTGGATCACAATAAACTGTGGAAAATTCTGAAAGAG
ATGGGAATACCAGATCACCTGACCTGCCTCTTGAGAAACCTATATGCAGGTCAGGAAGCA
ACAGTTAGAATTGGACATGGAAAAATAGACTGGTTCCAAATAGGAAAAGGAGTACGTCAA
GGCTGTATATTGTCACCCTGCTTATTTAACTTATGTGCAGAGTACATCATGAAAAACTCT
GGGCTCGAAGAAGCACAAGATGGAATCAAGATTGGCAGGAGAAATCTCAATAACCTCAGA
TATGCAGATGACACCACCCTTATGGCAGAAAGTGAAGAGGAACTAAAAAGCCTCTTGATG
AAAGTGAAAGAGGAGAGTGAAAAAGTTGGCTTAAAGCTCAACATTCAGGTAACTAAGGTC
ATGGCATCTGGTCCCATCACTTCATGGTAAATAGATGGGAAACAGTGTCAGAGTTTATTT
TTTGGGGCTCCAAATCACTGCAGATGGTGACTGCAGCCATGAAATTAAAAGACACTTACT
CCTTGGAAGGAAAGTTATGACCAACCTAGATAGCATACTGAAAAGCAGAGACATTACTTT
GCCAAAAAAGATCTGTCTAGTCAAGGCTATGGTTTTTCCAGTGGTCATATATGGATGTGA
GAGTTGGACTGTAAAGAAAGCTGAGCGCTGAAGAATTACTGCTTTTGAACTGTGGTGTTG
GAGAAGACTCTTGAGAGGTCCCTTGGACTGCAAGGAGACCCAACCAGTCCATCCTAAAGA
GATCAGTCCTGGGTGTCCATTGGAAGGACTGATCCTGAAGCTGAAACTCCAATACTTTGG
CCACCTTATGCAAAGAGATGACTCATTGGAAAAGACTCTGATGCTGGGAGGGATTGAGGG
CAGGAGGAGAAGGGGACGACAGAGGATGAGATGGCTGGATGGCATCACCGACTCGATGGA
CATGAGTTTGGGTAAACTCCGGGAGTTGGGGATGTATAGGAAGGCCTGGTGTGCTGCAAT
TCATGGGGTCGCAAAGAGTTGGACATGACTGAGTGACTGAACTGAACTGAACTGAACTGA
ATGGATCCAGAATAGGAAAACCTCAATACAGAAGACAAACACTAACAGGCAAAAAAGGAG
AAATTGACAGTAACACAATAATAGTAGGAGACTTAAAGACCCCACTTACACCATTGTTGA
GGTTATCAAAACAGAAAATTAATAAGGAAACTCAAGTTTTAAATGACATATTAGGCCAGA
TGGATCTCATTGTCATCATTAGGACATTCCATCCAAATGCAGAAGAATACATCTTCTCAA
GTGCACAGAGAATGTTCTCCAGGATAAACCACATCTTGGGTCACAATTCAAATCAGTAAA
TTTAAGAAAATTGAAATTGTATCAATCATCCTTTCTGACCACAATGCTATGAGACTAGAT
ATCAATTATAAGGGGGAAAAAAAAAAAAACCTGTAAAAATCACAAACACCTGGAGATTAA
ACAACATGTTTTTAAATTATGAACAGGTTACTGAAGAAATCAAAAGGGTATCCAAAAATT
TCTAGAAATAAATGAAAATGAAAACACAATAACTCAAACCTATGGGATGCAGGAAAGAGA
AGTTATAAGAGGTAAGTTCATAGTAATACAATCATACCTCAAGAAACAAAAATAACATTG
AATAGGCAACCTAACTTTACACCTAGAACAGCTGGAAAAAGAAGATCAAAGAAACCCCAA
AGTTAGCAGAAGGAAAGAAAACATAAAGATCAGAGCAAAAATAAATGAAAAAGAAATGAA
AGAAACAATTTTAAAGATTAATAAAACTGAAAGCTGGTTCTTTGAGAAGCTGGACAGAAT
AGACAAATTTTAACAACTCATCAAGAAAAAAAAGAGATTAATCAAATCATCAAAATTAGA
ATGGAAAAAGGAAAGTTTACAACAGACAATGCAGAAATACAAAGGATTATAAGAGGCTAT
TATGGACAACTATATGGCAATAAAATGGATAACCTGGAATAAATGAACAGATTCTTAGAA
AAGTTCAATCTTCTAAGACTGACCAGGAATAAATAGAAATTATAAGCAATCCAATTACAA
GCACTGAAATCAAAACTATGATCAAAAATCTCCCAATAAAGAAAAGCCCAGAGCCAGGTG
TCATCACAGGTGAATTCTACAATTTACAGACTAGCTAATGCCTATCCTTCTAAAACACTT
TCAAAAAATTGCAGAGGAAGGAACATTTCCAAACCAATTCTATTATGCCACCATCACCCA
GATACCAAAAGCAGACAAAACAACACAAAAAAAGAAAATTACAGGCCAATATCACTCATG
AACATATGTGCAAAAATCCTCAACAAAGTTACAGCAAACAGAATTCAACAACACATTAAA
AAGCTCATACACCATGATCAAGTTGGCTTTATTCCATTTATGGAAGAATTCTTCAGTATA
TGCAAATAAATCATTGTGATACACCATATTAACAAATCAAAAGACAAAGTCCATATGATA
ATCGCAATAGATGCAGAAAAAGCCTTTGACAAAATCCAGCACCCATTTATGATTAAAACT
CTTTTAAAAATGGGCATAGAAGGAACCTACCTCAACATCAGATCAGATCGGATCAGATCA
GTCGTGTCCGACTCTTTGCGACCCTATGAATTGCAGCAAGCCAAGCCTCCCTGTCCATCA
TGAACTTCCAGAGTTCACTCAGATTCACAGTTCATCGAGTCAGTGATGCCATCCAGTCAT
CTGATCCTCTGTTGTCCCCTTCTCCTCTTGTCCCCAATCCCTCCCAGCATCAGAGTCTTT
GCCAATGAGTCAGCTCTTCGCATGAGGTGGCCAAAGTACTGGAGTTTCAGCTTCAGCATC
ATTCCTTCCAAAGAACACCCAGGACTGAACTCCTTCAGAATGGACTGATTGGATCTCCTT
GCAGTCCAAGGGACTCTCAAGAGTCTTCTCCAACACCACAGCTCAAAAGCATCAATTCTT
CGGCACTCAGCCTTCTTCACAGTCCAAATCTCACATCCATACATGACCACTGGAAAAACC
ATAGCCTTGACTAGACAAACCTTTGTTGGCAAGGTAATGTCTCTGCTTTTGGATATGCTA
TCTAGGTTGGTCATAACTTTCCTTCCAAGGAGTAACCGTCTTTTAATTTCATGGCTGCAA
TCACCATCTGCAGTGATTTTGGAGCCCAGAAAAATAAAGTCAAACACTGTTTCCACTGTT
TCCCCATCTATTTCCCATGAAGTGATGGGAGCAGATGCCATGATCTTCATTTTCTGAATG
TTGAGCTTTAAGCCAACTTTTTCACTCTCCACTTTCACTTTCATCAAGAGGCTTTTTAGG
TCCTCCTCTTCACTTTCTGCCATAAGGGTGGTGTCATCTGCATATCTGAGGTTATTGAGA
TTTCTCCTGGCAATCTTGATTCCAGCTTATGCTTCTTCCAGTCCAGCGTTTCTCATGATG
TACTCTGCATATAAGTTAAATAAACAGGGTGACAATATACAGCCTTGACATACTCCTTTT
CCTATTTGGAACTAGTCTGTTGTTCCATGTTCTAACTGTTGCTTCCTGACCTGCATACAA
ATTTCTCAAGAGGCAGATCAGGTGGTCTGGGATTCCCATCTCTTTCAGAATTTTCCACAG
TTTATTGTGATCCACACAGTCAAAGGCTTTGGCATAGTCAATAAAGCAGAAATAGATGTT
TTTCTGGAACTCTCTTGCTTTTTCCATGATCCAGCAGATGTTGGCAATTTGATCTCTGGT
TCCTCTGCCTTTTCTAAAACCAGCTTGAACATCAGGAAGTTCACGGTTCACATATTGCTG
AAGCCTGGCTTGGAGAATTTTGAGCATTACTTTACTAGCGTGTGAGATGAGTGCAATTGT
GTGGTAGTTTGAGCATTCTTTGGCATTGCCTTTCTTTGGGATTGGAATGAAAACTGACCT
TTTCCAGTGGTCACTGCTGAGATTCCAAATTTGCTGGCATATTGAATGCAGCACTATCAC
AGCATCATCTTTCAGGATTTGGAATAGCTCAACTGGAATTCTATCACCTCCCCTAGCTTT
GTTCGTAGTGATGCTTTCTAAGGCCCACTTGACTTCACATTCCAGGATGTCTGGCTCTAG
GTCAGTGATCACACCATCGTGATTCTCTGGGTCATGAAGATATTTTTTGTCCAGTTCTTC
TGTGTATTCTTGCCATCTCTTCTTGATATCTTCTGCTTCTGTTAGGTCCATACCATTTCT
GTCGTTTATCGAGCCCATCTTTGCATGAAATGTTCCCTTGGTATCTCTGATTTTCTTGAA
GAGATCTCTAGTCTTTCCCATTCTCTTTTTTTCCTCTATTTCTTTTCATTGATCACTGAA
GAAGGCTTTCTTATCTCTTCTTGCTATTCTTTGGAACTCTGCATTCAGATGTTTATATCT
TTCCTTTTCTCCTTTGCTTTTCGCTTCTCTTCTTTTCACAGCTATTTTTAAGGCCTCCCC
AGAGAGCAATTTTGCTTTTTTGCATTTCTTTTCCATGAGGATGATCTTGATCCCTGTCTC
CTGTATAGTGTCACGAACCTCATTCCATTGTTCATCAGACACTCTATCTATCAGATCTAG
GCCCTTAAATCTATTTCTCACTTCCACTGAATAATCATAAGGGATTTTGATTTAGGTCAT
ACCTGAATGGTCTAGTGGTTTTCCCTATTTTCTTCAATTTAAGTCTGACTTTGGCAAGTC
CATATATGATAAACCCACAGCAAACATTTTTCTCAATAGTGAAAAACTAAAATTATCCCC
TCTAAGATCAGGAACCAGGCAAGGGTGTCCACTCTTATTACTATTATTCAACATAGTTTT
GGAAGTCCTAGCTATGGCAATCAGAGAAGAAAAAATAAATGAAAGGAATCCAGATCAGAA
AAGAAGTAAAGCTCTCACTGTTTGCAGATGACATGATACTATACATAGAAAATTCTAAAG
ATACTATCAGAAAATTACTAGAGCTAATCAGTGAATTTAGCAAAGTCACAGGATTCAAAA
TCAATACTTGGAAATCACTTTCGTTCCTATATATTAACAATGAAAAATCAGAAAAAGAAA
TTAACGAATCAATCCCATTCACCATTGCAACAAAATGATAAAATATGTAGGAATAAAGCT
ACCTAAGGAGACAAAAAACTGTATACAGAAAATTATAAGATACTGATGAAAGAAATTAAA
GATGATATAAATAGATAATCCTGGGTTAGAAGAATCAATATTTTGAAAATAACTATACTA
CAAAATGCAATCTACAGGTTCAATGTAATCCCTATTAAATTTCCAATGGCATTTTTCACT
AAACTAGAACAAACAACATCACAATTCTTATGGAAACACACACACACACACACAAAAACC
AAATAGCCAAAATGGTCTTGAGAAAGAAGAAAGGAGCTGGAGGAATTAATCTTTCTGACT
TCAGATTATCCTACAAAGCTACAGTCATCAAACAGTATGGTACTGGCACAAAAACAGAAA
TGCAGACCAATAGAACAAGATAGAGAGCCCAGAAATAAACCCATATATATACGAGTATCT
TATTTTTGACAAAAGAGCCAAGGACATACAATGAGGCAAAGACAGCCTCTTCAATAAGTT
TTGATGGGAAAATCGGGCAACTACATGTAAAAGAATGAAATTAGAATGCTTCCTAATACC
ATGCACAAAAATAAACTAAAAATGGATTAAAGATCTAAGTGTAAGACCAGAAACTATAAA
ACTCTTAGAGGAAAGCATAAGCAGGGCACTTGATGACATAAATCAAAGTAAGATCCTTTA
AGACCCACCTCCTAGAATAATGGAAATAAAAATAAAAGTAAACAAGTGGGACCTAATTAA
ACTTAAAGACTTTGCACAGCAAAAGAAACTATAAACAAGGTGGAAATACAACCCTCAGAA
TGTAAGAAAATAATAGCAAATGAAACAACTGACAAAAGATTAATTTCCAAAATATGCAGT
ATCTCATACAAGTCAATACCAGGAAAACAAACAACCCAATCAAAAAGTGGGGAAAGACTT
AAACAGGCACTTCTCCAATGAAGACATACAGATGGCTAACAAGCATGTGAAAAGATGCTC
AAAAATGCTCATTTTTAGAGAAATGCAAATCAAAACTACAATGAGATATCATCTGATAGC
AGTCAGAATGGTCATCATTAAAAAGTCTACAAACAATAAAAGCTGGAGAGGGTGTGGTGA
AAAGGGAACCCTCTTGCACTGCTGGTGGAAATGTAAATTGATACAGCCACTATTGAAGAT
GGTATGGAGATTTCTTTAAAAATTAGGAATAAAACCACCATGTGAATCAGCAATCCCACT
TGTAGGCATATACCCTTAGGAAATCAAAATTGAAAATGACACATGTGCCCCAATGTTTAT
TGCAACATTATTCACAAAAGCTAGAATATGGAAGCAATTTAGATGTCCATCAACAAATGA
ATGGATAAAGAAGCTGTGGTACTTATAATCAATAGAAAACTGTTTAATTGTAAAAAGGAA
CACCTTTGAGTCAGTCCTAATGAGGTGGATGACCTTAGAGCCTATTATACAGAATGAAGG
AAGTCAGAAAGAGAAAGAAAAATATCATATATTAATGAATATGTATGGATTCTAAAAAGA
TGATGATGATGATGTGTGTGTGTGTGTGTGTGTGTGTTAGTTGCTCAGTTATGTCTGATG
GTTTGTGACCCCATGGGATGTTGCCCAAAAGGCTCCTCTGTCCATGGGATTTTCCAGGCA
AGAATACTGGAGTGGGTTGCCATTTCCTTCTCCAGGTGATCTTCCTGACCCAGGGATGGA
AGCCGGGTCTCCTGCATTGCAGGCAGACTCTTTACCATCTGAGCCACCAGGGGAACCCAT
GGAATTTGGTACTGATGAATTTATTTGAAGGGAAGCAGTGGAGAAAGAGACATAGAGAAC
AACCTTAAGGACACTGGGGATGGGGAAGAGAGGTTGAGATGTATAGAAAGAGTAGGCTGT
AGGCTTTGTTCCACATAGTAACACAGAAAACTACTTGCATCTTCTGGAACATCTAGTCTC
CTGGACCTATGTATATGGAGAAGATCAACTGGAGAGGTATGTGCCTGCACTATTTTTTTT
TTTTTTGTCCTGTAATTAACACACACTATTGTATCCACAATTCATTCACATATCTATCAT
TATAATCCCTAACTAATCAAGTGAATGTTGAAAAAACCGGGTGAGACTGTGAATATTTGT
TGACGTTTTAATTTGACATAATAATTAAGAAGAAAGATGTAGGACCAGATGTGCCAAGAC
CTTACAGTTATAACACTGTGTGTGTGTGTGTGTGTGTGTGTGCGCGCACATACACATGTG
CACTCAGTCATGTACGCCTCTTTGCAACCCCATGGACCTCGCCAGGCTCCTATGTCCATG
TGATTTCCCAGGCAAGAATAATGGAGTAGGTTAGTGGGTTGTCATCTCCTTTTCCTGGGC
CTTCCTGACCGAGGAATAGAACTCATGACTCACATCTCCTGCACTGGCAGGTGGGCTCTT
TACCATCTGAGATATCAGAGAAGCCCTATCATCTTACATTTTCATATCATGTCACTCCCA
CACATACTGGCTGATAAACCCAATAGATTCCATAACAGACCCTTAGATTTTGAACATATC
TGTACATATATTAAAAATGTAGTTTACTTGCCTGACACTAACCCACCCTTGCTGATTTAA
ATGCACATTTCTTCACCTGATTTTTTTAGAAATGTGTGCTTTGTTCTTCTCTTGTACTGT
AATATCCCTAGCCTTAGAATAAAGTGTCTTAATTCCTGAACCACACATCAATAAATTTCA
AAAATATAAAGTAATTACTATATATATATATATATATATAAAATAATTGGGGGTATAGTT
GCTTCACAATGTTGTGTTAGTTTCTGCTCTACAATAAGGTGCATATGTATACACAAATCT
CTATGTATACACAAATCCCCTCTTGGACCTCCCTTTCACTCCCACTGTTTCACCCTTGTA
GGTCAAAACCACAGAGCACTGAGCTGAATTTCCTGTACTATACCATAGGTTCATGCTAGC
TATTGTACACATAGTGCTGTATATATGTCAACCTCAGTCTCTCAATTCTTCCCATCACCA
CTTCACCACCCGCTTGGTGTCCACACATCAGTGCTCTACACCTGCATCTCTATCTCTGCC
CTGCAAGTAGATTCATCTGTACCATTTTTCTAGATTCCACATATATGTGTTAATATTCAA
TATTTTTTCTCTTTCTTACTTATTTCACTCTGTATGACAGTCTCTAGGTCCATCTCAGTC
AGGTCAGTTCAGTTCAATTAAGTTGCTCAGTCGTGTCAGACTCTTTGCAACCCTATGAAC
CACATCACACCAGGCCTCCCTATCCATCACCACTCTTGGAGTATACCCAACTCATGTCCA
TTGAATCGGTGATGGCATCCAACCATCTCATCCTCTGTCATCACCTTCTCCTCCTGCCCT
CAAACTTCCCAAGCATCAAGGTCTTTTCAAATGAATCAGCTCTTTGCATCAGGTGGCCAA
AGTATTGGAGTTTGAGCTTCAAGATCAGTCCTTCCAATGAACACCCAGGTCTGATCTCCT
TTAGGATGGACTGGTTGGATCTCCTTGCAGTCCAAGGGACTCTCAAGAGTCTTCCCT
>19:27383212-27384107
CTCCCCAAAATAAAGTCTGCCACTGTTTCCCTATCTATTTGCAATGAAGTGATGGGACCA
GATGCCATGATCTTAGTTTTCTGAGTGTTGAGTTTTAAGCCAACTTTTTCACTCTCCTCT
TTCACTTTCATCAAGAGGCTCTTTATTTCTTCTTCACTTTCTGCCATAGGAGTGGTCCAT
CTTGTCTCTTCACTTTCGATTATGTGAAATAATGATTTTTTTAAATTATTGATTGAGCCA
AATTGAGCCAAATTTTTTGTTAGAAATAAAACTATCCCAGTATACAGATGACCCAGTCAG
AAGGAAATGACAGACAGTAACTAATAAATTTGAATTTTAAAAATGTTTATTGCTTGTGTA
GGAAATACAGAGGAGTATAAGGATTAAATTATACCTAAACGTGTAACTTTATTTATGCAA
AAATAATAATAATGGATAAATTACTATTACTGTCAACTCAAGAAAGCATTAAAATGAAAT
TTGATTCCTCGTTTAACAATCATCAACAAATAAATGTTTCACTATACTATGGATGTTGTA
GAAACCTTGAGAAAATGTGTGCATGTCATCATAGGATATATAATATGTGACTAAAGGAGT
ACCTTTAAGTAAATTCCAGCCTTTAGTAAATAAGATGAAAAATAACTTCAAGAGTAAGGA
TTTTAATGGAATTGTGATTCAAGAATGAGGTATTAATATAAAGAATTAAATTCTGACTAT
AAGACTAGAAACATTCTTATAAAAAGTAAGTTCAGTTCAGTTCAGTTCAGTCCAGTCGTG
TCCGACTCTTTGCGACCCCATGAATTGCAGCACACCAGGCCTCCCTGTCCATCACCAACT
CCTGGACTTCACTCAAACTCATGTCCATCAAGTCAGTGATGCCATCCAGCCATCTC
>222:3637419-3637915
GTTTTCAAGATAAATAATAACTACTCCTCAAGTAAGAGGATTGAACAACACTATTTGTCA
CATATAGTTCATTCTAGGGTCTTCTCAGGTTGTGCAGAGGTAAAGAATCCGTTTGCCAAT
GCAGGGGACACAAGAGATGCAGTTTCCCTCCCTAGGTGGGGGAAGATCCCCTGGAGGAGG
ACATGGCAACCCACTCCAGTGTTCTCACCTGGGAAATCTCATGGACAGAGGAGACTGGTG
GGCTACAGTCCATGGGGTCGCAAAGAGTCGGACATGATTGAGCACAGCACAACACAGCAC
AGAGCAGTTCATCTAAATTTACCTGGTAATTAGGATGACCATCTGTGTTAGCTCATTGGT
TTTATCCTGAGGAAAAATAAACTTCTCATCTCTTTATGACAGGAAGTAGTTTTGTAACTT
GCAACAAGGTGCTTAAGTAGCCTAAAGTAGGCTGCTACTCTCCTATAGAAACTGGGAGAA
CTGGCTGCTATCCCCCT
>19:27627754-27628019
ATGAGGTAATTAATGATTTCTTTCTTTGATTAATAGGTATTGGTTAGGTAAACTGATACT
TTAAAATTTTCATTTTATTTTTTTAGATTTTCCAACTTTTTAATTTTACTAAGTAAATTC
TTTTTTTTTTTTTTTTTAATTTTTTATTCCTTTATTTCTCATGTGTTCCCCATCCTGAAC
CCTCTTCCCTCCTCCCTCCCCATACCATCCCTCTGGGTCGTCCCAGTGCACCAGCCCCAA
GCATCCAGCATCGTGAAAGTATTAAT
>724:739462-739811
AATCTTTTAGTGCTGTGACAGTTAAATCCTACAGCATAACCAATAACTCACATATGAAGT
AAAAAGGAATACTGTGAAAGGGGAGTACTCTTGTACAGTCAATTCATTAAAAATCTATGC
ATTTTTACAGTCCTCTACTTAAACTGGTATTTTCAAACAATAGGAAGCTTTTTTTTTTTA
CAGTTTAGTATCTTGTTTCTACATGGAAGACTAAACATGCTTATAGCTAAATGTGGTCTT
TGCCAACTAAATTTAAGATGCAGCGTTTTAGAAATTTACATATCAATGTTTCTACAGTAT
TGTTTGCTAATTTTTAAATAAAGTCCTGATCAGTGTGCAAAAAAAAAAAA
>85:32832348-32832565
ATGAAGTCGCTCAGTCCTGTCCGACTCTTAGCGACCCCATGGACTTCAGCCTACCAGGCT
CCTCTGTCCATGGGATTCTCCAAGCAAGAGCACTGGAGTGGGGTGCCATTGCCTTCTCCA
ATTATTGTGTTATTGTTAATTTCCTCTTTCATACTTGTTAACATTTGCCTTACATATTGC
AGTGCAGCTATGTTGCTGCTGGTGCTGCTAAGTCGTTT
>929:644765-645129
AAAATTTAGAAAGATGGTAACAATAACCCTGTGTACGAGACAGCAAAAGAGACACTGATG
TATAGAACAGTCTTATGGACTCTGTGGGAGAGGGAGAGGGTGGGAAGATTTGGGAGAATG
GCAATGAAACATGTAAACTATCATGTAGGAAACGAGTTGCCAGTCCAGGTTCGATGCATG
ATGCTGGATGCTGGGGGCTGGTGCACTGGGACGGCCCAGAGGGATGGTATGGGGAGGGAG
GAGGGAGGAGGGTTCGGGATGGGGAGCACATGTATACCTGTGGCGGATTCATTTTGATAT
TTGGCAAAACTAATACAATTATGTAAAGTTTAAAAATAAAATAAAATTAGAGAAAAAAAA
AAAAA
>85:33489054-33495155
AACTGAACTATCCCTTATATGGATCTATGACCTTGGCTTCACTAGAACAGTCTTTAACCA
TCTGAGTATTTCATTTTAGGCTATAATATTTAATGTCTTTATTGCAGGAAATTCCTCAAT
CCTTATTTTAAATATTCTAAATTTCATAAGGTTATTTTATAGGCTGAATGTACTTCATTC
TAACAAACTTTGTGTACTCTGTATCAAAAGGACAATAAAGACTATCCGTTATGAACTCCT
CTGATCTTCAAATTGTCCATCATTTTCTTCTTTCATAAATGCATAAATATCTGTCCTTTA
TAAATGTGAGTCCCTTTGTTTGCTTTATTTATCCCTCAACCTCTTAACTAATCAAGCTAT
GCTTATTCTCACCCTTTCTTCTGTTGCTTTAATTCTCCATATATTTCCTTTCCTTCAAAC
CACAAACATGCTAAAATAAAACAACAAACCTGTCTTTTGACTCTACTTTTCTTCAAGCTG
TTGCCACTACATTCTTCTCTATTACAAAATTCTACTTTCTCAACTTCCTTTACCCCTAGA
AACATTGCTTAATGATTTCTTTCCACCTCATTTAATTTTCTCTTTTTATTTGGTGAATAA
ATAGCTAAATGTAAAGGTCTCAATGTCCTTGTCAGATCAAATGCCTTTTTTTTCAAAACT
CCCTTCCATCCTAATTTCTGGTTTTCTTTCTATTACTCTGAACATTCACTTTCAGATTTC
CCCAACAGCTGGTTCTTCTTTCTTTTTGGCATGCAAATGTAGATATCCCATAGAGTTCCA
TTATTTTTTAAAAGAAAGTGTTGAATCTTAGTTGTGGCATAAGGGATCATTTAATTTTCA
AGCATGTGGGATCTAGTTCCCTGACCAGGATCAAACCTGGCCCCCTTCATTGGGAGCAGG
GAGTCTTAGCCACTGGAACACCAGGAAAGACCCAAGCTCCATTCTAGACTGTTTGCTCTT
TTTATGGTTTCCAGACTTTACACATAGAGTGCACATACTCCCATATACATCTTAATCATG
GTAACTTCACTTTTACCAGCATTATACATTTTGTTTCTAAATGTATTTACCACAAAAAGT
TTATGGATTAGAAACAAAAGTACACCACTACCTAGATAATTTCATTAATTTTCATCAGTT
TAAATGCAGCAACTGGAAACCCATAACTTTTCTCTCAGGTTTATGCATTAGATAAGTCAT
TGAATAAATAAAACCTATTAAGTCAAATCCAAATTCACCATATTCTTTCACTTTAGTATT
TGGGCTATTCCATGACAGTTTAGAAAGCCAAGTGACAAAGAATTGGTGCTTTTGAACTAT
GGTATTGGAGAAGACTATTAATAGTCCCTTGAACAGCAAAGAGATCAAACCTGTCAATCC
TAAAGGAAAATAGTCCAAATCGTCATTGAAAGGACTGATGCTGAAGCTGAAACTCCAATA
CCTTGGCCACCTGATTCAAAGAACTGACTCATTGGAAAAGACCCTGATGCTGAGAAAGAT
TGAAGGCAGGAGGAGAAGGGGAAGACAGAGGAAGAGACGGTTGGATGGCATTACTCACTC
GATGAACATGAGTTTGAGCAGGCTCTTAGTCATGTATAGGGAAGCTTGGTGTGCTGCAGT
ACATGGGGTCACAAAGAGTCAGACAGGATTGAGTGACTGAACTGACCTGATGATAGTTTA
TTTCCCTCTCCCTATTTTTTCCTAAAGGTTATGTTTCAGCAATATGTGAACCATGAACTT
CCAGATGTTCAAGCTAGTTTTAGAAAAGGCAGAGGAACCAGAGGTCAAATTGCCAACATC
CGCTGGATCATCAAAAAAGCAAGAGAGTTTCAGAAAAACATCAATTTCTGTTTTATTGAC
TATGCCAAAGCCTTTGACTCTGTGGATCACAATAAACTGTGGAAAATTCTGAGAGAGATA
GGAATACCAGACCACCTGACCTGCCTTTTGTAAAACCTGTATGCAGGTCAGGAAGCAACA
GTTAGAACTGGACATGGAACAACAGACTGGTTCCAAATAGGAAAAGGAGTACATCAAGAC
AGTATATTGTCACTGTGCTTATTTAACTTCTATGCAGAGTACATCATGAGAAACTCTGGG
CTGGAAGAAGCACAAGCTGGAATCAAGATTGCCGGGAGAAATATCAATAACTTCAGATAT
GCAGATAACACCATGCTTATGGCAAAAAGTAAAGAGGAACTAAAGAGCCTCTTGATGAAA
GTGAAAGAGAAGAGTGAAAAAGTTGGCTTAAAACTCAATATTTAGAAAACTAAGATTATG
GCATCTGGTCCCATCACTTCATGGCAAATAGATGGGTAAACAGTGGAAACAGTGGCTGAC
TTTATTTGGGGGGGCTCCAAAATCACTGCAGATGGTGGTTGCAGCCATGAAATGAAAAGA
CGCTTACTTCTTGGAAGGAAAGTTATGACTAATCTAGACAGCGTATTAATAAGCAGAGAC
ATTACTTTGTCAACAGAAGTCAGTCTAGTCAAGGCTTTGGTTTTTCCAGTGTCATGTGTG
GATGTGAGTTGGACTAGGAAGAAGCTGGGTGCCGAAGAATCAATGCTTTTGAACTGTGGT
GTTGGAGAAGACTCTTGAGAGTCCCTTGGACTGCAAGGAGATCCAACCAGTCCTACCTAA
AGGAAATCAGTCCTGGGTGTTAATTGGAAGGACTGATGTTGAAGCTGAAACTCCAATACT
TTGGCCAACTTATGTGAAGAGCTGACTCATTTGAAAAGACTCTGATGCTGGGAAAGATTG
AGGGCAGAAGGAGAAGGGGACAACAGAGGATGAGATGGTTGAATGGCATCACCAACTCAA
TGGACATGAGTTTGTTTGGCTCCGGGAGTTGGTGTTGGACAGGGAGGCCTGGCGTGCTGC
AGCTCATGGGGTCGCAAAGAGTCAGATATGACTGAATGACTGAACTGAACTGAACTGATG
TTTCAGCCCATCCACAAGGCTGAACAAAGCATGATTAGATATTGTAAACTTAATGGTATA
TGGCCAAGACAAGAATGAGAAGCAATAAACAGTGAAGGGGATGGTGGTGATGTAAGCAGG
CTAAACAAGCACATCTGCAGGTCAGATGCTGTTCACTGATCTCCCGTATTCAGCCACTGT
GACAGCAGTCAGCATTTGCAGTACTGGGCCTCTGTCACCATATTTGATGTGAAAACTCTC
TTTATGGCTAGTAACAGGTATCCAAAAATGTTTGACGACTTAGTGAACAAATTGAGAAAT
TGTGAAATTGAATTGAGGACCATCTACACATTCTAAATGGTTTATCTAGATCTGAATATG
GAATGATGCTCAGGTGAAGACAGAGACAAGTATAATAATCACCAAATTTCTGTTTCCTTA
TCTTCTCTTGAGGGCTTTTTCTTAAATCCCTATATATATACACACTGTCATTACATTTTA
AGCAAATACACAGCATTTTTCCAAAGGAAATGACATTGAAACCACTCTTTTATTAGCTGA
TATCAGGTATGGTTACAGTCAGAAAAACAAAGCTCAGTTTTGAAGGTAAATTTTTGTTTG
CTCAAAGTAAATTACTTCTTCCAGAATATAAGAAGGCAGACCATAAGTTAACATTACTAA
TGTTCTAGACAATGGTAATTTACTAATGTGAGACACTTACTTCTAATAGAGCATATTTTC
CTAACACTATCTTCTTCTAGAATTAGGCATAATATTAGCTTTTAATCATGTTATGAGAAG
TCTGCCAAGTATATACCAAATTCAATTTCTTCCCATTAGAAAAATAAAGTGCAAATTAAA
ATAATATACTTGATGTTAGTAATTCTAATATTTTGTATTATGCTATTGCATCACAGATAC
ATACTTCAAAATCATTAAACCTTTAAACAAAAGTCTGATTTTACTTATTCATATTCTATT
GGCTCTTTTATTGAAGAGAGGCTGGAGATGAGGATTTTAAAGACCTCTGCAGGAAAGTCA
TCATGAACCAGAACACCTTGAAAATAAAATAAAATGAGCAAAAGGTCAATTTCAAAGCCC
AAGGATGGGTAGGGGGCAGAAAAAGGATACTAAAAACTAAGAAGAAAACATGGAAGGATC
ATGTACAAACATTCCAAAACTCAATGATATACCATGAAGGAGACACCAAAGAAGGAAGGA
ATAAATATCAAGTCAAATACAGGAGCTATTTGAGGTCCCATAAAATAAGGGCTTAAAACT
TCCTTCCCACCCTGGTATGTAGGATATGAATAACTTTTAGAAAATAAAATGTACTAAGTG
ACTTTAGAAAAGTAAATGTGTTAGAAGGGAACCAGAGATCTGTTTTCAATGGATCATATA
AAATGTGGAAGGAAAAGCTTTTTGGTTTTTTGTTTGGTTGGTTGTTCAGTGTAGAAAGAG
GTATCTAAGAACATTATATTGAAATAATTTGTTGAAGTTTCTAACTCCTTCACTGTCAGC
TTTTCAAAGGTAGAAGACAGTTCTATTTCCAGGTTTTTAAGGAATCTCCACACTGTTCTC
CATAGTGGCTGTACTAGTTTGCATTCCCACCAACAGTGTAAGAGAGTTCCCTTTTCTCCA
TACCCTTTCCAGCATTTATTGCTTGTAGACTTTTGGATTGCAGACATTCTGACTGGCATG
AAATGGTACCTCATTGTGGTTTTGATTTGCATTTCTCTGATAAGGAGTGATGTTGAGCAT
CTTTTCATGTGTTTGTTAGCCATCTGTATGTCTTCTTTGGAGAAATGTCTATTTAGTTCT
TTGGCCCATTTTTTGACTGGGTTGTTTATTTTTATGGAATTGAGCTGCAGGAGTTGCTTG
TATATTTTGAGATTAGTTGTTTGTCAGTTGCTTCGTTTGCTATTATTTTCTCCCATTCTG
AAGGCTGTCTTTTCACCTTGCTTATAGTTTCTTTTGTTGTGCAGAAGCTTTTAATTTTAA
TTAGGTCCTATTTGTTTATTTTTGCTTTTATTTCCAATATTCTGGGAGGTGGGTCATAGA
GGATCCTGCTGTGATTTATAGAACTGCCTTATGACCCAGAAATCCCACTGCTGGGCATAT
ACACCAAGGAAACCAGAAGGGAAAGAGACACATGTACCCCAATGTTCATCACAGCACTGT
TTATAATAGCCAGGACATGGAAACAACCTAGATGTCCATCATCAGATGAATGGATAAGAA
AGCAGTGGTACATATACACAATGGAGTATTACTCAGCCATTAAAAAAAAATACATTTGAA
TCAGTTCTAATGAGGTGGATGAAACTGGAGCCTATTATACAGAGTGAAGTAAGCCAGAAA
GAAAAACACCAATACAGTATACTAATGCATATATATGGAATTTAGAAAGATGGTAATGAT
AACCCTGTATGCGAGACAGCAAAAAAGACACAGATGTATAGAACAGTCTTTTGGACTCTG
TGGGAGAGGGAGAGGGATGATTTGGGAGAATGGCATTAAAACATGTATATCATATAAGAA
ATGAATCACCAGTCCAAGTTCGATGCAGGATACAGGATGCTTGGGGCTGGTGCACTGGGA
TGACCCAGAGGGATGGTATGGAGAGGGAGGTGGGAGGGGAGTTCAGGGTTGGGAACGCGT
GTGCACCCATTGCGGATTCATGTTGATGTATGGCAAAACCAATACAATATTGTAAAGTAA
TTAGCCTCCAATTAAAATAAATAAATTAAAAAAAAAAGGTAGAAGGCATTTACTTTTTCT
TTTGGCCTTGCATTAGAGTTGAGTATTCAGTAATTCTTTAATGAGTTTTCAGTGAATATT
AAGGAAAGGAGAAAGATATGCATGGCTAAAATTATTTAGATGAAAAATGGTTGCTTATCA
ATGAGAAGGAAAACTAAATGATCCTTATTATCTTTTAGCTTGTGGTGTCTTTAATTTTTT
ATTTTTTTGCCTTTAATATAACAGAGGATCAACTAGTATTAACAACTATAGGCATATTGA
TAATACTTAAGTCTCCTAAGAATATCTTTCCTTCTACTCTCTTTATTAGCTTTAAAAAAA
AAAGATAATTAAAATGCTTTCACCTGAAATTTCCCCTAGTATTACACCACTAAATATAAA
GCAAATGCTTGTCTATAACAAAACATATTTAAAAGCTTTCAA
>222:5352650-5352800
TTTTTTTCCTAATTTTATTTTATTTTTAAACTTTACATAATTGTATTAGTTTTGCCAAAT
ATCAAAATGAATCCACCACAGGTATACATGTGTTCCCCATCCTGAACCCTCCTCCCTCCT
CCCTCCCCATACCATCCCTCTGGGTCGTCCC
>222:5390037-5391019
TGTAGCTAGAGTGTCACATATCCGCTTACAACAAAAATTCATAGAGGAGTATATTCTTGA
GTATTTCACTCAAGAATAGAGATAGCTAGAAGGAGTGTCACATACCCACTTACAACAAAA
ATTCACATATATATATATGTGTGTGTGTATGTATATATATATATATATATATATATATGG
AGAAGGCAATGGCAATCCACTCCAGTACTATTGCCTGGAAAACCCCATGGACGGAGGAGC
CTGGTAGGCTGCAGTCCATGGGGTCGCTAGGAGTCGGACACGACTGAGCGACTTCACTTT
CACTTTTCACTTTCCTGCATTGTAGAAGGAAATGGCAACCCACTCCAGTGTTCTTGCTTG
GAGAAACCCAGGGATGGGGGAGCCTGGTGGGCTGCAATCTATGGGGTCACACAGAGTCAG
ACACGACTGAAGTGACTTAGCAGCAAAATATATATACATATATATGTATATATATGTCTT
ACCATTTTCTTTTATGCCTGCATTGCATTCTCTTAACATGGCACCATATTTTCCACTGTT
TCCCCATCTATTTCCCATGAAGTGATGGGACTGGATGCCATGATCTTCATTTTCTGAATG
TTGAGCTTCAAGTCAACTTTTTCACTCTCCACTTTCACTTTCATCAAGAGGCTTTTGAGT
TCCTCTTCACTTTCTACCATAAGGGTGGTGTCATCTGCATATCTGAGGTTATAGCTATTT
CTCCCGGCAATCTTGATTCTAGCTTATGTTTCTTCCAGTCCAGAGTTTCTCATGATGTAC
TCTCTCTGATGCCAGAAGAGATTGAAGGCAGGAGGAGAAGGGAATGACAGAGGATGAGAT
GGTTGGATGGCATCACTGACTCAATGGACATGAGTTTGGGTAAAGTCCAGGAGTTGGTGA
TGGACAGGGAGGCCTGGCGCGCTGCGATTCATGGGGTCGCAAAGAGTCGGACACGACTGA
GCAACTGAACTGAACTGAACTGA
>85:33688269-33688404
CTAAGAGTAGGACATGACTGAGCAACTTCACTTCCACTTTTTACTTTCATGCATTGGAGA
AGGAAATGGCAACCCACTCCAGTGTTCTTGCCTGGAGAATCCCAAGGACAGGGGAGCCTG
GTGGGCTGCCATCTCT
>929:1636619-1636792
TGGGGCTGGTGCACTGGGACGGCCCAGAGGGATGGTATGGGGAGGGAGGAGGGAGGAGGG
TTCGGGATGGGGAGCGCATGTATACCTGTGGCGGATTCATTTTGATATTTGGCAAAACTA
ATACAATTATGTAAAGTTTAAAAATAAAATAAAATTGGAAGAAAAAAAAAAAAA
>222:6127145-6128247
AGATGTTTTTCTGGAACTCTCTAGCTGTTTCGATGATCCAACGGATGTTGGCAATTTGAT
CTCTGGTTCCTCTGCCTTTTCCAAAAATAGCTTGAACGTCTGGAAGTTCACAGTTCACGT
ATTGCTGAAGCCTGGCTTGGAGAATTTTGAGTGTTACTTTACTAGTGTGTGAGATGAGTG
CAATTGTGCAGTAGTTTGAGCATTCTTTGGCATTGCCTTTCTTTGAGATTGGAAGGAAAA
CTGACCCTTTCCAGTCCTGTGGCCACTGCTGAGTTTTCCAAATTTGCTGGCATATTGAGT
ATAGCACTTTCACAGCATCATCTTTCAGGATCTGAAATAGCTCAACTGGAATTCCATCAC
CTTCACTAGCTTTGTTCATAGTGATACTTCCTAAGGCCCACTTGACTTCACATTCCAGGA
TATCTGGCTCTAGGTGAGTGATCACACCATCATGATTATCTGGGTTGTGAAGATCTTTTT
TGTACAATTCTTGCCACCTCTTCTTAATATCTTCTGCTTCTGTTAGGTCCATACCATTTC
TGTCCTTTATCAAGCCCATATTTACATGAAATGTTCCCTTGGTATCTCTGATTTTCTTGA
AGAGATCTCTAGTCTTTCCCATTCTATTGTTTTCCTCTATTTCTTTGCATTGATTGCTGA
GGAAGGCTTTCTTATCTCTCCTTGCTATTCTTTGGAACTCTGCATTCAAATAGGTATATC
TTTCCTTTTCTCCTTTGCGTTTCGCTTCCCTTCTTTTCACAGCTATTTATAAGGCCTCCT
CAGACAGCCATTTTGCTTTTTTGCATTTCTTTTCCATGGGGATGTTCTTGATGCCTGTCT
CCTGTACAATGTCATGAACCTCCGTCCATAGTTCATCAAGCACTCTGTCTATAAAATCTA
GTCCCTTAAGTATATTTGTCACTTCCACTGTATAATCATAAGGGATTTGATTTAGGTCAT
ACCTGAATGGTCTAGTGGTTTTCCCCACTTTCTTCAATTTCAGTCTGAATTTGGCAATAA
GGAGTTCATGATCTGAGCCACAGTCAGCTCCTGGTCTTGTTTTTGTTGACTATATAGAGC
TTCTACATCTTTGGCTGCAAAGA
>19:30600773-30601026
TTTTTATTTTATTTTTTTAATTTTATTTTATTTTTAAACTTTACATAATTGTATTAGTTT
TGCCAAATATCAAAATGAATCCGCCACAGGTATACATGTGTTCCCCATCCTGAACCCTCC
TCCCTCCTTCCTCCCCGTACCATCCCTCTGGGTCGTCCCAGTGCACTAGCCCCAAGCATC
CAGTATCGTGCATCGAACCTGGACTGGCATCTTGTTTCATACATGATATTTTACATGTTT
CAATGCCATTTTGG
>19:31324580-31325802
CTGCCGGGAGCCGGCATATTGCATATTGAGTGCATATTGCATATTGAGTGCAGCACTTTT
CAGGATCTGGAATAGCTCAACTGGAATTCTATCACTGCCGGTAGCCAGCGTGAGGAACTC
CGCCCATGACAAAGGTCATGAGGAAGGAGGCTCGGCATATGCAAAGGCGGGATCGAGCTT
CAGGAGTCCCCCTGGAAATTCTCGAGCATATACCCCCAAAACCAGAGTCTGCCTACTTTC
TGCTTTGTGCTTTCACCTACACCTCTGACTTTACGGGGGGCTGTCCCCCACTACCTCTCT
GAAAAAAGAGTTAGCTTACAGCTCCAGTTAATAATTCCTGGGTGTGACAGTGTTTAACCT
ACAAACTCCTTTGGAAATCCTCTAGCCTGCCTGAATAGGTTTTTCCGGCCTCATGTGATT
GTTCAGAGCCTCCCAACTGTGAGAGGCAGGAGATGTTCTAAACTGTCTAAACACAGATTC
TTTTGAGTAGTTAAAAGATTGATTAGAAATTGTATTGGTGAAGGGATTTTCACTTGTTGG
GCCAATGTTTGCTGCTAAGTCTCCATATCCCTTACCTGCTGTGTCCCTGGCAGTGTATTG
ATTAATATAATTGGTGTAAGTAGTAGCTTTAATGTTTGTAACCTGGGACCCTTGAGTTAA
TTCTTTTTCTTGTTATAGCCCACCACACCTTTGCTCTGTAGGAATGCAACTTTATCTAAT
GCTTTTGGAGGGTGGCTCCTGACCAATCACCTTTAGAGAAAAATAAGTTTTCTGAAGAAA
AGGTCTTAAAATGTTAACAGGCCTCTGGGCCAGAAGATGATGCAAATCACCTAAGCTTTT
GCATATGATAAGTTTGCAGGAAGAAAGCCTGGTTTGCTACAAGACTCTACCCCTTCCCCC
ATTATCCTCTATGCATAACTTAAGGTATAAAAACTACTTTGAAAAATAAAGTGCGGGCCT
TGTTCACCGAAACTTGGTCTCACCATGTCGTTCTTTCTCTTACCTTCTGGCTGAATTATT
CAGCCTCTTTTCTACACTGAATTTCCTCACTGAGCTATCCTTATCTCAGCCTCTTTTCTC
CACTGAATTTTCCTACTGAGCTATCCTCATTCTATTACTCTTTATATCCTTAATTAATGT
TTAATTAAGCAATTGTCTCCTGATCTTCGCCTACGCCGTCTCTCCTTCGAATACCCTGGA
TCAGCCGGGGCTGGTCCCCGGCA
>426:947219-950734
CTTTTTTTTTTTTTTTCATAGTAATTCATACCTATTAAATCCTCTACCGCCTTGCCCCCT
TCCCTCTCCCCATTGGTAACCACAGGTTTGTTCTCTGTTTTCTGTGAGTCTGTTTCTGTG
CTGTTATATTCATTTATTTGTTTTATTTTTAGATTCCACACATAAGCTATTACAGAATAT
TTGTCTTTCTCTCTGATTTGTTTCACTAAGCATAATACCTTCCAGATCTATCCACATTGT
TGCAAATGGCACATTTTTCATTCTTTTTTATGACTGAGTAGTATTTCATTGTGTATATGT
ATTTCACATTTTCTTTTTTTTTTTTTTTCTGAAAAATTTCACAATATAATGTTGATAGTT
TACCATGAAGAAATTAAGAAAAGAGAATAGTTTCTAATGTTTATCCAAGTATTGACTGTT
CGTAGTGCTCTTTACTCCTTCCTGTATTTCCCAGTTTTGTTTTGATATTATCATCATTCA
TAAAGGACTTTATCATTTTTTATAGCTCGTGCATGCTTCCTTAGCTTTCATTTCTCTGAA
GGTGTTTTCACCCCCATTTCAAAAGATACTTTCAATGAATATCTATTACAGAATTGACAG
CTTTAATTTTTCAGCACTTTATTTTTTTTTGTTTTTTGATAAATTTAACGCCTTTTATTG
CCATACCTCATTTTACTGTGCTTTGCTTTAGTGAGCTTTATAGATACATGTTTTTTTTTT
TTTTTTTTTCCTTGTTAATTTTCTGTTTAGTTGATCTATCCGTAAGTGTGAGTGGGGTAT
TAAAGTCTCCCACTATTATTGTGTTATTGTTAATTTCTCCTTTCATACTTGTTAGGATTT
GTCTTACATACTGCGGTGCTCCCATGTTGGGTGGATATATATTTATAATTGTTATATCTT
CTTCTTGGATTGATCCTTTGATCATTATGTAGTGACCTTCTTTGTCTCTTTTCACAGCCT
TTGTTTTAAAGTCTAATTTATCTGATACGAGTATTGTGACTCCTGCTTTCTTTTGGTCCC
AATTTGCATGGAAAATCTTTTTCCAGCCCTTCACTTTCAGTCTGTATGTGTCCCCTGTTT
TGAGGTTGGTCTCTTGTAGACAACATATGTAGGGGTCTTGTTTTTGTATCCATTCAGCCA
GTCTTTGTCTTTTGGTTGGGGCATTCAACCCATTTACGTTTAAGGTAATTACTAATAAGT
ATGATCCCGTTGCCATTTACTTTATTGTTTTGGGTTCGAGTTTATACACCATTTTTGTGT
TTCCTGTCTAGAGAATATCCTTTAGTATTTGTTGGAGAGCTGGTTTGGTGGTGCAGAATT
CTCTCAGCTTTTGCTTGTCTGAAAAGCTTTTGATTTCTCCTTCATACTTGAATGAGATCC
TTGCTGGGTACAATAATCTGGGCTGTAGGTTATTTTCTTTCATCATTTTAAGTATGTCTT
GCCATTCCCTCCTGGCTTGAAGAGTTTCTATTGAAAGATCAGCTGTTATCCTTATGGGAA
TTCCCTTGTGTGTTATTTGTTGTTTTTCCCTTGCTGCTTTTAATATTTGTTCTTTGTGTT
TGATCTTTGTTAATTTGATTAATATGTGTCTTGGGGTGTTTCTCCTTGGGTTTATCCTGT
TTGGTACTCTCTGGGTTTCTTGGACTTGGGTGATTATTTCCTTCCCCATTTTAGGGAAGT
TTTCAACTATTATCTCCTCAAGTATTTTCTCATGGTCTTTCTTTTTGTCTTCTTCTTCTG
GAACCCCTATGATTCGAATGTTGTAGCGTTTAATATTGTCCTGGAGGTCTCTGAGATTGT
CCTCATTTCTTTTAATTCGTTTTTCTTTTATCCTCTCTGATTCATTTATTTCTACCATTC
TATCTTCTAATTCACTAATCCTATCTTCTGCCTCTGTTATTCTACTATTTGTTGGCTCCA
GAGTGTTTTTAATTTCATTTATTGCATTATTCATTATATATTGACTCTTTTTTATTTCTT
CTAGGTCCTTGTTAAACCTTTCTTGCATCTTCTCAATCCTTGTCTCCAGGTTATTTATCT
GTGATTCCATTTTAATTTCAAGATTTTGGATCAATTTCACTATCATTATTTGGAATTCTT
TATCAGGTAGATTCCCTATCTCTTCCTCTTTTGTTTGGTTTGGTGGGCATTTATCCTGTT
CCTTTATCTGCTGGGTATTCCTCTGTCTCTTCATCTTGTTTAAATTGCTGAGTTTGGGAG
TCCTTTCTGTATTCTGGCAGTTTGTGGAGTTCTCTTTATTGTGGCGTTTCCTCGCTGTGT
GTGGGTATGTAGAGGTGGCTTGTCAAGGTTTCCTGGTTAGGGAAGCTTGTGTTGGTGTTC
TGGTGGGTGGAGCTGTATTTCTTCTCTTTGTTCAGTCGCGCTATGGGGAGGGAGGGAGGG
ATGCTGCAAACAAATGACACTGGCGTGCGCTCGCAGTGCCTCAGCCACACTGGGTCTGCC
CCCGCTCACGGCGCATGTAGCCTCCCTGCCCACACTGCTCAGGCTCTAGGTTGTTCCGCC
GGGAACAATCCGAGGCTGGCCCTGGGTTGCATGCACCTCCCAGGTCCAAGCCACTCAGGT
TCAGGCACTCAGGTAGTCCTCAGAGGCGCAGACTCAGTTGGGGCTGCGTTTTGTGCTCTT
TCCAGGTCCGAGCAGCTCAGGTGATGAGGTGTTTGGCGAGCGCCAATGCTGCGACTTATC
GCCTCCCCGCCACTTGGTTATCTGGGTGTAAAACCGGCGCACCTTCTCAGGCAGGTGTTG
ACCGTCCAGACCCCCAATAAGTTTTAGTTAGCAAAGAAGCCAGTTTTATAGATAATGTCT
CTCTGGGGCTGCGATTGCCCCCTTCCGGCTCTGGCTGCCTGTCACCGGAGGGGGAAGGTT
TGCAGCCAGCTACCTCTGTTTAGTCCTTTGTTCCGTGCGCGGGCTGGCGGTGTCTTAGGT
TAGGGCTGGCTTTTCGCATGGTAGATATCCCACAGTCTGGTTTGCTAGCCCAAATTATTT
CGCTCAGATAGTGCTCAGGGTATTCAGGCCACATTCTTACTCTCAGCGATGCAGCCCGCG
CCGCGCCTCCCTGCCCAGCCCCCGCTTGCTAATGGCGGATGCAGGCGTCTGCGCTGCTTC
TCCGCTGGAGGAGTTACCGTAGGGCTCGCAATCTGCGAGTTTTAATTGTTTATTTATTTT
TTCTCCCTGTTATGTTGTCCTCTGTGCTTCCAAAGCTCGGCACGGATTCGGCAGTGAGAA
GGTTTCCTGGTGTTTGGAAACTTCTCTCTTTTTAAGACTCCCTTCCCGGGACGGAACTCC
GTCCCTCCCTCTTTTGTCTCTTTTGTTGTCTTTAATATTTTTTCCTACCTCCTTTCGAGG
AGTTGGGTTGCTTTTCTGGGTGCCTGATGTCCTCTGCCGGCATTCAGAAGTTGTTTTGTG
GAATTTACTCGACGTTTAAATGCTCTTTTGATGAATTTGTTGGGGAGAAAGTGTTTTCCC
CATCCTACTCCTCCGCCATCTTGGCGCCTTCCCTCC
>19:31593371-31593600
TTTTATTTTTTTTAATTTTTTTTTAAATTTTATTTTATTTTTAAACTTCACATAATTGTA
TTAGTTCTGCCAAATATCAAAATGAATCTGCCACAGGTATACAATTATGTAAAGTTTAAA
AATAAAATAAAATTAAAAAAAAATAAAAAAACAAACAAACAAAAAAAACTCAACATTCAA
AAAACGAAGATCATGGCATCTGGTCCCATCACTTCATGGCAAATAGATGG
>904:356067-359049
TTTTCAGTGTCTATAAATAAAGCTTTATTGTAACATTTTCACACTCATCCATATGTGTAT
TATTTTTTTTCTTCAAGCTTTAATTTTATTTTATTTTTAAACTTTACATAATTGTATTAG
TTTTGCCAAATATCAAAATGAATCCATCACAGGTATACATGTGCTCCCCATCCTGAACCC
TCCTCCCTCCTCCCTCCCCATACCATCCCTCTGGGTCATCCCAGTGCACTAGCCCCAAGC
ATCCAGTATCGTGCATTGAACTTGGACTGGCATCTCGTTTCATACATGATATTTTACATG
TTTCAATGCCATTCTCCCAAATCTTCCCACCCTCTCCCTCTCCCACAGAGTCCATAAGAC
TATTCCATACATCAGTGTCACTTTTGCTGTCTCGAACACAGGGTTATTGTTACCATCTTT
CTAAATTCCATATATATGCGTTAGTATACTGTATTGGTGTTTTTCCTTCTGGCTTACTTC
ACTCTGTATAATAGGCTCCAGTTTCATCCACCTCATTAGAACTGATTCAAATGAATTCTT
TTTAATGGCTGAGTAATACTCCATTGTGTATATGTACCACAGCTTTCTTATCCATTCATC
TGCTGATGGGCATCTAGGTTGCTTCCATGTCCTGGCTATTATAAACAGTGCTGCGATGAA
CATTGGGGTACACGTGTCTCTTTCCCTTCTGGTTTCCTCAGTGTGTATGCCCAGCAGTGG
GATTGCTGGATCATAAGGCAGTTCTATTTCCAGTTTTTTAAGGAATCTCCACACTGTTCT
CCATAGTGGCTGTACTAGTTTGCATTCCCACCAACAGTGTAAGAGGGTTCCCTTTCCTCC
ACACCCTCTCCAACATTTATTATTTGTAGACTTTTGGATCGCAGCCATTCTGACTGGTGT
GAAATGGTACCTCATAAATATATATGCACCCAACACGGGAGCACCACAATATGTAAGACA
AATGCTAACAAGTATGAAAGGAGAAATTAACAATAACACAATAATAGTGGGAGACTTTAA
TACCCCACTCACACCTATGGATAGATCAAATAAACAGAAAATTAACAAGGAAACACAAAC
TTTAAATGATACAATAGACCAGTTAGACTTAATTGATATCTATAGGACATTTCATCCCAA
AACAATGAATTTCACCTTTTTCTCAAGCGCACATGGAACCTTCTCCAGGATAGATCACAT
CCTGGGCCATAAAGCTAGCCTTGGTAAATTCAAAAAAATAGAAATCATTCCAAGCATCTT
TTCTGACCACAATGCAGTAAGATTAGATCTCAATTACAGGAGAAAAATGATTAAAAACTC
CAACATATGGAGGCTGAACAACACGCTGCTGAATAACCAACAAATCACAGAAGAAATCAA
AAAAGAAATCAAAATTTGCATAGAAACAAATGAAAATGAAAACACAACAACCCAAAACCT
GTGGGACACGGTAAAAGCAGTCCTTAGGGGAAAGTTGATAGCAATACAGGCACACCTCAA
GAAACAAGAAAAAAGTCAAATAAATAACCTAACTCTACACCTAAAGCAACTAGAAAAGGA
AGAAATGAAGAACCCCAGGGTTAGTAGAAGGAAAGAAATCTTAAAAATTAGAGCAGAAAT
AAATGCAAAAGAAACAAAAGAGACCATAGCAAAAATCAACAAAACCAAAAGCTGGTTCTT
TGAAAGGATAAATAAAATTGACAAACCATTAGCCAGACTCATCAAGAAACAAAGGGAGAA
AAATCAAATCAATATAATTAGAAATGAAAATGGAGAGATCACAACAGATAACACAGAAAT
ACAAAGGATCGTAAGAGAGTACTATCAACAATTATATGCCAATAAAATGGACAACGTGGA
AGAAATGGACAAATTCTTAGAGAAGTACAACTTTCCAAAACTCGACCAGGAAGAAATCGA
AAATCTTAACAGACCCATCACAAGCACGGAAATTGAAACTGTAATCAAAAATCTTCCAGC
AAACAAAAGCCCAGGTCCAGATGGCTTCACAGCTGAATTCTACCAAAAATTTAGAGAAGA
GCTAACACCTATCCTGCTCAAACTCTTCCAGAAAATTGCAGAGGAAGGTAAACTTCCAAA
CTCATTCTATGAGGCCACCATCACCCTAATACCAAAACCTGACAAAGATCCCACAAAAAA
AGAAAACTACAGGCCAATATCACTGATGAACATAGATGCAAAAATTCTTAACAAAATTCT
AGCAACCAGAATCCAGCAACACATTAAAAAGATCATACACCATGACCAAGTGGGCTTTAT
CCCAGGGATGCAAGGATTCTTCAATATCCGCAAATCAATCAATGTAATACACCACATTAA
CAAACTGAAAAATAAAAATTATATGATTATCTCAATAGATGCAGAGAAAGCCTTTGACAA
AATTCAACATCCATTTATGATAAAAACTCTCCAGAAAGCAGGAATAGAAGGAACATACCT
CAACATAATAAAAGCTATATATGATAAACCCACAGCAAACATTATCCTCAATGGTGAAAA
ATTGAAAGCATTTCCTCTAAAGTCAGGAACAAGACAAGGGTGCCCACTTTCACCATTACT
ATTCAACATAGTTTTGGAAGTTTTGGCCACAGCAATCAGAGCAGAAAAAGAAATAAAAGG
AATCCAAATTGGAAAAGAAGAAGTAAAACTCTCACTATTTGCAGATGACATGATCCTCTA
CATAGGAAACCCTAAAGACTCCGCCAGAAAATTACTAGAACTAATCAATGACTATAGTAA
AGTTGCAGGATATAAAATCAACACACAGAAATCCCTTGCATTCCTATACACTAATAATGA
GAAAACAGAAAGAGAAATTAAGGAAACAATTCCATTCACCATTGCAACGGAAAGAATAAA
ATACTTAGGAATATATCTACCTAAAGAAACTAAAGACCTATATATAGAAAACTATAAAAC
ACTGGTGAAAGAAATCAAAGAGGACACTAATAGATGGAGAAAT
>85:36366243-36371052
TCAGATCAGATCAGTCACTCAGTCATGTCCAACTCTTTGCGACCCCATGAATCGCAGCAC
GCCAGGCCTCCCTGTCCATCACCAACTCCCAGAGTTCACTCAGACCAATGTCCATCGAGT
CAGTGATACCATCCAGCCATCTCATCCTCCTGCCCCCAATCCCACCCAGCATCAGAGTCT
TTTCCAATGAGTCAATTATTTGCATGAGGTGGCCAAAGTACTGCAGTTCCAGCTTTAGCA
TCAGTCCTTCCAAACAAATCCCAGGGCTGATCTCCTTCAGAATGGACTGGTTGGATCTCC
TTGCATCCAAGGGACTCTCCAGAGTCTTCTCCAACACCACAGTACAAAAGCATCAATTCT
TCGGCACTCAGCCTTCTTCACAGTCCAACTCTCACATCCATACATGACCACTGGAAAAAC
CATAGCCTTGACTAGACAAACCTTTGTTGGCAAAGTAATGCCTCTGCTTTTGAATATGCT
ATCTAGGTTGGTCATAACTTTCCTTCCAAGGAGTAAGCATCTTTTAATTTCATGGCTGCA
GTCACCATCGGCAGTATTTTGGAGCCCCAAAAAATAAAGTCTGACACTGTCTCCACTGTT
TCCCCATCTATTTCCCATGAAGTGATGGGACCAGATGCCATGATCTTAGTTTTCTGAATG
TTGAGCTTTAAGCCAACTTTTTCACTCTACACTTTCACTTTCATCAAGAGGCTTTTGAGT
TCTTCTTCACTTTCTGCCATAAGGGTGGTGTCATCTGCATATCTGAGGTTATTGATATTT
CTCCAAGCAATCTTATTCCAGCTTGTGTTTTTTCCAGTCCAGCATTTCTCATGATGTACT
CTGCATATAAGTTAAATAAACAGGGTGACAATATATAGCCTTGACAAACTCCTTTTCCTA
TTTGGAACCAGTCTGTTGTTCCATGTCCAGTTCTAACTGTTGCTTCCTACCTGCATACAA
ATTTCTCAGAGGCAGGTCAGGTGGTCTGGTACGTCCATCTCTTGAAGAATTTTCCACAGT
TCATTGTGATCCACACAGTCAAAGGCTTTGGCATAGTCAATAAAGCAGAAATAGATATTT
TTCTGGAACTCTCTTGCTTTTTCCATGATCCAGCAGATGTTGGCAATTTGATCTCTGGTT
CTTCTGCCTTTTCTAAAACAAGCTTGAACATCAGGAAGTTCATGGTTCACGTATTGCTGA
AGCCTGGCTTGGAGAATTTTAAGCATTACTTTACTAGCATGTGAGATGAATGCCATTGTG
CGGTAGTTTGAGCATTCTTTGGCATTGCCTTTTTTGGGATTGAAATGAAAACTGAACTTT
TCCAGTCCTGTGGCCACTGCTGAGTTTTCCAAATTTGCTGGCATATTGAGTGCAGCACTT
TCACAGCATCATCTTTCAGGATTTGGAATAGCTCAACTGGAATTCCATCACCTCCACTAG
CTTTGTTCGTAGTGATGCTTTCTAAGGCCCACTTGACTTCACATTCCAGGATGTCTGGCT
CTAGGTCAGTGATCACACCATCGTGATTATCTGGGTCGTGAAGATCTTTTTTGTACAGTT
CTTCTGTGTATTCTTGCCATCTCTTCTTAATATTTTCTGCTTCTGTTAGGTCCATACCAT
TTCTGTCCTTTATCGAGCCCATCTTTGCATGAAATTTTCCTTTGGTATCTCTGATTTTCT
TGAAGAGATCCCTAGTCTTTCCCATTCTGTTGTTTTCCTCTATTTCTTTGCATTGATCGC
TGAAGAAGGCTTTCTTATCTCTTGCTATTCTTTGGAACTCTGCATTCAGATGTTTGTATC
TTTCCTTTTCTCCTTTGCTTTTCACTTCTTGTCTTTTCACAGCTATTTGTAAAGCCTCCC
CAGAGAGCCATTTTGCTTTTTTGCATTTTTTTCCCATGGGGATGGTCTTGATCCCTGTCT
CCTGTACAATGTCACGAATCTCATTCCATAGTTCATCAGACACTCTATCTATCAGATCTA
GGCCCTTAAATCTATTTCTCACTTCCACTGTATAATCATAAGGGATTTGATTTAGGTCAT
ACGTGAATGGTCTAGTGGTTTTCCCTACTTTCTTCAATTTAAGTCTGAATTTGGCAATAA
GGAGTTCATGGTCTGAGCCACAGTCAGCTCCTGGTCTTGTTTTTGCTGACTGTATAGAGC
TTCTCCATCTTTGGCTGCAAAGAATATAATCAATCTGATTTCGGTGTTGACCATCTGGTG
ATGTCCATTTGTAAAGTCTTCTCTTGTGTTGTTGGAAGAGGGTGTTTGTTATGACCAGTG
CATTTTCTTGGCAAAACTCTATTAGTCTTTGCCCTGCTTCATTGCGTATTCCAAGGCCAA
ATTTGCCTGTTACTCCAGGTGTTTCTTGACTTCCTACTTTTGCATTCCAGTCCCCTATAA
TGAAAAGGACATGTTTTTTGGGTGTTAGTTCTAAAAGGTCCTGTAGGTCTTCATAGAACC
GTTCAACTTCAGCTTCTTCAGCATTACTGGTTGGGGCATAGACTTGGATTACTGTGATAT
TGAATGATTTGCCTTGGAAACGAACAGAGATCATTCTGTCATTTTTGAGATTGCATCCAA
GTACTGCATTTCAGACTCTTTTGTTGACCGTGATGGCTACTCCATTTCTTCTGAGGGATT
CCTGCCCACAGTAGTAGATATAATGGTCATCTGTATTAAATTCACCCATTCCAGTCCATT
TCAGTTCGCTGATTCCTAGAATGTCGACATTCACTCTTGCCATCTCTTGTTTGACCACTT
CCAATTTGCCTTGATTCATGGACCTGACATTCCAGGTTCCTATGCAATATTGCTCTTTAC
AGCATCAGACCTTGCTTCTATCACCAGTCACATCCACAGCTGGGTATTCTTTTTGCTTTT
GCTCCATCCCTTCATTCCTCCTGGAGTTATTTCTCCACTGATCTCCAGTAGCATATTGGG
CACCTACTGACCTGGGGAGTTTCTCCTTCAGTATCCTATCATTTTGCCTTTTCATACTGT
TCATGGGGTTCTCAAGGCAAAAATACTGAAGTGGTTTGCCATTCCCTTCTCCAGTGGACC
ACATTCTGTCACATCTCTCCACCATGACCTGCCCATCTTGGGTTGCCCCACAGGCTTGGC
TTAGTTTCATTGAGTTAGACAAGGCTGTGGTCCTAGTGTGATTAGATTGACTAGTTTTCT
GTGAGTATGGTTTCAGTGTGTTTGCCCTCTGATGCCCTCTTGCAACATCTACCATCTTAC
TTGGGTTTCTCTTACCTTGGGCATGGGATATCTCTTCATGGCTGCTCCAGCAAAGCACAG
CCATTGCTCCTTACCTTGGACGAGGGGTATCTCCTCACCACTGCCCTTCCTGACCTTCAA
CCTTCCTGACCTCCTCTAGGCCCTCCTGCTCCCGCACAGCCACAGCTCCTCGGACATGGG
GTTGTTCCTCCCGGCCGCCGCCCCTGGCCTCAGGCATGGGGGCGTGAGGTAGCTCCTTTT
CCAGCTGGAGGCCCTGACTTTTAGACTTCAGTCCACTCCATTGGCCATGTTGAATTTGGT
CCAGTTCAGTTCAGTGCAGTTCAGTCGCTCAGTCGTGCCTGACTCCTTGAGACACCATGG
ACTGCAGCATGCCAGGCTTCCCTTGTCCATCACCAATTCCTGGAGCTTACTCAAACTCCG
TCAGGGTCAAATACTATCTTCCAGAGAAAGCCTGACACCATCATCCTTATTTCACTGTGA
CAACACTGAACGATGGAATAGTGTGTCTTGCCCTCTGCCGGGGAGGGGAATGAAGCCGAT
TCCAGAATGAGGGTTTGGGGCATCCTGACTCCGAGGTGTCTCACCAGGGCCTCTCACTCA
AGCAAGAGCTTGAGCTTTACCTCTCTTCTATTTCCACCATTGATGCTTCTCCTCCCCTCT
CTTCTCAAAACAATTGGCATGATCCTGATCATTATCCACCAAAAAGAATTACATGTGCTC
TTTTTCTTATTCTTTCAAAATTCTATTAGCTTTGAACTTTTTTGAATTATAATTGCATAA
GGAAATATCTATACCTATATTTATATTATCATCATCATCATAATGTTGTAGCAGATCATG
TCACTCATTTGCTCAGAACTGTTCATAGGAGCCAATCTCACTCAAAACTAAAGTTAACAC
CTTTCAAGTCAAGGTCAGGTAGTTATAAGAGTCTTTGGGTGGGGTAAGCATGTAATAATA
ATTAGACAGAGTTATAGGGAATGATGGAGCAACTCTGCCCCCTGACCATGGTGGTGTTTA
TACAAAACTATATGGGCTGGAAGAAGCAAAAGCTGGAATCAAGATTGCCGGGAGAAATAT
CAATAACCTCAGATATGCAGATGACACCACCCTTATGGCAGAAAGTGAAGAGGAACTAAA
AAGCCTCTTGATGAAAGTGAAAGAGGAGAGTGAAAAAGTTGGCTTAAAGCTCAACATTCA
GAAAACTAAGATCATGGCATCTGGTCCCATCACTTCATGGGAAATAGGTGGGGAAACAGT
GGAAACAGTGTCAGACTTTATTTTTTTGGGCTCCAAAATCACTGCAGATGGTGATTGCAG
CCATGAAATTAAAAGATGCTTACTCATTGGAGGGAAAGTTATGACCAACCTAGATAGCGT
ATTCAAAAGCAGAGACATTACTTTGCCAACAAAGGTCCGTCTAGTCAAGGCTATGGTTTT
TCCAGTGGTCATGTATGGATGTGAGAGTTGGACTGTGAAGAAGGCTGAGTGCCGAAGAAT
TGATGTTTTTGAACTGTGGTGTTGGAGAAGACTCTTGAGAGAAGTCTTGAAGGAGATCAG
CCCTGGGATT
>85:36805761-36807059
TTGTTGGGGGCCAGAGTGAGGTACTCCGCCCATGGCAAAGGTCATGAGGAAGGAGGCTCG
ACATACGCAAAGGCGGGATCGAGCCTCAGGAGTCCCCCTGGAAATCCTCGAGCGTCTACC
CCCATAACCAGAGCCTGCCTACTTTACTACTTTGTGCTCTTACCTACACCTCTGACTTTA
CGGGGGGCTGTCCCCCACCACCTCTTTCGGAGAAGGAGTTAACCTAGAGCTCCAGTCAAT
AAAAACTCTTGGGTGTGACAAGAGTGTTTTAACCTACAAACTCCTCTGAAGGTTCTCTAG
CCTGCCTGACAGGCTCGTCCGGCCACATGTGATTGCTCACAGCCTCCCAACAGTGAGAGG
CACGAGATGCTTTAAACCTTCTAAAAACAGGTTCCTTAGAAAAGTTAGAAAACTATTAGT
ATAAGTATAATGGGCTGATTAGAAATTGTATTGGTGAAGGGTTTTTCATTTGTTGAGCCA
ATGTTTGTTGCTAAGTCTCCACATCCCCTGCCCTTACACACATTAATGAATATATAGAAG
GAATAAGTATTAACCTTTGATATTAATCACGTTAGACCTTAGGCTAAGTAAATTCTTTCC
TTAACTAAAACTCACTACACCCTCACCCTGTAGGAATGTAACTTTACTTGGGTGTCGTCT
GTTTTGAGACTAATCAGCCCTGGAGAAATAAGTGTTCTGACTGACTGACCGCTGTCACAA
GGAGAGGGTCGTAAATTGTCAGCAGGTCCCCCTGGCCAGAAGATGATGTAACACCCCTAA
GACCTCTGTATACATTTGTGTGAAGCACCTGACTTTAATAAAAGTCAGGACTGCTGTCCC
CACGTGACTTTTGTATAACATCTTAGTGTATAAAAACAGACTCTGGAAAATAAAGAATTG
GGATCAGTTTCTCGAAATACTGGTCTCCCCATGTCGCTCTCTCTCTCACTCTGGCTGAGT
CTCCATCTGGAGCGCGGAACCCACCATGCTTACTAATTATGCCTGGGCTTCTAAGATCCG
ACCGGGGAGGCCTCAGTGTCTCCTCTCCTTCGGGAGAACGGAAGGACGCCTGAGGCCTAC
GTAAGTGGTGCAAACTTCTTGTCTTGAGGTTTTATTGGTCTCCCGCGTAAACCAAGCTAC
TCAGCCTCTTTTCTCCACTGAATTTTCCTACTGAGCTATCCTTATTCTATTACTCTTTAT
ATCTCTAATTAATATCTAATTGAAGCTATTGTATCCTGATCCTCGCCTATGCCATCTCTC
CTTCGAATACCCTGGATCAGCCGGGGCTGGTCCCCGGCA
>3515:814493-814735
ATTTATTTATTTATTTTTTTTTTTAATTTTGCTATTTAGGGATTTGAATGTTTCCACTTT
GAAACTTTACAAATATTGCTTTGAACATTCTTGAACATGTCTTTAGGTGAAGGTGAGATT
AGGTGAAGTCGCTCAGTCGTGTCCGACTCTTTGCGACCCCACGGACTGTAGCCTACCAGG
CTCCTCCATCCATGGGATTTTCCAGGCAAAAGTACTGGAGTGGGTTGCCATTTCCTTCTC
CAG
>19:33080065-33080978
ATTTTTTTTTTTTTTTTTTAAATTTTATTTTATTTTTAAACTTTACATAATTGTATTAGT
TTTGCCAAACATCAAAATGAATCCACCACAGGTATACATGTGTTCCCCATCCTGAACCCT
CCTCCCTCCTCCCTCCCCATACCATCCCTCTGGGTCGTCCCAGTGCACTAGCCCCAAGCA
TCCAGTATCGTGCATCGAACCTGGACTGGCAACTCGTTTCTTACATGATATTTTACATGT
TACAATGTCATTCTCCCAAATCTTCCCACCCTCTCCCTCTCCCACAGAGTCCATAAGACT
GTTCTATACATCAGTGTCTCTTTTGCTGTCTCGTACACAGGGTTATTGTTACCATCTTTC
TAAATTCCATATATATGCGTTAGAATACTGTATTTATGTTTTTCCTTCTGGCTTACTTCA
CTCTGTATAATAGGCTCCAGTTTCATCCACCTCATTAGAACTGATTCAAATGTATTCTTT
TGAATGGCTGAGTAATACTCCATTGTGTATATGTACCACAGCTTTCTTATCCATTCATCT
GCTGATGGACATCTAGGTTGCTTCCATGTCTTGGCTATTATAAACAGTGCTGCGATGAAC
ATTGGGGTACACGTGTCTCTTTCCCTTCTGGTTTCCTCAGTGTGTATGCCCAGCAGTGGG
GTTGCTGGATCATAAGGCAGTTCTATTTCCAGTTTTTTAAGGAGTCTCCACACTGTTCTC
CATAGTGGCTGTACTAGTTTGCATTCCCACCAACAGTGTAAGAGGGTTCCCTTTTCTCCA
CACCCTCTCCAGCATTTATTATTTGTAGACTTTTGGATCGCAGCCATTCTGACTGGTGTG
AAATGGTACCTCATAGTGGTTTTGATTTGCATTTCTCTGATAATGAGTGATGTTGAGCAT
CTTTTCATGTGTTG
>85:37425117-37428327
GCAGCAGCAGCCCACTCCAGTATTCTTGCCTGGGAATTCTCATGGACAGAGGCCGGGCTA
CAGTCCATGGAGTCACAAGAGTCAGACAGGGCTTGGTGACCCAACCACCACCACAAGGTC
CAGTATGACTTCTCCACCCCTCTTTTTGCCTCTCTGACCCTGCCTCCACAACTCTTCACT
TCCTCTGCTTCAGCCATACTGCTCTCCTCGTCATTCCTAACACAAACCTGGCAGGATCCT
GCCTTAGGGCTTTAGCACTTACTATCTGAAATCTTACTGAAATAACACTGCTCTCAGTAA
GGCTGTCCTTGGGCACCCTATCAGGAACTGCAACCAGCATCCCCAGCTTTAGTTTTCTTC
CTAGCACTTTTCACTGTATTTTACTTATTTATCTTACTTTATTGGCTGCTCTATCCCCTG
AATATAAGCTTCATGAGGGCAAGGATGTTTATTCATTCTGTATTTCTAGCACCTTGACAA
GTCTTACGTTTATTCAAGTTCTCATACTGAGCTCTTTATACCTCGCGTTTTCTTGAGTTC
TTAATATTTGACAGGCACTGTTTTACGTGTGTTGCATGCTTAAGAACTCTGAATTAAGTA
TTACCATAGTCTCTATTTTACAGATAATAACATTAGGACCCCATCTTAGGGAACTTAACT
GAGATGTCAGCTTGTAGAGTTGGGATTCAAATTCAGGCAGTCTAGTGTGAATGACTCCTT
CTTTGCTATAATATAAAGCCTTTTTCAGTGGTGTCAGATGCTCTATAGAGATCAGTTCAG
GTAGGTTTTCAGAAGAGGCAACTATTTAAATGAAGTGATTGAGAAAGAAGGCAGATCACA
AGGGATAAGACATTGAAATCTGTTCTTGATGGAATAAGTCTTTTATATATATTAATAGTT
TACTCAGAGACATTTCTGTGTACCTGAATTGCTGAGCATTTGAAGTATTGGTTGGAAATA
TTTAACAGCAAGTTTTGTTTCCTGAAATGCACTTATTATTTTCTGCTATTTATTTTAAAT
TATCTAAATATTTAATTCAAATAGCTTTAGGTCTTTTATTTTACCACTGATTTGCTATAT
TAAAAGTTTACAAAGTTTCAGTCTGTATAATTTATGCAAATAAGAGACTTCTATGTAGGG
AAAGGATTTTATTCTCCCTGTCTCTCCACCTTTCCATTGTCTGTATTCTACCTTACTTGC
TAGGAATAATTTCTCTACTTTAGAAATAGAGCTAACCAAATCTAGTGGCTTACTAAGATC
TGTGGGGAAAAAAATAAGAAGCTATAACATTAAGCCTGGAAAATTTGTGAAAAGATTAAT
TAAGGGAGACGATGAGAAGGTGGCAATATAGATTGCAGACTTGGGTGTTAGGAAAGTAGA
TCAATATAAAACAGTTATCTGTCCATAGTGTTAAGCATGTCTTCTAGGAATGTATTTACT
GGCCTTTGCCTTTACAGGTAGGAAATAAACAAAATAGAGGAAATTATTTAACAGTATGTG
AGCATACTATTTAAGTCCTTTATTAAAGTAAAAACAAACTGATTTTGATTGAGAAAGATT
TCATTACTAGAGCAGCCAATTAAATGTGCAGAAAGTTTGATGTTATCATTTTTTATATTT
TTCACATCTTTTAGACTCTTTTTGGGATTCTCTGGTGGTTCGGGGGTAAAGAATCTTCCT
GCAGTGCAGGAGATCCATGTTTGAAATTAATTTATACATATAATTTCATAGTTATTTATA
ATTACGATTAATTGTGGTTAACCTAATATAATTCTTAATATAAAAATTCAGTTTTAAAAG
ATAAATTGTAAAGATTTTTAGCTTTATAAACTAATTTAGGTTGGAACTTCTTGTGAGTTT
TAAATAATTCAGTTTATGAGAACTTTCTTGTGGTCCCATTTTATCAGTCAAGATTTGCAT
AATTATGTCACAGTAATATCCAGTCACCAAATCTTGGTGTATTACCACCACAAAGATGTA
TTTCTCATTCATGTTTCATGTCCATGTGGGGTAAGCAGGGGCTCTCATTCCCATCTTGGT
CTTTCAGAGACCTAAGCTCCACCTTTCTGAATGTGGTAGGTTGGTAGGGCAGTTGGAAGT
ACTGGAGAGTTTTCATAGACATTAACATGATGTAGCCCTGAAATGAAACAAAGCATGTTA
CTTTGCTTTGCAACTCCTCAGCCAACTGAAGGAGGATGGTAGTGATGTGTAGTCCTCACC
TGTTCTCCGGAGGAGAGGTGATGAACCTGGTTTTTTCCACATCTGTTGAATATTGGAATT
TCCAAAATGAACTCTTAGGGTTAACTAATCAATATTTAACTAATCCTTAGAGTTGACTAA
TTGATTTTTCTTATGGGGAAATTGAAAATCAGAGAAGTTAAATGTCTTAACCAGAGCTTG
TTAGTAGTACTGGTATAATAATACAAACTTCCTGGCTGCTAGGCCAGTGCTTTTTTACAT
TATAAGATGTTTAATATAAATTTCCTAGAATGTATATGTTATATAAAGCTGGCATCGTCC
ATATGCTCTTTTATATTCAGTATTTTATATATATTTGATGATTATGCTAGTGAAGATTTT
TAAAAAGAACTAAAAACTATTGGTAAGTGATTGTAGAAATTTTTATCATGTAATAACTTT
GAGGAAGCAGAGTTATCACACATGATTTATTATATGCATCTGATAAAGACTAATCTTTTC
AGTATAGAGGGAAGTAATTCACTAAAGTTGGTTAGTTTAGTGAATTATCTTGAATAGTTC
CATACTGTTCTTTGCTTTAGGGTTTATCACTTACTTATCTATATGCTTCCTCTGGTATTA
CCATATTGATGCTGAAAATTAATTCCTTCCCAAAGTGTTTAGGATGTCATGTTGCTTTTG
AAACAGTCATAAGCTCTTTTCTTTCTTCCTCCCACCTTCCCTTCCTCCCTTGATTGTAGA
TCTGCTATTTTTCTTTATTTCATAGTAAATAGAAATAGATTATCCTAAGTAAAACATGTT
ATAAGTGAAGTTGAATTGTATCAGATATTGTATTACATTTTTAATATAAATGCTGTGTTT
AAAAGAAAAAAGTTATTGCAGAAAGTAGTGTAGCATATCGGAGAAGGCAATGGCACCCCA
CTCCAGTACTCTTGCCTGGAAAATCCCATGGATGGAGGAGCCTGGTGGGCTGCAGTCCAT
GGAGTCGCTAAGAGTCGGACACGACTGAGCG
>19:33318255-33318511
AGAGAATGACATTGTAACATGTAAAATATCATGTAAGAAACGAGTTGCCAGTCCAGGTTC
GATGCACGATACTGGATGCTTGGGGCTAGTGCACTGGGACGACCCAGAGGGATGGTATGG
GGAGGGAGGAGGGAGGAGGGTTCAGGATGGGGAACACATGTATACCTGTGGTGGATTCAT
TTTGATGTTTGGCAAAACTAATACAATTATGTAAAGTTTAAAAATAAAATAAAATTAATT
ATAAAAAAAAAAAAAAA
>19:33503128-33503466
TTGTTTGTTTAAAAAAATTACATAGTATAAACCCATTAAGGATCTGAGGGAAAAGAAGCT
TAATGTAGAACTAAGCTTTTAAAGTATGTTTTGTTTTTTTTTTAATCCTGGTCTTGGTGC
AAATGTTAGTTATGCCTTATTCATATCACAGTTAGTTCACTATGCTGTGACATGGTCTGT
ATTCCTGCTGCCCTAGATACTTTTGTAATTATTTGTTGCAGACTTGTGACTGTCCCTCTT
AACTTTCTTTTATGTAAGTAATTTGTAAAAAGTTTCTTAAAAATTTTGCTTTTGCTTATT
TAATTTTGAATAAAAGCTAAATTCATAAAAAAAAAAAAA
>85:38347021-38347155
TTTTTTTCTAATTTTATTTTATTTTTAAACTTTACATAATTGTATTAGTTTTGCCAAATA
TCAAAATGAATCCTCCACAGGTATACATGTGTTCCCCATCCCGAACCCTCCTCCCTCCTC
CCTCCCCATACCATA
>85:38404171-38404493
TACGAGACAGCAAAAGAGACACTGATGTATAGAACAGTCTTATGGACTCTGTGGGAGAGG
GAGAGGGTGGGAAGATTTGGGAGAATGGCATTGAAACATGTGAAATGTCATGTATGAAAC
GAGATGCCAGTCCAGGTTCAAAGCACGATGCTGGATGCTTGGGGCTGGTGCACTGGGACG
ACCCAGAGGGAGGGTATGGGGAGGGAGGAGGGAGGAGGGTTCAGGATGGGGAACACATGT
ATACCTGTGGTGGATTCATTTTGATATTTGGCAAAACTAATACAATTATGTAAGGTTTAA
AAATAAAATAAAATTAATTAAAA
>85:39037617-39038913
ATGTTGGGGGCCAGAGTGAGGTACTCCGCCCGTGACAAAGGTCATGAGGAAGGAGGCTCG
ACATACGCAAAGGCGGGATCGAGCCTCAGGAGTCCCCCTGGAACTCCTCGAGCATCTACC
CCCATAACCAGAGCCTGCCTACTTTACTACTTTGTGCTCACCTACACCTCTGACTTTACG
GGGGGCTGTCCCCCACCACCTCTTTTGGAGAAGGAGTTAACTTAGAGCTCCAGTTTATAA
TAATTCCTGGGCGTGATAAGAGTGTTTTAACCTACAAACTCCTCTGAAGGTTCTCTAGCC
TGCCTGACAGGCTCATCCGGCCACATGTGATTGCTCACAGCCTCCCAACCTTGAGAGGCA
CGAGATGCTTTAAACCTTCTAAAAACAGGTTCCTTAGAAAAGTTAGAAAACTATTAGTAT
AAATATAATAGGCTGATTAGAAATTGTATTGGTGAAGGGTTTTTCATTTGTTGAGCCAAC
GTTTGTTGCTAAGTCTCCACATCCCCTGCCCTTACACACATTAATGAATATATAGAAGAA
ATAAGTATTAACCTTTGATATTAATCACGTTAGACCTTAGGCTAAGTAAATTCTTTCCTT
AGCTAAAACCCACTACACCCTCACCCTGTAGGAATGTAACTTTATTTGGGTGGCGTCTGT
TTTGAGAATAATCAGCCCTGGAGAAATAAGTGTCCTGATTGACTGACCGCTGTCACAAGG
AGAGGGTCGTAAATTGTCAGCAGGCCCCCCTGGCCAGAAGATGATGTAACACCCCTAAGA
CCTCTGTATACCTTTGTATGAAGCACCTGACTTTGATAAAAGTCAGGACTGCTGTCCCCA
CGTGACTTTTGCATAACATCTCAGTGTATAAAAGTAGACCATGGAAAATAAAGAATTGGG
ATCAGTTTCTCGAAATACTGGTCTCCCCATGTCGCTCTCTCTCTCACTCTGGTTGAGTCT
CCATCTGGAGCGCGGAACCCACCATGCTTACTAATTATGCCTGGGCTTCTAAGATCCGAC
CGGGGAGGCCTCAGTGTCTCCTCTCCTTTGGGAGAACGGAAGGACGCCTGCGGCCTACGT
AAGTGGTGCAAACTTCTTGTCTTGAAGTTTTATTGGTCTCCCGCGTAAACCAAGCTACTC
AGCCTCTTTTCTCCACTGAATTTTCCTACTGAGCTATCCTTATTCTATTACTCTTTATAT
CTTTAATTAATATCTAATTGAAGCTATTATATCCTGATCCTCGCCTACGCCGTCTCTCCT
CGAATACCCTGGATCAGCCGGGGCTGGTCCCCGGCAA
>1773:286626-292232
GTACAGGTCTCCACATTCAAAAAACCTAAAATGCACATTCCATTTGAGAACACATGGAAT
ATTCTCTAGAATTGACTATATACTAGGACACGGTATAAGTCTCAACAGATTTAAGAGGAC
AGAAATTATTTCAAGCATCTTTCTTGACCAAAATGGAATATACTAGAAATCAAGCCCAGA
GGAAAAATGGGGGTGGTGGGGGTGGTAATTGATCCCATGGAGACTAAATAACATACTACT
TAAAAAAAAAAAATCAGTGGGTCAATGATGACATCAAAGAGGAAATCAGTAAGTACCTTG
AGACAGAGGATACAAGAATGCAACCTTACAAAATCTACAGGATCTAGCAAAAGCAGTTCT
AAGAGGGAAGTTCATATCAAAATGTCTTCCTCAAGAAACAAGAAAAAAAATCTCAAGTAA
ACAACCTAACTGACCACCTAAAAGAATTAAAAAAATAAGGACAAACAAAATCCAAATTCA
GAGAATGATGGAAATAATAAAGATCAGAGAGGAGATAAATATTATAGAAATAAAAAATAG
AAAAGTACAGTAAAACCAAGAGCTATTTTTTTGAAAAGACAGAAGTAAAATTGGTATACC
TCTAGCCAGGCTCAGAAGGAAGAAAAGAGAAACAAAATAAACAAAAGAGGATAAATAATA
ATCAATACTGCAAAAATTAAAAAAAAATTTTAAAAATACTACAAACAGTTGCATGTTAGC
AAATTGGACAATCTAATTTTTAGAAATATACAGTCTGCCAAAATTGAGTCAATAAGAAAT
AGACAATTTGAACAGATTTATCACTAGAAGTGAAATAGACTGTAGTTTATAAAATGCCCT
ACAAACAAAAGTCCAGGATCAAAGGGCTTCACTAGGGAAATCTACAAAATATATAAAGAA
GAACTTGCACCTATCATTCTGAAACTATGCCAAAAGCTTGAAAAGAAGTAAACACTCCCA
AATTCATTATATGAAGCCACCATCACCCTGACAGCAAAATTAGGCAATGACACTACAAAC
AGTGGAAATAACAGGCTAATATCGTTGATGAATATGGATGCAAAACTCTCTAAAAAGTAT
TAGCAAACCAAATCCAACAATACATAAAAAGAATCCTATGCCATGATCAAGTTAGATTCA
TCCCAGTGCCTCAAAGATGGTTCAAAATACACAAATCAATCAATGTGACACACCAAGTTG
TGTTATTCCACACAATAGATGTGGAAAAAGTATTTGATAAGATTCAACATCCATTCATGA
TAAAAAGAAGAAATACACATTGCCAATAGGCACATGAAAAGATGTTCCATACTGCTAATT
ATAGACAAATGCAAATCAAAATCATACTGACGCATCACCTCACACTGGTCAGAATGACTA
TCATTAAAGAGTCAGTAAATAATAAATCCTGGGGAAAGTGTGAGGAAAAGGGAACCCTAT
TATATTGAGCCCTATTATATTGTGCCCTAATATATAATATATATATATTATATATATATA
TAGGTTGCAACTCCTATGTAAAACATTATGGAGAAACCTTAAAAACTAGAAATTGAGCTC
CCATGTGATCCAGAAATTCTACTTCTGTGTATACCTGGAAAGGACAAAAGCTCTATTTCA
AAAAGATTTGGAGTTGACCAAAAGTCATTTGAATCTTTCCATAGTGAGTGAAGTCAGTCA
TGTCAGACTCTTCGAGACCCCATGGACTGTAGCCTACTAGGCTCCTCTGTCCATGGGATT
TTCCAGGCAAGAATACTGGAGTGGGTTGCCATTTCATTCTCCAGGAGATTTTCCCAACCC
AGGGATTGAACCCAGGTCTCCCTCATTATAGGCAGATGCTTTACCATCTGCGCCACCAGG
AAAGTCCTGAATCTTTCCATAAGATGGTATAAAAAACCCTGAATGAACTTTTTGGTCAAC
ACAATACATGCACTCCAATGTTCTTAGTGGTGCTACATATAAGACTCAACACACGGAAAC
AATCAAAGTTCCCATCAACATATAACTGTCTTAAGATGTGGTACACATGTCAAGGTCAGG
GGAGCAACTGAGAGGAGAGACCCCATGCCTGAGGTCAAGGGCAGCGGCCAAGAGGAGCAA
CCCCAAGTCCAAGGAGTGGTGGCTGCACAGGCACAGGAGGGCCGAGAGGAGCTACTCCAC
GTTCAAGGTCAGGAGGGGCAGCTGTGAGGAGATACCCCTCGTCCAAGGTAAGGAGCAGCG
ACTGTGCTTTGCTGGAGCAGCTGTGAAGAGATATCCCATGTCCAAGGTAAGAGAAACCCA
AGTAAGATGGTAGGTGTTGTGAGAGGTATCAGAGGGCAGACATAAAAACCATAATCACAG
AAATCTAGTCAATCTAATCACACAGACCACAGCTTTGTCTAACTCAATGAAACTAAGCCA
TGCCCGTGGGGCCACCTAAGACAGGTGGGTCATGGTGGAGAGGTCTGACAGAATGTGGTC
CACTGAAGAAGGGAATGGCAAACCACTTCAGTATTCTTGCCTTGAGAACCACATGAACAG
TATGAAAGGCAAAATGATAGGATACTGAAAGAGGAAATCCCCAGGTCGGTAGGTGCCCAA
TATGCTACTGGAGATCAGTGGAGAAATAACTCCAGAAAGAATGAAGGAATGGAGCCAAAG
CAAAAACAATACCCAGTCGTGGATGTGACTGGTGATAGAAGCTAGGTCCGATGCTGTAAG
AGCAATATTGCATAGGAACCTGGAATGTCAGGTTCATGAATCAAGGCAAATTGGAAGTGG
TCAAACAGGAGATGGCAAAGGGAACGTTGACATTCTAGGAATCAGCGAACTGAAATGGAC
TGGAATGGGTGAATTTAACTCAGATGACCATTATATCTACTACTGCAGGCAGGAATCCCT
CATAAGCAAGAGAGTTCCAGAAAAACATCTATTTCAGCTTTATTGACTATGCCAAATCCT
TTGACTGTGTGGATCACAATAAACTGTGGAAAATTCTTAAAGACATGGGAATACCAGACC
ACCTGACCTGCCTCTTGAGAAACCTATATGCAGGTCAGGAAGCAACAGTTAGAACTGGAC
ATGGAACAACAGACTGGTTCCAAATAGGAAAAGGAGTACATCAAGGCTGTATATTGTCAC
CCTGCTTATTTAACTTATATGCAGAGTACATCATGAGAAACGCAGGGCTGGAAGAAACAC
AAGCTGGAATCAAGATTGCCGGGAGAAATAGCAATAACCTCAGATATACAGATGACACCT
TATAGTAGAAAGTTAAGAGGAACTAAAAAACCTCTTGATGAAAGTGAAAGAGGAGAGTGA
AAAAGTTGGCCTAAAGCCCAACATTCAGAAAACTAAGATCATGGCATCTGGTCCCATCAC
TCCATGGCAAATAGATGTGGAAACAGTGACAAACTTTTTTTTTTGCGGGGGGGGGCTTTA
AATTCACTGCAGATGGTGATTGCAGCCATGAAATTAAAAGACGCTTACTCTTTGGAAGGA
AAGTTATGACCAACCTAGATAGCATTTTCAAAAGCAGAGACATTACTTTGCCAACAAAGG
TCCATCTAGTCAAGGCTATGATTTTTCCAGTGGTCTTGTATGGATGTGAGTTGGACTGTG
AAGAAAGCTGAGTGCTGAAGAATTGATGCTTTTGAACTGTGGTGTTGGAGAAGACTCTTG
AGAGTCCCTTGGACTGCAAGAAGATCCAACCAGTCCAGTCTAAAGCACATCAGTCCTGGG
TGTTCTTTGGAAGGACTGATGCTAAAGCTGAAACTCCAATACTTTGGCCACCTCATGCGA
AGAGTTGACTTGTTGGAAAAGACTCTGATTCTGGGAGGGATTTGAGGCAGGAGGAGAAGG
GGACGACAGAGGATGAGATGGCTGGATGTCATCACTGACTAGATGAACATGAGTTTGAGT
GAACTCTGGGAGTTGGTGATGGACGCGGAGGCCTGGTGTGCTGTGATTCATGGGGTTGCA
AAGAGTTGGACATGACTGAGCAACTGAACTGATCTGAACACATATCAAGGGACTATCACT
CAATCATAGAGTGAAATATAGCATTTGCAGCAAAAATGAATGAACCTAGAAAGATGCTGC
TGCTAAATGGTTGCACTAATTATGCTAAACAAATTTGGAAATCTCAGCCGTTGCCACAGG
ACTGGAAAAGGTGTTTTCATTCCAATCCCAATGAAAGGCAATGCCAAGTAATGTTCAAAT
TATGGTACAATTGCACTCATTTCACATGCCAGCAAGACTATGCTCAAAATCCTTCAAGCT
AGACTTCAGGAGTTGGTGAACTGAGAACTTCCAGAAATACACACTGGATTTAGAAAAGAC
AGAGGAACCAAATTGTCAACATATGCTAGATCATAGAAAAAGCAAGTAATTCAAAAAAAA
TATATAATTTACTTCTAATTAATTGACTACATCAAAGCCTTTGACTGTGTGGATCTCAAC
AAACTATGGAATATTCTTAAAGAAATGGGAATACCAGACCACATTACCTGCTTCCTGAGA
ATCTACATGCAAGACAAGAAGCAACATTTGGATCTGGACATAGAACAGACTGATAAATAA
TTGGGAAAGGAATACATCAAGGCTGTATATTGCCACCCTGCTTATTTAACTTATATGCAG
AGTATATCATGCAAAATGCCAGGCTGGATGAAGCACAAGTTGGAATCAAGATTGCCAAGA
GAAATATCAACAAACACAGATATGTAGATGATACCACTTTAATGCCAGAAAGTGAAGAGG
AACCTAAGGGCCTTTGAAGAATTTGAAATATGAGAGCGGAAAAATCTGGCTTAAAATGCA
ACATTCAAAAAATGAAGATAATAGCATCCAGTCCCATAACTTCATGGCAAATAAATGGAG
AAAATGTGGAAACATTGTCAGAATTCATTTTCTTGGGCTCCAAAATCAATGCAGACAATG
ACTGCAGCCATGAAATTAAAAAGCACTTACTTCTTGAAAGAATAGCTATGACAAGCCTAG
ACAGTATATTAAAAACCAGAGACATAACTTTGCTGACAAAGCTCTGTCTAGTCAAAGCTA
CAGTTTTTCCAGTATTCATGTATGGATGGGAGAGTTGGACCACAAAGGAAGCTGAGTGAC
AAAGAATTGATGCTTTTGAACTGTGGTACTGGAGAAGACTCTTGAGTCCCTTGGTCAAAG
ATCAAACCAGTCAATCCTAAGGGAAATCAACCTTGAATATTCATTGGAAGTACTGATGCT
GAAACTGAAGCTCCAATATTTTGGCTAACTGATGTGAAGGGCTGGCTCAATTCAAAAGAC
CCTGATGCTGGGAAAGGTTGAGATCAAGAGGAGAAGTGGGCAACAGAGGAAGAGATGGTT
GGATGGTGTCTCTGACTCAATGGACATGAGTTTGAGCTTACTAAGGGAAAGAGTGAAAGA
CAGAAAGGCCTGGAATATTGCAGTTCATGGGGTCTCAAAATGTTGGGCATGACTCAGCTA
CTGAACAAAAACAAGAGGTCATACTTAGGAAAATAAATCAGGTCAAGAACAAAAATATTA
TATGATATCACTCACCCACTTCTACAACAGAAGAGAAGACTCTACACATGGACATCACCG
GATGGCCAACACTGAAATCAGATTGAT
>407:1579770-1579871
CCGGAACACATGTATACCTGTGGCGGATTCATTTTGATATTTGGCAAAACTAATACAAAT
ATGTAAAGTTTAAAAATAAAATAAAATTAGAAAAAAAAAAAA
>407:1159888-1161137
TTGCCGGGGACCAGCCCCAGCTGATCCAGGGTATTCGAAGGAGAGACGGCCTAGGCGACT
ATTTATATGCTAATTAGAGATATAAAGAATAATAGAATGAGGATAGCTCAGTAGGAAAAT
TCAGTGGAGAAAAGAGGCTGAGTAGCTTGGTTTACGCGGGAGACCAATAAAACTTCAAGA
CAAGAAGTTTGCACCACTTACGTAGGCCGCAGGCGCTCTCTCGAATAGCGGAAGTGCCTC
ACCCTAGACACCTTCTCAAGTGGGTCTTAGAAGCCCAGGCATAATTAGTAAGCGTGGTGG
GTTCCGCGCTCCAGATGGAGACTCAGCTGGAAGTTAAAGGAAGAATGACATGGGGAGACC
AAGCGTTGGTGATCAAGGCCCATAGATTTATTTTCAACAGGGGCTTATATACCCTAAGTT
ACACATAGAGGATAATAGGGGATGCAAAGTCAGCAGTCTTTGATTCTTATCAAAAACCAG
GGTTTCTTTCCTGCAAATTTATCGTATACAAATGGTGTAGGTGATTTACATCATCTTCTG
GCCAGAAGGCCTATTAACATTTTATGACTCTTGACAAGGACTTATCAACAAAGACTTATT
TTCTCTAAGAGTAATTATTTTAAGGTTTGGCGCCATCTTCCAAAGATAAAATTGCATTCC
TATAGGGTGGATGTGTAATGGGTTTACAACAAAGGAAAGAATTTATTACCTTAAGGGTCT
AAAGTTACTAACACCAAGGCCACTACTTATTTTTTCTACATACCAACTATTAATTAATAC
ATATTCAAGGATACAATTCAGGGGATGTGAAAACTTGGCAATAAACATTGACTCATCAAT
GAAATCCTTTACTAGTCTTATTCTGACAGTTTCTAACTCTCTGAGAGGCTCTAAGCTATT
TGAATATCTTAAGCTTCCCATGCCTCTGGAGGCTGGGAGACTGTAAACAACATAGCTGCA
GGAGTCCGGGTAAACTTGTCAGGTGAGTTAGAGAGCTATCTGAGGGGTTTGGATTTAAAC
ACTCCTAATTGCCCAGGAATTTTATTAATTGGAGCTGTAAGTTAACTCTTTGACAGAGAG
AGAGAGATGGTGGTAGGGGACAGCTCCCAGTAAAGTCAGAGGTGAGAGCACAAAGCAATA
AAGTAGGCAGACTCTGGTTTTTTGGGGGAAGATACTTGAGAATATCCGGGGAGACTCCCG
AGGCTCGATCCTGCCTTTGCGTATGCCTAGCCTCCTTCCACATGACCTTT
>2822:160418-160529
ATGAGGTTCTAAAGGGAGAGGATATATGTATACCTATGGCTGATTTATGTTCAGGTTTGA
CAGAAAACAACAAAATTCTGTAAAGCAATTATCCTTCAATTAAAAAATTAAA
>3308:123067-123465
CCCAGCCACATTCACTTTAAAAGACATTTTTTTTTTGTTTTTTTATTTTTATATTTAAAA
AATTCTAAAAACTAATGCCATTCTCCCAAATCTTCCCACCCTCTCCCTCTCCCACAGAGT
CCATAAGACTGTTCTATACATCAGTGTCTCTTTTGCTGTCTCGTATACAGGGTTATCGTT
ACCATCTTTCTAAATTCCATATATATGCGTTAGTATACTGTATTGGTGTTTTTCCTTCTG
GCTTACTTCACTCTGTATAATAGGCTCCAGTTTCATCCACCTCATTAGAACTGATTCAAA
TGTATTCTTTTTAATGGCTGAGTAATACTCCATTGTGTATATGTACCACAGCTTTCTTAT
CCATTCATCTGCTGATGGACATCTAGGTTGCTTCCATGT
>678:337997-340024
ACTGGGAGCTGACTGTGGCTCAGATCATGAACTCCTTATTGCCAAATTCAGACTTAAATT
GAAGAAAGTGGGGAAAACCACTAGATCATTCAGGTATGACCTAAATCAAATCCCTTATGA
CTATACAGTAGAAGTGAGAAATAGATTTAAGGGACTACATCTGATAGAGTGCCTGATGAA
CTATGGACAGAGGTTCGTGACACTGTACAGGAGAAAGGGATCAAGACCATCCCCATAGAA
AAGAAATGCAAGAAAGCAAAATGGCTATCTGGGGAGGCCTTACAAATATCCGTGAAAAGA
AGAGAAGTAAAAAGCAAAGGAGAAAAGGAAAGATATAAGCATCTGAATGCAAAGTTCCAA
GGAATAGCAAGGAGAGATAAGAAAGCCTTCCTCAGGGATCAATGCAAAGAAATAGAGGAA
AACAACAGAAAGGGAAGGACTAGAGTTCTCTTCAAGAAAATTAGAGATACCAAGGGAACA
TTTCATGCAAAGATGGGCTCAATAAAGGACAGAACTGGTATGGACCTAAAAGAAGCAGAA
GATATTAAGAAGAGATGGCAAGAATACACAGAAGACCTGTGCAAAAAAGATCTTCATGAC
CAAGATAATCACAATGGTGTGATCACTGACCTAGAGCCAGACATCCTGAAATGTGAAGTC
AAGTGGGCCTTAGAAAGTATCACTACGAACAAAGATAGTGGAGGTGATGGAACTCCAGTT
GAGCTATTTCAAATCCTGAAAGATGATGCTGGGATAGTGCTGCACTTAGCATGCCAGCAA
ATTTGGAAAACTCAGCAGTGGCCATAGGACTGGAAAAGGTCAGTTTTCATGCCAATCCCA
AAGAAAGGCAATGCCAAAGAATGCTCCAACTACTGCACAATTGCACTCGTCTCACACGCT
AGTAAAGTAATGCTCAAAATTCTCCAAGCCAGGCGTCAGCAATACATGAACCGTGAACTT
CCAGATGTTCAAGCTGCTTTTACAGAAAAGGTAGAGGAACCAGAGATCAAATTGCCAACA
TCCACTGGATCATCGAAAAAGCAAGAGAGTTCCAGAAAAACATCTATTTCTGCTTAATTG
ACTTTGCCAAAGCCTATGACTACGTGGATCACAATAAACTGTGGAAAATTCTGGAAGAGA
TGGGAATACCAGACCACCTGACCTGCCTCTTGAGAAACCTGTATGCAGGTCAAGAAGCAA
CAGTTAGAACTGGACATGGAACAACAGACTGGTTACAAATAGGAAAAGGAGTACGTCAAG
GCTGTATATTGTCACCCTGCTTATTTAACTTATATGCAGAGTACATCATGAGAAATGCTG
GGCTGGAAGAAGCCCAATCTGGAATCTGGAGAAATATCAACAACCTCAGATATGCAGATG
ACACCACCCTTATGGCAGGAAGTGAAGAGGAACTAAAACCCTCTTGATGAAAGTGAAAGA
GGAGAGTGAAAAAGTGAGCTTAAAGCTCAACATTCAGAAAACTAAAATCATGGCATCTGG
TCCCATCACTTCATGGGAAATAGATGGGGAAACAGTGGAAACTGTCAGACTTTATTTTTT
GGGACTCCAATTTCACTGCAGATGGTGATTGCAGCCATGAAATTTAAAGATGCTTACTCC
ATGGAAAGAAAGTTATGACCAACCTAGATAGCATATTAAAAAGCAGAGACATTACTTTAC
CAACAAAGGTCCATCTAGTCAAGACTATGGTTTTTCCTGTGGTCATGTATGGATGTGAGA
TTTGGACTGTGAAGAAAGCCGAGCACTGAAGAATTGATGCTTTTGAACTGTGGTGTTGAA
GAAGACTCTTGAGAGTCCCTTGGACTGCAAGGAGATCTAACCAGTCCATTCTAAAGGAGA
GCAGTCCTGGGTGTTCTTTTGTAGGACTGATGCTAAAGCTGAAACTCCAATACTTTGGCC
ACCTCATGCGAAGAGTTGACTCATTGGAAAAGACCCTGATGCTGGGAGATATTGGGGGCA
GGAAGATAAGGGGACGACAGAGGATGAGATGGCTGGATGGCATCACCG
>3362:223892-224158
TTTTTTGTTGTTGTTGTTTTTTTTGAGGTTAGAATAAATTACTTTTATTTAATACATGGC
GGTAGTAACTAGGGAGATGAGTGAAATCTGATGAGAAATTTTTTTTTTTTCCCTAATTTT
ATTTTATTTTTAAACTTTACATAATTGTATTAGTTTTGCCAAATATCAAAATGAATCCAC
CACAGGTTTACATGTGTTCCCCATCCCGAACCCTCCTCCCTCCTCCCTCCCCATACCATC
CCTCTGGGCCGTCCCAGTGCACCAGCC
>592:272676-273591
CTTTCATACTTGTTAGCATTTGTCTTACGTACTGTGGTGCTCCCATGTTGGGTGCATATA
TATTTATAATTGTTATATCTTCTTCTTGGATTGATCCTTTGATCATTATGTAGTGACCTT
CTTTGTCTCTTTTCACAGCCTTTGTTTTAAAGTCTATTTTATCTGATATGAGTATTGCTA
CTCCTGCTTTCTTTTGGTCCCTATTTGCATGGAAAATCTTTTTCCAGCCCTTCACTTTTA
GTCTGTATGTGTCCCCTGTTTTGAGGTGGGTCTCTTGTAGACAACATATGTAGGGGTCTT
GTTTTTGTATCCATTCAGCCAGTCTTTGTCTTTTGGTTGGGGCATTCAACCCATTTACAT
TTAAGGTAATTACTGATAAGTATGTTCCCGTTGCCATTTACTTTATTGTTTTGGGTTCGA
GTTTATACACCGTTTTTGTGTTTCCTGTCTAGAGAATATCCTTTAGTATTTGTTGGAGAG
CTGGTTTGGTGGTGCAGAATTCTCTCAGCCTTTGCTTGTCTGAAAAGCTTTTGATTTCTC
CTTCATACTTGAATGAGATCCTTGCTGGGTACAATAATCTGGGCTGTAGGTTATTTTCTT
TCATCATTTTAAGTATGTCTTGCCATTCCCTCCTGGCTTGAAGAGTTTCTATTGAAAGAT
CAGCTGTTATCCTTATGGGAATTCCCTTGTGTGTTATTTGTTGTTTTTCCCTTGCTGCTT
TGGTGCACTGGGACGGCCCGGAGGGATGGTATGGGGAGGGAGGAGGGAGGAGGGTTCGGG
ATGGGGAGCGCATGTATACCTGTGGAGGATTCATTTTGATATTTGGCAAAACTAATACAA
TTATGTAAAGTTTAAAAATAAAATAAAATTGGAAGAAAAAAAAAAATAAAATAAAATAAA
AAAAAAAAAAAAAAAG
>592:572306-572909
TTTTTCCTTCTGGCTTACTTCACTCTGTATAATAGGCTCCAGTTTCATCCACCTCATTAG
AACTGATTCAAATGTATTCTTTTTAATGGCTGAGTAATACTCCATTGTGTATATGTACCA
CAGCTTTCTTATCCATTCATCTGCTGATGGACATCTAGGTTGCTTCCATGTCCTGGCTAT
TATAAACAGTGCTGCGATAAACATAAATATAGTATACTAACGCATATATATGGAATTTAG
AAAGATGGTAACAATAACCCGGTGTACGAGACAGCAAAAGAGACACTGATGTATAGAACA
GTCTTATGGACTCTGTGGGAGAGGGAGAGGGTGGGAAGATTTGGGAGAATGGCAATGAAA
CATGTAAAATATCATGTAGGAAACGAGTTGCCAGTCCAGGTTCGATGCACGATGCTGGAT
GCTTGGGGCTGGTGCACTGGGACGGCCCAGAGGGATGGTATGGGGAGGGAGGAGGGAGGA
GGGTTCGGGATGGGGAACACATGTATACCTGTGGCGGATTCATTTTGATATTTGGCAAAA
CTAATACAATTATGTAAAGTTTAAAAATAAAATAAAATTGGAAAAAAAATTAAAAAAAAA
AAAG
>592:624157-624246
TTGGGAGAATGGCATTGAAACATTTATAATATCATGTATGAAACGAGTTGCCAGTCCAGG
TTCGATGCACGATACTGGATGCTTGGGGCT
>592:813878-813996
TTTTTTTTTTTTTTAGTCGCCGCCGCCGCCGCCGCCGCCGCCGCCGCTCGTTACCTGCCA
ATGTGCCTCTTACAAAGCGGCGGCGGCGGCAGAGGCGGCCCGGCCCGTCACGTGACCAA
>19:38453219-38455312
ACAATGACATTACAATGACATTACAATGACAGTAATGCCACCTCTCACAGGTCACATTCT
GCACTAGAGAGGTGTACCACGCCTTCCATGGAGTTACACAGATTGGGCCTCTCATTTCTT
TCTGAAACATGTGTCCCGACAGTATTAGACACACTCTGGAAGCAACTACATATTTCTGAA
GGGAAAGACTTCATGGGTGAAGACTTGCCAGTAGCATGGTGTTATGCTGTGCTCTGTTTT
GTGATGATACCACGATGTATTAGCCCATTCTACTCTTGCAGGCGCTCAGAGTTTTCAGTT
CTTTACTACTATGAACTACTGCTGAATTCATGGCTTCTGATGAAGCTGTGTACACATTTC
TGTTGGTTATGTATGTGGGTGGGATATAACATATTGTCAAGCTGTTTTCCAGCATGTGTG
TACGAATTTGGACCTCCAGCAGCAGCGTCTCACAGCAATAATATCTGCTGCTTCACATCC
TGCCCAGCACTCAGTATTCTCCATCCTTCTGCCTTAAACATTCTAATAGATGTGTAGTAT
TGTTATATAGTGGCCTCTAGCTTGCACTAAAGGAAATCAGTCCTGAATATTCATTGGAAG
GATTGATGCTAAAGCTGAAACTCCAATACTTTGGCCACCTGATGCAAAGAGCTGACTCAT
AGGAAAAGACCCTGATGCCGGGAAAGATTGAGGGCAGGGGGAGGAGGGGACAACAGAGGA
TGAGATGGTTGGATGGCATCACCAACTCAATGGACATGGGTTTGAGTAGACTCTGGGAGT
TGGTGATGGACAAGGAAGCCTGGAGTGCTGCAGTCCATGGGGTTGCAGAGAGTCAGACAT
GACTGAGCAACTGAACTGAACTGAACTGATAAATAAGAATAAGCTTATTGGCTCTTTGAA
TATCTTCTAAGATTCTGTTCAAGCTCTGTTTATTTTTCTATTAGTTTATCTGCCTTTTTC
TTATTGATTTGTCAGAGTGCTTTTTTATTCTGAATACAAGTACTTTGAGTCTCTTACTTT
TTTTTTTTTCACTTGATGTAAATTTTATTTTATTTATTTATTTTTTTAATTTATTCCTTT
ATTTCTCATGTGTTCCCCATCCTGAACCCTCCTCCCTCCTCCCTCCCCATACCATCCCTC
TGGGTCATCCCAGTGCACCAGCCCCAAGCATCCAGCATCGTGCATTGAACCTGGACTGGC
ATCTCGTTTCATACATGACATTTCACATGTTTCAATACCATTCTCCCAAATCTTCCCACC
CTCTCCCTCTCCCACAGAGTCCATAAGCCTGTTCTATACATCAGTGTCTCTTTTGCTGTC
TCGTATACAGGGTTATCGTTACCATCTTTCTGAATTCCATATATATGCATTAGTATACTG
TATTGGTGTTTTTCCTTCTGGCTTACTTCACTCTGTATAATAGGCTCCAGTTTCATCCAC
CTCATTAGAACTGATTCAAATGTATTCTTTTTAATGGCTGAGTAATACTCCATTGTGTAT
ATGTACCACTGCTTTCTTATCCATTCATCTGCTGATGGACATCTAGGTTGCTTCCATGTC
CTGGCTATTATAAACAGTGCTGCGATGAACACTGGGGTACACGTGTCTCTTTCCCTTCTG
GTTTCCTCAGTGTGTATGCCCAGCAGTGGGATTGCTGGATCATAAGGCAGTTTTATTTCC
AGTTTTTTAAGGAATCTCCACACTGTTCTCCATAGTGGCTGTACTAGTTGCATTCCCACC
AACAGTGTAAGAGGGTTCCCTTTTCTCCACATCCTCTCCAGCATTTATTATTTGTAGACT
TTTGGATCGCAGCCATTCTGACTGGTGTGAAATGGTATCTCATAGTGGTTTTGATTTGCA
TTTCTCTGATAATGAGTGATGTTGAGCATCTTTTCATGTGTTTGTTAGCCATCTGTATGT
CTTCTTTGGAGAAATGTCTATTTAGATCTTTGGCCCATTTTTTGATTGGGTCATTGATTT
TTCTGGAGTTGAGCTGTAGGAGTTGCTTATATATTTTTGAGATTAGTTGTTTGTCGGTTG
CTTCATTTGCTATTATTTTCTCCCATTCTGAAGGCTGTCTTTTCACCTTGCTAT
>85:42930614-42931130
CTTTTTTTTTTTTTTTTTTATACGTGAATATCCCTACCAGCTTTATTCATGATGGCCCAA
ATATAAACATCCAGATGTTTATCAGTCGGTAAATGGATGGAACATTTTTGTATATTGTCA
TTCAATGGAATCTATTGAGCAATAAAAAGGAATTAACTACTGATACATACCAAGAAAACA
GATGGATCTCAAAAACATGCCAAACTAGTAAGACACAAAAGAACACATAGTGTGTGATTC
CATTTGCAAATAACAATTACCATCAAAACTAATATATAATGGTAAAAAGCAGATAAATGG
TTTCTTTTTTTTTTTTTTTTAGGGTTATCATTACCATCTTTCTAAATTTCATATCATGGA
AGCAACCTAGATGTCCATCAGCAGATGAATGGATAAGAAAGCTGTGGTACATATACACAA
TGGAGTATTACTCAGCCATTAAAAAGAATACATTTGAATCAGTTCTAATGAGGTGGATGA
AACCGGAGCCTATTATACAGAGTGAAGTAAGCCAGAA
>85:43476144-43477123
AGATCCTGGTATGTTCTCTCATTAACCTTGAGCAAGTGCTTCCACTTGCTTTCCACCTCT
GTAAAACAGAGATCATATTAATAGTAACAGTACCCATCTTGTAAGATTGACATGTGAATT
AAATGAGTTAATATGTGTAGAGCATTTAGAACACTGTTTTGCTCAAAAAAAGGACTGTGT
TATTATCATTAGGTTCCATGGCACCCTCATGCATTAAAGGTTCTTTTTTGCTGTCATCGC
AGCCATGCTTAAGTGTGAGCATTTACACAAGAGATCAGGCTCTTGTAGTTTTGGGTGTTT
TACTCCTTTATGAGGAGCCTGTCCTGTATATGTTTTTGTTTGTTTTGCTTTTTAGTTAAG
TGTTTTTTTTCTTTCTTCCAGTTTTATAGAGATCTAATTTTTTTTAAATAAGGTCTTTAT
TATTATGCAAACCAGAGCAACATGAGGCAAGTCATTATCCAGGTTGGGTGACTTGGAGAC
TGGAAAAATCTGTCACAAGTATCCCGTGAGACCAACCATGTCCATAAAAAAGTAAACCTT
TTCTGCCATCAAAACATAGCTCAGGCCTTCTTGGCTAAAGATGGGTCATGTCCACACCAT
TTCCAGGCAGAGAGGTGGACCCCCATTATTTCTCTGTGTGAGTTTCGGGTACATGACAAA
CTGATTTGACTTACATATATCGTGAAATAATTAACACAGTAAGTTTAGTGAGCGTCTGTC
ATCTCATATTGTTGTTGTTGTTTAGTTGGTCAGTCATGCCCAACTCTTTTCGACCCCATG
GACTGTAGCCCACCAGGCTTTTCTGTCCATGGGATTCTCCAGGCAAGAATACTAGAGTGG
GTTGCCATTCCCTTCTCCAGGGGATCTTCCTGACCCAGGGATTGAGCCTGCATCTCCTAC
ATTGCAGATGGATTCTTTACTGCTAAGCCACCAGGGAAGCTCATTATCTCATATAGATAT
AAACTGAAAGAAAAAGAGAC
>85:43921838-43921923
TTTGTCATATATAACTTTTATTATGTTGAGGTATGTTCCTTCTATTCCTGCTTTCTGGAG
GGTTTTTATCATAAATGAATGCTGAA
>85:44042845-44043650
TTTTTTGTTGTTGTTGTTGTTTTTTTGTGCAACTTAAATTTTTTTATTAAAATTTTTTTA
TTGAAGTATATATTTGATTTTGTGTTTCATATGTATAGCAAAGTGATTCATTATACATAC
ACATATATCTATTTTTTCAGATTATTTTCCTTTATAGGTTTTACAAAGCATTGAGTGTAA
GTTTCTTGTGCTATACAGTAAGTTCTTGTTGGTTATCTATTTTATACATAGTGAAAATGT
TAGTCCCTCAGTCAGACTCTTTGCATATCTGACTCTTTGTGGCCCCATGCACTGAAGCCT
GCCAGACTCCTCTGTCCATGAAATTCTCTAGGCAAGAATACTGGAGTGGACAGCCGTTCC
CTTCTCCAGAGGATCTTACCCAGGGATCGAATCTGGGTTTCCCACATTGCAGGCAGATTC
TTTACCAGCTAAGCCACCAGGGAAGCCCTCTACATAGTAGTATGAGTATATTTTGATTAC
TATAGCTTTATAGTAGAGTCTGAAGTCTGGGAGGGTTATTCCTCCAGCTTTGTGCTTTTT
TTCCTCAAGATTGCTTTGGTAATTCTGGGTCTTTTGTGGTTCCATGTAAATTTTAGGATT
ATTTGTTCTAGTTCTGTGAAAAATGTCATGGGTATTTTGATAGGGATTGCATTAAATTTG
AAGATTGCTGGATATCTTTCCATTTCTTTTGTGTGTGTGTATGTGTGTGTTTATTTTTTT
TATTTTTTTTAATTTAATTTTATTTTTAAACTTTACATAATTGTATTAGTTTTCTACTTA
GTAGACCAGTCTACTAAGTCTACTTT
>283189:24718-25480
TGAGAGGGTAACAGGCAGGAAGGCCAGGGGTCTCCAAATAGAGGAAATAGCCTGCAAGTG
TCAGACATTTCTATCTCTCTTAAGCGGCAGGAGGAAACAAACTAGCAATATTTTTTCCTC
CTCTATACAAATTTAAAGGGAGGTTTCTCTTAAAATATTGTGTTGCCATAATGACACCCA
GCTTCGCCTGAAGTTAGCTATTCTCGAGTCTAGAGATAACCAATGCCTTTTTCTTATGGA
AATGTTTGTCTTAAGCTATGCTAATGTACTATGCCTTTACCCCAAACTCTGTCTCCAAGT
CGGTTCTGCCTCTTGGCCCAGAACCTACTTGACAAACCAGTATGGATATTGTTCCCCTAA
TCTATGTAAATGAAACTATTTGTATGGTGGTCTGCCCTTCTTCAAGATTCAAGTTAATCA
TTTTATGGCCCAGGATAAACCATTTGGTGCCAAGATTATCCCAAAATGCATCTTATGGGT
GAGGGGCCTGGTGCCATTCTGAATTTTAAGACATTCCTTTCTTTCATTAACAGACTGCTA
GTGACTATATAACATCCAGCTAAAGACTGGCAGGGGGGTACTCTTTCTGCCCCCTTCTGA
TGCCTATGTCAGAAGCTTTCTCTATCTCCTTTATACTTCAATAAAACTTTATTACACAAA
AGCTCTGAGCGATCAAGCCTCGTCTCTGGCCCCGGATTGAATTCTTCTCCTCCGGGGGCC
AAGAATCCTGGTGTATTAGCGTGATTCAACAACAACCTTTCAT
>3233:132897-133334
TCCTGGAATTTATATTCAGATGAAAATAAACCTTAAGTGGAGGCCTCTTTAAATGTGGAA
AAAAAATCACCAAAGAGAGACATTTAGCCGGAGGGTGAAACATGTGTTCCCTTGGTGGTT
TTAGTTTTCTCTGTACTTTTTCCAGCATTTTGGGAGGTGCAGCAAACCGAAATTCCCTAT
ACCATTCCTGGAAAGGCTCTACCATAAATGCGAAAGAACTACATACTGTGCGTGTTGTGG
GGGCTAAGTCAGGCGAACATTGATGTTCCCCTGCCTTCCCTGAAATTCTACCTCTTGGAA
ATAATTCTGTTGATTTAAGCCTTTACCTCATGCACTGATTGGGAATCTTTTTTTAGTTTA
GTGATCCAACTGGAGAGGAAAAACCATCCCGACTTTGAAAGGGTTTCCTTTCCTGGGTCT
AAACAATTCAGAGATTAC
>19:40212020-40215954
ATTATTTTTTTTAATTTTATTTTTAAACTTTACATAATTGTATTAGTTTTGCCAAATATC
AAAATGAATCCATCACAGGTATACATGTGCTCCCCATCCTGAACCCTCCTCCCTCCCCAT
ACCATCCCTCTGGGTCGTCCCAGTGCACTAGCCCCAAGCATCCAGTATCGTGCATTGAAT
CTGGACTGGCATCTCGTTTCATACATGATATTTTACATGTTTCAATGCCATTCTCCCAAA
TCTTCCCACCCTCTCCCTCTCCCACAGAGTCCATAAGACTGTTCCATACATCAGTGTCTC
TTTTGCTGTCTTGTACACAGGGTTATCGTTACCACCTTTTTAAATTCCATATATATGTGT
TAGTATACTGTATTGGTGTTTTTCTTTCTGGCTTACTTCACTCTGTATAATAGGCTCCAG
TTTCATCCACCTCATTAGAACTGATTCAAATGAATTCTTTTTAATGGCTGAGTAATACTC
CATTGTGTATATGTACCACAGCTTTCTTATCCATTCAACTGCTGATGGACATCTAGGTTG
CTTCCATGTCCTGGCTATTATAAACAGTGCTGCGATGAACATTGGGGTACATGTGTCTCT
TTCCCTTCTGGTTTCCTCAGTGTGTATGCCCAGCAGTGGGATTGCTGGATCATAAGGCAG
TTCTATTTCCAGTTTTTTAAGGAATCTCCACACTGTTCTCCATAGTGGCTGTACTAGTTT
GCATTCCCACCAACAGGGTAAGAGGGTTCCCTTTTCTCCACACCCTCTCCAACATTTATT
ATTTGTAGACTTTTGAATCGCAGCCATTCTGACTGGTGTGAAATGGTACCTCATAGTGGT
CTTGATTTGCATTTCTCTGATAATGAGTGATGTGGAGCATCTTTTCATGTGTTTGTTAGC
CATCTGTATGTCTTCTTTGGAGAAATGTCTATTTAGTTCTTTGGCCCATTTTTTGATTGG
GTCATTTATTTTTCTGGAGTTGAGCTTCAGGAGTTGCTTGTATATTTTTGAGATTAGTTG
TTTGTCAGTTGCTTCATTTGCTATTATTTTCTCCCATTCTGAAGGCTGCCTTTTCACCTT
GCTGATAGTTTCCTTTGATGTGCAGAAGCTTTTAAGGTTAATTAGGTCCCATTTGTTTAT
TTTTGCTTTTATTTCCGATATTCTGGGAGGTGGGTCATAGAGGATCCTGCTGTGATGTAT
GTCAGAGAGTGTTTTGCCTATGTTCTCCTCTAGGAGTTTTATAGTTTCTGGTCTTATGTT
TAGATCTTTAATCCATTTTGAGTTTATTTTTGTATATGGTGTTAGAAAGTGTTCTAGTTT
CATTCTTTTACAAGTGGTTGACCAGTTTTCCCAGCACCACTTGTTAAAGAGATTGTCTTT
AATCCATTGTATATTCTTGCCTCCTTTGTCAAAGATAAGGTGTCCATATGTGCGTGGATT
TATCTCTGGGCTTTCTATTTTGTTCCATTGATCTATATTTCTGTCTTTGTGCCAGTACCA
TACTGTCTTGATAACTGTGGCTTTGTAGTAGAGTCTGAAGTCAGGTAGGTTGATTCCTCC
AGTTCCAGTCTTCTTCCTCAGGATCGCTTTGGCTATTCGAGGTTTTTTGTATTTCCATAC
AAATTGTGAAATTATTTGTTCTAGCTCTGTGAAGAATACTGTTGGTAGCTTGATAGGGAT
TGCATTGAATCGATAAATTGCTTTGGGTAGTATACTCATTTTCACTATATTGATTCTTCC
AATCCATGAACATGGTATATTTCTCCATCTATTAGTGTCCTCTTTGATTTCTTTCACCAG
TGTTTTATAGTTTTCTATATATAGGTCTTTAGTTTCTTTAGGTAGATATATTCCTAAGTA
TTTAATTCTTTCCGTTGCAATGGTGAATGGAATTGTTTCCTTAATTTCTCTTTCTGTTTT
CTCATTATTAGTGTATAGGAATGCAAGGGATTTCTGTGTGTTGATTTTATATCCTGCAAC
TTTACGATAATCATTGATTAGTTCTAGTAATTTTCTGGTGGAGTCTTTAGGGTTTTCTAT
GTAGAGGATCATGTCATCTGCAAATAGTGAGAGTTTTACTTCTTCTTTTCCAATTTGGAT
TCCTTTTATTTCTTTTTCTGCTCTGATTGCTGTGGCCAAAACTTCCAAAACTATGTTGAA
TAGTAATGGTGAAAGTGGGCACCCTTGTCTTGTTCCTGACTTTAGAGGAAATGCTTTCAA
TTTTTCACCATTGAGGATAATGTTTGCTGTGGGTTTGTCATATATAGCTTTTATTATGTT
GAGGTATGTTCCTTCTATTCCTGCTTTCTGGAGAGTTTTTATCATAAATGGGTGTTGAAT
TTTGTCAAAGGCTTTCTCTGCATCTATTGAGATAATCATATGGTTTTTATTTTTCAATTT
GTTAATGTGGTGTTGTATTACATTGATTGATTTGCAGATATTGAAGAATCCTTGCATCCC
TGGGATAAAGCCCACTTGGTCATGGTGTAAGCAGGAGTAGCAATACTCATATCAGATAAA
ATAGACTTTAAAACAAAGGCTGTGAAAAGAGACAAAGAAGGTCACTACATAATGATCAAA
GGATCAGTCCAAGAAGAAGATATAACAATTATAAATATATATGCACCCAACACGGGAGCA
CCGCAGTATGTAAGACAAATGCTAACAAGTATGAAAGGAGAAATTAACAATAACACAATA
ATAGTGGGAGACTTTAATACCCCACTCACACCTATGGATAGATCAACTAAACAGAAAATT
AACAAGGAAACACAAACTTTAAATGATACAATAGACCAGTTAGACCTAATTGATATCTAT
AGGACATTTCATCCCAAAACAATGAATTTCACCTTTTTCTCAAGCACACATGGAACCTTC
TCCAGGATAGATCACATCCTGGGCCATAAAGCTAGACTTGGTAAATTCAAAAAAATAGAA
ATCATTCCAAGCATCTTTTCTGACCATAATGCAGTAAGATTAGATCTCAATTACAGGAGA
AAAACGATTAAAAATTCCAACATATGGAGGCTGAACAACACGCTGCTGAATAACCAACAA
ATCACAGAAGAAATCAAAAAAGAAATCAAAATTTGCATAGAAACGAATGAAAATGAAAAA
CACAACAACCCAAAACCTGTGGGACACGGTAAAAGCAGTCCTAAGGGGAAAGTTCATAGC
AATACAGGCACACCTCAAGAAACAAGAAAAAAGTCAAATAAATAACCTAACTCTACACCT
AAAGCAACTAGAAAAGGAAGAAATGAAGAACCCCAGGGTTAGTAGAAGGAAAGAAATCTT
AAAAATTAGAGCAGAAATAAATGCAAAAGAAACAAAAGAGACCATAGCAAAAATCAACAA
AACCAAAAGCTGGTTCTTTGAAAGGATAAATAAAATTGACAAACCATTAGCCAGACTCAT
CAAGAAACAAAGGGAGAAAAATCAAATCAATAAAATTAGAAATGAAAATGGAGAGATCAC
AACAGACAACACAGAAATACAAAGGATCATAAGAGACTACTATCAACAATTATATGCCAA
TAAAATGGACAACATGGAAGAAAAGGACAAATTCTTAGAAAAGTACAACTTTCCAAAACT
CGACCAGGAAGAAATAGAAAATCTTAACAGACCCATCACAAGCATGGAAATTGAAACTGT
AATCAAAAATCTTCCAGCAAACAAAAGCCCAGGTCCAGACGGCTTCACAGCTGAATTCTA
CCAAAAATTTAGAGAAGAGCTAACACCTGTCCTGCTCAAACTCTTCCAGAAAATTGCAGA
GGAAGGTAAACTTCCAAACTCATTCTATGAGGCCACCATCACCCTAATACCAAAACCTGA
CAAAGATTCCACAAAAAAAGAAAACTACAGGCCAATATCACTGATGAACATAGATGCAAA
AATCCTTAACAAAATTCTAGCAATCAGAATCCAAA
>3233:781941-782213
TCAGGACTGATGCTAAAGCTGAAACTCCAATACTTTGGCCACCTCGTGTGAAGAGTTGAC
TCATTCGAAAAGACCCTGATGCTGGGAGGGATTGGGGGCAGGAGGAGAAGGGGATGAGAG
AGGATGAGATGGCTGGATGGCATCACCAACTCGATGGACATGAGTTTGAGTGAACTCCAG
GAGTTGGTGATGGACAGGGAGGCCTGGCGTGCTGCAATTCACAGGGTCACAAAGAGTCGG
ACACGACTGAGCGACTGAACTGAACTGAAATGA
>3233:801018-801924
ATGGAGTATTACTCAGCCATTAAAAAGAATACATTTGAATCAGTTCTAATGAGGTGGATG
AAACTGGAGCCTATTATACAGAGTGAAGTAAGCCAGAAGGAAAAACATAAATACAGTATA
CTAACGCATATACATGGAATTTAGAAAGATGGTAACAATAACCTGGTGTACGAGATAGCA
AAAGAGACACTGATGTATAGAACAGTCTTATGGACTCTGTGGGAGAGGGAGAGGGTGGGA
AGATTTGGGAGAGTGACATTAAAACATGTAGAATATCATGTAAGAAACGAGTTGCCAGTC
CAGGTTCGATGCGCGATACTGGATGCTTGGGGCTGGTGCACTGGGACGACCCAGAGGGAT
GGTATGGGGAGGGAGGAGGGAGGAGGGTTCAGGATGGGGAACACATGTATGCCTGTGGCG
GATTCATTTTGATATTTGGCAAAACTAATACAATTATGTAAAGTTTAAAAATAAAATAAA
ATTTAAAAGGAAAAAAAATAAATAAATCAGAACATTAAAGTCTTTAAAATATTTGTAACA
ATCTGATAACCATGACATTATCTTGTTTTAGTCTGTATTTTCTTGATCACAACTGTAGTT
AGATATCTGCTCTTATATTTCTGTTAGTAGAATTATCTTACTGATGTAACATTTCATCTT
CTGTACTCATTTTTTTTCTGTGAGTTGTCTTTTATTATTTATTTAACTGATCTATACGAT
TTTTGTAAATTTCTTCCTTCACAAAGAATCCATTTTTATTTACAGTTGGAGGTGCAAATC
AAAGTTTCTGTTTGACTTTAATGTATGCTTCAAAATGTTGCCAAATGTATTAAATAATAA
ATTACTTCAAAGATTTGGAATATTACTTTTTCATATAAAATTTATCATATGTTCATGAAA
AAAAAAA
>19:40542741-40544970
ATGGAGTATTACTCAGCCATTAAAAAGAATACATTTGAATCAGTTCTAATGAGGTGGATG
AAACTGGAGCCTATTATACAGAGTGAAGTAAGCCAGAAGGAAAAACATAAATACAGTATA
CTAACGCATATACATGGAATTTAGAAAGATGGTAACAATAACCTGGTGTACGAGATAGCA
AAAGAGACACTGATGTATAGAACAGTCTTATGGACTCTGTGGGAGAGGGAGAGGGTGGGA
AGATTTGGGAGAGTGACATTAAAACATGTAGAATATCATGTAAGAAACAAGTTGCCAGTT
CAGGTTCGATGCGCGATACTGGATGCTTGGGGCTGGTGCACTGGGACGACCCAGAGGGAT
GGTATGGGGAGGGAGGAGGGAGGAGGGTTCAGGATGGGGAACACATGTATGCCTGTGGCG
GATTCATTTTGATATTTGGCAAAACTAATACAATTATGTAAAGTTTAAAAATAAAATAAA
ATTTAAAAGGAAAAAAAAAATAAATCAGAACATTAAAGTCTTTAAAATATTTGTAACAAT
CTGATAACCATGACATTATCTTGTTTTAGTCTGTATTTTCTTGATCACAACTGTAGTTAG
ATATCTGCTCTTATATTTCTGTTAGTAGAATTATCTTACTGATGTAACATTTCATCTTCT
GTACTCATTTTTTTTCTGTGAGTTGTCTTTTATTATTTATTTAACTGATCTATACGATTT
TTGTAAATTTCTTCCTTCACAAAGAATCCATTTTTATTTACAGTTGGAGGTGCAAATCAA
AGTTTCTGTTTGACTTTAATGTATGCTTCAAAATGTTGCCAAATGTATTAAATAATAAAT
TACTTCAAAGATTTGGAATATTACTTTTTCATATAAAATTTATCATATGTTCATGAAAAA
AAAAAAAAAGGAAATTAAGAATCCCAGGGTTTAAAGCTGAAATGATGGGCTGACTGTGAT
TCTAGGAGCATATGTCAGTGGAAATTTAACTGTGTAAGTATTTTTATTAGAATTAATGTT
GTTTTTCTTAGGCCTAGTTACAAAGTTCCACAGGTTTTGAGTGATCAATCTGAAACCTGT
TTTTTTCCACCCACTGTCTGTTATATTACTGCACAAATTTGTGAAACACAAGGTTTAGTT
TTTTGAGTTCCCCACCCGCTAGGAATCTTAAGTGGTGCTACAACCTAAATGAGATGTATA
CTCTACAGACTGGGGCTACATAAAGTAGAACTATATAGCAGATTCAGAATATGTTATGTA
ATAAGACATTCTGGATAATCTAAAAACAAAATCAAATCTCTTTGGAAAGAGTATTAGAAG
ATCAGAATTCTCATCCTATAAGGCAGTTCCAGTGTAGAATAAAAAAGGAAAAAGAAAACA
TAATAACACATTTAGTGGTTTCCATTATGTATACCATCTTCTACTATAATCAATTCTCCC
CAATTATATCAAAAGTTGTAACTGCATACTATAACCTTCATGCTTTGAAAGTACATTTAA
GGATTATCTAAACAAGCCTCTGGTCAAAAATACCCTGTTTCTACAGCCATCTTCATAAAT
AATACTGGTTATGACTGAAGTAATAAGCTAACAGTTAAAAAAAAAAAGAGTGATTCCTTA
CTATTTAAAACTCTTTTTAATGTTGCTACAGTTCGTATAGAATCTCTGACGAGCTAGAAA
ATAATACCCATTCTTGTCATTGTACTTATGTAGCTGATGGTTTTCTGAGATTCTTCAATA
CACAAGTCTTTGGTCTTGAAATTTTTCTTCAGCTTTGTCTGTCTTATTCTCTCTCTGCCT
CGAATCCATCTGCGACTCCAATTATATGTAAATTAGACTTTTGACTGTACCATACTTGTC
TCTTTTGCGCTGCTCTCTTCTTTACATGCTTTTTCCTTTCTTAGCTACAGTGGGATACTT
TCTAGTGTCTTTTTTTAAAGTTCCCTAATCCTGTCTTCTGTTGTATTCAGTCTGCTATTA
AACCCAGCCAGTAAGTTCTTAATTTTAGATATATCAGTATGCACTTTCAGTTCTAGAATA
TCCACTCAACACTTTTTTTAAAAGCAGATTCCATTTTCACCCATATTGTTCATCTTTGAC
TATTTTCTCCAATAAATTAATCAAATTATTTTAAAGTTCTTATCTTTTAACTCCAATATT
TGGGTTATATATGGTTCTATGTCTTTTTTTTTTTTTTTTTTTTTTTTGTTTTATATTTTT
CTTTTTTTTT
>1804:722614-723602
TTCCTTTTTTTTTTTTTTCCTAATTTTATTTTATTTTTAAACTTTACATAATTGTATTAG
TTTTGTCAAATATCATAATGACTCCGCCACAGGTATACATGTGTTCCCCATCCCGAACCC
TCCTCCCTCCTCCCTCCCCATACCATCCCTCTGGGCCGTCCAGTGCACCAGCCCCAAGCA
TCCAGCATCGTGCATCGAACCTGGATTGGCAACTCGTTTCCTACATGATATTTTACATGT
TTCAATGCCATTCTCCCAAATCTTCCCACCCTCTCCCTCTCCCACAGAGTCCATAAGACT
GTTCTATACATCAGTGTCTCTTTTGCTGTCTCGTATACAGAGTTATTGTTACCATCTTTC
TAAATTCCATATACATGCGTTAGTATACTGTATTTATGTTTTTCCTTCTGGCTTACTTCA
CTCTGTATAATAGGCTCCAGTTTCATCCACCTCATTAGAACTGATTCAAATGTATTCTTT
TTAATGGCTGAGTAATACTCCATTGTGTATATGTACCACAGCTTTCTTATCCATTCATCT
GCTGATGGACATCTAGGTTGCTTCCATGTCCTGGCTATTATAAACAGTGCTGCGATGAAC
ATTGGGGTACACGTGTCTCTTTCCCTTCTGGTTTCCTCAGTGTGTATGCCTAGCAGTCAA
CTCCTACAGCTCAACTCCAGAAAAATAAACGACCCAATCAAAAAATGGGCCAAAGAACTA
AATAGACATTTCTCCAAAGAAGACATACAGATGGCTAACAAACACATGAAAAGATGCTCA
ACATCACTCATTATCAGAGAAATGCAAATCAAAACCACTATGAGGTACCATTTCACACCA
GTCAGAATGGCTGCGATCCAAAAGTCTACAAATTATAAATGCTGGAGAGGGTGTGGAGAA
AAGGGAACCCTCTTACACTGTTGGTGGGAATGCAACCTAGTACAGCCACTATGGAGAACA
GTGTGGAGATTCCTTAAAAAACTGGAAAT
>2300:183350-184445
TTTTTTTTTTTAATTTTATTTTATTTTTAAACTTTACATGATTGTATTAGTTTTGCCAAA
CATCAAAGTGAATCCACCACAGGTATACATGTGTTCCCCATCCTGAACCCTCCTCCCTCC
TCCCTCCCCATACCATCCCTCTGGGTCGTCCCAATGCACTAGCCCCAAGCATCCAGTATC
GTGCATCGAAGCTGGACTGGCAACTCGTTTCTTACATGATATTTTACATGTTACAATGTC
ATTCTCCCAAATCTTCCCACCCTCTCCCTCTCCCACAGAGTCCATAAGACTGTTCTATAC
ATCAGTGTCTCTTTTGCTGTCTCGTACACAGGGTTATTGTTACCATCTTTCTAAATTCCA
TATATATGCGTTAGAATACTGTATTTATGTTTTTCCTTCTGGCTTACTTCACTCTGTATA
ATAGGCTCCAGTTTCATCCACCTCATTAGAACTGATTCAAATGTATTCTTTTTAATGGCT
GAGTAATACTCCATTGTGTATATGTACCACAGCTTTCTTATCCATTCATCTGCTGATGGA
CATCTAGGTTGCTTCCATGTCTTGGCTATTATAAACAGTGCTGCGATGAACATTGGGGTA
CACGTGTCTCTTTCCCTTCTGGTTTCCTCAGTGTGTATGCCCAGCAGTGGGGTTGCTGGA
TCATAAGGCAGTTCTATTTCCAGTTTTTTAAGGAATCTCCACACTGTTCTCCATAGTGGC
TGTACTAGTTTGCATTCCCACCAACAGTGTAAGAGGGTTCCCTTTTCTCCACACCCTCTC
CAGCATTTATTATTTGTAGACTTTTGGATCGCAGCCATTCTGACTGGTGTGAAATGGTAC
CTCATAGTGGTTTTGATTTGCATTTCTCTGATAATGAGTGATGTTGAGCATCTTTTCATG
TGTTTGTTAGCCATCTGTATGTCTTTTTTGGAGAAATGTCTATTTAGTTCTTTGGCCCAT
TTTTTGATTGGGTCGTTTATTTTTCTGGAGTTGAGCTGTAGGAGTTGCTTGTATATTTTT
GAGATTAGTTGTTTGTCGGTTGCTTCATTTGCTATTATTTTCTCCCATTCTGAAGGCTGT
CTTTTCACCTTGCTAA
>19:41399560-41399687
TGTTGTTTTCTGTCAAACCTCAATATGAATCAGCCATAAGTATACATATACCCCCTCCCT
TTTGAACCTCCCTCCCATCTCCCTTCCCATACCACCCCTCTGGGTTGATACAGAGTCCCT
GTTTGAGT
>85:46126125-46126976
CTGCCGGGGACCAGCCCCGGCTGATCCAGGGTATTCGAAGGAGAGACGGCGTAGGCGAAG
ATCAGGAAACAATTGCTTAATTAAACATTAATTAAGGATATAAAGAGTGATAGAATAAGG
ATAGCTCAGTAGGAAAATTCAGTGGAGAAAAGAGGCTGAGTAGCTTGGTTTACGCGGGAG
ACCAATAAAACTTCAAGACAAGAAGTTTGCACCACTTACGTAGGCCGCAGGCGTCCTTCC
GTTCTCCTGAAGGAGAGGAGACACTGAGGCCTCCCCGGTCGGATCTTAGAAGTCCAGGCA
TAATTAGTAAGCATGGTGGGTTCCGCGCTCCAGATGGAGACTCAGCCAGAGTGAGAGAGA
GAGCGAAATGGGGAGACCAGTATTTCGAGAAACTGATCCCAATTCTTTATTTTCCATGGT
CTACTTTTATACACTGAGATGTTATGCAAAAGTCACGTGGGGTCAGCAGTCCTGACTTTT
ATTAAAGTCAGGTGCTTCAGACAAATGTATACAGAGGTCTTAGGGGTGTTACAACATCTT
CTGGCCAGGGGGGCCTGCTGACAATTTACGACCCTCTCCTTGTGACAGCAGTCAGTCAAC
CAGGACACTTATTTCTCCAGGGCTGATTATTCTCAAAACAGACGCCACCCAAATAAAGTT
ACATTCCTACAGGGTGAGGGTGTAGTGGGTTTTAGTTAAGGAAAGAATTTACTTAGCCTA
AGGTCTAACGTGATTAATATCAAAGGTTAATACTTATTTCTTCTATATATTCATTAATGT
GTGTAAGGGCAGGGGATGTGGAGACTTAGCAACAAACATTGGCTCAACAAATGAAAAACC
CTTCACCAACAA
>851:601519-602330
TTTTTGCATCTCAATTATCTTTTATTTTCAGCTACATCCTTGCAAGCCTGCCCACTTAAA
CTTTTACATCACTTTCCTATCTTATTACCTCTATGTTGTGGTTTGGTACTTCAAACAAAC
ACTTTTTTTTTTTTTCCTTCTTCTTTTTTTTTTTTTTTGGCTTTAAAATACACACTTTAA
TTAGGAAAAACAACTGAGTTAAGAGTCTCAGGCAAATTTTGACTTTTACATTTACTGCAT
GTTTAAATGGAAACCTTGATATTGTACTTCTGAGGATTTGCTACCAAGGCAAATGTATGC
AGATACCTTTTGGGATTTTCCTTGCCCCCATCTCTGACCTCACTGCATTCCATTCTATTG
ACGACTCCTTTTTGTTGTTGTTGTTGTTGTTCCTAATTTTATTTTATTTTTAAACTTTAC
ATAATTGTATTAGTTTTGCCAAATATCAATATGAATCCGCCACAGGTATACATGTGTTCC
CCATCCTGAACCCTCCTCCCTCCTCCCTCCCCATACCATCCCTCTGGGTCGTCCCAGTGC
ACTAGCCCCAAGCATCCAGTATCGTGCATCGAACCTGGACTGGCAACTCGTTTTTTACAT
GATATTTTACATGTTTCAATGCCATTCTCCCAAATCTTCCCACCCTCTCCCTCTCCCACA
GAGTCCATAAGACTGTTCTATATATCAGTGTCTCTTTTGCTGTCTCGTACACCGGGTTAT
TGTTACTATCTTTCTAAATTCCATATATATGCGTTAGTATACTGTATTTATGTTTTTCCT
TCTGGCTTACTTCACTCTGTATAATAGGCTCC
>19:42216895-42216972
AGGACGGGTCCCTCAGAGATCTCGCGAGCGCACCTCGGGGGGCGGGCTTCTCCGTGGCCC
CGCCCTCTTTAAAAAAAA
>19:42221789-42222020
AAAAATATCATGTAGGAAACGAGTTGCCAGTCCAGGTTCGATGCATGATGCTGGATGCTT
GGGGCTGGTGCACTGGGACGGCCCAGAGGGATGGTATGGGGAGGGAGGAGGGAGGAGGGT
TCGGGATGGGGAACACATGTATACCTGTGGTGGATTCATTTTGATATTTGGCAAAACTAA
TACAATTATGTAAAGTTTAAAAATAAAATAAAATTAGAGGAAAAAAAAAAAA
>1555:306068-306331
ATAAGAGGGTGGGAAGATTTGGGAGAATGGCAATGAAACATGTAAAATATCATGTAGGAA
ACGAGTTGCCAGTCCAGGTTCGATGCACGATGCTGGATGCTTGGGGCTGGTGCACTGGGA
CGGCCCAGAGGGATGGTATGGGGAGGGAGGAGGGAGGAGGGTTCGGGATGGGGAACACAT
GTATACCTGTGGCGGATTCATTTTGGTATTTGGCAAAACTAATACAATTATGTAAAGTTT
AAAAATAAAATAAAATTAGAAAAA
>4279:1071813-1072030
CGCACAAGCGCGCGCACACACACACAGAATCATATTCACTAAAACATTTGAGAAGGGGTG
GATTGGAGATTTGTAGCATAGACTAACAAGCAGTCAGTTAAGCACACTTAACTATGGAGC
ACTATAGGGAAATTTCCATGGAACCTTGTCTCCCTCGATAGCATATCTAGAGGATCCCTT
CATGTTATGAGTCCACTTTACTGCCCCCAAGACTTGCG
>536:614089-614728
CTTTTCACTTTCATGCATTGGAGGAGGAAATGGCAACCCACTCCAGTATTCTTGCCTGGA
GAATCCCAGGGACGGTGGGGCCTGGTGGGCTGCAGTCTATGGGGTTGCACAGAGTCAGAC
ACGACTGAAGCGACTTAGCAGCAGCAAACGATTTCCCACTGCATTGTGAATAAAACCCAA
ATGCTGACTGTAGGTTATAAACCCTGAGTAGTCTTGGGCCTCATATCAAGCTGTTTCCCT
AAGAGCCCTACCATCATCACAAACCTAAGGGCAACTGTACTTGCAGTTCTCCCTGGCTTA
GGGACTCTTCTTCCAAATCTCCACTCTCTACTGAAAGTGCTATTCTTTCTGTACACACAA
GGGCTATTGCCTTGTGTCCTTTAAGTCAAAGTTTAAATAGTCACCTTCTCAGGCTGTCCT
TAGTGTGAAGACACCTGAGGTGTGAAGCAGCCCAGCCTCTACTGAGGGGCCTTTTCGAGG
AAGGGTGCGGCAGTGCCGGGGAAGGCTGGGACTTAGGTTGGTCCAGCCCCATGCTTGACC
ACTCAGTTTCTCAGCTATGAAGATGGATGGATGCCTGCTAGATGAGCAGGTATCTGGGCT
CCAGAGAACTCAAGGGTCCCAGGGAGAAAAAAAAAAAAAA
>85:47011183-47011454
GCCCATTTCCCACAAGCCCCTCTCCTCTTCCGGCGCGGCCGAGGCGCCGCCGACGGCTTC
CGGGTTTGGGCCTGGCTCCGCGACTGAGGCAGCGGCGGCGGAGTGGGGCACGGGAGGTGG
GAGCTGGGCACCGGCATGGACGTTTCGGGGCAGGAGACCGACTGGCGGAGCCCCACCTTC
CGGCAGAAGCTGGTCAGCCAAATCGAAAATGCCATGAGGAAGGCTGGCGTGGCCTTTCTT
ATATTAAAAAAAATAATAAAAATAAAAAAAAT
>536:52935-53207
CAGGGAGAGGGTGGGAAGATTTGGGAGAATGGCAATGAAACATGTAAAATATCATGTAGG
AAACGAGTTGCCAGTCCAGGTTCGATGCATGATGCTGGATGCTTGGGGCTGGTGCACTGG
GACGGCCCAGAGGGATGGTATGGGGAGGGAGGAGGGAGGAGGGTTCGGGATGGGGAGCAC
ATGTATACCTGTGGCGGATTCATTTTGATATTTGGCAAAACTAATACAATTATGTAAAGT
TTAAAAATAAAATAAAATTAGAGAAAAAAAAAA
>1314:206048-206551
TTTTTTTTTTAATTTTATTTTATTTTTAAACTTTACATAATTGTATTAGTTTTGCCAAAT
ATCAAAATGAATCCACCACAGGTATACATGTGTTCCCCATCCTGACCCCTCCTCCCTCCT
CCCTCCCCATACCCTCCCTCTGGGTCGTCCCAGTGCACTAGCCCCAAGCATCCAGTATTG
TGCATCGAACCTGGACTGGCAACTCGTTTCTTACATGATATTTTACATGTTACAATGTCA
TTCTCCCAAATCTTCCCACCCTCTCCCTCTCCCACAGAGTCCATAAGACTGTTCTATACA
TCAGTGTCTCTTTTGCTGTCTCGTACACAGGGTTATTGTTACCATCTTTCTAAATTCCAT
ATATATGCGTTAGAATACTGTATTTATGTTTTTCCTTCTGGCTTACTTCACTCTGTATAA
TAGGCTCCAGTTTCATCCACCTCATTAGAACTGATTCAAATGTATTCTTTTTAATGGCTG
AGTAATACTCCATTGTGTATATGT
>422:1583746-1584158
TTTTTTTTTTTTTTTTTTTTTATTTTATTTTTTTTTTTTTATTAGTTTTGCCAAATATCA
AAATGAATCCTCCACAGGTATACATGCGCTCCCCATCCCGAACCCTCCTCCCTCCTCCCT
CCCCATACCATCCCTCTGGGCCGTCCCAGTGCACCAGCCCCAAGCATCCAGCATCATGCA
TCGAACCTGGACTGGCAACTCGTTTCCTACATGATATTTTATATGTTTCATTGCCATTCT
CCCAAATCTTCCCACCCTCTCCCTCTCCCACAGAGTCCATAAGACTGTTCTATACATCAG
TGTCTCTTACAGAGTGAAGTAAGCCAGAAGGAAAAACATAAATACAGTATACTAACGCAT
ATATATGGAATTTAGAAAGATGGTAACAATAACCTGGTGTACGAGACAGCTAA
>85:47798525-47798654
ATAAGGTGGCAAAGTATTGGAGTTTCAGCTTCAGCATCAGTCCTTCTAGTGAATGTAAGT
GTTGATTTATTTTAGGATTAACTGGTTTGATCTCCTTGCTATCCAAGGGACTCTCAAGAG
TTTTCCATAA
>85:47846938-47847336
GTCACCTCTTCTTAATATCTTCTGCTTCTGTTAGGTCCATACCATTTCTGTCCTTTATCG
AGCCCAGCTTTGCATGAAATGTTCCTTTGGTATCTCTGATTTTCTTGAAGAGATCTCTAG
TCTTTCCAATTCTGTTGTTTTTCTCTTTTCTTTGCATTGATTGCTGAAGAAGGCTTTCTT
ATCTCTTCTTGCTATTCTTTGGAACTCTGCATTCAGATGTTTATATCTTTCCTTTTCTCC
TTTGCTTTTGGCTTCTCTTCTTTTCACAGCTATTTGTAAGGCCTCCCCAGACAGCCATTT
TGCTTTTTTGCATTTCTTTTCCATGGGGATGGTCTTGATCCCTGTCTCCTGTACAGTGTC
ACGAACCTCATTCCATAGTTCATCAGGCACTCTAGCTAT
>85:47837872-47844691
AGTGATTTTGGAGCCCAAAACAATAAAGTCTGACACTGTTTCCCCATCTGTTTCCCATGA
AGTGATGGGACCAGATACCATAATCTTAGTTTTCTGAATATTGAGCTTTAAGCCAATTTT
TTTCACTCCTCTTTCACTTTCATCAAGAGGCTTTTTAGTTCCTCTTCATTTTCTGCCATA
AGGGTGGTGTCATCTGCATATCTGAGGTTACTGACTTTCTCTTGGCAATCTTGATTCCAG
CTTGTGCTTCTTCCAGCCCAGCGTTTCTCATGATGTACTCTGCATATAAGTTAAATAAGC
AGGGTGACAATATGTGGCCTTGACGTACTCCTTTTCCTATTTGGAACCAGTCTGTTGTTC
CATGTCCAGTTCTAACTGTTGCTTCCTGACCTGCATATAGATTTCTCAAGAGGCAGATCA
AGTGGTCTGGTATTCCCATCTCTTGAAGAATTTTCCACAGTTTATTGTGATCCACACAGT
CAAAGACTTTGGCATAGTCAATAAAGCAGAAATGGATGTTTTTCTGGAACTCTCTTGCTT
TTTCGATGATCCAGCAGGTGTTGGCAATTTGATCTCTGGTTCCTCTGCCTTTTCTAAAAC
CAGCTTGAACATCTGGAAGTTCACGGTTCATGTATTGAAGCCTGGCTTGGAGATTTTGAG
CATTACTTTACTAGCGTGTGAGATGAGTGCAATTGTGCGATAGTTTGAGCATTCTTTGGC
ATTACCTTTCTTTGGGATTGGATAGAAAACTGACCTTTTCCAGTCCTGTGGCCATTGCTG
AGTTTTCCAAATTTGCTGACATATGAAGAGCAGCACTTTCACAGCATCATCTTTCAGGAT
TTGAAATAGCTCAACTGGAATTCCATCACCTCCACTAGCTTTGTTTGTAGTAATGCTTTC
TAAGGCCCACTTGACTTCACATTCCAGGATGTCTGGCTCTAGGTCAGTGATCACACCATC
GTGATTACCTGGTTCATGAGGATTTTTTTGTATAGGTCCGTGTATTCTTGCCGCCCCTTC
TTAATCTTCTAATCTTCCTTCTGTTAGGTCTTCTAATCCTCTGCTTCTGTTAGGTCCATA
CCATTTCTGTCCTTTATCGAGCCCATCTTTGCATGAAATGTTCCCTTGGTGTCTCTAATT
TTCTTGAAGAGATCTCTAGTCTTTCCCATTCTGTTTTTTTCTTCTATTTCTTTGCATTGA
TCGCTGAGGAAGGCTTTCTTATCTTTCTTTGCTATTCTTTGGAACTCTGCATTCAAATGG
GTGTACCTTTCCTTTTCTCCCTTGCTTTTTTCTTCTCTCCTTTTCACAGCTCTTTGTAAG
GCCTCCTCAGACAGCCATTTTGGTTTTTTTTTTTGCATTTCTTTTCCATGAGGATTGTCT
TGATCCCTGTCTCCTGTACAATGTCATGAGCCTCCATCCATAGTTCATCAGTTACTCTGT
CTATCAGATATGGTTCCTTAAATATTTTTCTCATTTCCACTGTATAATCATAAGGGATTT
GATTTAAGTCATACCTGAATGGTCTAGTGGTTTTCCCTACTTTCTTCAATTTCTGTCTGA
TTTTGGCAATAGGGAGTTCATGGTCTGAGCAACAGTCAACTCCCACTCTTGTTTTTGCTG
ACTGTATAGAGCTTCTCCACTTTGGCTGCAAAGAATATAATCAATCTGATTTTGGTGTTG
ACCATCTGGTGATGTCCATGTGTAGAGTCTTCTCTTGTGTTGTTGGAAGAGGGTGTTTGT
TATGACCAGTGTGTTCTCTTGGGAAAACTCTATTAACTTTTGCCCTGCTTTATTCCATAT
TCCAAGGACAAATTTGCCTGTTACTCCAGGTGTTTCTTGACTTCTTACTTTTGCATTCCA
GTCCCCGATAATTAAAAGGACATCGTTTTTGGGTGTCAGTTCTAAAATGTCTTCTAGGTC
TTCATAGAACCGTTCAACTTCAGCTTCTTCAGCATTATTGGTTGGGGCATAGGCTTGGAT
TACCGTGATAGTGAATGGTTTGCCTTAGAAATGAACAGAGATCATTCTGTCGTGAAGAGA
TACCCCACGTCCAAGGTAAAAGAAACCCAAGTGAGATGGTAGGTTTTGTGAGAGGGCATC
AGAAGGCAGATAAACTGAAAACATAATCACAGAAAACTAGACAATCTGATCACATGGACC
ACAGTCTTGTCTAACTCAGTGAAACTAAGCCATATCATGTGGGGCCACCCAAAACGGATG
GGTCATGTTGGAGAGGTCTGACAGAATGTGGTCCACTGAAGAAGGGAATGGCAAACCACT
TCAGTATTCTTGTCTTAAGAACCCCATGAACAGTATGAAAATGCAAAATGATAGGATACT
GAAAGAGGAACTCCTCAGGTCAGTAGGTGCCCAATGTGCTACAGGAGACCAGTGGAGAAA
TAACTCCAGAAAGGATGAAGGGATGGAGCTAAAGCAAAAACAATACCCAGTTGTGGATGT
GACTGGTGATAGAAGCAAGGTCCAATGGTGTAAAGAGCAATATTGCATAGGAACCTGGAA
TACTAAGTCCATGAAGAAGTGAAGTGAAGTTGCTCAGTCATGTCCGACTCTTTGCAACCC
CATTGACTGTAGCCCACCAGGCTTCTCAGTCCATGGGATTTTTCAGGCAAGAATACTGGA
GTGGGTTGCCATTTACTTCTCCAGGGGATCTTCCCAACCCAGGGATCAAACCTGGGTTTC
CCACATTGTAGGCAGATGCTTTACCCTCTGAGAATCAAGGCAAATTGGAAATGGTCATAC
AGGGGATGGCAAGAGTGAACATAAACATTCTAGGAATCAGCGAACTAAAATGGACTGGAA
TGGGTGAATTTAACTCAGATGACCATTATATCTACTACTGTGGGCAGGATTCCCTTAGAA
GAAATGGAGTAACCATCATGGTCAACAAAAGATTCTGAAATGCAGTACTTGGATGCACTC
TGAAAAATGACAGAATGATCTCTGTTCATTTCCAAGGCAAACCATTCAAATACCCACAAT
ATCCAACAATTAAAAAAGAGAGAAAGTTTCTAGGAGTATGACTCTTCTTGCATCCTTAAG
ATGGCAAACTGCTGGCACCAAGACTGGAATGATAGGTGAATACTGGGAGTCACAGTTACT
GAATCAGAGATGTATGAGTGGAAACTTCTGTAGGAACCAGTGTCTGGATAGGAAAACCTG
AATAGTAATTGATGAATACCTGGAGGTTTACAGTGGAAAAATCTGAGTTAATTCTACTCA
GGTGTTATCAGAGCCTAACTGACCTAGGAGAAAAGTAACATCCAATTCATGATAAATACT
TAAAAAACAAACAAACAAAAAAACTATACTCAGCCTATCATTTTCATAATACATAATATC
AGAGAGAAAGAAAGAAAAAATCCTGAAAGAAGCCTTAGGAAAAAACACATCACTTATAGA
TCAAAGCCAAGAATTATATTTTACTTCTTAAAAACCATTTAATCAAGAGGAGAGTAGACT
GTAATATTTAAAATGACAAGACAGGAAAACTACCAACCAGAATTTCTGTACCTCAAAAGT
ATATTTCAAAAGTAAAGGAGAAATATTTTCTCAGACAAAAAATTAAGGGTATTAGTTGCC
AGTAGACCAGCTTTTCAATAAATGTTAAAAGAAATCCTTTAGAACTAAAGAAAATAATAT
AGGTCAGAAACTCAAGTCCAAACAAATACCCACAGAAAAGAGCATTAGAAAGAAATAAGT
GAAGGAAAAATTTAAATATATATATATATATATATATATTTCTCATTCTTTACTTAACAG
ATAACAGTTCAAAATAATAATAGCAACAAAGTATTAGGAGAAGTAAACATATGTATATTT
CATATATATATGTGTGTATTTGTATACATATATATGGTTCTGTATGCTTAATACAAGTGA
AATAAATTGCATGATAAAAGGAACAATAGGGAGGAATTAGGTTCATTTTGTTGTTACAAG
AACATTACGTGTGTAGTGTTGTAGTGGTATTTGAAAGATGACTTAAATTACAGTTGACCT
TTGAATAACATGGGTTTAAACTATGTGGGTCCATATATGCCTACATTTTTTTTTTTTTCA
GTGAATACACATCACAGTACTCCACAATCCACAGCTGGTTGAATCTACAGTTGTGGATCC
ATGGATATGGAGGACCAACTGCAGATTTTAAACCCTGAGGGGACAGGAGGAGATCAGGAC
TTCTAATTCCCACTTAGTTCAGGGATCCATTATATTTGTAATGTATATTGCAAACTCTAG
GGCAACCAATAAAAAAGTAAAAAATGAAAAAAACCAAAAACAGAACACAAATCATGCTGA
GAAAGAAGAAAAAATAGAATCATAACATACTCCAATAAAACCACAAAAGTCAGAGAAATT
GTGGAACATAAAAATAAGAACAATAATCAATGACAACAAAAAGAAAACAGTTATAAATAC
GGTAGATATTAATTCAACAATATCAGTAATCACACTGAATGTCAGTGGTCTAAATATACC
ATTTAAAAGACAGAGATTCAGAGTGCATAAAAACACAAGTGCCAACTGTAAGCTGTCTAT
AAGAAACCCACTTTAAATATAAGGATACATATATATTAAGTGTGAATTAAAAATATTCTC
TAACATAAATCAAAAGAAAGCATGAATGACTATAGTAATTCCAGACAAAACAGTCTTTTA
AGGATGAATCATTATCAGATATATGTATGAGCATTAAGAAAGAGTAAATTCTCCCAAAAA
AGCCTAGAGATAACCCTTCACATATATGTACCTAACAACAGAGTGTCAAATCAAATAATG
CAAAAAAGAAAATAATTGCAGAGAGAAATAGAATAATCTACTCTGATGGTTGGAGACTTC
AATGCCCCTCTATTAGAATTGGTCTTGGATCTGACTGGGGAAAAAAATAGCTATAAAATG
ATAATTTAGGAAACTCAAATATGGACAGTATATTAGATAATAGTGTTATTCAAGGTTACA
TTTCCTAATTTTAATCACTGTATTGTAGGTATATAACAGAATGCCCTTGTTCCATAAAAA
GGAATATTCACTAAATTATGCTCAAGTGTTTCAGGAAAAAAATTGTACACACACATACAG
CCAAACTCATACATGAAAAGGAAAAACACAGCAAGAAGAATGGGAGAGTGAGAGAGAGAG
AAACAGAAAGACAGAGATGAGGAGATATTAGAGTAAATAACACAAGATATAAATATAGGT
ACATGCTGAGTGACTGAACTGAACTGAACATTCCTGCTTGTTCAGCCGCTTCAGTTATGT
CTGACTCTGTGACCCAATGAACTGTGGCCTGAGAAGCTCCTCTGCCCATGGGATTTTTCA
GGCAAGAATACTGGAGTGGGTTGCCATCCCTCCTCCAGGGGATCTTCCTAACCCAGGGAT
CAAAATGCATCTCCTGCACTGCAGGCAGATTCTTTACTCACTGAGCCTTTTGTAAAACCC
ATAAATAGAGGTATATCTGGGCAGTTCAGTTCAGTCGCTCTGACATGTCCAACTCTTTGC
GACCCCATGAATCACAGCATGCCAGGCCTCCCTGTCCATCACCATCTGCCGGAGTCTACC
CAAACCCATGTCCATTGAATTGGTGATGCCATCCAACCAACTCATGCTCTGTCGTCCCCT
TCTCCTCCTGCCCCCAATCCCTCCCAGCATCAGAGTCTTTTCCAATGAGTCAACTCTTCA
CATGAGGTGGCCAAAGTACTGGAGTTTCAGCTTTGGCATCATTCCTTCCAAAGAACACCC
AGGACTGACCTCCTTTAGAATGGATTGGTTGGATCTCCTTGCAGTCCAAGGGACTCTCAA
GAGTCTTCTCCAACACCACAGTTCAAAAGCATCAATTCTTTGGTGCTCAGCTTTCTTCAC
AGTCCAACTCTCACATCCATACATGACCACTGGAAAAACCATAGCCTTGACTAGACAGAC
ATTTGTTGGCAAAGTAATGTCTCTGCTTTTGAATATGCTATCTAGGTTGGTCATAACTTT
CCTTCCAAGGAGTAAACATCTTTTAATTTCATGGTTGCAATCACCATCTGCAATGGCATA
GGAATGGCCAAGAGGATCTACCCCATATCCAACGTCAGGGGCGGTAGCCATGAGGAGATA
CTCCACATCTAAGATCTGGGCAAAAGGTATCTAATTGTTTCTTGTACTATTCTTGCAGCT
TTTCTGTAGATTTTATGTTAAATTCAGTTCAGTTCAGTTCAGTTCAGTTGCTCAGTCATG
TCCAGCTCTTTGTGACCCCGTGAACCACAGTACTCCAGGCTTCCCTGTCCATCACCCACT
CCCAAAGTCCACCCAAACCCATATCCATTGAGTCAGTGATGCCACCCAACCATCTCATCC
TCTGTCATCCCCTTCTCCTCCTGCCCTCAATCTTTCCCAGCATCAGGATCTTTTCAAATG
AGTCAGCTCTCTGCATCAGGTGGCCAAAATATTGGAGTTTCAGCTTCAACGTCAGTCCTA
CCAATGAACACCCAGGACTGATCTCCTTTAGGATGGACTGGTTGGATCCCTTTGCAGTCC
AAGGGACTCTCAAGAGTCTTCTCCAACACCGCAGTTCAAAAGCATCAATTCTTTGGTGTT
CAGCTTTCTGTATAGTCCAACTCTCACATCCATACATGACCACTGGAAAAACCATAGCCT
TAACTAGACGGACCTTTGTTAGCAAAGTAATGTCTCTGCTTTTTAATATGCTATCTAGGT
TGGTCATAACTTTCCTTCCAAGGAGCAAGTGTCTTTTAATTTCATGGCTGCAATCATGAT
CCTCAGTGATTTTGGAGCCCAGAAAAATAAAGTCAGCCAC
>19:43394323-43396643
AGGTTTGTCATAGCTTTTCTTCCAAGGAACAAGAATATTAATTTCATGGCTGCAGTCATC
ATCTGCAGTGATTTTGGAGTCCAAGATAATAAAGTCTGTCACTGTTTCCATTGTTTCCCC
ATCTATTTGCCATGAAGTGATAGGACCTGATGCCATGATCTTAGTTTTTTTGAATGTTGA
ACTTTAAGCCAACTTTTTCACTCTCCTCTTTCACTTTCATCAAGAGGCTTTTTAGTTCCT
CTTAGCTTTCTGCCATAAGGGTGGTGTCATCTGCATATCTGATGTTATTGATGTTTCTCC
TAGCAATCTTGATTCCAGCTTGAGCTTCATCCAGCCTGTCATCTCATGATGTACTCTGCA
TATAAGTTAAATAAGCAGGGTGACAATATACAGCCTTGATGTACTCCTTTCCCAATTTGG
AACCAGTTTGTTGTTCCATGTCTGGTTCTAACTGTTATTTCTAGACCTGCATATAGCTTT
CTCAGAAGGCAGGTAAGGTGGTTTAATATTCCTATCTCTTTAAGAATTTTCCAGTTTTCT
GTTATTCACATAGTCAAAGGCTTTGGCTCAGTCAATGTTTTTCTGGAACTCTCTTGCTTT
TTTGATGATCCAATGTATGTTGGCAATTTGATCTCTGGTTCCTCTGCCTTTTCTAAACCC
AGCTTGAACATCTGGAAGTTCCGGTTCACATCTTGTTGAAGCCTAGCTTGGAGAATTTTG
AGCATCACTTTGCTAGCATGTGAAATGAGTGCAATTGTGAGGTAGTTTAAACATAATAGC
ATTCTTAATACTAATGTTATTCAAAGTTCTGGGAAAGTGAGGCCTTAATGGAGAGAAGCA
GCCCGCAGGAGCTGGAGGACAAGCTGTAAGTGAGGTTATTGGTGGGGGAGCGATGTAAAT
ATATTATTTGATAGTATATAATCATCTTCTTGTAGAAATAAAAATTAAGCCAGGAAAAAA
TAAATACATTAGTTAGATATAAAGGAGAAGAGAAAATTGGAAGGAGAAGCATAATACTTA
TATTTTTGCCCAACCATTGTGTTTGGACAGAATTTGGAGAGAGGATTATGCTAATTTATT
TAAAGTGAAAAATTAAGATGTTAGATACTGGATCCCAGCTATCCTTTTGGCATTCCCATT
CACTGCAGTCTGTTTCTCTTGCATACCACTTCTTCAACTCCTGCACTAAGGCTACAAACC
TTAATGTAAGAAGTATAGACTCAGAGGAAATTTCAGCACTCTCAGTGGTTTATAAAACCT
TCAGGATTTATTTCTCCCTGGGACTAGGTGGGAGTAAGAACAGCTCTGTTCACAACAATA
AACATTAACAAGATGACACAAGCATGTCTTGAAAAATGAAAAATTCAAGTAATGCAGTGA
AAGAGAAAGTCACTCAGTCATTTCTGACTCTGGAGTGGATAGCCTTTCCCTTCTCCAGGG
GATCTTCCCAACCCAGGGATCGGACCCTTGTCTCCTGTATTGCAAGTGGATTTTTCACCA
GCTGAGCCACAAGGGAAACCCAAGAATGCTGGAGTGGGTAGCCTATCCCTTTTCTAGAGG
ATCTTCCTGACCCAAGAATTGAACCGGGGTCTCCTGAATTGCAGGCAGATTCTTTACCGA
CTGAGCTATCAGGGAAAAGTAACTCAGAGAACAAAATTATTTTTCTAAAATTTGATATAG
TTGGAAATATGAAGACTTCCTTACTATGTATAAATGTGTTCTATGTATAAATTTATTACT
GTAATATAATTATAAACATGTAATATGTTATAAAATATTATATCAGATCAGATCAGTCGC
TCAATCGTGTCTGACTCTTTGCAACCGCATGAATCGCAGCACGCCAGGCCTCCTGTCCAT
CACCAACTCCCAGAGTTCACTCAGACTAACGTCCATCGAGAGTGATGCCATCCAGCCATC
TCATCCTCTGTCATCCCCTTCTCCTCCTGCCCCCAATCCCTCCTAGCATCAGAGTCTTTT
CCAATGAGTCAACTCTTCGCATCAGATGGCCAAAGTACTGGAGTTTCAGCTTTAGCATCA
TTCCTTCCAAAGAAATCCCAGGGCTGATCTCCTTCAGAATGGACTGGTTGGATCTCCTTG
CAGTCCAAGGGACTCTCAAGAGTCTTCTCCAACACACAGTTCAAAAGCATCAATTCTTTG
GTGCTCAGCCTTCTTCACAATCCAACTCTCACATCCATATATGACCACAGGAAAAACCAT
AGCCTTGACTAGACAAACCTTTGTTGGCAAAGTAATGTCTCTGCTTTTGAATATGCTATC
TAGGTTGGTCATAACTTTCCTTCCAAGGAGTAAGCGTCTTT
>740:577218-578393
TTTTTTTTTTTTGTACTTTATTATTTTTTTTTAATTTTATTTTATTTTTAAACTTTACAT
AATTGTATTAGTTTTGACAAATATCAAAATGAATCCACCACAGGTATACATGTGTTCCCC
ATCCTGAACCCTCCTCCCTCCTCCCTCCCCATACCATCCCTCTGGGTCGTCCCAGTGCAC
TAGCCCCAAGCATCCAGTATCGTGGATCGAACCTGGACTGGCAACTCGTTTCTTACATGA
TATTTTACATGTTACAATGTCATTCTCCCAAATCTTCCCACCCTCTCCCTCTCCCACAGA
GTCCATAAGACTGTTCTATACATCAGTGTCTCTTTTGCTGTCTCGTACACAGGGTTATTG
TTACCATCTTTCTAAATTCCATATATATGCGTTAGAATACTGTATTTATGTTTTTCCTTC
TGGCTTACTTCACTCTGTATAATAGGCTCCAGTTTCATCCACCTCATTAGAACTGATTCA
AATGTATTCTTTTTAATGGCTGAGTAATACTCCATTGTGTATATGTACCACAGCTTTCTT
ATCCATTCATCTGCTGATGGACATCTAGGTTGCTTCCATGTCTTGGCTATTATAAACAAT
GCTGCGATGAACATTGGGGTACACGTGTCTCTTTCCCTTCTGGTTTCCTCAGTGTGTATG
CCCAGCAGTGGGGTTGCTGGATCATAAGGCAGTTCTATTTCCAGTTTTTTAAGGAATCTC
CACACTGTTCTCCATAGTGGCTGTATTAGTTTGCATTCCCACCAACAGTGTAAGAGGGTT
CCCTTTTCTCCACACCCTCTCCAGCATTTATTATTTGTAGACTTTTGGATCACAGCCATT
CTGACTGGTGTGAAATGGTACCTCATAGTGGTTTTGATTTGCATTTCTCTGATAATGAGT
GATGTTGAGCATCTTTTCATGTGTTTGTTAGCCATCTGTATGTCTTTTTTGGAGAAATGT
CTATTTAGTTCTTTGGCCCATTTTTTTGGAAATAAAAACAAAAATAAACAAATGGGACCT
AATTAACCTTAAAAGCTTCTGCACATCAAAGGAAACTATTAGCAAGGTGAAAAGACAGCC
TTCAGAATGGGAGAAAATAATAGCAAATGAAGCAACCGACAAACAACTAATCTCAAAAAT
ATACAAGCAACTCCTACAGCTAAACTCCAGAAAAAT
>740:758376-759442
GGGGTCACAAAGAGTTGGGCAATACTTAGCGACTGAACAATAGCAAAGTGGATATAATAT
CTACATTTAAATTTTTATTAGATGCATAATATTCCATTTCATACCATGAATAATTAGCCA
AGTCTTACTGATGAATTATTAGTTTCAAATCCTTTTTTTACACTTAGATTAAAATCTAAG
TGTAAGATACATTTTATATGTAAATTGGAATCTGCTGCCAATTATATTTCTTGAGAATTC
CTTCTTGTGGAACCTTTGTGTCTGAAGCTATTATGTTGAATGTGTTTACTCATTCCTTTA
AAATATTTTGTTTAGCAAAATGTTAAAATAATAGATTTTTTGTTTCAAAATGACAAGTTT
AGAACATGTGTTTTACCTCATTGATATCTTAAAAAAGTAAGAAAATCTTTTAAAATAACT
AAAAAGGAGAGTAGGGGTACTCTCAACAAATTAAAAAAATATAAGAGTAGTTGAATAATA
TTATATATATTGTATTTGAAAGTTAATAATATAGGCTGTTTATCTCTTGATATGAATGCA
TACACAGCTACCTAATTCTTTCCAATGACTTCATATGACTTCATAGTATTCTATTTCCTA
CATCTAACATAAATTATATCCTAAAATTGACTTTGAAGAATGTTTCCAATTAATATTCTA
TTAAACACCATAATAAATATCAATGTGTAAATCTTACTGCTTTGGGTGATTGTAACTATA
GATTATAGATTTAGCAATTGCTGTATAAAAGACATCATGCTTTTTACCAAAGTGTCTAAA
AAACAACATACTTTCACCAAACATATATTTCTCTACACCTGGAAATTGAGAAGTTATCCA
AATTTTTAATTTTGTCAAATAAGTAGGTGGTAAATCATATTCATTCTCATTGTGTTTAAC
ATTTCTGAATACAGAACTAGTATATTTTATATTTTTCATTCCCTAGTTTTTAAATATAAT
TTGCTACCAATAATATATGCTAATATTATACCATTTAATTTTGTAAATTTTTGAAATTCA
AATAATGATGCCATGTTACATAATTCTGTAATTTGTTTTATTCACTC
>19:43832622-43832731
GGGAACACATGTATACCTGTGGTGGATTCATTTTGATATTTGTCAAAACTAATACAATTA
TGTAAAGTTTAAAAATAAAATAAAATTTAAAAAATAAAAAATAAAAAATA
>85:48333576-48334036
TGAAGTAAGCCAGAAGGAAAAACATAAATACAGTATACTAACGCATATATATGGAATTTA
GAAAGATGGTAACAATAACCCGGTGTACGAGACAGCAAAAGAGACACTGATGTATAGAAC
AGTCTTATGGACTCTGTGGGAGAGGGAGAGGGTGGGAAGATGTGGGAGAATGGCAATGAA
ACATGTAAAATATCATGTAGGAAACGAGTTGCCAGTCCAGGTTCGATGCATGATGCTGGA
TGCTTGGGGCTGGTGCACTGGGACGGCCCAGAGGGATGGTATGGGGAGGGAGGAGGGAGG
AGGGTTCGGGATGGGGAACACATGTATACCTGTGGCGGATTCATTTTGATATTTGGCAAA
ACTAATACAATTATGTAAAGTTTAAAAATAAAATAAAATTGGAAGAATAAAAAATAAATA
AAGAAAGAAAGAAAGAAAAACAACAAAAAAATAAATAAAAT
>85:48778186-48778718
AAGTAGGTATCCTGCTCTCCTGCCCAGTTGTTTCTCTGGATTCAGACAGTTCATAAATAA
TATCTCATCTTTGACAGAAAAATATATCTCCCTTATTGACACTGCATTAATATTTTTTGT
TCCCCATTAGCTGGAATCACTAACTTGATGGAGTTTGTTTTCATGGTGCCACACAGAAAT
AAGAGGTCACTTCCTACCTCTCCTTCTGAAGGCCAGAGTAAGTATGAGAATCCTATGTGG
TGACATATTTTCAGGAGACAGCAACATTTAGTGCAGTCTAGAGCAAGCAAGTTGGGAGAA
GTGTTGTTTTCAGACACACTAAATTATCTGACTCTTTGCGACCTCATGGACTATAACACA
CAGGCTCCTCTCTTCTCCACTATCTCCTGGAGTTTGCTCAAATTCATGTCCATTGACTCA
GTATTGCTATCTAACCATCTCATACTCTGCCACCCCCTTCTCCTTTTGCCATAGGGAAAG
TATGTCAGTTTGGAAAAAAAAAAAAAGAAGAACCTTCCATTGTACTTTTATTT
>19:44374920-44376780
TCCCATCCTTTTTTGTACATAAATCTGTATTTTTAACACAACACCTTTTAGTATGGAGAA
AACAAAACTAACTACCCGTATAACCCTGTTGATACATACCTGTTGGGGGAAACAAAACTA
GTAAGATGTATGGAAATCAGAAAGTTCAAACTGTATCTAAAAGCCTCAAAAGGAAAAACG
AAAACCTCTCTCCTCTCATACTCCCTTCACCTTCTCCTCAAGGGTAGTTGTCCTTTATAG
TTTCTTATGATTCTGGACATTGAGGTTTTCTATACCTAAATACATATATTCAATCATAAT
TTTACACATAAAGATTTCATATTAAGCATCCTCTTTTCTACATTTACTAAAATATGTTCT
AGAGGTTTTTCCATCTATTTATATAGTGATATAACTCATTCTGTTTGAGTACTATTTTGT
GCGAACTTGTGTTCAATCTGTACCCCGCTGAAGAAACTACACTCCTTTATTGCTGCTGGT
GGTGTTGATATTACACACAAAGCAACAATGAACACATTTGGACATAAATTTCAGTGAACT
TCTTCAAGTATATTCATGGTAAACTAATTTGCTAATGACTCAAAAATATATCGTCTCTAG
ACTTTCTCTTGGAATCATTCTTTCTCAGAAGTTCCCTAAAGGCCTCCCACTTGCTAGTCA
ACATACACTTATTGAATAGGATTATTTGCATTAGCTTGGATGAGCAGAGATTTATACTCT
GGAAATTTCATATCATTGTGTTTCATATCAAAAATCAAAATATCTTTATTATCTACATGG
GCTTTTTCCCTTAATATTTTAAAAGATTTTTAAAATATATTATTAATATAAAATATATTA
ATACATATACTTAAATATCTAAGTATATTATTATATATTTAAGATATATCTAATATATAT
ATCTAATCATATATCTAATCATTCTGAGAAAGAATGATTCCAAGAGAAAGTCTAGAGGTG
ATATACTTTTGAGTCATTAGCTAATAAATTTACCATGAATATACTTACAGAAGTTCACTG
AAATTTATGTCCAAGTGTGTTCATTGTTGCTTTGTTGTAATATCAATCACCTCAGATATA
CAGATGCCACCACCCTTATGGCAGAAAGTGAAGAAGAACTAAAGAGCCTCTTGATGAAAG
TGAAAGAGGAGAGTGAAAGAGTTGGCTTAAAGCTCAACATTCAGAAAACTAAGATTATGG
CTTCCAGTCCCATCACTTCATGACAAATAGATGGGGAAACAGTGGAAACAGTGGCTGACT
TTATTTTCCTAGGCCCCAAAATCACTGCAGATGGTGATTGCAGCCATAAAATTAAAAGAC
ACTTACTCCTTTGGAGGAAAGTTATGACCAACCTAGACAGCATATTAAAAAGCAGAGACA
TTACTTTGTCAATGAAGGTCCATCTAGTCAGTTCACTTCAGTTCAGTCACTCAGTCGTGT
TGGACTCTTTGTGACCCCATGAACCACAGCACACCAGGCTTCCCTGTCCATCACCAACTC
CTGGAGTCCACCCAAACCCATGTCCATCAAGTCGGTGATGCCATCCAACCACTTCATCCT
GTCATCCCCCTCTGCTCCAACCCTCAATCTTTCCCAGCATCAGGGTCTTTTCAAATGAGT
TAGCTCTTTGCAACAGGTGGCCAAAGTATTGGAGTTTCAGCTTCAACATTAGTCCTTCCA
ATGAACACCCAGGACTGATCTCCTTTAGGATGGACTGGTTGGATCTCCTTGCAGTCCAGG
GGACTCTCAAGAGTCTTCTCCAACACCACATTTCAAAAGCATCAATTCTTCAGCGCTCAC
CTTTCTTTATAGTCCAACTCTCACATCCATACATGACCACTGGAAAAACCATAGCCTTGG
C
>85:49196794-49196853
GTTTTTTGGAGAAATGTCTATTTAGTTCTTTGGCCCATTTTTTGATTGGGTCGTTTATTT
>740:1910062-1910213
AAGGTATGGGGAGGGAGGAGGGAGGAGGGTTCGGGATGGGGAACACATGTATACCTGTGG
CGGATTCATTTTGATATTTGGCAAAACTAATACAATTATGTAAAGTTTAAAAATAAAATA
AAATTGGAAGAATAAAAAAAAAAAAAAAAAAT
>740:2473901-2474870
ATTACCTTAAACGTAAATGGGTTGAATGCCCCAACCAAAAGACAAAGACTGGTTGAATGG
ATACAAAAACAAGACCCCTACATATATTGTCTACAAGAGACCCACCTCAAAACAGGGGAC
ACATACAGACTGAAAGTGAAGGGCTGGAAAAAGATTTTCCATGCAAATTGGGACCAAAAG
AAAGCAGGAGTCACAATACTCGTATCAGATAAATCAGACTTTAAAACAAAGGCTGTGAAA
AGAGACAAAGAAGGTCACTACATAATGATCAAAGGATCAATCCAAGAAGAAGATATAACA
ATTATAAATATATATGCACCCAACATGGGAGCACCACAGTATGTAAGACAAATGCTAACA
AGTATGAAAGGAGAAATTAACAATAACACAATAATAGTGGGAGACTTTAATACCCCACTC
ACACCTATGGATAGATCAACTAAACAGAAAATTAACAAGGAAACACAAACTTTAAACGAT
ACAATAGACCAGTTAGACCTAATTGATAGCTATAGGACATTTCATCCCCCCCCCCCAAAA
AAAAAAGACTGCTCACTATGGCAATTATTGAAGCTGACTTAGGGTGACATAGAGGCTTAT
TTCCCTTTACCCTTCTGAGTTCTTAGCTGAGGATCTCTGTAAGAAATGACAGAATAGCAG
GACAAAATCAAACAGAAGTTTATTAACATAAAAAATAAAATCAAATAAAAAGGAAGCAAA
TTCTAACACAGATTACAACATAGATAGACCTTGAAAATAGCTAAATGGAATAAGCCCAGT
CACAAAAGAACAAATACTGTGTGATTCCACTTAAAAAAAAGAAAAAAAAAATAGGGGGTA
CTCTTTCTACCTCTTTCTAATGTCTATGTCAAAAGCTTTCTCTATCCTTTCACTTTAATA
AAATATATGCTGCACGAAAATAAATAAATAAATAAAATAAAACCCTTAGGATGAATGACC
TTTAAAAAAA
>19:45974707-45975053
TTTTTTTTTTTAAACTTTACATAATTGTATTAGTTTTGCCAAATATCAAAATGAATCTGC
CACAGGTATACATGTGTTCCCCATCCTGAACCCTCCTCCCTCATCCCTCCCCATACCATC
CCTCTGGGTCGTCCCAGTGCTCTAGCCCCAAGCATCCAGTATCGTGCATCAAACCTGGAC
TGGCATCTCGGTTCATACATGATATTTTACATGTTTCAATGCCATTCTACCAAATCTTCC
CACCCTCTCCCTCTCCCACAGAGTCCATAAGACTGTTCCATACATCAGTGTCTCTTTTGC
TGTCTCATACACAGGGTTATTGTTACCATCTTTCTAAATTCCATATA
>638:2700110-2700780
TTTTTTTTTTCTTCCAATTTTATTTTATTTTTAAACTTTACATAATTGTATTAGTTTTGC
CAAATATCAAAATGAATCCTCCACAGGTATACATGCGCTCCCCATCCCGAACCCTCCTCC
CTCCTCCCTCCCCATACCATCCCTCTGGGCCGTCCCAGTGCACCAGCCCCAAGCATCCAG
CATCATGCATCGAACCTGGACTGGCAACTCGTTTCCTACATGATATTTTATATGTTTCAT
TGCCATTCTCCCAAATCTTCCCACCCTCTCCCTCTCCCACAGAGTCCATAAGACTGTTCT
ATACATCAGTGTCTCTTTAGCTGTCTCGTACACCAGGTTATTGTTACCATCTTTCTAAAT
TCCATATATATGCGTTAGTATACTGTATTTATGTTTTTCCTTCTGGCTTACTTCACTCTG
TACAATAGGCTCCAGTTTCATCCACCTCATTAGAACTGATTCAAATGTATTCTTTTTAAT
GGCTGAGTAATACTCCATTGTGTATATGTACCACAGCTTTCCTATCCATTCATCCGCTGA
TGGACATCTAGGTTGCTTCCATGTCTTGGCTATTATAAACAGTGCTGCGATGAACATTGG
GGTACACGTGTCTCTTTCCCTTCTGGTTTCCTCAGTGTGTATGCCCAGCAGTGGGATTGC
TGGATCATAAT
>399:3299916-3300016
ATTTTTTTTTTATTTTTGTATAATAAAGTTTTATTAAAGTATAAAGGAGATAGAGAAAGC
TTCTGACATAGGCATCAGAAGGGGGTAGAAAGAGTACCCCA
>1339:232910-233227
ACCCTGGAGAAGGAAATGGCAACCCACTCCAGTATTCTTGCCTAGAGAACCCCATGGACA
AAAAAACCTGGGGGTCTATGATCCATGAGTTCATAACTTAGCGACTAGACCACAACAACC
ATAACAACAAACACACAATCAGGCAGATTATGATTCAGGGAAATACCTTTCCATGAAAAT
GTGGCATAAAATGGAGAATGAAGAGACCTAGCAACGTGGAATGTAGAGTTTTGTAAGAAA
TTAAAATGTGTGTATAGAATAATAGTTGTTAATATTCAAGCAATAAAGTCAGTGGCTACA
GGAAAAAAAAAAAAAAAG
>399:2955038-2955362
AAAAAACAAACAGTACCACACACCCATTTTCTTAGTCTTCAGAATGCAGATTATGAAGTT
CCCAGGTGGCTCAGATTGTAAAGAATCTGTCTGCAACGTAGGAGACCCAGATTTGCAAAA
TCCCTGGGTTGGGAAGATCCCCTGGAGAAGGGAATGGCTACTCACTCCAGTATTCCTGCC
TGGAGAATCCCAAGGACAGAGGAGCCTGGCGGGCAATGGGCATGAGTTCGCAGAGTCAGA
CACAACTGAGTGACTAACACTCACTCTCCAGTGGTTAAGACTGTGATTCCACTGCAGGGG
GCACAGTTTCAATCCCTGGTGGGGA
>399:2796942-2797146
ATTCCCCACCCTGGATTCCGTCTCCTGGGGTCTGTGGGTGCTCCTCACGGGGATTTCACA
TGCCTCCTTGAATCCATTCCGTGTAGACTCTGGGATCAAACGGCTTTTTTCCTTTTCATT
TAAATTTGACTATTTTACAGCTTAATGTACGTATGTTTCTATTTTAAAATAAATTTCTCT
GGCTGTAAAAAAAAAAAAAAAAAAA
>2398:59157-62045
TGATTTTGGAGCTCAAGAAAATAAAGTCTGTCACTGTTTCCATTGTCTCCCCATTTATTT
GCCATGAAGTAAAAGGACTCGGTGCCATGATCTTAGTTTTCTGAATGTTGAGTTTTAAGC
CAACTTATATTTAAACTTGGAGAAGGCAATGGGAACCCACTTTTGTACTCTTGCCTGGAA
AATCCCAGGGACGCAGGGGCCTCGTGGGCTGCAGTCCATGGGGTCGCTAGGAGTTGGACA
CGACTGAGCGACTTCACTTTATTTTTTCACTTTCATGCTTTGGAGAAGGAAATGGCAACC
CACTCCAGTGTTCTTGCCTGGAGAATCCCAGGGATGGGGGAGCCTGGTGGGCTGCCGTCT
ATGGAGTCACACAGAGTCGGACACAACTGAGTGACTTCACTTTCACTTTTCACTTTCATG
CATTGGAGAAGGAAATGGCAACCCACTCCAGTGTTATTGCCTGGAGAATCCCAGGGACGG
GGGAGCCTGATGGGCTGCCGTCTATGGGGTCACACAGAGTCGGACACGACTGAAGTGACT
TAGCAGCAGCAGCAGCAGCAGCAGCAGCATATTTAAACTACTACTATTAGCCCCTGGTGG
GTTTTCCTGCTGGCTAAGCTGGTAAAGAATCTGGTTGCAATGTGGAGACCCGGGTTTGAT
CCCTGGGTCAGGAAGATCCCCTGGCAAAGGAAATCGCAATGAATCCAGTATTCTTGCCTG
GAGAATTCCATGAACAGAGGAGGCTGGTGGGCTATAGTCCATGGGATCACAAAGTCAGAC
ATCACTGAGCAACTCGCACACACACATTGGCCCCTGGTAGTTGAAAGCTAGTTAGAAACT
TCAGTCATAGTTTTCCTACCTGACATTGCCTCACTAATAACGTCCCAAAACTTTTAGTTT
TTTAACAGTATAGATAACTAAATTAAAATTGTGTAAGAGTACTTTTTAAAAGCTATATGA
AAGTAATTACAATTAATGAATAATGGTAATAAAGATTGCATTTGTCAGGCAAGAAATTTT
AGGTACTTTGCACATCCACTGTTATAAGAGGCACTGTTAGTATTGAACAGACACCCACAT
GGGCATACTGTATATGGAAAGTAACTCAGTAAGAGGAGGTAAAGTATATGTGTGAATCTG
TATATGTGAACATTTACACAAAACTACCATTCAAGTTGAAAATCTCCACCATTTAGTTAT
TCAATATCTTCTCATCTCTGTGTTTTTTGTTTTGCTTTCCAAATAGGGCATTTATTGTTG
GCAATCAAAAATTTTGAAAGATATCAAGAGTGTCCTGAAATACAAAGCTTCCAAATAAAA
ATCTTCCTACTTTTAACTCTGATCGCATTACAAAAGAAAAGTATCTTGGGAAATAGAAGG
GTTACACAGGAATCATAGACTCCTAAAATCAGGGGAAAACTAGAGACCATGTGAAGCAAA
TCCCTACATATTAGAATTTAGCCTGTTTTAAAACGTCTGCAACTGATAAAGCAAATTTAC
TGTTCTACAAATGACAAAACCCAGCCTAAAGGGATGTACAGTGCGGTCCAAGTTCTTTCC
TTGGAGTTGCTGATGTATTTCATGAAAATTATTAGGGCTTTCCTAAAGCCTTTAGTCGGA
GAAGGCAATGGCAACCCACTCCAGTACTCTTGCCTGGAAAATCCCACGGGCAGAGGAGCC
TGATAGGCTGCAGTCCATGGGGTCGTGAAGAGTCGGACATGACTGAGTGACTTCCTTTCA
CTTTTCATTTTCATGCACTGGAGAAGGAAATGGCAACCCACTCCAGTATTCTTGCCTGGA
GAATCCCAGAGATGGAGGAGCCTGGTGGGCTGCCATCTGGGGGGTCGCACAGAGTCGAAC
ACGACTGAAGCAACTTAGCAGCAGCAGCAGCAAAGCCTTTAGTATAAGTGTAATCTTGTT
ATATTGCTTTGGTTATTTCTTTGCTGCTCAGAGCAAAATTATCTTCTTGTAATAATTAAT
GGATGAGGGAAACTTCATCAGTGAAATATATTTTTGTGAACGATAAGAATTTATAGCTAG
AATCAGTGTAATTTTAAAATGAAATTAGGATTTTCTGCGTGCTGCTTTGAAGTACACCTT
TTCCTACTCTGCTGTATTTTATCTACACAAAGCACAACTATTTATTGAGTATATACTAAA
TACTAAATTCTGTGGGAAATGGAAAGGGAAAAAAAGGTAAGTACAAAGTAGACTGATTTT
GTTAGTTTCCGAAGGATGATTTTATTAGTTCTCCCAAGGATGATAAATTCTAGAGATTTA
TTATATTTTCTATGTGTTTATTTGCTCTCTTACCCTTCGTCCAGAAAGAGAAGTATTACT
ATGTAGAATAGTACATATAAATAATACATAGAATAGTACACATAAAGGAGAACCAAAGAA
ATCAGTACAAAGAGAAAAAGAGCAAAGGGTACAATTAATTCACAAAAGTGAGTAGCATAT
AATCCTATTGCGTGTCAAATGATATACAAGATTAGACAGATGATCAGTGACAATATTGAC
CAGTGACAATATTCACATGGATTATTAGAGTTAAAATTTATCCTTTCTTGAGGAGATCCC
CAGAGTCTTATGCATTTTGTAGCATGGTCTGAGTTACAAGTAGGAAGATTTTCATTCAGA
AGCTTTGTATTTCATGACATTTTTTATACCAGTGATGTATTAAACAATATCTTCTAGTCC
ATAGCATCTCTATAATTAATAAATTCAACAGCAAGTTTCATACAGTTGGTTCTTTTTCTT
AAAATAAGTTTTATTTTGTCCTGATAACAAAGGCAGAAATTGTAGAAAATGGAAGATAAT
AAAAAGAGCAATAAAGAGTTAATTTTTATTTTCTGACTACAACCTGAAGTTTAGCTCTGT
TGCTGTTTT
>19:48307494-48307828
GGAGGAATAGAGAGAGAGAGTTTATTTATACGTGTGAGTTGTTCAGTCGTGTCCAACTCT
TTGCTACCCCCTGGACTGTAGCCTACTAGGCTCCTCTGTCCATGGAATTCTCCAGGCAAG
AACACTGGAGTGGGTAGCCATTTCCTTCTCCAGGGTATCTTCCTGACCCAGGGATTGAAC
CCTGGTCTCCTGCATTGCAGGCAGATTCTTTACCATCTGAGCCACCAGGGAATCCTGAGT
TTATCTATACCACTCAGGAAAATAGACCCAGAAGCTCCTTTCATGTATTTTCAAGTGTGT
GAGAAGGTGGGGTAAAGACAGTAAAAAAGGAATAT
>19:48403831-48403892
TGTGGCAGATTCATTTTGATATTTGGCAAAACTAATACAATTATGTAAAGTTTAAAAAAA
AA
>638:407280-409166
GGGGATCTTCCCAACACAGAGATTGAACCCACATCTCCTGTGTTTCCTGCATTGGCAGGC
AGCATCTTTATCACTGAACCACCTGGGAAGCCCTTCTTTTCCATTATAGCTTATTACAAA
ATATTGAATATAGTTCTCTGTGCCATTCTCTCTAGAGTTATCTTGTTGTTTATCTATTTT
ATACATTGTAATGTGTATCTGTTAATCTCAAATCGCCAATGTATCCCTATCCTCCTTTCC
CCTTTGTCAACCATATGTTTCTTTTCTGTGTCTATGAGTCTATTTGTCTTGTAAACAAAT
ACATTTATACCATGTTTTAGATTCCTCATATAAGTGATATCAAATGTTACTTGTCTTTCT
CTGTCTGATTTACTTCACTTAGTACAATAATCTCTTGATCCATCTATGTTGCTGCAAATT
GCATTATTTCATTCTTTTTAATGGCTGAGTAGTATTCCATTATGTATAACACACCTTTTT
TTTTTTTTTTTAATTTTATTTTATTTTTAAACTCCACATAATCGTATCAGTTCTGCCAAA
CATCAAAACGAATCCACCACAGGTATACATGTGTTCCCCATCCTGAACCCTCCTCCCTCC
TCCCTCCCCATACCATCCCTCTGGGTCGTCACAGTGCACTAGCCCCAAGCATCCAGTATC
GTGCATCGAACCTGGACTGGCAACTCGTTTCTTACATGATATTTTACATGTTACAATGTC
ATTCTCCCAAATCTTCCCACCCTCTCCCTCTCCCACAGAGTCCATAAGACTGTTCTATAC
ATCAGTGTCTCTTTTGCTGTCTCGTACACAGGGTTATTGTTACCATCTTTCTAAATTCCA
TATATATGCGTTAGAATACTGTATTTATGTTTTTCCTTCTGGCTTACTTCACTCTGAATA
ATAGGCTCCAGTTTCATCCACCTCATTAGAACTGATTCAAATGTATTCTTTTTAATGGCT
GAGTAATACTCCATTGTGTATATGTACCACAGCTTTCTTATCCATTCATCTGCTGATGGA
CATCTAGGTTGCTTCCATGTCCTGGTTATTATAAACAGTGCTGCAATGAACATTGGGGTA
CACGTGTCTCTTTCCCTTCTGGTTTCCTCAGTTAACACACCTTTTTTAAAATTAATTAAA
TTATTTAAATTGGAGGCTAATTACTTTATAATATTGTAGTGGTTTCTGGCATACATTGAC
ATGAATCAGCAATGGGTGTACATGTGTCCCCCATCCTGAACCGCCACCCCCACCTCCCTC
CCCATCCAATCCCTCTGGGTCATCCCAATGCATCAGCCCTGAGTACCCTGTCTCATGAAT
CGAACCTGGACTGGCAATCGGTTTCACATATGATAATATACATGTTTCAATGCTATTCTC
TCAAATCATCCCACCCTCACCTTCTCCTAGAGTCCAAAAGACTGTTCTTTACATCTGTGT
CTCTTTTGCTATCTCACATATAGGGTCATCGTTACCATCTTTCTAAATTCCACATCTATT
TCTGCTTTATTGACTATGCCAAAGCCTTTGACTGTGTGGATCACAATAAACTGTGGAAAA
TTCTGAAAGAGATGGGAATACCAGACCGCCTGATCTGCATCTTGAGAAATTTGTATGCAG
GTCAGGAAGCAACAGTTAGAACTGGACATGGAACAACAGACTCATTTCAAATAGTAAAAG
GAGTTCATCAAGGCTGTATATTGTCAACCTGCTTATTTAACTTATATGCAGAGTACATCA
TGAGAAATGCTGGGCTGGAAGAAGCACAAGCTGGAATCAAGATTGCCGGGAGAAATACCA
GTAACCTCAGATATGCAGATGACACCACCCTCATGGCAGAAAGTGAAGAGGAACTAAAAA
GCCTCTTGAAGAAAGTGAAAGTGGAGA
>2555:504104-504188
TTTTTTTTAATTTTATTTTATTTTTAAACTTTACATAATTGTATTAGTTTTGACAAATAT
CAAAATGAATCCACCACAGGTATAC
>1150:8601-10071
TCAAGAGTCTTCTCCAACACCACAATTCAAAAGCATCAATTCTTGGTGCTCAGCCTTCTT
TATGGTCCAACTCTCATATCCATACATGACTACCATGTATGACTAGATGGACCTTTATTG
GTAAAGTAATGTCTCTTCTTTTTAATATGCTGTCTAGGTTTGTGATAGCTTTTCTTCCAA
AGTGCAAGCATCTTTTAATGTCATGGCTGCAGCAACTGTTTGCAGTGATTTTGGAGCCCA
AGAAAATAAAGTCTGTCACTGTTTCCATTGTTTACCCATCACAAACTTAAGAAATATTAA
ATGATGAAAAATATAGTATATCCTACCATTTTTAGGGTAACAACAACAACAACAAATACC
GATTCTAGTTTTTCCTCCCTTCTCTTCATTTGGAAAAGATGATTTGAGTGAAATAGGCTG
TGACTCCTGATGATCTATTTCCAGTAGCTGATGAAGGGGAAGGTACCATCATCTACCATC
TTTGAAACTGGAATGTATTCTTCTCAAAGAGAAGCTCAGCCACCATCACAGGCCCTTCCA
AAACTTGCTTCTTGCTCCCTGATTTCCTTCTAGAGCACAAAGTGGTTCATTCATTCAGCA
AATGCATGCATGGTTCTAGTCCTATTTTTACAAGTACACATGCACACATATAAAACACAG
GTTTATCTCTCAAAACATCTACAGTTCAGTTAAAGCTCTGAACAGAACAAAGTTATACAC
TTTCCCCTTAATCACATCTACCTAAGGGTTTCACAGATACCTACAGGAGGACAAGGGTTA
CTGATTAGGACATCACAGTGTAGTTGTAGAATTAATTACAGCACTAATCACAGATTTTCT
TATAAAAGAAGCATCAACATGTGTATATTATGCTCATCTTATTTTAATAAACAGCAGCAT
ATAGATTATTCTTTAAAGTGAGCATTAATTATAATTTCTGTGATCTAAAATAATTTTTCA
GAAATTGAAAAGAGGAAAGCAAAGTAGATAGATGTCAATGATAAACATAGTAAGACATTA
ATATCTGGGATGAGCAAATAAAGCTACAAGTCTCAGTTATATAAATATAACATCACTTGA
CAAAGAGGTGCCTGTTGGTCTCCTACCTAATGTCCTCCCCTTTCTTCTTCTCTGCTTTTG
TTCTATAAGAACTATTTTCTAGGCTCCTCTGCCCCCAACACTTCTGGGTAGACTTAGCTA
AGGTAATGGCACCCCACTCCAGTATTCTTGCTTGGAAAATCCCATGGACGGGAGAGCCTG
GTAGGCTGCAGGCAATGGGGTCGCTAAGAGTCGGACACAACTGAACAACTTCACTTTCTC
TCTTCACTTTCATGCATTGGAGAAGGAAATGGCAACCCACTCCAGTGTTCTTGCCTGGAG
AATCCCAGGGACGGGGGAGCCTGGTGTTCTGCCGTCTATGGGGTCACACAGAGTCGGACA
CGACTGAAGCAACTTAGCAGCAGCAGCAGCA
>19:50062471-50062983
TGGATCACAGCCATTCTGACTGGTGTGAAATGGTACCTCATAGTGGTTTTGATTTGCATT
TCTCTGATAATGAGTGATGTTGAGCATCTTTTCATGTGTTTGTTAGCCATCTGTATGTCT
TCTTTGGAGAAATGTCTATTTAGATCTTTGGCCCATTTTTTGATTGGGTCATTTATTTTT
CTGGAGTTGAGCTGTAGGAGTTGCTTGTATATTTTTGAGATTAGTTGTTTGTCGGTTGCC
CTGTATACGAGACAGCAAAAGAGACACTGATGTATAGAACAGGCTTATGGACTCTGTGGG
AGAGGGAGAGGGTGGGAAGATTTGGGAGAATGGCATTGAAACATGTGAAATGTCATGTAT
GAAATGAGATGCCAGTCCAGGTTCAATGCACGATGCTGGATGCTTGGGGCTGGTGCACTG
GGACGACCCAGAGGGATGGTATGGGGAGGGAGGAGGGAGGAGGGTTCAGGATGGGGAACA
CATGAGAAATAAAGGAATAAAAAATTAAAAAAA
>2555:34461-35724
TTTTTTTTTTTTTTTTTTTATTTCTACTTTATTTTATTTTTTTTTTTCTCTAATTTTATT
TTATTTTTAAACTTTACATAATTGTATTAGTTTTGCCAAATATCAAAATGAATCCGCCAC
AGGTATACATGTGCTCCCCATCCCGAACCCTCCTCCCTCCTCCCTCCCCATACCATCCCT
CTGGGCCGTCCCAGTGCACCAGCCCCAAGCATCCAGCATCATGCATCGAACCTGGACTGG
CAACTCGTTTCCTACATGATATTTTGCATGTTTCATTGCCATTCTCCCAAATCTTCCCAC
CCTCTCCCTCTCCCACAGAGTCCATAAGACTGTTCTATACATCAGTGTCTCTTTTGCTGT
CTCGTACACCGGGTTATTGTTACCATCTTTCTAAATTCCATATATATGCGTTAGTATACT
GTATTTATGTTTTTCCTTCTGGCTTACTTCACTCTGTATAATAGGCTCCAGTTTCATCCA
CCTAATTAGAACTGATTCAAATGTATTCTTTTTAATGGCTGAGTAATATTCCATTGTGTA
TATGTACCACAGCTTTCTTATCCATTCATCTGCTGATGGACATCTAGGTTGCTTCCATGT
CTTGGCTATTATAAACAGTGCTGCGATGAACATTGGGGTACACGTGTCTCTTTCCCTTCT
GGTTTCCTCAGTGTGTATGCCCAGCAGTGGGGTTGCTGGATCATAAGGCAGTTCTATTTC
CAGTTTTTTAAGGAATCTCCACACTGTTCTCCATAGTGGCTGTACTAGTTTGCATTCCCA
CCAACAGTGTAAAAGGGTTCCCTTTTCTCCACACCCTCTCCAGCATTTATTATTTGTAGA
CTTTTGGATCGCAGCCATTCTGACTGGTGTGAAATGGTACCTCATAGTGGTTTTGATTTG
CATTTCTCTGATAATGAGTGATGTTGAGCATCTTTTCATGTGTTTGTTAGCCATCTGTAT
GTCTTTTTTGGAGAAATGTCTATTTAGTTCTTTGGCCCATTTTTTGATTGGGTCGTTTAT
TTTTCTGGAGTTGAGCTGTAGGAGTTGCTTGTATATTTTTGAGATTAGTTGTTTGTCCGT
TGCTTCATTTGCTATTATTTTCTCCCATTCTGAAGGCTGTCTTTTCACCTTGCTAATAGT
TTCCTTTGATGTGCAGAAGCTTTTAAGGTTAATTAGGTCCCATTTGTTTATTTTTGCTTT
TATTTCCAATATTCTGGGAGGTGGGTCATAGAGGATCCTGCTGTGATGTATGTCGGAGAG
TGTC
>286:7287883-7288228
CTGTGTACGAGACAGCAAAAGAGACACTGATGTATAGAACAGTCTTATGGACTCTGTGGG
AGAGGGAGAGGGTGGGAAGATTTGGGAGAATGACATTGTAACATGTAAAATATCATGTAA
GGAACGAGTTGCCAGTCCAGGTTCGATCCACGATACTGGATGCTTGGGGCTGGTGCACTG
GGACGACCCAGAGGGATGGTATGGGGAGGGAGGAGGGAGGAGGGTTCAGGATGGGGAACA
CATGTATACCTGTGGTGGATTCATTTTGATATTTGTCAAAACTAATACAATTATGTAAAG
TTTAAAAATAAAATAAAATAAAATAAAATAAAATTAAAAAAAAAAA
>2205:73038-74134
TTTTCAGTGTCTGACAATCTTGTAAGTATATAACAGCATATAATAGAGACCCTGTTTTTA
ATTTCTCAGTTATAAATGATACTAAGAATCTTGTCTTGTTCATGAGCCATTTGGGATTTT
TCTGAAAATACCTATTAAAGTCCTTTTTTTTTTTTTTTTTTTACTGATTGGGGAGAGTCC
ATTTCTGGTTATATGTGCAATATCTTCTACCATTTAGGGCTTCTCTCTTTATAGTGTGTT
TTGATGAGCAGAAGTTTTTAATTCAAATGTATAAAATTCATCAGTTAACTGTTTTTTATA
TACAGGCACACCTCACTCCATTGTGCTTCACAGATATTGCATTATTCACAAATTGAAGAC
TTCTGGTAACCCTGTATTGAGCAAATCTATTAGCATCATTTTTCCAACAGCATTTTCTCA
CTTCCTATCTCTTTGTCATATTTTGGTAATTCTCAGAATATTTCAAGCTTTTTCATTATT
ATTATATTTGTTATGATGATCTGTAATCTTGGATGTTACTACTGTAAAAAGATTAAAACT
GGCTGAAGACTCAGATGATGGTAAGTATTTTTTAGCAATACAATGATTTTTTACCTAAAT
TATATACATTGTTAAGACAATGCTATTGCACACTTAACAGACTACAGTGTAGTATAAACA
TAATCTTTATAACACTGTGAAACCAAAAAATTCATGTGACTGTTTTACTGTGATATTTAC
TTTATTGGTCTGGAACTGAACCCACGTTATCTCCGAGATATGCTTGTACTAAGAATTACC
TCTGTACTTCGAGGACAAATTACTATGTGAGATAAATATATATATAAATACTTATATACA
CACACACATATACATTATATATATATATATACATAGACATTATACACATACACACACACA
TACATACATATATGGGCTTTGCTGGTGGCTCAGATGGTAAAAAATCTGCCTGCAATGAAG
ACCTGGGTTCAGTCTCTGGATGGAGAAGAGTCCCTGGAGAAGGGAATTCTCCAGGTTTCT
TGCCTGGAGAATCCCATGGACAGAGGAGCCTGACAGGCTATATATATATAGTCCATGCAG
GCACAGAGATGGACACG
>286:6653723-6655315
AGAAACACAAGCTGGAATCAAGATTGCCAGGAGAAATATCAATAACCTCAGATATGCAGA
TGACACCACCCTTATGGCAGAAAGTGAAGAGGAACTCAAAAGCCTCTTGATGAAAGTGAA
AGTGGAGAGTGAAAAAGTTGGCTTAAAGCTCACCATTCAGAAAATGAAGATCATGGCATC
CGGCCCCACCACTTCATGGGAAATAGATGGGGAAACAGTGGAAACAGTGTCAGACTTTAT
TTTTCTGGGCTCCAAAATCACTACAGATGGTGACTGCAGCCATGAAATTAAAAGACGCTT
ACTCCTTTGCCGGGGACCAGCCCCGGCTGATCCAGGGTACTCGAAGGAGAGACGGCGTCG
GCGAGGGTCAGGATACGATAGTTTCAATTAGATATTAATTAGAGATATAAAGAGTAATAG
AATAAGGATAGCTCAGTAGGAAAATTCAGTGGAGAAAAGAGGCTGAGTAGCTTGGTTTAC
GCGGGGGACCAATAAAACTTCAAGACAAGAACCTTGCACCACTTACGTAGGCCGCAGGCG
TCCTTCCGTTCTCCCGAAGGAGAGGAGACACTGAGGCCTCCCCGGTCGGATCTTAGAAGC
CCAGGCAAAATTAGTAAGCTTGGTGGGTTCCGCGCTCCAGATGGAGACTCAGCCGGAGTG
AGAGAGAGAGCGACATGGGGAGACCAGTATTTCGAGAAACTGATCCCAATTCTTTATTTT
CCAGAGTCTGTTTTTATACACTAAGATGTTATACAAAAGTCACGTGGGGACAGCAGTCCT
GACTTTTATTAAAGTCAGGTGCTTCACACAAATGTATACAGAGGTCTTAGGGGTGTTACA
TCATCTTCTGGCCAGGGGGGCCTGCTGACAATTTACGACCCTCTCCTTGTGACAGCGGTC
AGTCAATCAGGACACTTATTTCTCCAGGGCTGATTATTCTCAAAACAGACGCCACCCAAG
TAAAGTTACACTCCTACAGGGTGAGGGTGTAGTGGGTTTTAGTTAAGGAAAGAATTTACT
TAGCCTAAGGTCTAACGTGATTAATATCAAAGGTCAATTCTATATATTCATTAATGTGTG
TAAGGGCAGGGGATATGGAGACTTAGCAACAAACATTGGCTCAGCAAATGAAAAACCCTT
CACCAACACAATTTCTAATTAGCCCATTATACTTATACTAATAGTTTTCTACTTTTCTAA
GGAACCTGTTTTTAGAAGGTTTAAAGCATCTCGTGCCTCTCATGGTTGGGAGGCTGTGAG
CAATCACATGTGGCCGGACGAGCCTGTCAGGCAGGCCAGAGAACCTTCAGAGGAGTTTGT
AGGTTAAAACACTCTTGCCACACCCAAGAGTTTTTATTGACTGGAGCTCTAGGTTAACTC
CTTCTCCGAAAGAGGTGGTGGGGGACAGCCCCCCGTAAAGTCAGAGGTGTAGGTAAGAGC
ACAAAGTAGTAAAGTAGGCAGGCTCTGGTTATGGGGTAGACGCTCGAGGATTTCCAGGGG
GACTCCTGAGGCTCGATCCCGCCTTTGCGTATGTCGAGCCTCCTTCCTCATGACCTTTGC
CATGGGCGGAGTACCTCACTCTGGCCCCCAACA
>286:6647695-6648611
GGCTTATGACTCACATGAGAGTTTAGCTCAAATGTCTAAATCCAGAATAAAAGCTCTCAG
AAAGAGTGAAAAGGAAAGGATGAGAGAATACCGACGAGAACTAGAAGAAAGAGAAGAAAA
ATTAAAAAACAGGCCGCTGCTATTTGAAAGAGTTGCTCAGAAAAATGCAAGAATGGCAGC
AGAAAAGCATTATTCTAACACTTTAAAAGCACTAGGAATATCTGATGAGTTTGTTTCAAA
GAAAGGCCAAAGTGGAAAAATATTTGAGTACTTCAGCAATCAAGAGATGAAAAATTTCAC
TGAAGATAAAGAAAGCTTTAATGAAGAAGAAAAAATAGAAGAAAGAGAGAATGGGGAAGA
AAATTATCTTACTGATACCAACAGCCAAGATTCTTGCAAGGAAACAGATGAAGTCAATGA
AGAGAATGGAGAAGAGAAATGTGTTGAAGAATAAAACTGAGTCAATTGGCAGGGTCGCCT
CTCTGTGCCCCTGCTGTTGTTGGCAGCATTGAGCATCAGAAGCTGTGCTTGTGGTGTTAA
GGACATCTATGAGAACCCATCTGTTATGTGCAGGACTCTTGAGCGAAGTCCTCTTGTGGC
CTGAGAAGGTCAAATCCAGCTAATGGGTCATTTGATCATTTAGAGTCAGGTTTTGCCTTC
CAGTTTTTAAAATCACTATATATGATCTGTTTGCAACTTTGATCTATTTTTAAAAAATGT
TTGAGAATCACAGCTGTCACAAACTGATTAGATATAAAAGTATACATCACTTCATTATTT
TGGGTGGAAAAATCACTTAACATTGAGAGTAGGGAGAAGTATTGGCCTTTGGTGATTTGT
TTGGAAAAAGTGTTCTGGAAAGCATGAATTGAAAAATAAATATTTTTAAATTATAAAAAA
ATAAAATAAAATAAAAT
>574:2564553-2564958
CCGTCTGCGCTGGGTATTTTTATTTTTGTTTTTTAGTTTTAGGTTTACAACAGAGAGGAG
TTAATTTATCAACAGCCTAAAACTGTTGCCAGTTTTTCTTTAGTTAAAAAATTTACAATC
TCATCGGTAGCTCCCTTCCTCCTTTCCCCTCTCCGACCTGCCAGTTGCTGTTTCGTATTG
GTGTGCCCGGGCTGCCCTGCGCCCCCATCTGTCCAGGTGTATAAGGCAGGGCGCCTGGGC
AGCCTTCCTCTCAGTCATCGTTCACCCCACTTGAAAATTAAAACAAGAAGACGTTGCTTA
CAAGATTTCATCTGTGGGAACCACAGCTCCTGGTTGCCTTTCTCCTGTGTATGTGTAAAT
TCCTTAATAAACATTGCAGGGAAGCAGCAAAAAAAAAAAAAAAGTG
>85:55989123-55989920
TCACAATTTCTTTCTTTTTTTTTTTTTTAAATCACAATTTCTATGGGAAAATTATTTCGG
TGTCACAGATAATTGCCAGGAACATACTAATACCCAGTCTAGCCTAGGATGAGGAATGAT
TTCATTATACCTTTGTTTTGGGTACAAAGCATAGAAAGATGTGGTCCCTCATCGCGACAA
GAAAGGAAAGAGAAGGTGACCACTAGAGTTTCAGGAAGGAAGCTCTTCTGGTAGGTATTT
TTCTTTAGACAATTATTTTAAGTTATGCATTTACCTTGCAGAAATGGCCTATATTGGAAA
GGACTGAAAGCAGGTTTGAAGATCATAAATGACTATCAGATCAGATCAGTCGCTCAGTCA
TGTCCGATTCTTTGAGACCCCATGAATCGTAGCACGCCAGGCCTCCCTATCCATCACCAA
CTCCCGGAGTTCACTGAGACTCACGTCCATCGAGTCAGTGATGCCATCCAGTCAGCTCAT
CCTCTGTCATCCCCTTCTCCTCCTGCCCCCAATCCCTCCCAGCATCAGAGTCTTTTCCAA
TGAGTCAACTCTTCGCATGAGATGGCCAAAGTACTGGAGTTTCAGCTTTAGCATCATTCC
TTCCAAAGAAATCCCAGGGCTGATCTCCTTCAGAATGGACTGGTTGGATCTCCTTGAAGT
CCAAGGGACTCTCAAGAGTCTTCTCCAACAGCACAGTTCAAAAGCATCAATTCTTTGGTG
CTCAGCCTTCTTCACAGTCCAACTCTCACATCCATACATGACCACAGGAAAAACCATAGC
CTTGACTAGCCGGACCTT
>85:56746419-56746525
ATGGACGGAGGAGCCTGGTGAGCTGCAGTCCGTGGGGTCGTGAAGAGTCGGACACGACTG
AGAGACTTCACTTTGACTTTTCACTTTCCTGCATTGGAGAAGGAAAT
>207747:19622-21694
TGTGAAGAAGGCTGAGCGCTGAAGAATTGATGCTTTTGAACTGTGGTGTTGGAGAAGACT
CTTGAGAGTCCCTTGGACTGCAAGGAGATCCAACCAGTCCATTCTGAAGGAGATCAGCCC
TGGGATTTCTTTGGAAGGAATGATGCTAAAGCTGAAACTCCAGTACTTTGGCCACCTCAT
GCGAAGAGTCGACTCATTGGAAAAGACTCTGATGCTGGGAGGGATTGGGGGCAAGAGGAG
AAGGGGACGACAGAGGATGAAATGGCTGGATGGCATCACTGACTCGATGGACGTGAGTCT
GAGTGAACTCCGGGAGTTGGTGATGGACAGGGAGGCCTGGTGTGCTGTGATTCATGGGGT
CGCAAAAAGTCGGACACGACTGAGCGACTGATCTGATCTGATCTGATAAATATACACACT
ATGTCTACGTGTTTACTATATATATGTAATATGTATATACTATATGATAAAAGAATACAC
TTATATAAACCAAAGTCACTTTCAGTTCATAGCAGGAAACAAAAACATAGTAGCTTTTAA
AGTCTCTATGGAAAAATGTAAAATATAGTTACTCATCATAATTTATTTCACTATAATAGA
AAACTTGACATTAAAGAGAATATTCAATAATCTCTTCATAAAATCTTTCCTTAGAAGAAA
TGAGTTATTTTTTTTAGGATTAAGGTGAAACATAAACTTATGCTAGCTACATTTCAATTA
CTATTTAATTTACTGATATTTTCCAATATAAAAATAGGATTAAAAAAATTTAGAATAAAG
GACAGAAATTTAAAATATAAGCACAAACTCAAAAGTCCCTCCTGTACAGGTTGAGATAAT
TTTAATACATTTTTATAAGAATTTAGAAATAAATACCTCTTTAAACTGATTTCACGTATT
AATGATCACAACCTCTGGAAAATCTTTATACAGAAAATACTGTCATTGCAGTTGCCAAAA
TAATGGGCTTTATGTTGATATTTCTTAGCTTCTATTAATAAATCTGTTTTAGGGATTCCC
TGGTGGTCCAGTGGTTAACAATTCACTTTGTAATGCAGGGACATGGGTTTGATCCCTGAT
CCAGGAAGATCCCACATGCTTCGAGGTAACTGTGCTTACGTGCCGCAGCTTCCAACGGTG
GTATGTCTGGAGCCAGTGCTCTACAACATGAGAAACCACCACCACAAGTCTGCAACTAAA
GAATAGCCCCATCTCACCACAATTAGAGAAAAACCCGCACAGCACGAAGACCCAGTGCAG
CCAAAAAAAAAAAAAAAGATAATTAAAGAAATAATAAAATGCTTTAGAATCTTTGCTAGA
GGTACATTTTTCTTGCTATTAGTAATAGCCTTATTTCAAAGTTTACTCCTTTCTCCATAT
CCCAAACTTGTTGCCTAATTTTATAGGGTATCTAAAAGTCTCCTTTAGAAATTCAGTATG
TACAAATTGTTATTGTTCAGTTGCTAAGTCGTATCCAACTCTTTGCAACCCCATGAACTG
CAGCACACCAAGCTTCCCTGTCCTTCACTATCTCCCTGAGTTTGCTCAAATTCATGTCCA
TTGAGTCAGTGATGCCATACAAACATCTCATCCTCTGTTGCCCCCTTCTCCTCTTGCCCT
CAATCTTTCCCAGCATGGGCTCCACAGGGGACGGCGACTAGATATCAGTAAAATTAATTT
TTAAAATGTACAAAGTATCTACTAAGCCCTGTGCATTCATGATCTAATTTAACAGTATCT
ATAGCATAGATTCAGAGAAGGCGATGGCACCCCACTCCAGTACTCTAGCCTGGAGAATCC
CATGGACAGAGGAGCCTGGTGGGCTGTAGTCCATGGGGTCGCTAGGAGTCAGACACGACT
GAGCGACTTCACTTTCACTTCGCACTTTTATGCACTGGAGAAGGAAATGGCAACCCACTC
CAGTGTTCTTGCCTGCAGAATCCCAAGGACAGCAGAGCCTGGTGGGCTGCCGTCTATGGG
GTCGCACAGAGTCGGACACGACTGAAGTGACTTAGCAGCACAGCATAGATTTAAACATGA
GGAAATTTAAGCTTAGATTAAGCAAACTGTCCA
>161:2899207-2899483
GAGAGGGAGAGGGTGGGAAGATTTGGGAGAATGACATTGTAACATGTAAAATATCATGTA
AGAAACGAGTTGCCAGTCCAGGTTCGATGCACGATACTGGATGCTTGGGGCTAGTGCACT
GGGACGACCCAGAGGGATGGTATGGGGAGGGAGGAGGGAGGAGGGTTCAGGATGGGGAAC
ACATGTATACCTGTGGTGGATTCATTTTGATATTTGGCAAAACTAATACAATTATGTAAA
GTTTAAAAATAAAATAAAATTTAAAAAAAAAAAAAAA
>161:2702484-2702868
GGCTCTTTTCTCTTCTCCGCCATCCTATGTGCGGTTGAGTTCTTTCCTCACCATGTCTTC
TCACAAGACGTTCAGGATCAAGCGATTCCTGGCCAAGAAACAAAAGCAGAATCGTCCCAT
TCCTCAATGGATTCGAATGAAAACTGGCAATAAAATCAGGTACAACTCCAAGAGAAGACA
TTGGAGAAGAACCAAGCTGGGTCTATAAGAAGCAAGCTGGGTCTATGAGAAGTGGTCTTA
ACATGTAGACCACTTTTTTAAGCAGCCAGATCACAATGAAAACATCACTACTGTAATGCT
TGGCCCATGATGTTATTTCCTCACTATCAGTCTGAGACCCAGCAATAAATATAAAACGTT
GCAAAAAAAAAATAAATAAATAAAT
>19:54443152-54443415
ATTATTTTTTTTTTTATTTTTTTTTCCCATATATTATATCATTTTAATGCCTAAAAATGG
ATTTATTTTGCCCTCATTTTTGTAAAAACTATTTTGCTTTTGCCAGAAATAATGTATGTT
TACAGTTTAAAAAATGGTACTATTAAGTTTATAATGAAAAATAAGTGTCTTCACCCCCTC
CTTCCAATTTCCACCTCTATAGAAGTAATTAGTTTTAACTTATTTTTAGCTGTTGCTTTT
GGCACATAGCCTCATATATCTAAG
>286:2479235-2480014
TTTTTTTTTTTTTTAATTTTATTTTATTTTTAAACTCCACATAATCGTATCAGTTCTGCC
AAACATCAAAACGAATCCACCACAGGTATACATGTGTTCCCCATCCTGAACCCTCCTCCC
TCCTCCCTCCCCATACCATCCTTCTGGGTCGTCCCAGTGCACTAGCCCCAAGCATCCAGT
ATCGTGCATCGAACCTGGACTGGCAACTCGTTTCTTACATGATATTTTACATGTTACAAT
GTCATTCTCCCAAATCTTCCCACCCTCTCCCTCTCCCACAGAGTCCATAAGACTGTTCTA
TACATCAGTGTCTCTTTTGCTGTCTCGTACACAGGGTTATTGTTACCATCTTTCTAAATT
CCATATATATGCGTTAGAATACTGTATTTATGTTTTTCCTTCTGGCTTACTTCACTCTGT
ATAATAGGCTCCAGTTTCATCCACCTCATTAGAACTGATTCAAATGTATTCTTTTTAATG
GCTGAGTAATACTCCATTGTGTATATGTACCACAGCTTTCTTATCCATTCATCTGCTGAT
GGACATCTAGGTTGCTTCCATGTCCTGGTTATTATAAACAGTGCTGCGATGAACATTGGG
GTACACGTGTCTCTTTCCCTTCTGGTTTCCTCAGTGTGTATGCCCAGCAGTGGGGTTGCT
GGATCATAAGGCAGTTCTATTTCCAGTTTTTTAAGGAATCTCCACACTGTTCTCCATAGT
GGCTGTACTAGTTTGCATTCCCACCAACAGTGTAAGAGGGTTCCCTTTTCTCCACACCCT
>286:2356151-2356667
TTTATGTTTTGCCAAGTATCAAAATGAATCCACCACAGGTATACATGTGTTCCCCATCCT
GAACCCTCCTCCCTCCTCCCTCCCCATACCATCCCTCTGGGTCGTCCCAGTGCACCAGCC
CCAAGCATCCAGTATCGTGCATCGAACCTGGACTGGCATCTCGTTTCATACATGATATTT
TACATGTTTCAATGCCATTCTCCCAAATCTTCCCACCCTCTCCCTCTCCCACAGAGTCCA
TAAGACTGTTCTTGGATTCATTTTGATATTTGGCAAAACATAAAAATTAAAAAAAAAAAA
AAGAGAGAAGAAAAAAAAAAAAGAAACAATTCTGATCCAAGAAGTCTCTTGAAGAAGAAC
CTATTTCCAACTGATAAGTGTGGTTATATCTTGGTATAGAATGGGGATTGGGAAGTAGAG
GGACTTAACACTTTATACTTTACCCATATCTGAATTATTTGAAATTTTATAATTAGCATT
TATTAAAATTAAATGTTTTAAATGAAAAAAAATAAAT
>19:55664573-55666954
ATTTGATTTTGGGGATGTAAATAAAAGTGAAAGTCACTCAGTTGAGTCTGATTCTCTGTG
ACCCTATGGACTATATAGTCCATGGAATTCTCCAGGCCAGAATATTGGAGTGGGTAGCCT
TTCCCTTCTCCAGGGGATCTTCCCAACACAGGGATGGATCCCAGGTTTCCCACATTGCAG
ACAGATTCTTTACCAGTTGAGCTACCAGGGAAACCCAATAATACTGGGGTGAGTAGCCTA
TCACTTCTCCAGGGGATCTTCCCGACCCAGGAACCAAACTGAGGTCTCCTGCTTTGCAGG
TGGATTCTTTACCAGCTGAGCTACCAGGGAAGTCCATTTTGGGGATAACCCTGTGTAATA
TGCCACCAAAGCCTTTGACATTACTTTTGCCCCTTTGTAAAGATTCTAATTCCAATCTGA
ATATTCAAACAGCAAGCATAGGAGACTGGGATAAGGACTAGTAGAGGCCAAATAATGGAG
AAGGAAATGGCAACCCACTTCAGTACTCTTGCCTGGAGAATCTCATAGACAGAGGAGCCT
GGTGGGCCACAGTCCCTGGGGTCTCAAAGAGTCGGACACAATTGAGCAACTAACAGAGGC
CAAATAAAATACATACTCTACATAGTAAGTAACCAAAAGAAAAAGCAAAAAATAAGCAGA
TGGGGTTATATCAGACTAAAAATGCTTATGTACAGCAAAGAAAATCATCAACAAAATAAA
AAGGCAATCTACTGAATCATAGAAAATATACATAAATCATGTATCTGATAAGGGGTTGTA
TCCAAAATACATAAAGAGCATATAAAATTCAACAGCAAAAAGCAAAAAAAAAAAAAAAAC
ATTTAAAATGGACAGAAGATCTGATTTTTCCAAAGAAGACATACAGATGGCCAACATGTA
CAAGAAAAGATGCTGTACACTAGTAATCATCAAGGAAATTAAAACTAAATCCACAATAAG
GTATCATTTCATACCTGTAATGGCTGTTACCAAGGAGACTAGAAATCATATGTGCTGGTA
AGAATGTGGAAGGAGAAGGCAATGGCACCCCACTCCAGTACTCTGGCCTGGAAAATTCCA
TGGACGGAGGAGCCTGGTAGGCTGCAGTCCATGGGGTCGCTAAGAGTCGGGCACGACTGA
CGCGACTTAGCAGCAGCAGCAGCAAGAATATGGAGAAAAAGGAACCCTTGTGTACTATTG
GTGGGATATTTAAATTGGTGAAGTCACTATGGAAAACAATATGGAGGTTCCTGAAAAACT
TAAAAACAGAACTACCATATAACCCAGAAATTCTACTTCTGGGTATTCATCAGAGAAAAT
GAAAATACAAATTCAAAAAGATATACGCACTCCCATGTTCACTACAGCATTACGTACAAT
AGCCAAGATATGGAAACAATTTGTGTACATTGGCAGATTAGTAAATAAATAAATTGTAGT
ACTTTCATCTTCACACATTGGAGAAGGAAATGGCAACCCACTCCAGTGTTCTTGCCTGGA
GAATCCCAAGGACAGGGGAGCCTGGTGGGCTGCCGTCTATGGGGTCACACAGAGTTGGAC
ATGACTGAAGTGACTTAGCAGCAGCAGCAGCAGTACTTAAATACAACAGAATATTATTCA
GCCATAAAAATTAAATCTTACCATTTGCAACATCATAGATGAAACTCAAGGGCAATATGT
TAAGTGAAATAAGTCAGGCAGAGAAAGACAGATACCACATGATCTTTCCTTCATGTTGGA
TATCATCTCCAAGGTCAGAGATGTAGAGAACATACTTGTGGTTGCCAGCGGTTGGGGAGG
CTGAGAGGTGAAAGAAATGGGTGAACTTTTATTTTTCAGTTTAAATTAATTGAATTTTTA
AGTGCTACAAAATTAAAGATGATAAACCACAAATGGTATAAAATGCCTTTTTAAAAATAA
AGGTTTTTGATGCTATACTTCTTAGAAAAAAAAAGAAAAGAAAAGTAACAATGGCAGGAA
AAGGTAGTTCCCCAGCACTGGCATATGCATAACCCCAAGGTACAATGTGCATATAAGCAA
TTAGAAATATGAAAGTGAAAGTTGCTCAGTTGTGTCCAACTCTTTGCGACCCCATGGATG
ATCCAGGCCAGAATACTGGAGTAGGTAGCCTTTCCCTTCTCCAGAGGATCTTCCCAATCC
AGGGATTGAAGCCAGGTCTCCCACATTGCAGGCAGATTCTTTACCAGCTGAGCCATAAGG
GAAGCCCAAGAATACTGGAGTGGGTAGCCTATCCCTTCTCCAGGGATCTTCCTGACCCAG
GAATCAAACTGGGGTCTCCTACATTGCAGGCAGATTCTTTACCAACTGAGCTATCAGGGA
AACCCAAAGATATGAAAGAAATAGATATATTACATAAATCTC
>204332:19141-19996
ATTTTTTTTTTTTTTTTAAAATAATGGCACAGCACTTTTTATTTTCTTTAATCAGAAAAA
TAAGCCCCATGTTTCTGGGAGGGAGACCAGGTATCTGCAGGCCCTGCTCTGGGTGTCAGG
ACCCCGGAGTGTCAGGGTCTTCACGACCAAGCAGGGAGGAAGGCTTGGGCCTGGAAACCA
GGGTGGGGTGGGGTGGGGGTGCGGTGTGTGTGTCTGTGGCCTCCGTGAACCAGGTCAGTA
CTAGAAGTGACCATCACAGCCGGGTAAGACGGGCGCACAAAGCAGAGCCCTGGTGGCCGA
TGCTGCTCTCCCACCTGTGCTGGGACTCCAGGGGCAAGGGGTGGATGACCCTTGAGTGCA
GATGTGGGTCTGGTAGCAGGGTGGGGGTGCAGCAGAGAAAGCCTTGTAGTGTGAGGTCTG
TCTTGACGGGGGACATCCTGGGGGGCCGGGGAGCCAGAAAGCTGTAGGGGACAAGTGGGA
GGCTGGGAGCAGACATTCTGGGGATGGCCTTGGGCCCTGCAAGCTTTCTTGGTCCAAAGC
TGGGGAAGCGGGTGGGAGACTGCCCTCCGCCTCACTGCCCAGCCATCAGGGTGGAAACAG
ACTCCCAAGGGGACCCTCCTTGGCACCAGCAGACCCACTCAACCATGGACGGCCCTGAGC
ATCCTTCAGGTCCTCTCTCCACAGTCACAGGACCCTGGAGCTGGACAAACGTGACCCTCT
GCCAGAGGGCAGGCAAGTAAGGGCCCAGGCCAGGCTCTGGTTGTGCCCACATTCTGCCTG
GTGAGGGGCGTAGGGAATGCACACTGGCCAGATGGAGAGGGGCTCAAGGAGAGCAAGGCC
TACAGCTGGCACACCT
>161:224009-224260
TTTGTTAATCAAATCAGATCAGATCAGATCAGTCGCTGATCTCCTTCAGATCTCCTTCAG
AATGGACTGGTTGGATCTCCTTGCAGTCCAAGGGACTCTCAAGAGTCTTCTCCAACACCA
CAGTTCAAAAGCATCAATTTTTCAGCGCTCAGCCTTCTTCAGTCCAACTCTCACATCCAT
ACATGACCACTGGAAAAACCATAGCCTTGTCTAGACGAACCTTTGTTGGCAAAGTAATGT
CTCTGCTTTTGA
>2215:159762-164944
CCTCTACATGTGACCTTAGGCAAATTTCTACCTGCTTCAAATTTCCTCATGGGTAAAGTT
GGGATAATAGTGGTACACATTGCATTAGGTTTCTGTGAGTACAAGTGCAAGAACTGGCAA
CCCACTTTAGTATTCTTGCTAAGTTGGAGAATCCAATGGACAGAGAGAGGAGCCTGGCAG
GCTACCCAGTCCATAGGGTCACGAAGAGTCTAACATGACAGAAGCAACTTAGCACGTATG
CATGCATATGGTCAGAGCTTAGGACTTTCTCCTCTTGGTCTGCATCCCATATAACAGAGC
CTTTCAGAAACTATGGGAGAAAAAAGAGGAAGGCAAGGACTGTGCGGCTTGTGCACGCTG
CTCCCCACAGTCTTTAATAATGAAGGCAATAAATAATACTTGTTTGAGGAGTGATCAACA
GAGTTCTCTAAACAGTTGCATATTTGTTATATTGTGTCAAATTAAATATATGAGCATGTG
CCCATAGCAATGTGTGACACAAAAAGAGTTGTGACCTTTTATAAAAAAGGATAATGAAGT
GAGATTAGCATTGGTGGAAGGTGCTAGTTTGACTGCCCTAGAGGCTGAAATTCTTTAACT
GGAGAGTAAAAATAGTATGGCAGCCACAGCAGCTGCAGAAACCTCCCGACAAATTGCCTC
CTCGGCAGAGGAGTACAAGAGAGAAATGAATTTTCTGAAAGTTGCAGATTCTGCTCAGAT
GAACACTCACATATTTCAGATGTATAAATATGTTTGGTATGAAATAGATTTAATAGTATT
TTACTTGACAGTGTTTTTTTAAAAATCACTTGCTATTTTATTATCATCAGCGACATGAAG
TGGTATTTATTGGATACTCAGGTTGTCAGAGTGCCATATTCAGAACCACAGGATGTGTTT
ATCTGCCCATTCTAGGAATGCACAAACTAAAAAAAAAAAAAAAAAAAGATTCGTACATGT
TTCATTGACAGAGTACGTCAAGGCTGTATATTGTCACTCTGCTTATTTAACTTATATGCA
GAGTACATCATGAGAAACGCTGGGCTGGAGGAAGCAGAAGCTGGAATCAAGATTGCTGGG
GAAAATATCAATAACCTCAGATATACAGATGACACCACCCTTATGGCAGAAAGTAAAGAA
GAACTAAAGAGCCTATTGATGAAAGTGAAAGAGGAGAGTGAAAAAGTTGGCTTAAAGCTC
AACATTCAGAAAATGAAGATCATGGCATCCAGTCCCATCACTTCATGGCAAATAGATGAG
GAAACAATGGAAACAGTGGCTGACTTTATATTTGGGGGCTCCAAAATCACTGCAGATGGT
GACTGCAGCCATGAAATTAAAACATGCTTGTTCCTTGGCGGAAAAGCTGTGACCAACCTA
GACAGAATATTAAAAAGCAAAGACATTACTTTGACAGCAACAGTCCATCTAATCAAAGCT
ATATTTTTTTTTCCATTATTCATGTATGGATGTGAGAGTTGGACTATAAAGAAAGCTGAG
CACCGAAGAATTGATGCTTTTGAACTGTGGTGTTGGAGAAGACTCTTGAGAGTCCCTTAG
ACTGCAAGGAGATCCAACCAGTCAGTCCTAAAGGAAATCAGTCCTGAACATTCATTGGAA
GGACTGATGCTGAAGCTCCAGTACTTTGGTCACCTGATGCAAAGAACTGACTCATTGGAA
AAGACCCTGATGCTGGGAAGGATTGAAGATGGGAGGAGAAGGGGATGACAGAGGATGAGA
TGGTTGGATGGCATCACTGACTAGACGGACATGAGTTTGAGTAAATTCTGGGAGTTGGTG
ATGGACAGGGAAGCCTGGTGTGCTGTATTCCATGGGGTCACAAAGAGTCAGATGCAACTG
AGCGAATGAACTGAACTATTGTGTTTATACTGGTGGGGTAGGGAGTTGTGTGTTTGCATT
CATGTGTATGTTTTATCAGAGAGAAATGTGGTTTGTTGAATCTCTTTGTTGTGTTAAGGA
ATCTACACTTCATTTCTTAACAAGGAAGGTTCAGTGGAGGAGGTAGAATTGAGTACATGA
TTTGATAAAAAATAATAAAAGCTTAATAGGTTTGACATGTGATCTGAGGTGGCCTCAAAG
AGGAAATAAATGAACAAAGCAGACTATGATTACTCAGAAAAAAATGTCAAATGATACAAG
GAGGCTTAAGATAGCAGGACACAGAGAGGGAGGAGGAAGGAGATAGAGATAAAGATGTAT
TTGCAACAGACAACACAGAAATACAAAGGATCATAAGAGACTACTATCAACAATTATATG
CCAATAAAATGGACAACGTGGAAGAAATGGACAAATTCTTAGAAAAGTACAACTTTCCAA
AACTGGACCAGGAAGAAATAGAAAATCTTAACAGACCCATCACAAGCATGGAAATTGAAA
CTGTAATCAAAAATCTTCCAGCAAACAAAAGCCCCGGTCCAGACGGCTTCACAGCTGAAT
TCTACCAAAAATTTAGAGAAGAGCTGACACCTATCCTGCTCAAACTCTTCCAGAAAATTG
CAGAGGAAGGTAAACTTCCAAACTCATTCTATGAGGCCACCATCACCCTAATACCAAAAC
CTGACAAAGATCCCACAAAAAAAGAAAACTACAGGCCAATATCACTGATGAACATAGATG
CAAAAATCCTTAACAAAATTCTAGCAATCAGAATCCAACAACACATTAAAAAGATCATAC
ACCATGATCAAGTGGGCTTTATCCCAGGGATGCAAGGATTCTTCAATATCCGCAAATCAA
TCAATGTAATACACCACATTAACAAATTGAAAAATAAAAACCATATGATTATCTCAATAG
ATGCAGAGAAAGCCTTTGACAAAATTCAACATCCATTTATGATAAAAACTCTCCAGAAAG
CAGGAATAGAAGGAACGTACCTCAACATAATAAAAGCTATATATGACAAACCCACAGCAA
ACATTATCCTCAATGGTGAAAAATTGAAAGCATTTCCTCTAAAGTCAGGAACAAGACAAG
GGTGCCCACTTTCACCATTACTATTCAACATAGTTTTGGAAGTTTTGGCCACAGCAATCA
GAGCAGAAAAAGAAATAAAAGGAATCCAAATTGGAAAAGAAGAAGTAAAACTCTCACTAT
TTGCAGATGACATGATCCTCTACATAGAAAACCCTAAAGAATCCACCAGAAAATTACTAG
AAATAATCAATGACTACAGTAAAGTTGCAGGATATAAAATCAACACACAGAAATCCCTTG
CATTCCTATACACTAATAATGAGAAAACAGAAAGAGAAATTAAGGAAACAATTCCATTCA
CCATTGCAACGGAAAGAATAAAATACTTAGGAATATATCTACCTAAAGAAACTAAAGACC
TCTATATAGAAAACTATAAAACACTGGTGAAAGAAATCAAAGAGGACACTAATAGATGGA
GAAATATACCATGTTCATGGATTGGAAGAATCAATATAGTGAAAATGAGTATACTACCCA
AAGCAATTTATAGATTCAACGCAATCCCTATCAAGCTACCAACAGTATTCTTCACAGAGC
TAGAACAAATAATTTCACAATTTGTATGGAAATACAAAAAACCTCGAATAGCCAAAGCGA
TCTTGAGAAAGAAGAATGGAACTGGAGGAATCAACCTACCTGATTTCAGGCTCTACTACA
AAGCCACAGTTATCAAGACAGTATGGTACTGGCACAAAGACAGAAATATTGATCAATGGA
ATAAAATAGAAAGCCCAGAGATAAATCCACGCACATATGGACACCTTATCTTCGACAAAG
GAGGCAAGAATATACAATGGATTAAAGACAATCTCTTTAACAAGTGGTGCTGGGAAATCT
GGTCAACCACTTGTAAAAGAATGAAACTGGACCACTTTCTAACACCATACACAAAAATAA
ACTCAAAATGGATTAAAGATCTAAACGTAAGACCAGAAACTATAAAACTCCTAGAGGAGA
ACATAGGCAAAACACTCTCCGACATACATCACAGCAGGATCCTCTATGACCCACCTCCCA
GAATATTGGAAATAAAAGCAAAAATACACAAATGGGACCTAATTAACCTTAAAAGCTTCT
GCACATCAAAGGAAACTATTAGCAAGGTGAAAAGACAGCCTTCAGAATGGGAGAAAATAA
TAGCAAATGAAGCAACCGACAAACAACTAATCTCAAAAATATACAAGCAACTCCTACAGC
TCAACTCCAGAAAAATAAACGACCCAATCAAAAAATGGGCCAAAGAACTAAATAGACATT
TCTCCAAAAAAGACATACAGATGGCTAACAAACACATGAAAAGATGCTCAACATCACTCA
TTATCAGAGAAATGCAAATCAAAACCACTATGAGGTACCATTTCACACCAGTCAGAATGG
CTGCGATCCAAAAGTCTACAAATAATAAATGCTGGAGAGGGTGTGGAGAAAAGGGAACCC
TTTTACACTGTTGGTGGGAATGCAAACTAGTACAGCCACTATGGAGAACAGTGTGGAGAT
TCCTTAAAAAACTGGAAATAGAACTGCCTTATGATCCAGCAATCCCACTGCTGGGCATAC
ACACTGAGGAAACCAAAAGGGAAAGAGACACGTGTACCCCAATGTTCATCGCAGCACTGT
TTATAATAGCCAAGACATGGAAGCAACCTAGATGTCCATCAGCAGATGAATGGATAAGAA
AGCAGTAGTACATATACACAATGGAGTATTACTCAGCCATTAAAAAGAATACATTTGAAT
CAGTTCTAATGAGGTGGATGAAACTGGAGCCTATTATACAGAGTGAAGTAAGCCAGAAGG
AAAAACATAAATACAGTATACTAACGCATATATATGGAATTTAGAAAGATGGTAACAATA
ACCCGGTGTACGAGACAGCAAAAGAGACACTGATGTATAGAACAGTCTTATGGACTCTGT
GGGAGAGGGAGAGGGTGGGAAGATTTGGGAGAATGGCAATGAAACATGTAAAATATCATG
TAGGAAACGAGTTGCCAGTCCAGGTTCGATGCATGATGCTGGATGCTTGGGGCTGGTGCA
CTGGGACGGCCCAGAGGGATGGTATGGGGAGGGAGGAGGGAGGAGGGTTCAGGATGGGGA
ACACATGTATACCTGTGGCGGATTCATTTTGATATTTGGCAAAACTAATACAATTATGTA
AAGTTTAAAAATAAAATAAAATT
>19:56645159-56645336
GCGATCCACGATACTGGATGCTTGGGGCTAGTGCACTGGGACGACCCAGAGGGATGGTAT
GGGGAGGGAGGAGGGAGGAGGGTTCAGGATGGGGAACACATGTATACCTGTGGTGGATTC
ATTTTGATATTTGTCAAAACTAATACAATTATGTAAAGTTTAAAAATAAAAAAAAAAA
>19:57029694-57029869
GCATTGAAACATGAAAAAAAAAAAAAAAATACTTTCTCCTCAGTTTGTTGAAATACGTGA
AATGATATCAAAGAATTTCATAAGATGAATTTCATAAGCCATACAAATGTTATTTCTGTT
TATGGAAAATTATACCAAATGAATTAAGTAAATATATCTTAATGTGAAAAAAAAAA
>85:61726724-61728725
ATATGTGCGTGGATTTATCTCTGGGCTTTCTATTTTATTCCATTGATCTATATTTCTGTC
TTTGTGCCAGTACCATACTGTCTTGATAACTGTGGCTTTGTAGTAGAGCCTGAAGTCAGG
TAGGTTGATTCCTCCAGTTCCATTCTTCTTTCTCAAGATCGCTTTGGCTATTCGAGGTTT
TTTGTTTTTCCATACAAATTGTGAAATTATTTGTTCTAGCTCTGTGAAGAATACTGTTGG
TAGCTTGATAGGAATTGCGTTGAATCTATAAATTGCTTTGGGTAGTATACTCATTTTCAC
TATATTGATTCTTCCAATCCATGAACATGGTATATTTCTCCATCTATTAGTGTCCTCTTT
GATTTCTTTCACCAGTGCTTTATAGTTTTCTATACATAGGTCTTTAGTTTCTTTAGGTAG
GTATATTTCTAAGTATTTTATTCTTTCCGTTGCAATGGTGAATGGAATTGTTTCCTTAAT
TTCTCTCTCTGTTTTCTCATTATTAGTGTATAGGAATGCAAGGGATTTCTGTGTGTTGAT
TTTATATCCTGCAACTTTACTATAGTCATTGATTATTTCTTTGACAAAGGAGGCAAGAAT
ATACAATGGATCAAAGACAATCTCTTTAACAAGTGGTGCTGGGAAATCTGGTCAACCACT
TGTAAAAGAATGAAACTAGACCACTTTCTAACACCATACACAAAAATAAACTCAAAATGG
ATTAAAGATCTAAACGTAAGACTAGAAACTATAAAACTCCTAGAGGAGAACATAGGCAAA
ACACTCTCTGACATACATCACAGCAGGATCCTCTATGACCCACCTCCCAGAATATTGGAA
ATAAAAGCAAAAATAAACAAATGGGACCTAATTAACCTTAAAAGCTTCTGCACATCAAAG
GAAACTATTAGCAAGGTGAAAAGACAGCCTTCAGAATGGGAGAAAATAATAGCAAATGAA
GCAACCGACAAACAACTAATCTCAAAAATATACAAGCAACTCCTACAGCTCAACTCCAGA
AAAATAAATGACCCAATCAAAAAATGGGCCAAAGAACTAAATAGACATTTCTCCAAAGAA
GACATACAGATGGCTAACAAACACATGAAAAGATGCTCAACATCACTCATTATCAGAGAA
ATGCAAATCAAAACCACAATGAGGTACCATTTCACACCAGTCAGAATGGCTGCGATCCAA
AAGTCTACAAGCAATAAATGCTGGAGAGGGTGTGGAGAAAAGGGAACCCTCTTACACTGT
TGGTGGGAATGCAAACTAGTACAGCCACTATGGAGAACAGTGTGGAGATTCCTTAAAAAA
CTGGAAATAGAACTGCCTTATGATCCAGCAATACCACTGCTGGGCATACACACTGAGAAA
ACCAGAAGGGAAAGAGACACGTGTACCCCAATGTTCATCGCAGCACTGTTTATAATAGCC
AGGACATGGAAGCAACCTAGATGTCCATCAGCAGATGAATGGATAAGAAAGCTGTGGTAC
ATATACACAATGGAGTATTACTCAGCCATTAAAAAGAATACATTTGAATCAGTTCTAATG
AGGTGGATGAAACTGGAGCCTATTATACAGAGTGAAGTAAGCCAGAAGGAAAAACATAAA
TACAGTATACTAACACATATATATGGAATTTAGGAAGATGGTAACATTAACCCGGTGTAC
GAGACAGCAAAAGAGACACTGATGTATAGAACAGTCTTATGGACTCTGTGGGAGAGGGAG
AGGGTGGGAAGATTTGGGAGAATGACATTGAAACATGTAAAATATCATGTAAGAAACGAG
TTGCCAGTCCAGGTTCGATACACGATACTAGATGCTTGGGGCTAGTGCACTGGGACGACC
CAGAGGGATGGTATGGGGAGGGAGGAGGGAGGAGGGTTCAGGATGGGGAACACATGTATA
CCTGTGGCGGATTCATTTTGATATTTGGCAAAACTAATACAATTATGTAAAGTTTAAAAA
TAAAATAAAATTAAAAATAAAT
>3492:226577-227115
TGTTGGTTTTTATTTTGATTACATGGGGACATACAGTGGACTCTGGCCAAGACACTGTCA
ACACTTTACCTTTTGATGATGATGACAACAGGAGCACGTTCTAACTTCTGTAATTTCCAC
AGAATTCAACATAATTGAGGACACATTGTTGTTAAGTTGCTAAATCGCGTCCGAATCTTT
TGCAATGCCATGGACTGCAGTCCACCAGGCTCCTCTGTCCATGGGATTTCCCAGGAAAGA
ATACTTGAGTGGATAAGCATTTCCTACTATAGGGAATATTCCCTACCCAGGATTGAACCT
ATGTCTCCTGCATTGGAAGGCAGATTCTTTACCACTGAGTCACTAGGGAAGTCCCATTGA
GGACACATACAAACCCTTAAACTCTCCTATCCCTCCATACCCTGTCTGAAAACATCAACA
GACAGAACTTGGAACAGCAGTCATAACCTCTTCAATATGTGCAAAATTCATATGTTATTG
TCTCCTGACTGCTATTATTCTGTCCTTCATATGAACTGACTTGCTTAAATGGAAAAAAA
>286:225681-226296
GGTGGCTCAGATGGTAAAGAATCTGCCTGCGATGTGGCAGACCCAGGTTTGATCCTGGTG
TCAGGAAGATCTCTTGGAGAAGGGCATGACAACCCACTCCAGTATTCTTGCCTAGAGAAT
TCTATGGACAGAGGAGCCTCATGGGCTAAAGTCCATGGAGTCGCAAAGAGTTGAACAATG
ACTCAGTGACTAACACTTTCACTTTCGCACTTTTACTGTCTCATTTTTTAGGACCATAGT
AGACAAAATACTAAAGATGTACCTCTGAAATTCTCATCCTGTGAAGCGGTTTTGGAGATA
GAATTAGTTACTAATCAATTGACATTAAAATAGGAAGATTATCCACCTAAGATAGTGTAA
TCTCATGGGCCTTAAAACAGATGAGGCAAGTAGAAGAGTCAGAGTGATGTGGCAGAATAG
GAGAACAGAGGAGAAATGAGGCAAGAGGGGAAACCAGAGATTCAAAGAACAATGAAGATT
CTAGTCACTGTTGCTGGTTTTGAGTATACAGAAAGGGGGCCATGAGCTAAGGGATGTAAA
CAGCCTCCAGGTGCTGAAAAAGACGTCTGGCCAAAGGATAGTGTGGGGACCTCCCTGCTA
CAACAGCATTGAACTG
>85:62102267-62102338
TATACCTGTGGCGGATTCATTTTGATATTTGGCAAAACTAATACAATCATGTAAAGTTTA
AAAAAAAAAAGA
>3492:921443-921648
AGCTCATCCTCTGTCATCCCCTTCTCCTCCCGCCTTCCATCTTTCCCAGCATCAGGGTCT
TTTCAAATGAGTCAGTTCTTCCCATCAGGTGGCCAAAGTATTGGAATTTCAGCTTCAACA
TCAGTCCTTCCAATGAATATTCAGGACTGATTTCCTTTAGGATGGACTGGTTGGATCTCC
TTGGAGTCCAAGGGACTCTCAAGAGG
>85:62903865-62904282
GTCTCTTGGCGCACATGTGCACGAATTTCTATTGGGTTCAGACCTAGAAGTGTAATTGCT
AAATCATAGGTTATTGATGACAGGACTGAGCGACTTCACTTTCACTTTTCACTTTGATGC
ATTGGAGAAGGAAATGGCAACCCACTCTGGTGTTCTTGCCTGGAGAATCCCAGGGACAGG
GGAGCCTGGTGGGCTGCTGTCTATGGGGTCACACAGAGTCGGACACGACTGAAGTGACTT
AGCAGTAGCGGTAGGTTATTGACAGTAGTTCAGCTTTAACAGATGGCTGACAAAAATTTT
CCAAAGTACTCAGACAAGTTTACACTCCCACTTAAAGTGGTATTGTTGTAGTTTTCTTCA
TGTTTCTTATGCTGTGGTGCTTTGAACTAAGAACTTATGGGCTTATGGTTTTCAGCAT
>3632:367613-367729
ACGACTCTTTGCGACCCTATGGACTGTAGAGTTCATGGAATTTTCCAGGCCAGAATACTG
GAGTGGGTAGCCTTTCCCTTTCCCAGGGGATCTTCCCAACCCAGGGATTGAACCCGC
>3632:166009-166824
ATTTTTTTTTTTTTTATGCTTGGCATCTATTATTTTTATTTATTTTTTTAATTTTATTTT
ATTTTTAAATTTGACATAATTGTATTAGTTTTGCCAAATATCAAAATGAATCCGCCACAG
GCATACATGTGTTCCCCATCCTGAACCCTCCTCCCTCCTCCCTCCCCATACCATCCCTCT
GGGTCGTCCCAGTGCACCAGCCCCAAGCATCCAGTATCGCGCATCAAACCTGGACTGGCA
ACTCGTTTCTTACATGATATTCTACGTGTTTCAATGTCACTCTCCCAAATCTTCCCACCC
TCTCCCTCTCCCACAGAGTCCATAAGACTGTTCTATACATCAGTGTCTCTTTTGCTGTCT
CGTACACCAGGTTACTGTTACCATCTTTCTAAATTCCATACATATGCGTTAGTATACTGT
ATTTATGTTTTTCCATGACCCACCTCCCAGAATATTGGAAATAAAAGCAAAAATAAACAA
ATGGGACCTAATTAACCTTAAAAGCTTCTGCACATCAAAGAAAACTATTAGCAAGGTGAA
AAGACAGCCTTCAGAATGGGAGAAAATAATAGCAAAAGAAGCAACTGACAAACAACTAAT
CTCAAAATTATACAAGCAACTCCTACAGCTCAACTCCAGAAAAATAAATGACCCAATCAA
AAAATGGGCCAAAGAACTAAATAGACATTTCTCCAAAGAAGACATACAGATGGCTAACAA
ACACATGAAAAGATGCTCAACATCACTCATTATCAGAGAAATGCAAATCAAAACCACTAT
GAGGTACCATTTCACACCAGACAGAATGGCTGCGAT
>3632:80718-80823
CAATATATCAATTCTTTTTTCTTTTTTTTTCCTAATTTTATTTTATTTTTAAACTTTACA
TAATTGTATTAGTTTTGCCAAATATCAAAATGAATCCGCCACAGGT
>498:566460-567682
TTGCCGGGAGCCGGCATATTGCATATTGAGTGCATATTGCATATTGAGTGCAGCACTTTT
CAGGATCTGGAATAGCTCAACTGGAATTCTATCACTGCCGGTAGCCAGCGTGAGGAACTC
CGCCCATGACAAAGGTCATGAGGAAGGAGGCTTGGCATACGCAAAGGCGGGATCAAGCCT
CAGGAGTCTCCCTGGAAATTCTCGAGCAATCTACCCCCAAAACCAGAGTCTGCCTACTTT
CTGCTTTGTGCTTTCACCTACACCTCTGACTTTACGGGGGGCTGTCCCCCACTACCTCTC
TGAAAAAAGTTAGCTTACAGCTCCAGTTAATAATTCCTGGGTGTGACAGTGTTTAACCTA
CAAACTCCTTTGGAAATCCTCTAGCCTGCCTGAATAGGTTTTTCCGGCCACATGTGATTG
TTCAGAGCCTCCCAACTGTGAGAGGCAGGAGATGTTCTAAACTGTGTAAACACAGATTCT
TTTGAATAGTTAAAAGATTGATTAGAAATTGTATTGGTGAAGGGATTTTCACTTGTTGGG
CCAATGTTTGCTGCTAAGTTTCCATATCCCTTACCTGCTGTGTCCCTGGCAGTGTATTGG
TTAATATAATTGGTGTAAGTAGTAGCTTTAATGTTTGTAACCTGGGACCCTTGAGTTAAT
TCTTTTTCTTGTTGTAGCCCACCACACCTTTGCTCTGTAGGAATGCAACTTTATCTAATG
CTTCTGGAGGGTGGCTCCTGACCAATCACCTTTAGAGAAAAATAAGTTTTCTGAAGAAAA
GGTCTTAAAATGTTAACAGGCCTCTGGGCCAGAAGATGATGCAAATCACCTAAGCTTTTG
CATATGATAAGTTTGCAGGAAGAAAGCCTGGTTTGCTGCAAGACTCTACCCCTTCCCCCA
TTATCCTCTGTGCATAACTTAAGGTATAAAAACTACTTTGAAAAATAAAGTGCGGGCCTT
GTTCACCAAAACTTGGTCTCACCATGTCGTTCTTTCTCTTACCTTCTGGCTGAATTATTC
AGCCTCTTTTCTCCACTGAATTTCCTCATTGAGCTATCCTTATTTCAGCCTCTTTTCTTC
ACTGAATTTTCCTACTGAGCTATCCTCATTCTATTACTTTTTATATCCTTAATTAACGTT
TAATTAAGCAATTGTTTCCTGATCTTCGCCTACGCCGTCTCTCCTTCGAATACCCTGGTT
CAGCCGGGGCTGGTCCCCGGCAC
>204042:5785-5938
AATGCAAGCAACACTCTGTGGCAGATAACCAAAATTGTCTGACACAATTTGAGCTTGCTA
TAACAAGAAAGTCTAACCTATTCCGGTGTTCTCTTTTCTGTGAGACTAGCCGTTATATAG
ACTTAAACACTGTTCCAGAAAAAAAAAAAAAAAA
>2469:94493-94777
TTTTTTTTTTTTCTCATTCATGAGATATTTATTAAAATAACACATTTAGGGAAAAAAATC
AATATAATGTATACATCATTACTGAAAACTGTATACCATCATACAAAAAAGGATTTTATT
TTGGGAAATCGATTCCTAATTTATGGCAAGTTTTACTTTAGAAATAAAACCACAAAACAA
CACAATCTAATTCAATCTTAAAGGCTGGCATGCTGAGCAAGGAATGTTCTTATTTGTAGG
AGTTCCTTCTTTACACTGTCAGGTACCAGGGCTCTGCCTTTTGAT
>2684:112077-113354
AGACTTTTGGATCGCAGCCATTCTGACTGGTGTGAAATGGTACCTCATAGTGGTTTTGAT
TTGCATTTCTCTGATAATGAGTGATGTTGAGCATCTTTTCATGTGTTTGTTAGCCATCTG
TATGTCTTTTTTGGAGAAATGTCTATTTAGTTCTTTGGCCCATTTTTTGATTGGGTCGTT
TATTTTTCTGGAGTTGAGCTGTAGGAGTTGCTTGTATATTTTTGAGATTAGTTGTTTGTT
GGTTGCTTCATTTGCTATTATTTTCTCCCATTCTGAAGGCTGTCTTTTCACCTTGCTAAT
AGTTTCCTTTGATGTGCAGAAGCTTTTAAGGTTAATTAGGTCCCATTTGTTTATTTTTGC
TTTTATTTCCAATATTCTGGGAGGTGGGTCATAGAGGAGAGGGTGTGGAGAAAAGGGAAC
CCTCTTACACTGTTGGTGGGAATGCAAACTAGTACAGCCACTATGGAGAACAGTGTGGAG
ATTCCTTAAAAAACTGGAAATAGAACTGCCTTATGATCCAGCAATCCCACTGCTGGGCAT
ACACACTGAGGAAACCAGAAGGGAAAGAGACACGTGTACCCCAATGTTCATCGCAGCACT
GTTTATAATAGCCAAGACATGGAAGCAACCTAGATGTCCATCAGCGGATGAATGGATAGG
AAAGCTGTGGTACATATACACAATGGAGTATTACTCAGCCATTAAAAAGAATACATTTGA
ATCAGTTCTAATGAGGTGGATGAAACTGGAGCCTATTGTACAGAGTGAAGTAAGCCAGAA
GGAAAAACATAAATACAGTATACTAACGCATATATATGGAATTTAGAAAGATGGTAACAA
TAACCTGGTGTACGAGACAGCTAAAGAGACACTGATGTATAGAACAGTCTTATGGACTTT
GTGGGAGAGGGAGAGGGTGGGAAGATTTGGGAGAATGGCAATGAAACATATAAAATATCA
TGTAGGAAACAAGTTGCCAGTCCAGGTTCGATGCATGATGCTGGATGCTTGGGGCTGGTG
CACTGGGACGGCCCAGAGGGATGGTATGGGGAGGGAGGAGGGAGGAGGGTTCGGGATGGG
GAGCGCATGTATACCTGCGGAGGATTCATTTTGATATTTGGCAAAACTAATACAATTATG
TAAAGTTTAAAAATAAAATAAAATTGGAAGAAAAAAAAAATTAAAAAAAAAAAAAAGAAA
ATGAAATGAAAAGATGCAGAAAAATGGTGGAGTAAAGCTAATAAAATAAATAACTATAAA
AAAAAAAAAAAAAAAAAA
>1020:11136-14573
TTTTTTTTTTTTTTTCTAATTTCATTTTATTTTTAAACTTCACATAATTGTATTAGTCTT
GTCAAATATCACAATGACTCCGCCACAGGTATACATGTGTTCCCCATCCCGAACCCTCCT
CCCTCCCCCCTCCCCATACCATCCCTCTGGGCCGTCCAGTGCACCAGCCCCAAGCATCCA
GCATCGTGCATCGAACCTGGACTGGCAACTCGTTTCCTACATGATATTTTACATGTTTCA
ATGCCATTCTCCCAAATCTTCCCACCCTCTCCCTCTCCCACAGAGTCCATAAGACTGTTC
TATACATCAGTGTCTCTTTTGCTGTCTCGTATACAGAGTTATTGTTACCATCTTTCTAAA
TTCCATATACATGCGTTAGTATACTGTATTTATGTTTTTCCTTCTGGCTTACTTCACTCT
GTATAATAGGCTCCAGTTTCATCCACCTCATTAGAACTGATTCAAATGTATTCTTTTTAA
TGGCTGAGTAATACTCCATTGTGTATATGTACCACAGCTTTCTTATCCATTCAGCTGCTG
ATGGACATCTAGGTTGCTTCCATGTCCTGGCTATTATAAACAGTGCTGCGATGAACATTG
GGGTACACGTGTCTCTTTCCCTTCTGGTTTCCTCAGTGTGTATGCCTAGCAGTGGGATTG
CTGGATCATAAGGCAGTTCTATTTCCAGTTTTTTAAGGAATCTCCACACTGTTCTCCATA
GTGGCTGTACTAGGTTGCATTCCCACCAACAGTGTAAGAGGGTTCCCTTTTCTCCACACC
CTCTCCAGCATTTATAATTTGTAGACTTTTGGATCGCAGCCATTCTGACTGGTGTGAAAT
GGTACCTCATAGTGGTTTTGATTTGCATTTCTCTGATAATGAGTGATGTTGAGCATCTTT
TCATGTGTTTGTTAGCCATCTGTATGTCTTCTTTGGAGAAATGTCTATTTAGTTCTTTGG
CCCATTTTTTGATTGGGTCGTTTATTTTTCTGGAGTTGAGCTGTAGGAGTTGCTTGTATA
TTTTTGAGATTAGTTGTTTGTCGGTTGCTTCATTTGCTATTATTTTCTCCCATTCTGAAG
GCTGTCTTTTCACCTTGCTAATAGTTTCCTTTGATGTGCAGAAGCTTTTAAGGTTAATTA
GGTCCCATTTGTTTATTTTTGCTTTTATTTCCAATATTCTGGGAGGTGGGTCATAGAGGA
TCCTGCTGTGATGTATGTCGGAGAGTGTTTTGCCTATGTTCTCCTCTAGGAGTTTTGTAG
TTTCTGGTCTTACGTTTAGATCTTTAATCCATTTTGAGTTTATTTTTGTGTATGGTGTTA
GAAAGTGGTCCAGTTTCATTCTTTTACAAGTGGATGACCAGATTTCCCAGCACCACTTGT
TAAAGAGATTGTCTTTAATCCATTGTATATTCTTGCCTCCTTTGTCAAAGATAAGGTGTC
CATATGTGCGTGGATTTATCTCTGGGCTTTCTATTTTATTCCATTGATCAATATTTCTGT
CTTTGTGCCAGTACCATACTGTCTTGATAACTGTGGCTTTGTAGTAGAGCCTGAAGTCAG
GTAGGTTGATTCCTCCAGTTCCATTCTTCTTTCTCAAGATCGCTTTGGCTATTCGAGGTT
TTTTGTATTTCCATACAAATTGTGAAATTATTTGTTCTAGCTCTGTGAAGAATACTGTTG
GTAGCTTGATAGGGATTGCGTTGAATCTATAAATTGCTTTGGGTAGTATACTCATTTTCA
CTATATTGATTCTTCCAATCCATGAACATGGTATATTTCTCCATCTATTAGTGTCCTCTT
TGATTTCTTTCACCAGTGTTTTATAGTTTTCTATATATAGGTCTTTAGTTTCTTTAGGTA
GATATATTCCTAAGTATTTTATTCTTTCCGTTGCAATGGTGAATGGAATTGTTTCCTTAA
TTTCTCTTTCTGTTTTCTCATTATTAGTGTATAGGAATGCAAGGGATTTCTGTGTGTTGA
TTTTATATCCTGCAACTTTACTATAGTCATTGATTATTTCTAGTAATTTTCTGGTGGAAT
CTTTAGGGTTTTCTATGTAGAGGATCATGTCATCTGCAAATAGTGAGAGTTTTACTTCTT
CTTTTCCAATTTGGATTCCTTTTATTTCTTTTTCTGCTCTGATTGCTGTGGCCAAAACTT
CCAAAACTATGTTGAATAGTAATGGTGAAAGTGGGCACCCTTGTCTTGTTCCTGACTTTA
GAGGAAATGCTTTCAATTTTTCCCCATTGAGGATAATGTTTGCTGTGGGTTTGTCATATA
TAGCTTTTATTATGTTGAGGTATGTTCCTTCTATTCCTGCTTTCTGGAGAGTTTTTATCA
TAAATGGATGTTGAATTTTGTCAAAGGCTTTCTCTGCATCTATTGAGATAATCATATGGT
TTTTATTTTTCAATTTGTTAATGTGGTGTATTACATTGATTGATTTGCGGATATTGAAGA
ATCCTTGCATCCCTGGGATAAAGCCCACTTGATCATGGTGAATGATCTTTTTAATGTGTT
GCTGGATTCTGATTGCTAGAATTTTGTTAAGGATTTTTGCATCTATGTTCATCAGTGATA
TTGGCCTGTAGTTTTCTTTTTTTGGAGGCTGAACAACACACTGCTGAATAACCAACAAAT
CACAGAGGAAATCAAAAAAGAAATCAAAATTTGCATAGAAACGAATGAAAATGAAAACAC
AACAACCCAAAACCTGTGGGACACGGTAAAAGCAGTCCTAAGGGGAAAGTTCATAGCAAT
ACAGGCACACCTCAAGAAACAAGAAAAAAGTCAAATAAATAACCTAACTCTACACCTAAA
GCAACTAGAAAAGGAAGAAATGAAGAACCCCAGGGTTAGTAGAAGGAAAGAAATCTTAAA
AATTAGAGCAGAAATAAATGCAAAAGAAACAAAAGAGACCATAGCAAAAATCAACAAAAC
CAAAAGCTGGTTCTTTGAAAGGATAAATAAAATTGACAAACCATTAGCCAGACTCATCAA
GAAACAAAGGGAGAAAAATCAAATCAACAAAATTAGAAACGAAAATGGAGAGATCACAAC
AGACAACACAGAAATACAAAGGATCATAAGAGACTACTATCAACAATTATATGCCAATAA
AATGGACAACGTGGAAGAAATGGACAAATTCTTAGAAAAGTACAACTTTCCAAAATTGGA
CCAGGAAGAAATAGAAAATCTTAACAGACCCATCACAAGCATGGAAATTGAAACTGTAAT
CAAAAATCTTCCAGCAAACAAAAGCCCTGGTCCAGACGGCTTCACAGCTGAATTCTACCA
AAAATTTAGAGAAGAGCTCACACCTATCCTGCTCAAACTCTTCCAGAAAATTGCAGAGGA
AGGTAAACTTCCAAACTCATTCTATGAGGCCACCATCACCCTAATACCAAAACCTGACAA
AGATGCCACAAAAAAAAT
>1438:86527-86883
TTTTTAAATTTTATTTTATTTTTAAACTTTACAATATTGTATTAGTTTTGCCAAATATCG
AAATGAATCCGCCACAGGTATACCTGTGTTCCCCATCCTGAACCCTCCTCCCTCCTCCCT
CCCCATACCCTCCCTCTGGGTCGTCCCAGTGCACCAGCCCCAAGCATCCAGTATCGTGCA
TCGAACCTGGACTGGCGACTCGTTTCATACATGATATTATACATGTTTCAATGCCATTCT
CCCAAATCTCCCCACCCTCTCCCTCTCCCACAGAGTCCATAAGACTGATCTATACATCAG
TGTCTCTTTTGCTGTCTCGTACACAGGGTTATTGTTACCATCTTTCTAAATTCCATA
>835:1749072-1749216
TTTTTTTTTTTTTTTCTAATTTTATTTTATTTTTAAACTTTACATAATTGTATTAGTTTT
GTCAAATATCATAATGACTCCGCCACAGGTATACATGTGTTCCCCATCCCGAACCCTCCT
CCCTCCTCCCTCCCCATACCATCTT
>835:1003321-1003814
TACTCAGCCATTAAAAAGAATACATTTGAATCAGTTCTAATGAGGTGGATGAAACTGGAG
CCTATTATACAGAGTGAAGTAAGCCAGAAGGAAAAACATAAATACAGTATTCTAACGCAT
ATATATGGAATTTAGAAAGATGGTAACAATAACCCTGTGTACGAGACAGCAAAAGAGACA
CTGATGTATAGAACAGTCTTATGGACTCTGTGGGAGAGGGAGAGGGTGGGAAGATTTGGG
AGAATGACATTGTAACATGTAAAATATCATGTAAGAAACGAGTTGCCAGTCCAGGTTCAA
TCCACGATACTGGATGCTTGGGGCTAGTGCACTGGGACGATCCAGAGGGATGGTATGGGG
AGGGAGGAGGGAGGAGGGTTCAGGATGGGGAACACATGTATACCTGTGGTGGATTCATTT
TGATATTTGTCAAAACTAATACAATTATGTAAAGTTTAAAAATAAAATAAAATTTAAAAA
AAAAAAAAAAAAAA
>184115:111803-112668
AAGCCTATACCACACATTTTCTTTTTTTGTTGCTCTTTTCTTTCTTTAAAAATTTTTCGT
CTGGTAGCACTCCAATTTCAGGTAGACATTTCTGAATTAGCTTGCTGGAGTAATAAATAT
ACTAAACATAATAAGAATTTAAAGAACTAGAGAACTTAAATGATTGAATTTTATCTGATA
ATAAAATTTCTATACCAGATTTCTATTAGCTAACATTTGCTTGGTGTATCTTTTTCCATC
TTTATTTTCTATATCATTGCTTTAGACTTGCATCTCTCTTACACAGTGTATATCTGAGTT
TTGATTAATAGGTTCAATTGGAAAGTATCTGTATTTTATTTACTGTATTAAATTCATTTG
CATTGATAGTGATTAACATTATACTTGGGCTTCTTTCTGACTTTTTTATTTATATTTTTC
AATTAGCCATGAATTTTCTCAGCTTCTTTGTTTCCTTCTATCAGAATGATTAAAATTGCT
TGATTCTCTGTACTTTCCCCTACCAGTATTTAAATTATATATTCTATTTCTTTCCTCCCA
GTGGCTATCTTATACTACCCTTGAAAGAGTATATATTTCTAACAAAGCCTAAGTGAATTC
CCACTTCTATCTGTTTCTTAAGTCAGAAAAGATCTGAGCTTGCTTTATCCTCCCTCAGAA
TACTTCATTTTGTTTCAAATGTTTATTATTCTTTTTATTCTTATTATTTGTGCTTAACAT
TAAATTATATTTGTGTGCTTAGTTGCTCAGTCATGTCTGACTCTTTTGCAATCCTTTGGA
CTGTAGGCTTCCAGGCTCCTCCGTCTATGGGATTTTTCAGGCAAGAATACTGGAGTGGGT
TGCCATTTCCTTTTCCAGGAGATATT
>19:64658201-64658963
TGAAAGGTTGTTGTTGAATCACGCGAATACACCGGGATTCTTGGCCCCCGGAGGAGAAGA
ATTCAATCCGGGGCCAGAGACGAGGCTTGATCGCTCAGAGCTTTTGTGTAGTAAAGTTTT
ATTAAAGTATAAAGGAGATAGAGAAAGCTTCTGACATAGGCATCAGAAGGGGGTAGAAAG
AGTACCCGCCTGCTAGTCTTCAGCTGGATGTTATATAGTCACTAGCAGTCTGTTAATGAA
AGAAAGGAATGTCTTAAAATTCAGAATGGCACCAGGCCCCTCACCCATAAGATGCATTTT
GGGATAGTCTTGGCGCCAAATGGTTTATCCTGGGCCATAAAATGATTAACTTGAATCTTG
AAGAAGGGCAGATCACCATACAAATAGTTTCATTTACATAGATTAGGGGAACAATATCCA
TACTGGTTTGTCAAGTAGGTTCTGGGCCAAGAGGCGGAACCGACTTGGAGACAGAGTTTG
GGGTAAAGGCATAGTACATTAGCATAGCTTAAGACGAACATTTCCATAAGAAAAGGGCAT
TGGTCATCTCTAGGCTCAAGAATAGCTAACTTCAGGCGAAACCAGGTGTCATTATGGCAA
CACAGTATTTTAAGAGAAACCTCCCTTTAAATTTGTATAGAGAAGGAAAAAAATATTGCT
AGTTTGTTTCCTCCTGCCGCTTAAGAGAGATAAAAATGTCTGACACTTGCAGGCTATTTC
CTCTATTTGGAGACCCCTGGCCTTCCTGCCTGTTACCCTCTCA
>755:246391-250534
GGTATATATATATGAATGTTAGGTATTGTTACTGTGAATTACCATTATGATCACATTGTT
GTTCCAAAGCAAATGTAGCTTACAGTCAAGTTGTTAATTTTTGTTTTGTTTTGTTTTCTC
CAGACAGGTATGACTTTGAATGAGCGATTTGGGATCCTGAAGGAACAAAGAGCCACTCTC
ACTTTCAACAAAGGAGGAAGCCGCTTCGTAACCGTGGGATAGATCCCATGTCACAGGAAC
TTTTCAGTGATGACTCTTAAAAATTTAATTGCTTGAAGAGTTCATCACAGAAATTCAAGA
AACTTTATTTCAAAATATTCACAAGGCTAAATAACTCTTATTTTTATTTTTGAAGTTTTT
TTTAAACATGTATAAATAATGCCCTGAAAGAATAACAGGGAATATGCCTATGTGTTCTTA
AAGATTTCATGGTTGGCCCAGACAGAACAATTCTCTATTTGACTTTTTTGATTCCTCATG
CAGCAGAAAGAAGGTGGAAAGATAGAAATTGATTATTTTATGATAGTGGTATTTAGGATC
TCATCACCTTTGCCCATTTTTTACACCTTGCCATTGTAAATCTTGGTCTTCAAGATTTGA
AATAGGTCCCTTTGTTGCTGTCACTTATACTTTAATAGTGTTGGTGTAATAAGTGCAGTT
GACTTTTCTGCATTAGGGATATAAAAAATTATTAGAATTTCAGTTTGGGGGTTTAAGATT
TATGGGGATATCTGGAACTTGGTTCATTTTTCAAATAACATTAAGTTAATCCTCCAGAGT
TGTAAATCTTTAATGCTGAACTTTTTTTTAATAAGAAATGTGACTCCGGGCATTAGCTTC
TGTTTAAAATGTTGGTGTTTAAAGGCTGTAAATGGGTGTTTACAAAGTTATCTGATAGAG
CCTAATTGGAGGAAAGTCCAGAGTAAAAATCTGGTAATTTGTGTGGAGAGAAAGTAGCAG
GTGGAAGATGGTAACTGAGATGAAGACTTTAAAAGCTAGGTCATAGGTATACTGTTTGAA
TTTAGTGTAGTTTTGAGTCTAGTGTGCACAAAGTATTCTTCAGATGATATTTGGAATAAT
TATAATTAAAATGGATTGAGTTCTATAGATATTTTGATAGGAAAATTAGCCATAAAGTCC
TGGACTTCTTATTTGAAAAAGTTAAATTTTAAGTTTACTAAGTTGAACAGTATACATACA
GCTCTTAAAAATATATATATGTCACAAGGTAAAAGGTGCAAAATTATAATAGAGTTAACA
TTATTATGACCTTGTTCTGTACCTTTGCTTCTGATTTCTTGTGTAAAGTTCAGGCATTTG
TGGTGAGAAAAGGATTTCCCCCCTCATACTCTGGAGGGTTAGGAGGAGTTAATTTGTTGT
GCCAAGCTAGTGCTGAAAGTCCTCAGATGGTTGTAAATTTTAAGTTATGATATAATAGCA
AAATGCAGCAAAATATTCAAACTACAGGTTACGAGTTTGGTCATTTTGAAGCTTAACTTT
TTGATTTGCTGTAATGTTAAAACCTCTAAGTAGGTGTTAGTTTTCCCTTCAGTGTATAAT
TTGTGTTGATTTTCCCTGTTAAAACACAAAACATTGTTATGGCTCCTGCCTGCGTTGCAG
GGTATACTAGATTTCATTGTTGTTTCTCATGGTCCTTTGGTTACTTGGTTTATGCTAGCC
ACGGAAAGCTATCAATAACAGTTTCATGCTTATACCAAAGAATTAAATCTGATCCTTAAT
ATCTGGTATTTTGCTTGTAAGTCTACTGATAAGGGATTATTGGAAGCCAGTCATACAATT
TGAAAGTAAACTCCAGTCTCTCTGTAGGCCAAGGACTCACTGCAAAACATTTTTGCAAGT
ATGAATGCTTAGATTTGATTCATGAACAATACATTTTAGACTGGTTTAGAATTATTGATA
ACTTATTTTAAAACAAAGGAAAAACAACTGAGCACGAGTTTGCTGTCTTTAGAGCAGTTT
GTGAAAATACGGTATAAAGATGTTTTCATTTTCTTGTTCTTTTAAATATTATTGTACAGG
ATAGGTGTTAGCTCTTCTCTAAATTTTTGGTAGAATTCAGCTGTGAAGCCGTCTGGACCG
GGGCTTTTGTTTGCTGGAAGATTTTTGATTACAGTTTCAATTTCCATGCTTGTGATGGGT
CTGTTAAGATTTTCTATTTCTTCCTGGTCCAGTTTTGGAAAGTTGTACTTTTCTAAGAAT
TTGTCCATTTCTTCCACGTTGTCCATTTTATTGGCATATAATTGTTGATAGTAGTCTCTT
ATGATCCTTTGTATTTCTGTGTTGTCTGTTGTGATCTCTCCATTTTCGTTTCTAATTTTG
TTGATTTGATTTTTCTCCCTTTGTTTCTTGATGAGTCTGGCTAATGGTTTGTCAATTTTA
TTTATCCTTTCAAAGAACCAGCTTTTGGTTTTGTTGATTTTTGCTATGGTCTCTTTTGTT
TCTTTTGCATTTATTTCTGCTCTAATTTTTAAGATTTCTTTCCTTCTACTAACCCTGGGG
TTCTTCATTTCTTCCATTTCTACTTGCTTTAGGTGTAGAGTTAGGTTATTTATTTGACTT
TTTTTCTTGTTTCTTGAGGTGTGCCTGTATTGCTATGAACTTTCCCCTTAGGACTGCTTT
TACCGTGTCCCACAGGTTTTGGGTTGTTGTGTTTTCATTTTCATTCGTTTCTATGCAAAT
TTTGATTTCTTTTTTGATTTCTTCTGTGATTTGTTGGTTATTCAGCAGCGTGTTGTTCAG
CCTCCATATGTTGGCATTTTTAATAGTTTTTCTCCTGTAATTGAGATCTAATCTTACTGC
ATTGTGGTCAGAAAAAATGCTTGGAATGATTTCTATTTTTTTGAATTTACCAAGGCTAGC
TTTATGGCCCAGGATGTGATCTATCCTGGAGAAGGTTCCATGTGCGTTTGAGAAAAAGGT
GAAATTCATTGTTTTGGGATGAAATGACCTATAGATATCAATTAGGTCTAACTGGTCTAT
TGTATCGTTTAAAGTTTGTGTTTCCTTGTTAATTTTCTGTTTAGTTGATCTATCCATAGG
TGTAAGTGGGGTATTAAAGTCTCCTACTATTATTGTGTTATTGTTAATTTCTCCTTTCAT
ACTTGTTAGCATTTGTCTTACGTACTATGGTGCTCCCGTGTTGGGTGCATATATATTTAT
AATTGTTATGTCTTCTTCTTGGATTGATCCTTTGATCATTATGTAGTGACCTTCTTTGTC
TCTTTTCACAGCCTTTGTTTTAAAGTCTATTTTATCTGATATGAGTATTGCTACTCCTGC
TTTCTTTTGGTCCCTATTTGCATGGAAAATCTTTTTCCAGCCCTTCACTTTTAGTCTGTA
TGTGTCCCCTGTTTTGAGGTGGGTCTCTTGTAGACAACATATGTAGGGGTCTTGTTTTTG
TATCCATTCAGCCAGTCTTTGTCTTTTGGTTGGGGCATTCAACCCATTTACATTTAAGGT
AATTACTGATAATACTGTACAGAGCTATTATTAATGCCTTCTTTTTAAATCTTAAAAATC
CCTCCAAATATTGATATTAAGTGCATCAAACAAAATGTCTTTGGTATATTAAACTTTTGC
TCTTCATGCATCTGTAATTTCATTTTCTTTTTAAATATAAAATCTTGCCTTTGTTACAGC
CAAATTATAATTCTTGAGTGCTAACATGTTGTATAAAAACAAAGGAATATGCTCTTTTGG
AGGAAATTTTTCCTTTCTTAGAATGTGGTTGTAGTCATCCTATTTCAGTTATTAAAAGTT
TTTTTTTTTTTTTTAAACAAGATGCAACTTAAATTTCCCTTTGCATCAAGGTGTGTAAAA
AACATTGATGCAGTGCATCACAAAATGAACGTTTGTATTTAATGAGGAGATGCTTTACAC
TGTACTTTTTGGTGTTTTTTGGAAAAGTTACCTTTAGATCTGAAGCTGTTCATTTTTAAC
AAATAAAATATTACAGGTCTCTCATGATTTATTCTTAGCTAAAAAGATTGAGTTGTGGTT
TTTAGATTGTTTTGTGTTACAAAGAACTTTGTAGTGACTATAACATTTAGGATTTGAAAA
GCTGCCAAACAATTAAATTGGTAAATCAATTTAGACTCATATTGACATCCCATTAACTAT
CTTT
>789:443039-444460
TGGTATTATTCAATACTGTATAATTCACCCAATTAAAATGGAATGGTTTGTATTAAATTG
TAACACCATCACCACACCCTAATCTTAGAAAATTTCTCTCTCTCCCTCCCTCCAAAGGAA
GCTCTGTACCCATTAGCAGTTACTCCCCATTTCTCCTTAAACCACCCTAGGCAATCATTA
ATCTTCCCATTTCTGTAGCTTTACCAATTCTGGGAAGTTCATATAAATGAAATAATATGT
GGTCTATATGACTGGCCTCTTTGACTTAGCATAATGTTTCCAAGATTCATCCATGTTATA
GCATGTATCAATACATCATTACTTTTTATAGCCAAATAATATTCCATTATATGTGTTTGT
ATACAAGTATATACATATACACAGATACATGTATATATATATCACATTTATTATTCATCA
GTTGATAGATGTGTAAGGTAGTTTCCACTTCAGGGCTACTGTGATTAATGGGCTCAGTGG
TAAAGAATCTGCCTGCCAATGCAGGAGACACAAGAGACTTGGGTTCAATCCCTAGGTCAG
TAAGATCCCCTGGAGGTGGATATGGCAGCCCACTCCGGTATTCTTACCTGGAAAATCCCA
TTGACTGGACAGAGGAGCCTGGCAGGCTACAGTCCTCAGAGTCTCAAAGAGTCAGACACA
ATTGTGCAGACACACACACACACACACACACAATAACTCTGTATTCAATATTTTGAAGAA
CTGCCCAATTGTTTTCCAGGGTTACTGCAACATTTTATATTCTGAGCAGCAAATTATGAA
GATTCCCATTTCTCCACATCCTCACCAACATTTGTTTTTTCTTTTTATTGTAGCCATTGG
AGTCAGTGTGAATTATTTCATTGTAGTTTTGATTTGCATTTCCTAACAACTTCGAATCTT
GAGCATCCTTTTATGCACTTATTGTCTTGCATGTTTATGGCAAACATTTTCAGCAAAGTA
ATTCAAAGTGGTATTTCCAACATCATCATCCAACATGGACCACAATCCAATTATGGTCTT
TCCAACAAATATTGCTGGGACAATTGGATGTCATATGCCAAAAAAATGAACCTCAGCCAT
TACCTTGTACCATAAACAATGGATCATAAGAGCTAATACTACCAGTTCAGTTCCCTTCAG
TTCAGTCGCTCAGTTATGTCCAACTCTTTGTGACCCCAGGGACTGCAGCATGCCAGGCTT
CCCTGTCCATCACCAACTCCTGGAGCCTGCTCAAATTCATGTCCATTGAGTCAGTGATGC
CATCCAACCATCTCATCGTCTGTCGTCCCCTTCTCCTGCCTTCAATCTTTCCCAGCATCA
GGGTCTTTTCCAGTAAGTTAGTTCTTTGCATCAGGTGGCCAGAGTGTTGGAGCTTCAGCA
GCAGTCCTTCCAATGACTATTCAGGACTGCTTTCCTTTAGGA
>1185:103007-106161
CACAGCTATTTGTAAGGCCTCCCCAGACAGCCATTTTGCTTTTTTGCATTTCTTTTCCAT
GGGGATGGTGTTGATACCTGTCTCCTGTACAATGCCACGAACCTCAGTCCATAGTTCATC
AGGCACACTATCAGATCTAGCCCTTAAATCTATTTCTCACTTCCACTGTATAATCATAAG
GGATTTGATTTTAGGTCATACCTGAATGGTCTAGTGGTTTTCCCTGCTTTCGTCAATTTA
AGTCTGAATTTGGCAATAAGGAGCTCATGATCTGAGCCACAGTCAGCTCCCGGTCTTGTT
TTTGCTGACTGTATAGAGCTTCTCCATCTTTGGCTGCAAAGAATATAATCCATCTGATTT
CGGTGTTGGCCATCTGGTGATGTCCATGTGTAGAGTCTTCTCTTGTGTTGTTGGAAGAGG
GTGTTTGCTATGACCAGTGCATTCTCTTGGCAAAATTCTATTAGCCTTTGCCTGCTTCAT
TCCGTATTCCAAGGCCAAATTTGCCTGTTACTCCAGGTGTTTCTTGACTTCCTAGTTGTG
CATTCCAGTCCCCTATAATGAAAAGGACATCTTTTTTGGGTGTTAGTTCTTTTAGTCTTT
GCCGTGCTTCTTTCTGTATTCCAAGGCCAAATTTGCCTGTTACTCCAGGTGTTTCTTGAC
TTCCTAATTTTGCATTCCAGTCCCCTATAATGAAAAGGACATCTTTTTTGGGTGTTAGTT
CTAAAAGATCTTGTAGGCCTTCATAGAACCGTTCAACTTCAGCTTCTTCAGCATTACTAG
TTGGGGCATAGACTTGGATTACTGTGATATTGAATGGTTTGCCTTGGAAACGAACAGAGA
TCATTCTGTCATTTTTGAGATGGCCGGGAGGAGTTGCCCCACGACCGAGGCCAGGGGCAG
CAGCCGGGAGGATCTACCCCAGGTCCAAGGAGCGGTGGCTGCGAGGGTGCAGGAGGGCCA
AGAGGAGCTACTCCACGTTCAAGGTCAGGAGGGGTGGCGGTGAGGAGATACCCCTCATCC
AAGGTAAGGAGCAGCGGCTGTGCTTTGCTGGAGCAGCCATGAAGAGATACCCCATGTCCA
AGGTAAGAGAAACCCAAGTAAGATGGTAGGTATTGCAAGAGGGCATCAGAGGGCAGACAC
ACTGAAACCATACTCACAGAAAACTAGTCAATCTAATCACACAGAAGACTAGTCAATCTA
ATCACACTAGGACCACAGCCTTGTCTAACTCAGTGAAACTAAGCTATGCCCTGTGGGGCC
ACCCAGGATGGGTGGGTCATGGTGGAGAGGTGTGACAGAATGTGGTCCACTGGAGAAGGG
AATGGCAAACCACTTCAGTATTCTTGCCTTGAGAACCCCATGAACAGTGTGAAAAGATCT
GCCTGTACCACAGTTTATTTATTCATTCATCTACTGAAGGACATCTTAGTTGCTACTGAC
TTTTGGTAATCATGAATCAAGCTGTTATAAACATCTGTGTGCAGCTTTTCATGTGGACAT
AGGTTTTCATCTCATTTATGTAAATACCAAGGAGTACAACTGCTAGATTGTATGATAAGA
ATATGTTTCGTTTTGTAAGGAACCAACAAACTGTCTTCCAAAATAGCTGTACCCTTTTGC
ATTCCCATGAGCAATGAATGAGCGTTCCTATGGCACCACATTCTCACCAATGTTCGATGT
TTAATATGTTTTGAATCAAATCTTTTGGATTTTCCAGGTATAAAATTATGCCATCTGGGA
ATAATAATTTTTTTGCCTTCTTTCTGAGTTCTCTACCTCTATGTTCTACTCTTGTCAATT
CACATTGACTACTATACACAGAAAAATGGAGGCAGCTATAAAATAATAGCTCTAATAGCT
TTCAGTTTAGTTCAGTCACTCAATCGTGTCCAACTCTTTGCGACTCCATGGACTGAAGAA
TGCCAGGCTTCCCTGTCCATCAGCAACTCCCAGAGCTTGCTCAAACTCATGTCCACCAAG
TTGGTGATGCCATCCAACCATCTCATCCTCTGTCATCCCCTTCTCCTCTTGCCTTCACTC
CTTCCCAGCATCAGGTGGAGTCAGTACTTCGCATCAGGTGGCTGAAGTATTGGAGTTTCA
GCTTCATCATCAGTCCTTCCAATGAATATTCAGGACTGATTTCCTTTAGGATTGGCTAGT
TTGATCTCCTTGCAGTCCAAGGGACTCTCAAGAATCTCCAACACCACAGTTCAAAAGCGT
CAGTGCTTCGGTGCTCAGCCTTCTTTATAGTCCAATTCTCTCATCCATATATGACTACTG
GAAAAATCATACCTTTGACTAGATGGACCTTTTTTAACAAAGTAATGTCTCTGCTTTTTA
ATGTGCTGTATAGGTTTGTCATAGCTTTTCTTCCAAGGAGCAAGTGTCTTTTAATTTCAT
GGCTGCAATCACCATCTGCAGTGATTTTGGAGCCCAGAAAAATAAAGTCTGTCACTGTTT
CCATTGTTTCCCCATCTATTTGCCATGAAATGATGGGACTGGATGTCATGGTCTTCCTTT
TCTGAATGTTGAGTTTTAAGCCAGCTTACTTACTCGCCTCTTTCACCTTCATCAAGAGGC
TCCTCAGTTCCTCTTCACTTTTTGCCATAAGGTGGTATCATCTGCACATCTGAGGTTATT
GATATTTCTTCTGGCAGTCTTGATTCCTGCTTGGGCTTCAGCCAGCCCAGCATTTCACAT
GATGTACTCTGTGTATAAGTTAAATAAGCAGGGTGACAATATACCACCTTGGCATACTCC
TTTCCCAATTTGGAACCAGTCCATTGTTCCAGTCTGGTTCTAATTGTTATTTCTTGACCT
GCATACAGGTTTCTCAGGAGGCAGGTAAGGTGGTCTGGTATTCCCATCTCTTTAAGAATT
TTCCACAGTTTGTTGTGATCCACAGAGTCAAAGGCTTGATGTAGTCAATAAAGCAGAGGT
ATATGTTCTTCAGAAACTCTCTTGCTTTTTCGATGATCCGGTGGAAGTTGGCAATTTGAT
CTCTGATTCCTCTGCCTTTTCTAAATCCAGCTTGAACATCTGAAATTTCTCAGTTCATGT
ATTGTTGAAGCCTCACTTGGAGAATTTTGAGCATTACTTTGCTAGCATGTGAGATGAGTG
CTATTGTCTGGTACATTCTTTGGGAATGTGTGAAC
>1242:197851-198468
TTTTTTTTTTTTTTTTTTTTTTTGTTTTCAAAGAAATTATCTTTTATTGGTAGCAGATAA
ATAATAAATATACATAATAATATGTAATACTTTGATGTGGTTATAATTAAATGTACATAT
TGTATATTATATATAGTCACAGATTATTGAAATATATGTGTGCATATATGTATATTATGT
GATAATATATAATAATACACATGATTAGATATGTGCTATGAGTGAAAATAAAGCAATATG
AAGTGGGATGGAATGACAGAGGCTATTTTACAAAGGTTAGTCTCTGATGAGGTGACATTT
TATAATAAACATAGAAGAGGGAATCATGTGAATATCTGTCTGGAAGAGCATTTCAGGGAA
AATTGTAAGCACAAAAGCTCTGAAGTTGGAAAGTATTTTATCCTATTTGAATAATGGCCA
AGAAAATAAACCAGTTTGACTTGAGCAGCCTACACAATGGGGAAGAGTAGCAAGAAATGA
GGTTAGGACCTATTGGGGTCAGATCATATAGGACCAGTATGTCAAATTAAGAGTTATGAA
ATTCTTAATTTTTTAAGAATTATTTTTACCAAAGGGGTTAAGAAAATTTTAACTTCTTCT
TTTTTTTTTTTGGTTATC
>2002:537486-537719
TTTTTTTTTTTTCCTTTTTATAATCTTTATTTTTTTTTTTTTTTAATTTTATTTTATTTT
TAAACTTTACATAATTGTATTAGTTTTGACAAATATCAAAATGAATCCACCACAGGTATA
CATGTGTTCCCCATCCTGAACCCTCCTCCCTCCTCCCTCCCCATACCATCCCTCTGGGTC
GTCCCAGTGCATTAGCCCCAAGCATCCAGTATCGTGGATCGAACCTGGACTGGC
>186427:36528-36709
TTACTAAAGACTGCTGCTGCTGCTGCTGCTAAGTCGCTTCAGTCGTGTCCGACTCTGTAC
GACCCCATAGACGGCAGCCCACCAGGCTCCCCTGTCCCTGGGATTCTCCAGGCAAGAACA
CTGGAATGGGTTGCCATTTCCTTCTCCAATGCATGAAAGTGAAAAAATAAAGTGAAGTCA
CT
>1114:1221979-1222086
TTTTTTTTTTTTTAATTAATCAGGCGGTGCCAATCAAAGACCTGCCGACCCAGCGCCGCC
ATAGCGCGGAAGCGGCGCTCCCAGGACCCGTCGCTTCCGCCCTCCCCC
>281906:12437-17240
GGGGGGGGGGGGCTCCAAAATCACTGCAGATGGATACATCTAAAATATCAGATGCCTTTT
TACCAACAATAAATCCACCAAATTCACATTTTCTTATAAATACATGCAAAATTAGTGAAA
GACACTTTTGTATAGCAAAGACCCTGCTTAATTTCCTTCTGATTAATAATTTTGGATGGC
ATGTGCAAACCATACTGCTCATTGAACAGTAGATTTATTTCCTGTAGACTTGTTTTTCTA
TAAAAATATATTTATGTGTTCACAGGAAAAAAGTTGGTATGTGTGGAGTGACTTTTTGAC
GTATCATTAGATTATAGGTTTGTTTATGAAGTTAGAAGGCATCTTAGCTTTTATCATTTT
CAAATTTTTCTTCATACAAAAGAACACCCTGTGACAGAGATAAGGTAACTGAGATCATCA
TTAGCACTTTAAAGTCGAGACAGTTTGAAGCTCTTCCATATTCATGGAAGAGATGAGCTA
AAGAGAGAACAATAATGAGAAATGGTGGTGTGTTTTTCTAAGCATTTAAGACATAATTGC
CAACTGAAACCCTAAAAATGTTTACATGTCATTAAGGTTTGCTTCTTGTAACAATTTTAA
ATTGATTATGAAGGGATTGGGTTTGTAATCTGCGGTAGTATGTATCCTAGTTCCCATAGT
GAAGTAAGTAGGGTTGTGCCAAAGCTTACTTTGTTTATATGTTAAATTGTTGGATTACAT
CATCAAAGCAGATAAAAGATACGGAGAACTGGTTTACCTGATTTTCTTTTGGCTAGAATT
AATATTCATAGTAGAACCTTATTAAAATGTGTTTGCATTGTAGGTGGTGTTTGTATTATG
CTTATGAATATGTATGGTTTAAAAATATTTTCAGTATACAAGAAATTCAACTTTCCCAAT
AAACGTTCAACTTCACGTACTCTAAAAAAAAAAAAAAAAAAAATCACTGCAGATGGTAAT
TGCAGCCATGAAATTAAAAGACTCTTACTCCTTGGAAGGAAAGTTATGACCAACCTAGAC
AGCATACTAAAAAGCAGAGACATTACTTTGCCAACAAAGGTCCGTCTAGTCAAGGCTATG
GTTTTTCCAGTAGTCACATATGGATGTGAGAGTTGGACTATAAAAAGGGCTGAGCAATGA
AGAATTGATGCTTTTGAACTGTGGTGTTGGAGAAGACTCTTGAGAGTCCCTTGGACTGCA
AAGAGATCCAACCAGTCCATCCTAAAGGAGATCAGTCCTGGGTGTTCTTTGGAAGGACTG
ATGTTGAAGCTGAAACTCCAATACTTTCGCCACCTGATGGGAAGAACTGACTCATTTGAA
AAGATCCTGATGCTGGGAAAGATTGAGGGCAGGAGGAGAAGGGGACGACAGAAGATGAGA
TGGTTGGATGGTATCACCGACTCGATGGACATGGGTTTGGGTGAACTCCGGGAGTTGGTG
ATCGACAGGGAGGCCTAGCGTGCTGCAGTTCATGGGGTCGCAAAGAGTCAGACACGACTG
AACGACTGAACTGAACTGAACTGAACTGGAAATACACAGCCATTTCCCAAGGAAACTGTT
CTATGCTCAAGATCCTTGAGCCTTAAAGGGACCCCAGAAACAAATCTAACATTAGCTATT
ATTAGTACTATTATTGATAGTAATAACAAATAATTCAAATGCTGCAGTTTCTGTTAGATC
AACAGAATATTACTAAAGCGTATCAACAAAGACCTATAAAATTGCTAAAATAAAAAGTAA
TATCGATGGAAGTATACCTTTTATTGGGATGAATAATATTTAATAGAACATGCTGCTGCT
GCTGCTAATAGAACATGCTAAGAGACTTTAAAAATCTCTTACAATCTATGAAACAACTTT
GTTTGACAGATTAGGAAACTGATAAACATGTCCAAAGTTATCCAGGTTAGAAGTGGTGAA
GATGGGGTTCTAGCTCAGATCAGCAGAATTCCAAAGCTCAGATGTGTCTTTAAGGCTGTT
ACTACACCCATCAGAAGCTGCTAGAGAAGAGTTCTTCTAGTTCTTGAAAAATAGTTACTT
TTTCATGGGTCTTATTTGGGTATGAAAGGTGAAAAGAAGATAGACTACAAGTACGAGTCT
GAGCAAAAAGAGACCTGTAATATCTTTTGATTTAGCCACATTTTTAAAAATTGCTGATTG
AGTACTGTTGATAACTTTATCATTAACAACTTTATTTCCTAGCTATACACTACTTTTCAA
TGCAAAAATGAGCAGATATTTATGTCTGTTATCTTCTATGTTTTGGCTCAGAAACAATTT
ATTGCTACATGTGTATAGTTCATTATAGTAATGTATTTCCTAGTAAAAATGAATTTCCAA
TTAAATTATTTCTTAATAAAAACAAATGTATCCTTTCATTATGTTCTATTTTCCATTCTT
CCAAGCTTTCATGAGCAGAGTTATAATTTCAATCCTTAGAATAGACATTTATACAACAGA
TCCACCATTTCAAGATACTAGGAGCCTTTATATATTAATTTTAATAAATCTTTGGGTTAA
AACATCAATGATGCAACTGAATTGCTGGGAAGGTAAGTAGGGAAAGGGCAACTGAATCAA
GCTCGCTTTCAGTGAGGAATCTGCTACACTACTGAACAGTGGTGGTAAATACCAAAACTA
TAAGCTACTTTAAAAATAAAGTCAATTAATCCACTAAAAAATCATCCAAAAGCTCAATGA
ATCAAAAGTGAAAGTGAAGTCACTCAGTCGTGTCTAACTCTTTGCGACCCCATGGACTGT
AACCTACTAGGCTCCTCTGTCCATGGGATTTTCCAGGCAAGAATACTGGAGTGGGTTGCC
ATTTCCTTCTCCAGGAGATCTTCCCAACCCAGGGATTGAACCTGGGTCTCCCTCATTGTA
GGCAGATGCTTTAGCGTTGGATCCACTTAAAAGCACAACATTTCTTTGAAATTAGTGTTG
CAAGGAAATTGAAGACATCCACAAATCCATGGTATCAGTTAGCCTCTTTCAGTTAATGGA
AAAGCATCTCAGTACTACCATCTATGTTTTTGGCAAAAGGAACTCCCACTCAAAAAAGTC
AACATTCTTTTCAATATATATAGTTACTGATTTAACTGCTGTATGGTACGGTAATGAAAA
AAAAAAATACTGAAGGACGGGGGCATTAAGACAGACAGAAAGACATGGTCTTGACTCTGC
TTCAAGTCCCTTCTAGCCCCAGATTCATGACACAAAATGTTCTCATCTGTTTGGTCATGA
ACTTTCTGAGTGACCTTGGGTAATTCAATTCCCTTCTTTGTCCTTCAGTGTTCTCATATA
TTCTTGTTCTTTTCCATTTGTTTGAGGTCTGAAAACTTGATCAAGACTGGGTAGTTATTA
TCTTCCCAATGTAAGAAATTTTTATTTCTCCTAAAGAAAACTCACCTGCTCTGAAACTCC
TTCTCCGTATCGAAGCAAAGTCACAAAATGCTCACAGTTGTTGACAAGTATGTCATATTC
CACCTCTTGCCCAATAACAAACTCTGACCGTTGGATAACTTCTTCAACAGGGAGAGGGGG
GTATGTATCATCATATTTATTGTTTATTCTGTATGTGTCTTTTCCAACAACATCCTTCAA
AAGCTGCATCTTCACCAGGGCCTTTCTGCTGAATAGAGACTTGGCACTTGTAAACGATGG
GGAGATGCCATCCTCTATAAGGAGAATTCTGGTTAGCAAAACACAACAATCCAGCCCAGT
GAACTCCAATGCCATCCTAACTTATCCTCAAACCAGAAACCACTTAATCTTACTAACCAT
CAACACTCATTCTCTAATTTACCAATAACACTTATTCAATACTCTTAAGACTGAGAATAT
AAGAAAACTTTTTGAAAATTTCTATCTCCCCATTGGGCTTCCCTGGTGGCTCAGCAGTAA
AGAATCTGCCTGTCAATGCAGGAGACATAAGAGATGAGGGCTCGATCCCTGGGTTGGGAA
GATCCCCTGGAGCAGGCCATGGCAACCCACTCCAGTATTCTTGCCTGGGAAATGCCATGG
ACAGAGGAGCCTGGTGGGCTACAGTCCATGGGGTTGCAAAAGAGTCGGACACGACTGAGC
GACTAAACAACAACATATAGAACAAACTGGGTGTGAAAAATCTACTCATTCTTGAGGTGT
AAGTTCTCTATCAATTAGTATTATTATTAGGGATCTTGGCATATGTTTCTAACATAGTAC
AGAGAAGATCACTGCCCCCTTTTTCTATAAAGCCCTGTTTTTTGGCACCAGAACCTTTCT
AAATTAGTATGCTTGGGCTTAGCAGCAGAGTGTTAAGATTGATGCTCTCCTCTTACAACT
AAGCTGCACTTCTTACAGCTACCTCTCTGCTTTTACACTTATTCTTTTAATCAGGCTTTA
CTTTGAAATCTGCTGGGGACCCTAAGCATTTGACAGGGTCAGTTGGGATCAGCTGGGGCC
CTGTCTTTGTTTTGCTAGTTCCTTTAGCCAAGAAACTAAGTCCTAAAACTAAGCCTAATG
CAGTAGGCACTATCCACTCTATGTGGTCCTTTGCTGTGCTCCACCCACCTGTCACAACGC
CCTGTGCCCCACCACTCCATCTTACTGCCTCTATTGGTAAGCATTTGCCTGCTGCTAAGT
CGCTTCAGTCGTGTCCAACTCTGTGCGACTCCATAGACGGCAGCCCACCAGGCTCCCCCG
TCCCTGGGATTCTCCAGGCAAGAACACTGGAGTGGGTTGCCATTTCCTTCTTCAATGCAG
GAAAGTGAAAAGTGAAAGTGAAGTCGCTCAGTCGTGTCTGACTCCTAGCGACCCCATGGA
CTAC
>313683:40577-41857
GTGTTGGGGGCCAGAGTGAGGTACTCCGCCCATGGCAAAGGTCATGAGGAAGGAGGCTTG
ACATACGCAAAGGCGGGATCGAGCCTCAGGAGTCCCCCTGGAAATCCTCGAGCGTCTACC
CCCATAACCAGAGCCTGCCTACTTTACTACTTTGTGCTCTCACCTACACCTCTGACTTTA
CGGGGGGCTGTCCCCCACCACCTCTTTCGGAGAAGGAGTTAACCTAGAGCTCCAGTCAAT
AAAAACTCTTGGGTGTGACAAGAGTGTTTTAACCTACAAACTCCTCTGAAGGTTCTCTAG
CCTGCCTGACAGGCTCGTCGGGCCACATGTGATTGCTCACAGCCTCCCAACCGTGAGAGG
CACGAGATGCTTTAAACCCTCTAAAAACAGGTTCTTTAGAGAAGTTAGAAAACTATAAGT
ATAGTGGGCTAATTAGGAATTGTGTTGGTGAAGGGTTTTTCATTTGTTGAGCCAACTTTT
GTTGCTAAGTCTCCATATCCCCTGCCCTTACACACATTAATGAATATATAGAAGGAATAA
GTATTAACCTTTGATATTAATCACGTTAGACCTTAGGCTAAGTAAATTCTTTCCTTAACT
AAAACCCACTACACCCTCACCCTGTAGGAATGTAGCTTTATTTGGGTGGCGTCTGTTTTG
AGAATAATCAGCCCTGGAGAAATAAGTGTCCTGACTGACTGACAGCTGTCACAAGGAGAG
GGTCGTAAATTGTCAGCAGGCCCCCCTGGCCAGAAGATGATGTAACACCCCTAAGACCTC
TGTATACATTTGTGTGAAGCACCTGACTTTAATAAAAGTCAGGACTGCTGTCCCCACGTG
ACTTTTGTATAATATCTCAGTGTATAAAAACAGACTCTGGAAAATAAAGAATTGGGATCA
GTTTCTCGAAATACTGGTCTCCCCATGTCACTCTCTCTCTCACTCTGGTTGAGTCTCCAT
CTGGAGCACCGAACCCACCATGCTTACTAATTATGCCTGGGCTTCTAAGATCCGACCGGG
GAGGCCTCAGTGTCTCCTCTCCTTCGGGAGAACGGAAGGATGCCTGCGGCCTACGTAAGT
GGTGCAAACTTCTTGTCTTGAAGTTTTATTGGTCTCCCGCGTAAACCAAGCTACTCAGCC
TCTTTTCTCCACTGAATTTTCCTACTGAGCTATCCTCATCCTATTACTCTTTATATCTTT
GATAAAATATTTAAATAAATAGGTCGCCGATGCCGTCCCCGCTTCGAATACCCTGGATCA
GCCGGGGCAGGACCCCGGCAC
>1152:4126-4193
ATTCCAGCTTGTGCTTCATCCAGCTCAGCGTTTCTTATGATGTATTCTGCATGTAAGTTA
AGTAAGTA
>1152:8799-9590
TATAACCATAACGGAAAAGAATATAAAATGAATGTATATGTATGTATAATGGAGTCATTT
TGCTGCATAGCAGAAATTAACCCAACATTATAAATCAACTATACTTCAATAAAAAAAAAT
TAGAAAAAAATTAAAAAACATCGGTTCTGGATTTGGATCCCAGCTCTGCCACTAGCTAGC
TGTGTAACCATGGGCAAGGTACTCAACCCCACTGAGCTTAGGTTTTCTCATCTCTTAAAC
TGGACCAATAAAAGTACCTGATCTATGGCAACATCCTAACTGGAAAAAACAATAAAGGAG
AGGAAAATTTGGAGCACAGCATGTCTTTTGGGGGATTCCTCTTTTAGGGTATTCTAACTT
TTTCTAGTCTACTTTGAAATTTTGGATACTTTTTCCCTCCATATGAAAATCCTGTGTTTT
CCAATTTTCTATCTTGGAAATCATTATTGTCTTTAATATGAATAATATCTTTGATGACCT
CTTTCCTTCAGGTGCTATGTGGTGGAATGGCAGTGAGCAAGGTCGGGTTTAGAATCTGCA
CTACACATACAAACACTGCATTGAGTAGGGCTGTTCCTCTAATGCAGGAGACTGGCCAGG
GGAAACACTGTAAAGAAGCTTCCACAGCATTTCTTTTCTCTCTGATTTGTTATAGATCGA
GCCCTTTCTCTCCTCTGTGAAAGAAATGGTGAAAAGGATAAATGAGAATTCGTAAGGCAA
ATCAGTTCTCAAAGAAAAAAAAAATCATTCTCAGAAATGAAGGCAGACCTCCCCAGCATG
GCTGTAGATGAG
>85:73649390-73649487
TGGGGGAACACATGTATACCTGTGGTGGATTCATTTTGATATTTGGCAAAACTAATACAA
TTATGTAAGGTTTAAAAATAAAATAAAATTAGAAAAAA
>19:69200980-69202271
ACACACACACACACATGCCGAGGTCCTGCCCCGGCTGATCCAGGGTATTCGAAGCGGGGA
CGGCGTCGGCGACCTATTTATTTATTTAAATATTTTATCAAAGATATAAAGAGTAATAGG
ATGAGGATAGCTCAGTAGGAAAATTCAGTGGAGAAAAGAGGCTGAGTAGCTTGGTTTACG
CGGGGGACCAATAAAACTTCAAGACAAGAAGCTTGCACCACTTACGTAGGCCGCAGGCGT
CCTTCCGTTCTCCCGAAGGAGAGGAGACACTGAGGCCTCCCCGGTCGGATCTTAGAAGCC
CAGGCATAATTAGTAAGCATGGTGGGTTCCGCGCTCCAGATGGAGACTCAACCAGAGTGA
GAGAGAGAGCGACATGGGGAGACCAGTATTTCGAGAAACTGATCCCAATTCTTTATTTTC
CATGGTCTGTTTTTATACACTAAGATGTTATACAAAAGTCACGTGGGGACAGCAGTCCTG
ACTTTTATTAAAGTCAGGTGCTTCACACAAATGTATACAGAGGTCTTAGGGGTGTTACAT
CATCTTCTGGCCAGGGGGGCCTGCTGACAATTTACGACCCTCTCCTTGTGACAGTGGTCA
GTCAATCAGGACACTTATTTCTCCAGGGCTGATTATTCTCAAAACAGACGCCACCCAAGT
AAAGTTACACTCCTACAGGGTGAGGGTGTAGTGGGTTTTAGTTAAGGAAAGAATTTACTT
AGCCTAAGGTCTAACGTGATTAATATCAAAGGTTAATTCTATATATTCATTAATGTGTGT
AAGGGCAGGGGATATGGAGACTTAGCAACAAACATTGGCTCAACAAATGAAAAACCCTTC
ACCAACACAATTTCTAATTAGCCCATTATACTTATACTAATAGTTTTGTAGCTTTTCTAA
GGAACCTGTTTTTAGAAGGTTTAAAGCATCTCGTGCCTCTCACAGTTGGGAGGCTGTGAG
CAATCACATGTGGCCGGACGAGCCTGTCAGGCAGGCTAGAGAACCTTCAGAGGAGTTTGT
AGGTTAAAACACTCTTATCACGCCCAGGAATTATTATAAACTGGAGCTCTAGGTTAACTC
CTTCTCCGAAAGAGGTGGTGGGGGACAGCCCCCTGTAAAGTCAGAGATGTAGGAAAGAGC
ACAAAGTAGTAAAGTAGGCAGGCTCTGGTTATGGGGGTAGATGCTCGAGGAGTTCCAGGG
GGACTCCTGAGGCTCGATCCCGCCTTTGCGTATGTCAAGCCTCCTTCCTCATGACCTTTG
TCACGGGCGGAGTACCTCACTCTGGCCCCCAA
>19:69648886-69650690
CGTCTATGGGGTCGCACAGAGTCGGATAGGACTGACTCGACTTAGCAGCAGCAGCAGTTG
CTTTAAAGGGACATACCTTAACAAATAAAAGATACGTCTTGTCCTTTTTGGTGACCGAGA
GTATAGTGATAATATAAAATGAGAAATTTTAAGTAATATTTAAAAATAGAAATAGGGAGC
TCTGAGAAATTGGAAGTAGAATTTTTATTTCGGACAAAATATCAGGCTCAGTTTTTCATA
GTATTTAAGCTGAACCTTGAGGTATTAGGACATGGGAAACTGGGAGGAAACAGGATTTTG
GTGGATGGAAATGGAAAATTGTGTGGTACAATCACTGTGCACTAGGTCATATATTTCAGT
AGATTTCAAGAACCTTGAAGTCAGCAAATACTTCTGATATGTCTTTTTATTTATTTTTTT
TTTTAAATTTTTTATTCCTTTATTTCTCATGTGTTCCCCATCCTGAACCCTCCTCCCTCC
TCCCTCCCCATACCATCCCTCTGGGTCATCCCAGTGCACCAGCCCCAAGCATCCAGCATC
GTGCATTGAACCTGGACTGGCATCTCGTTTCATACATGACATTTCACATGTTTCAATGCC
ATTCTCCCAAATCTTCCCACCCTCTCCCTCTCCCACAGAGTCCATAAGCCTGTTCTATAC
ATCAGTGTCTCTTTTGCTGTCTCGTATACAGGGTTATCGTTACCATCTTTCTAAATTCCA
TATATATGCGTTAGTATACTGTATTGGTGTTTTTCCTTCTGCCTTACTTCACTCTGTATA
ATAGGCTCCAGTTTCATCCACCTCATTAGAACTGATTCAAATGTATTCTTTTTAATGGCT
GAGTAATACTCCATTGTGTATATGTACCACAGCTTTCTTATCCATTCATCTGCTGATGGA
CATCTAGGTTGCTTCCATGTCCTGGCTATTATAAACAGTGCTGCAATGAACATTGGGGTA
CACGTGTCTCTTTCCCTTCTGGTTTCCTCAGTGTGTATGCCCAGCAGTGGGATTGCTGGA
TCATAAGGCAGTTCTATTTCCAGTTTTTTAAGGAATCTCCACACTGTTCTCCATAGTGGC
TGTACTAGTTTGCATTCCCACCAACAGTGTAAGAGGGTTCCCTTTTCTCCACACCCTCTC
CAGCATTTATTATTTGTAGACTTTTGGATCGCAGCCATTCTGACTGGTGTGAAATGGTAT
CTCATAGTGGTTTTGATTTGCATTTCTCTGATAATGAGTGATGTTGAGCATCTTTTCATG
TGTTTGTTAGCCATCTGTATGTCTTCTTTGGAGAAATGTCTATTTAGATCTTTGGCCCAT
TTTTTGATTGGGTCATTTATTTTTCTGGAGTTGAGCTGTAGGAGTTGCTTGTATATTTTT
GAGATTAGTTGTTTGTTGGTTGCTTCATTTGCTATTATTTTCTCCCATTCTGAAGGCTGT
CTTTTCACCTTGCTAATAGTTTCCTTTGATGTGCAGAAGCTTTTAAGTTTAATTAGGTCC
CATTTGTTTATTTTTGCTTTTATTTCCAATATTCTGGGAGGTGGGTCATAGAGGATCCTG
CTGTGATGTATGTCAGAGAGTGTTTTGCCTGTGTTCTCTTCTAGGAGTTTTATAGTTTCT
GGTCTTACGTTGAGATCTTTAATCCATTTTGAGTTTATTTTTGTATATGGTGTTAGAAAG
TGTTCTAGTTTCATTCTTTTACAAGTGGTTGACCAGATTTCCCAGCACCACTTGTTAAAG
AGATTGTCTTTAATCCATTGTATATTCTTGCCTCCTTTGTCAAAGATAAGGTGTCCATAT
GTGCG
>19:69971243-69971369
ATTGAGAATCCCAGGGACAGGGGAGCCTGTTGGGCTGCTGTTTATGGGGTCGCACAGAGT
CGGACATGACTGACACGACTTAGCAGCAGCATGGGTAAAAATCAGGGAAATAAAAAAAAA
AAAAAAA
>85:74818183-74819404
GATCTTAGTTTCTGAATGTTGAGCTTTAAGCCAATTTTTTCACTCTCCACTTTCACTTTC
ATCAAGAGGCTCTTTAGTTCTTCATTTTCTGCCATAAGGGTGGTGTAATCTGCATATCTG
AGGTTATTGATACTTCTCCCAGCAATCTTGATTCCAGCTTGTGCTTCCTCCAGCCCAGCG
TTTCTCATGATGTGCTCTGCATATAAGTTAAATAAGCAGGGTGACTATATACAGCCTTGA
CGTACTCCTTTTCCTATTAGGAACCAGTCTGTTTTTCCATGTCCATTTCGAACTATTGCT
TCCTGACCTGCATACAGCTTTCTCAAGAGGCAAGTCAGGTGGTCTGGTATTCCCATCTCT
TGAAGAATTTTCCACAGTTTCTTGTGATCCACACAGTCAAAGGCTTTGGCATAGACAATA
AAGCAGAAATAGATGTTTTTCTGGAACTCTCTTGCTTTTTTGATGATCCGTTGGATGTTG
GCAATTTGGTCTCTGGTTCCTCTGCCTTTTCTAAAACCAGCTTGAACATCTGGAAGTTTA
CAGTTCATGTATGTATTGCTGAAGCCTGGCTTGGAGAATTTTAAGCATCACTTTATTAGC
ATGTGAGAGGAAAAAAACAAAACAAAATAAACAAACAAAAAAGAAAACACTTAATCTTAA
TTCACACAAAATCGAAATGGTTTAAAGGCTTAAGTATATACACGAAACGCATAAAACACC
TATTTTACCTATTTTAAAACAAGCATAACCATGGAGAATTAAGGGTAAACAAGCATATCT
TAAAATATATAAGGCATAATTATAGCACATACATACAAGAATATACATGTAAAAGTTATG
TATATTATATATATCAAATAATGTTTATCTAGAAATTATAAACAACTCTTATAACTCAAT
AGTTAGAAAGTAATTCTTTCTTTTTTCAATGTTCAAAAGATTTGAATGGATAATTTATAG
AATAATATATGTGAATAGCCAATAAATACATGAACAGATACTCAACATCATTAGTCATTA
AAAAATACAAACTAAAACACAAAGAACTACTACCATCATCCATAAAAACAGTTAAAATGA
AAAAGACTGACAGTAACAAATGTTGGCTAGGATATGGAACAACTGACACTCTCATAAACC
ACAGGTAGGAGTGTAAAATGATACAACCAACAAAAATAGTTCTCATGATACTGGATGCTT
GGAGCTAGTGCACTGGGATGAC
>4073:136358-139057
AATAGAAACATACTAAGTTCACACATTAGAGTACTTGAAAAATGTCAGTTTTCCTCCAAT
TGATCTATAGATTCAAAGAAATTCCAATAAAATCCCAGCTAGTTCTTTTGTACACATTCA
TAAGTCGATCTTAAAACCTAAATGGAGATGGAAATGACTTATAGTAGACAAATAATTTTA
GAAACTTCAAGAAGGAAACACAAGAAAAAATTACTGCAAACCTGAGTGAGGAAATGATTT
TTTAGGGTATGAAATATGTTCTGTTTTTTAAAAATGGCAAATTGTACTTCATCAAAATAA
TAAATGCCTGCTCTATGAAACAAAGATGTTATGAGAGTGAAAAGACAAGCTATAGAATGG
GAAAAAAATTGCAAAACACAAATCTCATTTAAAAAATCTTGTATCTAGAATGTATAGAGA
AGTCTCACCACTGAATATTAAGCAAAAGATTTGAACCGACACTTTACCAAAGAAGATATA
CAAGGGGGAGTAAGTACATGAGAAGATTATCAACATCCCTTAGTTTTTATGGAAATACAA
ATTAAACACAGTAGGATAGTATACAGTAGAGAGCTTGTGTGCAGTCATGTCCGACTCTTT
GCTACCCCATGGACAATAGACCTTCAGGCTTCTGTGTCCATGGGATTTTCCTGGCAAGAA
CCCTGGAGTAGGTTGCCACGCCCTCCTCCAGGGGATCTTTCCCAACCAGGGACTGGACCC
ATGTCTCCTACGTCTCCTACATTCCAGACAGATTCTTAGCGCCGAGCCTCTGAGGAAGTC
CCAAGTACATCTAGATACCAGTACACATTTATTAGCAAGGCTAAATTTTTGGAAACGGCA
ACGACTGTCCAACGCTAGCAAGATGCTGAGTAACTAGAACTCTCATACATTTCTGGTCGA
GATGCAAAATGGTAGAGCGACTTTGGAAATCATTTTGGCTATTTCTTATTAAGTTAAACA
TACCCTTGCCATGTGATCTAGAAATCCCATTTCTTTATATTTGCCCAGGTGAAAATAAAA
TGTATATCCACTCAAAGACTTCTATGTTAATGACTCTGGCAGCTTTATTCATAATCACCA
AAAACTGGAAGCAATTCAAATTTTCACCAACTGGTAAATGATTAAGCAAATGTGGCACAT
CTACTCAAAAGAACATTCCCATTTTAAAAAGAAACCAAGTGCTGGTACATCTAGTAATAT
GGATGTACCTCAGAAGCTTTATTCTGAGTAAAAGAAGCCAGACACCGAAGACTACATACT
GTATAATTTCCTAAAGCCTTCTGGAAAAGGCAAAATTATAGAGACAGAAATCAGATGGGT
GGTTAACAGGACCTAGGACTTGGGTAGAGAATTAACTGTAAAGGGCAGTGGGGTGGGGGT
GGGGTGCCTATGGAGATGGTCTTTATCTTGATTGTAGTGGAGGATACATACTGTCTACAT
TTGTCAAAACTCATCAAACTGTGCACTTTAAAAGGGTGAATTTTGTTTATGTAAATTATC
CTTCAATAAACCTGACTTTAAAAAAAACATTAGGAAGTATGGCATAACAGCGTGGGTAAC
AGTGGCATTCACACTCAAGTTGATCTTTACAAGGAATGCCATTTGTATGTCTCTTGGTGC
AATTTTGAGGTTAAACAACATGCTGAGTCCTTTATCTCTCAGGTTTGACCAGAGGTAAAT
ACAACAGGAGATTGTGTCCAGGAAGCAGAGTGAAATCTCAGTGTTTGCCTTCTAGGTTCC
CTCCCTTGTAGATCACTCTTAACTACCTGTGTCCCCTGATGAAAAGTTACACTTCTGCCA
AGAAACTTTCTCTACCAAGATCCCTCTGTTCTGGGTCCCTGTAATCTCACTTTTAATCCT
TCAGGTTTAGAAATACCTGGCTATTATTGGGGGTTCAGTATACTGCACAATCCTTTCTCG
TTCCTCCACACCCTTCCAACACTAAATTATTCTCAAATTATTCAATTTGAATGTACCATT
TCTTTATTGCCAGAATCCTGAATGATACAGAAAGCTAAGTCTTCTGGCCTCATCACTTTT
TAAAAAAATTTTATTGGCGTATAGTTGCTTTACAATGTTGTACTAGTTTCTGCTGTACAG
TAAAATGAATCAGTTATTATGTATACATACGTCCCATTTTCTTTTTAAATTTTCTTCCCA
TTTAGATCACTTCAGTGCATTGAGACAAGTTCCCTGTGCTGCTGCTGCTGCTGATGCTAA
GTCTCTTCAGTCGTGTCCGACTCTGTGTGACCCCATAGACGGAAGCCCAACAGGCCCCGC
TGTCCCTGGGATTCTCCAGGCAAGAACACTGGAGTGGGTTGCCATTTCCTTCTCCAATGC
ATGAAAGTGAAAAGTGAAAGTGAAGTCACTCAGTCGTGTCCGACTCTTAGCGACCCCATG
GACTGCAACCCACCAGGCTCCTCCGTCCCTGGGATTTTCCAGGCAAGAGTACTGGAGTGG
GGTGCCATTGCCTTCTCCATAGACTAGGTTCTCAGTAGCTATCGATTTTATACACAGCAG
TGTGTATCATTTTAAGTGTGAGCACTTTGGCTACCCTTTCACATATTTGATATTTAGTTT
CTCCATCTGTTATATAATAATAGTAATAATAATGACTCATTAATAAGGTTATTAGGAGAA
GGCAATGGCACCCCACTCCAGTACTCTTGCCTGGAAAATCCCAGGGACGGAGGAGCCTGG
>219:825288-826015
GTTCAATCCTTAGTTAGGAAGATCCTCTGGAGAAGGAAATGGCAACCCACTCCAGTATCC
TCGCCTGGAAAATCTCATGGACAGAGGAGCCTGGTGGGCTGCAGTCCACGGGGTCGCAAA
AAGTCGGGCCCGACTGAGCAGCTAACACTTACTTACTTACTTACACAAATAAAGGGTCAA
ATTTTGAGTGCACTAATCTTTGACAAGGGTGCCAAGAAGGAAAAAGTGTGTCTTTTCAAC
ACATGGTATATAATTCATGCCCACAGACATATAATTCCAGCTCCATATCTATACCAATTC
ATTTTTACTTTACACTCAAAGTGCTCTCTCTCTCTTCCATCCACCTACTCTTTTTCATCA
CAGGCCTATGTATACTGTATATAATATATACAGTATTCACCATCTAAAATTCCTTCCCCT
GTCCTTCAATGCAAATATATTAAGATTTATTTCCAACCACTTGGTATGCAGGAAGCCCAG
CTAGATTAAGCCATTCTTTTCCATTCCCTCATACAGTGTGTGCAATGATCATGTTCAACT
TCATATTATTCCATGATATTTTGTGTTTTTTAACTTGTTTATAATTGTTTCCATTTCATC
TGAGGTGTCATTCTGTACTTCTGTAGGAAGATTACTAGTAGGTGAAGAGTAGAATCAATG
TATTCAACTAATTTAACAATTAAACATTGTATCTTCCATAATGCGTACTATAAAAAAAAT
AAATAAAT
>219:1201792-1202060
GGATCTTCCTGACACAGGGATGGAACCCGGATCTCCCACATTGCAGGCAGGCTCTTTACT
GAAGTGATTTAGTACACACATCTCATCTGAGACACCACAGAGACTAAAAATTTAATACAG
AAAATTCATCTTATGAAATCTAATATATCAGTTTCTGAGGGAGGATTTGAACATACAAAG
TTATATGAAAAATGAAAGTGTTAGTTGCTAAGTTGTCTGACTCTGTGACTCCATGGACTG
TAGCCCGCCAGGCTCCTCTGTCCATGGAA
>1712:409771-410231
TAAATACAGTATACTAACGCATATATATGGAATTTAGAAAGATGGTAACAATAACCCGGT
GTACGAGACAGCAAAAGAGACACTGATGTATAGAACAGTCTTATGGACTCTGTGGGAGAG
GGAGAGGGTGGGAAAATTTGGGAGAATGGCAATGAAACATGTAAAATATCATGTAGGAAA
CGAGTTGCCATTCCAGGTTCGATGCATGATGCTGGATGCTTGGGGCTGGTGCACTGGGAC
GGCCCAGAGGGATGGTATGGAGAGGGAGGAGGGAGGAGGGTTCGGGATGGGGAACACATG
TATACCTGTGGCGGATTCATTTTGATATTTGGCAAAACTAATACAATTATGTAAAGTTTA
AAAATAAAATAAAATTGGAAGAATAAAAAAATAAAAAAAAAGAAAAGAAGAAAAAAAAAA
AAAAAAAACTTGCACATGCATAAGTTAAAAAAAAAAAAAAA
>85:76499836-76500074
TGTAACATGTAAAATATCATGTAAGAAACGAGTTGCCAGTCCAGGTTCGATGCACGATAC
TGGATGCTTGGGGCTAGTGCACTGGGACGACCCAGAGGGATGGTATGGGGAGAGAGGAGG
GAGGAGGGTTCAGGATGGGGAACACATGTATACCTGTGGTGGATTCATTTTGATGTTTGG
CAAAACTAATACAATTATGTAAAGTTTAAAAATAAAATAAAATTAAAAAAAAAAAAAAA
>85:76494799-76495149
TTTTTTTTTTTTTTGGTTTTAATTTTATTTTATTTTTAAACTTTACATAATTGTATTAGT
TTTGCCAAACATCAAAATGAGTCCACCACAGGTATACATGTGTTCCCCATCCTGAACCCT
CCTCCCTCCTCCCTCCCCATACCATCCCTCTGGGTCGTCCCAGTGCACCAGCCCCAAGCA
TCCAGTATCGTGCATCGAACCTGGACTGGCAACTCGTTTCTTACATGATATTTTACATGT
TACAATGTCATTCTCCCAAATCTTCCCACCCTCTCCCTCTCCCACAGAGTCCATAAGACT
GTTCTATACATCAGTGTCTCTTTTGCTGTCTCGTACACAGGGTTATTGTTA
>85:76783988-76784966
CTTTTTTTTTTTTTTTAATTTAATAATTTTAAAACATGTGTTCCCCATCCTGAACCCTCC
TCCCTCCTCCCTCCCCATACCATCCCTCTGGGTCATCCCAGTGCACCAGCCCCAAGCATC
CAGCATCGTGCATTGAACCTGGACTGGCATCTCGTTTCATACATGACATTTCACATGTTT
CAATGCCATTCTCCCAAATCTTCCCACCCTCTCCCTCTCCCACAGAGTCCATAAGCCTGT
TCTATACATCAGTGTCTCTTTTGCTGTCTCGTATACAGGGTTATCATTACCATCTTTCTA
AATTCCATATATATGTGTTAGTATACTGTATTGGTGTTTTTCCTTCTGGCTTACTTCACT
CTGTATAATAGGCTCCAGTTTCATCCACCTCATTAGAACTGATTCAAATGTATTCTTTTT
AATGGCTGAGTAGTACTCCATTGTGTATATGTACCGTAGCTTTCTTATCCATTCATCTGC
TGATGGACATCTAGGTTGCTTCCATGTCCTGGCTATTATAAACAGTGCTGCGATTAACAT
TGGGGTACACGTGTCTCTTTCCCTTCTGGTTTCCTCAGTGTGTATGCCCAGCAGTGGGAT
TGCTGGATCATAAGGCAGTTCTATTTCCAGTTTTTTAAGGAATCTCCACACTGTTCTCCA
TAGTGGCTGTATTAGTTTGCATTCCTACCAACAGTGTTAGAGGGTTCCCTTTTCTCCACA
TCCTCTCCAGCATTTATTATTTGTAGACTTTTGGGTCACAGCCATTCTGACTGGTGTGAA
ATGATATCTCATAATGGTTTTGATTTGCATTTCTCTGATAATGAGTGATGTTGAGCATCT
TTTCATGTGTTTGTTAGCCATCTGTATGTCTTCTTTGGAGAAATGTCTATTTAGATCTTT
GGCCCATTTTTTGATTGGGTCATTTATTTTTCTGGAGTTGAGCTGAAGGAGTTGCTTGTA
TATTTTTGAGATTAGTTGT
>1712:885043-885158
GCGCTCCAGGATTATTGTCTGGAGAATCCCAGGGACAGAGGACCTTAGTGGGCTGCCGTC
TATGGGGTCGCACAGAGTCGGACACGACTGAAGCGACTTAGCAGCAGCAGCAGCAG
>19:72405879-72406392
AGAAAGCTGTGGTACATATACACAATGGAGTATTACTCAGCCATTAAAAAGAATACATTT
GAATCAGTTCTAATGAGGTGGATGAAACTGGAGCCTAGTATACAGAGTGAAGTAAGCCAG
AAGGAAAAACATAAATACAGTATACTAACACATATATATGGAATTTAGAAAGATGGTAAC
AATAACCTGGTGTACGAGATAGCAAAAGAGACACTGATGTATAGATCAGTCTTATGGACT
CTGTGGGAGAGGGAGAGGGTGGGAAGATTTGGGAGAGTGACATTGAAACATGTAGAATAT
CATGTAAGAAACGAGTTGCCAGTCCAGGTTTGATGCGCGATACTGGATGCTTGGGGCTGG
TGCACTGGGACGACCCAGAGGGATGGTGTGGGGAGGGAGGAGGGAGGAGGGTTCAGGATG
GGGAACACATGTATGCCTGTGGCGGATTCATTTTGATATTTGGCAAAACTAATACAATTA
TGTAAAGTTTAAAAATAAAATAAAATTTAAAAGA
>2442:344924-345800
GAAGACATACAGATGGCTAACAAACACATGAAAAGATGCTCAACATCACTCATTATCAGA
GAAATGCAAATCAAAACCACTATGAGATACCATTTCACACCAGTCAGAATGGCTGCGATC
CAAAAGTCTACAAATAATAAATGCTGGAGAGGATGTGGAGAAAAGGGAACCCTCTTACAC
TGTTGGTGGGAATGCAAACTAGTACAGCCACTATGGAAAACAGTGTGGAGATTCCTTAAA
AAACTGGAAATAGAACTGCCTTATGATCCAGCAATCCCACTGCTGGGCATACACACTGAG
GAAACCAGAAGGGAAAGAGACACGTGTACCCCAATGTTCATCGCAGCACTGTTTATAATA
GCCAGGACATGGAAGCAACCTAGATGTCCATCTGCAGATGAATGGATAAGAAAGCTGTGG
TACATATACACAATGGAGTATTACTCAGCCATTAAAAAGAATACATTTGAATCAGTTCTA
ATGAGGTGGATGAAACTGGAGCCTATTATACAGAGTGAAGTAAGCCAGAAGGAAAAACAC
CAATACAGTATACTAACGCATATATATGGAATTTAGAAAGATGGTAACGATAACCCTGTA
TACGAGACAGCAAAAGAGACACTGATGTATAGAACAGGCTTATGGACTCTGTGGGAGAGG
GAGAGGGTGGGAAGATTTGGGAGAATGGTACTGAAACATGTGAAATGTCATGTATGAAAC
GAGATGCCAGTCCAGGTTCAATGCACAATGCTGGATGCTTGGGGCTGGTGCACTGGGACG
ACCCAGAGGGATGGTATGGGGAGGGAGGAGGGTTCAGGATGGGGAACACATGAGAAATAA
AGGAATAAATTTTTTTTAATAAAAAAAAAAAAAAAAA
>385:1027928-1028689
TTGAAAGGTTGTTGTTGAATCACGCGAATACACCGGGATTCTTGGCCCCCGGAGGAGAAG
AATTCAATCCGGGGCCAGAGACGAGGCTTGATCGCTCAGAGCTTTTGTGTAGTAAAGTTT
TATTAAAGTATAAAGGAGATAGAGAAAGCTTCTGACATAGGCATCAGAAGGGGGCAGAAA
GAGTACGCCCCTGCTAGTCTTTAGCTGGATGTTATATAGTCACTAGCAGTTTGTTAATGA
AAGAAAGGAATGTCTTAAAATTCAGAATGGCACCAGGCCCCTCACCCATAAGATGCATTT
TGGGATAATCTTGGCACCAAATGGTTTATCCTGGGCCATAAAATGATTAACTTGAATCTT
GAAGAAGGGCAGACCACGATACAAATAGTTTCATTTACATAGATTAGGGGAACAATATCC
ATACTGGTTTGTCAAGTAGGTTCTGGGCCAAGAGGGGAACCAACTTGGAGACAGAGTTTG
GGGTAAAGGCATAGTACATTAGCATAGCTTAAGACAAACATTTCCATAAGAAAAAGGCAT
TGGTTATCTCTAGACTAGAGAATAGCTAACTTCAGGCGAAACCGGGTGTCATTATGGCAA
CACAGTATTTTAAGAGAAACCTCCCTTTAAATTTGTATAGAGAAGGAAAAAATATTGCTA
GTTTGTTTCTTCCTGCCGCTTAAGAGAGATAAAAATGTCTGACACTTGCAGGCTATTTCC
TCTATTTGGAGACCCCTGGCCTTCCTGCCTGTTACCCTCTCA
>385:1784141-1784270
TGGCCACCTGATGTGAAGAGCTGATTCATTTGGAAAGACCCTGATACTGGGAAAGATTGA
GGGCAGGAGGAGAAGGGGAGGACAGAGGATGAGATGGTTGGATGGCATCACCAACTCGAT
GGACATGAGT
>385:2560315-2561085
GGTGGGAATGCAAACTAGTACAGCCACTATGGAGAACAGTGTGGAGATTCCTTAAAAAAC
TGGAAATAGAACTGCCTTATGATCCAGCAACCCCACTGCTGGGCATACACACTGAGGAAA
CCAGAAGGGAAAGAGACACGTGTACCCCAATGTTCATCGCAGCACTGTTTATAATAGCCA
AGACATGGAAGCAACCTAGATGTCCATCAGCAGATGAATGGATAAGAAAGCTGTGGTACA
TATACACAATGGAGTATTACTCAGCCATTAAAAAGAATACATTTGAATCAGTTCTAATGA
GGTGGATGAAACTGGAGCCTATTATACAGAGTGAAGTAAGCCAGAAGGAAAAACATAAAT
ACAGTATACTAACGCATATATATGGAATTTAGAAAGATGGTAACAATAACCCGGTGTACG
AGACAGCAAAAGAGACACTGATGTATAGAACAGTCTTATGGACTCTGTGGGAGAGGGAGA
GGGTGGGAAGATTTGGGAGAATGGCAATGAAACATGTAAAATATCATGTAGGAAACGAGT
TGCCAGTCCAGGTTCGATGCATGATGCTGGATGCTTGGGGCTGGTGCACTGGGACGGCCC
AGAGGGATGGTATGGGGAGGGAGGAGGGAGGAGGGTTCGGGATGGGGAACACATGTATAC
CTGTGGCGGATTCATTTTGATATTTGGCAAAACTAATACAATTATGTAAAGTTTAAAAAT
AAAATAAAATTAGAGAAAAGAAAAAATAAATAAATAAAATAAGAAAAAAAA
>586:665090-667565
AGTCGTCCACTGTGCCGGGGACCAGCCCCAGCTGATCCAGGGTATTCGAAGCGGGGACGG
CGTCGGCGAGGATCAGGAAACAACTGCTTAATTAAACGTTAATTAAGGATATAAAGAGTA
ATAGAATGAGGATAGCTCAGTGAAGAAATTCAGTGGAGAAAAGAGGCTGAATAATTCAGC
CAGAAGGTAAGAGAAAGAACGACATGGTGAGACCAAGTTTCGGTGAACAAGGCCCGTACT
TTATTTTCCAAAGTAGTTTTTATACCTTAAGTTATGCATAGAGGATAATGGGGGAAGGGG
TAGAGTCTTGCAGCAAACCAGGCTTTCTTCCTGCAAACTTATCATATGCAAAAGCTTAGG
TGATTTGCATCATCTTCTGGCCCGGAGGCCTGTTAACATTTTAAGACCTTTTCTTCAGAA
AACTTATTTTTCTCTAAAGGTGATTGGTCAGGAGCCACCCTCCAAAAGCATTAGATAAAG
TTGCATTCCTACAGCGCAAAGGTGTGGTGGGCTACAACAAGAAAAAGAATTAACTCAAGG
GTCCCAGGTTACAAACATTAAAGCTACTATTTACACCAATTATATTAACCAATACACTGC
CAGGGACACAGCAGGTAGGGGATATGGAGACTTAGCAGCAAACATTGGCCCAACAAGTGA
GAATCCCTTCACCAATACAATTTCTAATCAATCTTTTAACTGCTCAAAGGAATCTGTATT
TAGACAGTTTAGAACATCTCATGCCTCTCACAGTTTGGAGGCTCTGAGCAATCACATGTG
GCCGGAAAAACCTATTCAGGCAGGCTAGAGGACTTCCAAGGGAGTTTGTAGGTTGAAACA
CTGTCACACCCAGGAATTATTAACTGGAGCTGTAAGCTAACTCTTTTTTCAGAGAGGTAG
TGGGGGACAGCCCCCCGTAAAGTCAGAGGTGTAGGTGAAAGCACAAAGCAGAAAGTAGGC
AGACTCTGGTTTTGGGGGTATATGCTCGAGAATTTCCAGGGGGACTCCTGAAGCTCGATC
CCGCCTTTGCGTATGCCGAGCCTCCTTCCTCATGACCTTTGTCATGGGCGGAGTTCCTCA
CGCTGGCTACCGGCAGTGATAGAATTCCAGTTGAGCTATTCCAGATCCTGAAAAGTGCTG
CACTCAATATGCAATATGCACTCAATATGCAATATGCCGGCTCCCGGCATCTCCCCCTTT
TTTATTTCTTAAAACAGCCAGATGCAGCTCAGTCGCGAGCTTTTGAATGTTCTGCCAAAG
AATCCTGACAATACAAGGAAGAATGATTATGAGAAGCAAAATTAGAACTAAAGATATTAG
ACAGAATGTTTTTTTCCAGAAATAAAGTTAGAGAAGGTGTGAAATAAGTCATTAGCTGCT
CCAGCGGTGGTAAAATACAGTCGACAGTGTTCCAGGGTCTGTATTTGATTATGAACTTTC
CCTAAGTGCAGGCCAATGTCAGAGCTGTTCCAAACACCTGAGATACGTTTTTTGATTTTT
TCCCATTCATAATCTGTCTCGTTTACCTTTAAAGATGTCACGCATATCCACCGGTAATCA
GCGTGGCACGACAGAGCCATTTTCACTTTTAAAGCCTGTAACTCCGTCCCAATATGCATT
ATTGCCTCTTCTAAGGCATCTACTCTCATCTCCAATTTTCTATCTATAACTTCCTACGTT
GCTAGAGTTAAAGAAACATTTTTAGACATGGTATCAACATATTGGGCAGTATGCACTTGT
TGAGTCAATGATATTGCTGCCGCAGTAACAGAAGTAATTGCTGCTATTAAAGCTGATATT
CCTAAAATAAGTAAGCCCACAAATCGCCGTTGTCGCATTAAATCTTGTAGTTGTTGTAAC
ACGGCGAGGCTATAGTTAACATATCAATAAGTGGTTACATCATAAGATATGGTGGACATT
GTAACACTACCAAAGAGCAAACATTATATTGAGGGTTTAAACAAGATGAGAGCATGCATT
GTTCACAAGTCACTACATTGGGTCCACCAGTGAAAGTCACATGTACATTAAGTTTTCCAG
AATCATTGGTAAAGAGAAAAACATAAGGAAAGGGTAGACAAGCCAAAACAGAATAAAGTA
GAATTATTTTCTGGTTGGAGTTCGCACTGCAGCAGCCCCGTCAGTCTTGCCGGGATCTCG
ATGTTTATCTTGCCTCCCCTTCCGGCGGGCTCCTCTTTTGTGATCGAAGCAATGGGGGAA
CTGGATGTCTGGGGGTCTGCAACATGGCGAATCAACCTGTCTTGGATCTAAATTGCAGAA
TCTGCATCCTGTGGAAAAATACAAGCACATCCTCGACCGCTAGTTAATAATGGGTCAGGA
CCCTTCCATTGTCCTGAGAGGAGGTCCTTCCATTTGACTAATGGTTTTGCATTTAATTGC
TCCAGGCACCAATGACGAAGCATTGCAGTAGTTCTAGCCAGATCAGTATTTAGAATATTT
ATTACGAAAAGAGCAA
>85:82202089-82202220
TTTTTTTCCCTCTAATTTATTTTATTTTTAAACTTTACATAATTGTATTAGTTTTGCCAA
ATATCAAAATGAATCCGCCACAGGTATACATGTGTTCCCCATCCCGAACCCTCCTCCCTC
CTCCCTCCCCAT
>586:3725-3877
ACCCCACTCCATTACTCTTGCCTGGAAAATCCCATGGACGGAGGAGCCTGTAGACTGCAG
TCCATGGGGTCGCTAGGAGTCAGACACGACTGTGTAACTTTCAAGTAGACAACCTGAGCG
ACTTCACTTTCACTTTTCACTTTCATGCATTGG
>768:1397720-1398580
TTTTTTTTTTTTTTTTGATTTATTTATTTATTTATTTATTTTTTTTTTTTACATTTTTTT
AAATTTTATTTTATTTTTAAACTTTACATAAGTGTATTAGTTTTGCCAAATATCAAAATG
AATCCACCACAGGTATACATGTGTTCCCCATCCTGAACCCTCCTCCCTCCTCCCTCCCCA
TACCATCCCTCTGGGTCGTCCCAGTGCACTAGCCCCAAGCATCCAGTATCGTGCATCGAA
CCTGGACTGGCAACTCGTTTCTTACATGATATTTTACATGTTACAATGTCATTCTCCCAA
ATCTTCCCACCCTCTCCCTCTCCCACAGAGTCCATAAGACTGTTCTATACATCAGTGTCT
CTTTTGCTGTCTCGTACACAGGGTTATAGTTACCATCTTTCTAAATTCCATATATATGCG
TTAGAATACTGTATTTATGTTTTTCCTTCTGGCTTACTTCACTCTGTATAATAGGCTCCA
GTTTCATCCACCTCATTAGAACTGATTCAAATGTATTCTTTTTAATGGCTGAGTAATACT
CCATTGTGTATATGTACCACAGCTTCCTTATCCATTCATCTGCTGATGGACATCTAGGTT
GCTTCCATGTCTTGGCTATTATAAACAGTGCTGCGATGAACATTGGGGTACACGTGTCTC
TTTCCCTTCTGGTTTCCTCAGTGTGTATGCCCAGCAGTGGGGTTGCTGGATCATAAGGCA
GTTCTATTTCCAGTTTTTTAAGGAATCTCCACACTGTTCTCCATAGTGGCTGTACTAGTT
TGCATTCCCACCAACAGTGTAAGAGGGTTCCCTTTTCTCCACACCCTCTCCAGCATTTAT
TATTTGTAGACTTTTGGATCG
>85:83536803-83536883
CAATGCCTGAAAGTGAAAAGTGAAAGTGAAGTGGCTCAGTCGCGACCGACTCCTAGCGAC
CCCATGGATTGCAGCCTACCA
>747:389933-390049
TTTTTTTGTTTTTGCCAACAAAGATCCGTCTAGTCAAGGCTATGGTTTTTCCAGTAGTCA
TGTATAGGTGTAAAAAAATAAAAAAATAAATAAATAAATAAAAAATAAAAAAAAAAA
>208540:2793-3758
ATTTTTTTTTATTTTTTTTTTTATTTTTTTTTCTCTAATTTTATTTTATTTTTAAACTTT
ACATAATTGTATTAGTTTTGCCAAATATCAAAATGAATCCGCCACAGGTATACATGTGTT
CCCCATCCCGAACCCTCCTCCCTCCTCCCTCCCCATACCATCCCTCTGGGCCGTCCCAGT
GCACCAGCCCCCAGCATCCAGCATCATGCATCAAACCTGGACTGGCAACTCGTTTCCTAC
ATGATATTTTACATGTTTTATTGCCATTCTCCCAAATCTTCCCACCCTCTCCCTCTCCCA
CAGAGTCCATAAGACTGTTCTATACATCAGTGTCTCTTTTGCTGTCTCGTACACCGGGTT
ATTGTTACCATCTTTCTAAATTCCATATATATGCGTTAGTATACTGTATTTATGTTTTTC
CTTCTGGCTTACTTCACTCTGTATAATAGGCTCCAGTTTCATCCACCTAATTAGAACTGA
TTCAAATGTATTCTTTTTAATGGCTGAGTAATACTCCATTGTGTATATGTACCACCACTT
TCTTATCCATTCATCTGCTGATGGACATCTAGGTTGCTTCCATGTCTTGGCTATTATAAA
CAGTGCTGCGATGAACATTGGGGTACACGTGTCTCTTTCCCTTCTGGTTTCCTCAGTGTG
TATGCCCACCAGTGGGGTTGCTGGATCATAAGGCAGTTCTATTTCCAGTTTTTTAAGGAA
TCTCCACACTGTTCTCCATAGTGGCTGTACTAGTTTGCATTCCCACCAACAGGGTAAGAG
GGTTCCCTTTTCTCCACACCCTCTCCAGCATTTATTATTTGTAGACTTTTGGATCGCAGC
CATTCTGACTGGTGTGAAATGGTACCTCATAGTGGTTTTGATTTGCATTTCTCTGATAAT
GAGTGATGTTGAGCATCTTTTCATGTGTTTGTTAGCCATCTGTATGTCTTTTTTGGAGAA
ATGTCT
>2223:162279-162453
AGGTACTCTGCATGTAAGTTAAATAATCAGGGTGACAATATACAGCCATGACATACTCCT
TTCTCAGTTTTGAATCATTCTGTTGTTCCATATCCAGTTCTAACTGTTGCTTCTTGACCT
GCATACAGGTTTTGCAGGAGGCAGGTAAAGTAGACTAGCTTGGAGGTTTTATGGT
>66:57618893-57619000
TCAGGATGGGGAACGCGGGTATACCTGTGGCGGATTCATTTCGATATTTGGCAAAACTAA
TACAATTATGTAAAGTTTAAAAATAAAATAAAATTTAAAAAAAAAAGA
>2342:387199-390367
CTGCAAATTTTAAAAAAAAATCGTTTTTTTTAATGAGTGCTCAACATCACTCATTATCAG
AGAAATGCAAATCAAAACCACAATGAGGTACCATTTCACACCAGTCAGAATGGCTGTGAT
CCAAAAGTCTACAAATAATAAATGCTGGAGAGGGTGTGGAGAAAAGGGAACCCTCTTACA
CTGTGGTGGGAATGCAAACTAGTACAGCCACTATGGAGAACAGTGTGGAGATTCCTTAAA
AAACTGGAAATAGAACTGCCTTATGATCCAGCAATCCCACTGCTGGGCATACACACTGAG
GAAACCAGAAGGGAAAGAGACACGTGTACCCCAATGTTCATCGAAGCACTGTTTATAATA
GCCAGGACATGGAAGTAACCTAGATGTCCATCAGCAGATGAATGGATAAGAAAGCAGTGG
TACCTATACACAATGGAGTATTACTCAGCCATTAAAAAGAAAACATTTGAATCAGTTCTA
ATGAGGTGGATGAAACTGGAGCCTATTATACAGAGTGAAGTAAGCCAGAAGGAAAAACAT
CAATACAGTATACTAATGCATATATATGGAATTTAGAAAGATGGTAACAATAACCCGGTG
TACGAGACAGCAAAAGAGACACCGATGTATAGAACAGTCTTATGGACTCTGTGGGAGAGG
GAGAGGGTGGGAAGATTTGGGAGAATGACATTGAAACACGTAAAATATCATGTAAGAAAC
GAGATGCCAGTCCAGGTTCGATGCATGATACTGGATGCTTGGGGCTGGTGCACTGGGACG
ACCCAGAGGGATGGTATCGGGAGGGAGGAGGGAGGAGGGTCTAGGATGGGGAACACATGT
ATACCTGTGGCGGATTCATTTTGATATTTGGCAAAACTAATACAATTATATAAAGTTTAA
AAATTAAAAAAAATCATTTTTTAAGTGTCATCTTTTCTTATTGTGTGCAACAACAAGGAA
CTATTTCTCAATTGGATTGTGACATGTGACGAAAAGTGGATTTTATGCAACCAGCAATGA
CCAGCTCAATGGTTGGACCAAGAAGACATTCCAAGTTTAGTTCAGTCGCTCAGCCATGTC
CAACTCTTTGCAACCCCATAGACTGCAACATGCCAGGCCTCCCTGTCCGTCACCAGCTCC
TGGAGTGTACTCAAACTCATATCCACTGAGTTGGTGATGCCATCCAACCATCTCATCTTC
TGTCGTGCCCTTCACTTCCCACCTTCAATCTTTCCCAGCATCACACTTGAACAAAAAAAA
GGTCATGGTCACTATTTGATGGTCTGCTGCCGGTGTGATCCACTACAGCTTTTTGAATCC
TGGTGAAACCATTATATCTGAGAAGTATGCTCAACAAATCAATGAGATGCACTGAAAACT
GCAAAGCCTCCACCAAGCATTGGTCAACAGAAAGGGCCCAATTCTTCTTCACACCAGTAC
CTGACCTCATATCACACAACTAATGCTTCAAATGTTGAATTAATTGGGCTACAAAGTTTT
ACCTCATCCACCACATTCACCTGATCTCTCACCAACAGACTACCAGTTCTTCAAGCATCT
CAACAACCTTTTGCAGGGAAAGTACTTCAACAACCAGCAAGATGCAGAAGATGCTTTCCA
AGAATTCACTGAATCCTAAAACATGGATTTTTATGCTATAGGAATAAATCAATTTATTTC
TCATTGGCAAAATGTGATTATAATGGCTCCTATTTTGATTAATAAAGATGTCTGAGCCTA
GTTATAATGATTTAAAATTCACTGTCCATATCCACAATTTCATTTGTACCAATCTAATAT
TTCATATATCAGATCAGATCAGTCGCTCGGTCGTGTCCGACTCTTCAACCCCATGAATCG
CAGCACGCCAGGCCTCCCTGTCTGTTGGGGGCCAGAGTGAGGTACTCCGCCCATGGCAAA
GGTCATGAGGAAGGAGGCTCGACATACGCAAAGGCGGGATCGAGCCTCAGGAGTCCCCCT
GGAACTCCTCGAGCATCTACCCCCATAACCAGAGCCTGCCTACTTTACTACTTTGTGCTC
ACCTACACCTCTGACTTTACGGGGGGCTGTCCCCCACCACCTCTTTCGGAGAAGGAGTTA
ACCTAGAGCTCCAGTCAATAAAAACTCTTGGGTGTGACAAGAGTGTTTTAACCTACAAAC
TCCTCTGAAGGTTCTCTGGCCTGCCTGACAGGCTCGTCCGGCCACATGTGATTGCTCACA
GCCTCCCAACCATGAGAGGCACGAGATGCTTTAAACCTTCTAAAAACAGGTTCCTTAGAA
AAGTTAGAAAACTATTAGTATAAGTATAATGGGCTAATTAGAAATTGTGTTGGTGAAGGG
TTTTTCATTTGCTGAGCCAATGTTTGTTGCTAAGTCTCCATATCCCCTGCCCTTACACAC
ATTAATGAATATATAGAATTGACCTTTGATATTAATCACGTTAGACCTTAGGCTAAGTAA
ATTCTTTCCTTAACTAAAACCCACTACACCCTCACCCTGTAGGAGTGTAACTTTACTTGG
GTGGCGTCTGTTTTGAGAATAATCAGCCCTAGAGAAATAAGTGTCCTGACTGACTGACCG
CTGTCACAAGGAGAGGGTCGTAAATTGTCAGCAGGCCCCCCTGGCCAGAAGATGATGTAA
CACCCCTAAGACCTCTGTATACATTTGTGTGAAGCACCTGACTTTAATAAAAGTCAGGAC
TGCTGTCCCCACGTGACTTTTGTATAACATCTCAGTGTATAAAAACAGACTCTGGAAAAT
AAAGAATTGGGATCAGTTTCTCGAAATACTGGTCTCCCCATGTCGCTCTCTCTCTCACTC
TGGTTGAGTCTCCATCTGGAGCGCGGAACCCACCATGCTTACTAATTATGCCTGGGCTTC
TAAGATCCGACCGGGGAGGCCTCAGTGTCTCCTCTCCTTCGGGAGAACGGAAGGACGCCT
GCGGCCTACGTAAGTGGTGCAAGCTTCTTGTCTTGAAGTTTTATTGGTCCCCCGCGTAAA
CCAAGCTACTCAGCCTCTTTTCTCCACTGAATTTTCCTACTGAGCTATCCTTATTCTATT
ACTCTTTATATCTTTAATTAATATCTAATTGAAGCTATTATATCCTGATCCTCGCCTACG
CCGTCTCTCCTTCGAATACCCTGGATCAGCCGGGGCTGGTCCCCGGCAC
>804:1453679-1456200
TAAAAACAATCGTTTTCTTATAAAATAACGTACCAAGAAAATTTAAAAATAAATAAAAGA
GCCAAATAAGAAAGTCCTTTGTAAGAGACTACCTGATGCTCCAACAGGACACTTGCCCCT
CCTCTCCTACATTCTGCAGTGCCTCTGGGGCCCCCAGAGCCTGGGCATAAATGACCCGAA
GTAGCCCCTGTCTCCAGCCAGTCATCCCTCTGCCTGGCACTGCAGCAGCCGGAAGGTGAT
TGACATGCCCTCTGGCTGCCTTCTAACTGTTCTAACCACAGCCTAAGTGTGCATTGTTTA
ATGCCTCCACCCAATTGCTCTTTAGAACTAGCTGGATGGAAGCTGCTACCAATCAATGAC
TGGGATCTATTACCTCCTTGAGCATTTAGGCCCAGGGTGAGAAAGCCTGAATTTAGAAAT
GATAGGGCAGACTTTGAGCAATACCATAGGAAGGAAGTGTCTTCCTAGGTTGACACATTC
CCCAGAGAGCTACTGGGAATGAAGGGAGAAAGAAGAAAAGAATCTGAGATGTTTATTTCA
GACCTCAAAATTAAACTAATTACTTGTTCATTTTGCTGTTGCTATTTTCTTTAAATTAGA
ATATTATTCCAATGAGGGTTAAAACCAAACACACTTTGTCACAGAAATGGAGTTGAAATC
ACATAATACGTAACTTGATTTCATATTAAGCTTAATGGTTATTTTTAAAATGCAGGTACT
GGTTTTCTTAAGAAAGAAACATTCTGAAAATTTTGAAAATAATCTCTGTGCACATATAGT
TTGATTTGTCTTTGTTCATCCATTACCATGTATTGAATACTTATGCTGGCCCCGTAGCAC
TATCCCAAGAAAAGCAGTGTGATGTAGAGACCCTTACTATTCAAAGTGTGGCCCAGACCA
AAATATGGATATCAGCAGGAGCTTATTAGAAATGCAGAGTCTTAACCATATCAGACGCAA
TGAATCTGAATTTTGCATTTAACAAACTTGCCAGGTGATTCAGGTACTTTGGGGTGGCTA
ACTACATAGACTAGGAGATGATCCCGCTCATGACCAAGCAAGTCCCTGACTCCTGCTGTG
TCAATGTCACTCAAGGCTGTGGAATCAATTTCAAGGTGAAGGAGATCCACACTGAGGACT
GTGTAGAGAAGACTGGGAGCTGGCTGAGGAGCAATGTGCTGGTGGTGGCTGCAGCAGCCC
TGGGCATTGCCTTTGTGAAGTTCTTGGGGACCGTCTTTGTCTATAAATCATAGAGAAAAA
CCCTACAAACTTTTTGACCAACCCAGTAGACACACCTTATCAAACATACTGAAAAACAAA
CACTGACCACCTACTTTGTTCTATGCACTGTGCTATTTACTGCATATACAGAGAGAATAA
TGCTGTCTCCACCTCAACAAAACATCCTAAATATCCCAAATAGCTTGTGTGTCTTCTACC
CATTTTCCCTGTCATCAGTCCTTGTGGATGGCTTAATTCTGTAGAAGGGAAGTCTAACTT
GTTCATATGCAAACAGTTGGTAAGTAAATGGAGGCTATTTTATTTGGATAGCACTTCACC
ACTGTCATTTCATTAACTTCTTAAGAGCTGCCCAATACAGTAGTGAATAGGCAAATCTGG
CTATTTAAGTTAATTAAAATAAAAGAAAATAAATCAGTCATTCAGTCAAACTAACCACAT
TTCATACTGTTCTGGAGTTATTTCTCCACTCGTCTCCAGTAGCATACTGGGCACCTACTG
AACTGGGTATGAACACTATGAAAAGGCAAAAAGAAATGACACTGAAAGATGAACTCCCTG
GGTTGGTAGGTGCCCAATGTGCTACTGGAGAAGAGTGGAGAAATAACTCCAGAATGAAGA
GATGGAGCCAAAGCAAAAATGACACCCAGTTGTGGATATGACTTGTGATGGAAATGAAGT
TCAATACTGTAAAGAACAATATTGCATAGGAACTTGGACTTCCTGGTGGCTCAGACGGTA
AAGCGCCTGTCTACAATGCGGGAGACCCGGGTTTGATCCCTGGGTCAGGAAGATCCCCTG
GAGAAGGAAATGGAAATCCACTCCAGTACTATTGCCTGAAAAATCCCATGGACAGAGGAG
GCTGGTAGGCTATAGTCCATGGAGTCGCAAAGAGTCGGACATGACTGAGCGACTTCACTT
TCACTTGGAATGTTAGGTCCATGAATCAAGGCAAATTGGAAGTGGTCAAACAGGAGATGG
CAAGAATAAACATTGACATTTTAGGAATCAGTGAACTAAAATGTACTAGAATGGGAGAAT
TTAATTCAAATGACCATTATATCTACTACTGTAAGCAAGAATCCCATAGAAGAAATGGAG
TAGCCGTCATAGTCAACAAAAGAGTCTGAAATTGAGTACTTGGGTACAATCTTAAAAATG
ACAGAATGATCTCTATTCGTTTCCAAGGCAAGCCATTCAATATCAGAGTAATCCAAGTCT
ATGCCTCAACCAGTAATGCTAAAGAAGCTGAAGTTGAGTGGCTCTATGAAAACCTATAAG
GT
>804:676343-678784
TTACATGAGGTGGCCAAAGTATTGGAGTTTCAGCTTTAGCATCATTCCTTCCAAAGAACA
CCCAGGACTGATCTCCTTTAGAATGGACTGGTTGGATCTCCTTGCAGTCCAAGGGACTCT
CAAGAGTCTTCTCCAACACCACAGTTCAAAACCATCAATTCTTCACAGTCCAACTCTCAC
ATCCATACATGACCACAGGAAAAACCACAGCCTAGACTAGACGGACCTTTGTTGACAAAG
TAATGTCTCTGCTTTTCAATATGCTATCTAGGTTGGTCATAACTTTCCTTCCAAGGAGTA
AGCATCTTTTAATTTCATGGCTGCAATCACCATCTGCAGTGATTTTGGAGCCCCCAAAAA
TAAAGGCTGACACTGTTTCCACTGTTTCCCCATCTATTTCCCATGAAGTGATGGGACCAG
ATGCCATGATCTTCGTTTTGTGAATGTTGAGCTTTAAGCCAACTTTTTCACTCTCCTCTT
TCACTTTCATCAAGAGGCTTTTTAGTTCCTCTTCACTTTCTGCCATAAGGCTGAGGTTAT
TGATATTTCACCTGGCAATCTTGATTCCAGCTTGTGCTTCTTCCAGCGTTTCTCATGATG
TACTCTGTGTATAAGTTAAATAAGCAGGGTGACAATATACAGCCTTGACATACTCTTTTT
CCTATTTGGAACCAGTCTGTTGTTCCATGTCCAGTTCTAACTGTTGCTTCCTGACCTGCA
TATAGGTTTCTCAAGAAGCAGGTCAGGTGGTCTGGTATTCCCATCTCTTTCAGAATTTTC
CACATGATAAAGCAATTATTGAAATTTAAAAAATGGCAGAAAACCTGTGATAGATAGGCA
ATTGTTTCTCCAGGCAAGAGTACTGGAGTGGGGTGCCATTGCTTTCTCCGATGAAACTAA
ATATAAATTCTATTATTAAGACTAAAAAATTGTTACCTTTTAACCAGATAATGGTTTAAA
TAATCTTTTGATTTTTCTCTGTAGATTATTTACCAGTCTTCCCTAATGGCTCAGCCATAA
ATAATCCACCTGCACTGCAGGAGACATAGGAAGACAAAGGTTCAATCCTGGGGTCAGGAA
GATCCCTTGGAGGAGGAAATGGCAACCCAACCCAGTATTCTTGCCTGGAGAATCCCATGG
ATTCTCCTTTATGTAGATTGTTTAGATGGTTTATTTCCATTTTGACTTTAGGAGAATTTT
CTTCTCTTCTGACAGTGTCCTAGTAAAGATTAGGGTTTAGGAAATGTTAACTAAAGTAAA
AATATTTAACAAATTTTATTACAATTAATGTAGTTTAAATAATTTTGAATTATCCCTTAC
CCCTTCCTTCCTAAGGCTGTTTAGTCTCTCAAAACTGCAGAATTTAGACCTGAAAGAAAG
GACTTTAGAACTTTTCTAGTTCTATCTCCTCATTTAGCAGTCCTGGTCATATTTTCTTAG
TGAATTAGTCTCTGAAAATGCATAAAGTACAATTTTCAGGTTTAAAAAAAACTACTCTCA
AATAAACAAAAAAATTAACATGCATTAAAGATTTTACTCAACTTGTTAGTTAATAAAGGA
ACTAGGAATTCTCTGGTAATCCAGTGGTTAGGACTCTGCTTTCACACTGTGACCTGGGTC
CAATCCTGGTCAGGGAACTAAGATTCCACAAACCACCCAGTGAGGCAAAAAAATAAAAGG
GACCAGAAGGATATTAAAATCAATACAAAGGGCAAATGAGAACTGACAAAGGCAGATGAA
TTGATTTCTGTCTCAGGTATAAAATTGGTTAATCCTTTAGCAGGGCAACACACCATGAAC
TACAGGATTCTTTTCATTGGTTAGAAATTACATGCATCTCTGCAAGATGAATAAAGTCAA
TCTTCGTTATTTGCAGATTCCATATCTGTGAAATTCTGCTCATTAAAACTTATTTGTAAC
TCTCAAATTAATATACTTACCACACTTTTGTGGTTATTCAAGAACATGCACAGGGCAATG
AAAAATTTGAATTGCCTGATGTGCATGTTCCCAGCTGAGGTTAAACCAAATGACATTCTG
CCTTCTTGGTGAAGCTCTCACACTGTAAACAAATGTCTTTTTTGTGGTCTCAAAGTGCCA
TGTTTTTTACATTTCTGTGGGGTTTTTTGTTGGTGATTTCACTGTTGAAATGGTATAGTG
CTCAAGTGCTGTCTAGTATTACTAGAGCAAGCAGGCGTTGGTGTACCTTATATGTGGTGT
GTATTAGATAAGTTTTGTTCAGGCCTGAGTTACAGTGCTATCAGCCATGAGTTCAGTGCT
AATGAATCAACATTATGTATGTATATATTAAATAAGGTGTTTCAAATATGAAAGGAGATT
ATATATTGATCAGTTAATGAAAATGTTGTAACCAGGAGCTCTCAGGAATTTAACATTGTA
TTTCCCATAAAAGCAATAGTTCTGTGTGTGTGCTAAATCACT
>209886:19293-20638
ATTATTTTTTTTTTGTATGCAGGATACACATTTATTAACAGTGAAAAAGCATTTACCCAA
AGTGAATGTTAAAAATACAAAGAGTACCTGCTGCACAGTCTGGTGAGCTCAATCTTGTAG
GCATTATTTCAACCTGCCTAGGTTTCTCTCTCACTTATTTTGACCTTTCTTCCTCTTTTA
CCTTTAACCAAATTTTTAACTTAAAAATTAAGACAACAGTACATATTGAATGCCTAACCC
TTTAGCAACAGTTACCAGGGAAAAACATATTAAGCAAGTTATCTGCTCTCAAGCACTTAA
AACTAAATTATCTACTATAATAGAAAACAAAAGACCAGATTACAACAGCTGTTAAGTCAA
ATAAACAAATTTGATAAGGTTCACAGATACTACAATAACTTAAGATCTAAGTATAACGAT
TCCACTGTATCCCATCTTTAATTTGTATGCAGAGAGAGAGACAGTCTTAATATTTAAAGT
GTAAGGCTTGGCTTGAGTGTATCAAAATCAAGTTTCTGTAGAGTCTAGAAAACAAATCTA
GAACTTAAGTATACATATTTTCTTTCATTTTTTTGGTCCTGATTTTTTTCCCCATTGTGA
TGTTTAGTAACACAGAATTTAAAATGTAGTTTTAAATAAAGTTTGGACTTATCTGTAAAC
TATCTTTTTTGAAAATTATGTTGAATTCTATACACCAAGTCACTGTTCTATATAATTAGG
CTGTTCAGAGAAGAGCAATGGTCAAGAGTTAAAGAAATATACTATTTATTATAAAGCCCA
GCCTTCAGGCCAGGCTTCCAAATAATGCCAGTGTTGCTGCTATTGAGTCTGATATTCTTT
TAGATACCTGCAAGTCTTATTCCTTTGCAAGAATAGGGCAGGTTATAAAGGTATCCAGGA
TTTCTGAGAAGTTATTATAGAATATAAATATTCTATTCAAATTGGATAATAAGTTTAGAA
TACTTGTCCTTAGTACCTAGAATTTACATAATTATCTATTACATAAATATTTTCTAGGAT
TTCAATTCATATCTGTGTTGCCTCAGTTTAAACGTTAAAAGAGAGAACATTTTCTATAAT
TAGAGAATATTTCCGCTTAAACAAGCAAAGTAACATTGTGATTACTTTAAAAAGGAAAAC
CAAGCTCTTTAAAGTAAGGATTAATAGAACTAAATTTACATACCAGAGCACTAAGGTTCT
ATTTGCTTTTGGACAACCTTGCTTTTTGAGACGATAATTTAGGCCAAAACGTAGCAGTTG
TCTCTGTGTGTAGTGAGAGAGAAGCAGGTGTGCAGATGAAGTACTGTATGGAGTAATGAG
AATTACGTGACCTCTTTATCACTAAG
>85:86852010-86852094
ATGTGGCGGATTCATTTTGATATTTGGCAAAACTAATACAATTATGTAAAGTTTAAAAAT
AAAATAAAATTAGAAAAAAAAAAAA
>2325:300646-300837
ATTTTTTATTTATTTTTTCCAACTACAATTTTATTTTATTTTTAAACTTTACAAAATTGT
ATTAGTTTTGCCAAATATCAAAATGAATCCACCACAGGTATACATGTGTTCCCCATCCTG
AACCCTCCTCCATCCTCCCTCCCCATACCATCCCTCTGGGTTATCCCAGTGCACTAGCCC
CAAGCATCCAGT
>2325:95347-98535
AGTGACTTCACTTTCACTTTTCACTTTTATGCATTGGAGAAGGAAATGGCAACCCACTCC
AGTGTTCTTGCCTGGAGAATCCCAGGGACGGGGGAGCCTGGTGGGCTGCCGTCTATGGGG
TCTCACAGAGTCGGACAGGACTGAAGTGACTTAGCAGCAGCAGTAAAATGAAAGGAGAGA
ACAGAATAGCCAGTGCCTCTCCAGTGCTTGAAAGGCACTATGGAACTAATAAATGTATTT
ATCCTACCTGGAATGGTCAGTGAAATCTTTCATGATAGATAGATAAGCAGATAAAATTAG
GACTTGGTTCTAAAGAATTGAGTCTTTCTATTACTCAGAACTCTGCATTTAAATGGCAGG
AAACAACTCAAACACATCCAAGCAAATATGAATTGTATGGGCTTATGAAGTAAAAATGTC
AGGAGTGGCCTAGCTTTGGCATACCTTTGGCATGGCTAGATACAACTGCTCAAAAATGTC
CTCTCCTCATTTCTTGGTTGTTTTTCTTATGGTTTGGCTATGTCTTTCAGAAGTGACTCT
CCATGTCTTAAAGAGTAGATAGGCATCAGCAGCTTCAGACTTATATAAACTTTGTCTTCA
GACAGACTTTGCCCTCTTTTTAAACACCCAAATATTACCTCAAAGAATAGAAAGGAGAGA
TAAGAAAGCCTTCCTCAGTGATCAATGCAAAGAAATAGAGGAAAACAATAGAATGGGAAA
GACTAGAGATCTCTTTAAGAAAATTAGAGATACCAAGGGAACATTTCATACAAAGATGGG
CACAATAAAGGACAGAAGTCGTATGGACCTAACAGAAACAGAAGATTTTAAGAAGGGGTG
GCAAGAATACACAGAAGAACTATACAAAAAAGATCTTCATGACCCAGATAATCAAGATGT
TGTGATCACCAACCTAGAGCCAGACATTCTGGAATGTGAAGTCAAGTGGGCCTTAGGAAG
AGTCACTACAAACAAAGCTAATGGAGGTGATGGAATTCTAGTTGAGCTATTTCAAATCCT
GAAAGGTAATGCTGTGAAAGTGTTGCACTCAATATGCCAGCAAATTTAGAAAACTCAGCA
GTGGCCACAGGACTGGAAAAGTCAGTTTTCATTCCAATCCCAAAGAAAGGCAATGCCAAA
GTATGCTCAAATGACCACACAATCGCCCTCATATCACATGCTAGCAAAGTAATGCTCAAG
AATCTCCAAGCCAGGCTTCAACAGTACATGAACTTCCATATGTTCAAGCTGGATTTAGGA
AAGGCAGAGGAACTAGAGATCAAATTGCCAACATCCGTTGGATCATCGAAAAAGCAAGAG
TTCCAGAAAAACATCTACTTCTGCTTTATTGACTATGCCAAAGCCAAACGGTAGAAAATT
CTTCGAGAGATGGGAATACCAGACCGCCTAACCTGCCTCTTTAGAAACCTGTATGCAGGT
CAAGAAGCAACAGTTAGAACTGGACGTGGAACAACAGACTGGTTCCAAATCAGGAATGTA
GTATGTCAAGGCTGTATATTGTCACCATGCTTATTTAACTTATATGCAGTGTACATCATG
AGAAACACTGGGCTGGATGAAGCACAAGCTGGAATCAAGATTGCCAGGAGATATATCAAC
AACCTCAGATATGCAGATGACACCACCCATATGAGAGAAAGCAAAGAAGAACTAAAGAGC
CTCTTGATGAAAGTGAAAGACGAGAGTGAAAAAGTTGGCTCAAAACTCAACATTCAAAAA
ACTAAGATCATGATATCTGGTCCTATCACTTCATGGCAAATAGATGGGAAAAAAATGGAA
CTATTGCCAGACTTTATTTTGAGGGGGCTCCAAAGTCACTGCAGATGGTGACTGCAGCCA
TGAAATGAAAAGACACTTGCTCCTTGGAAGAAAAGTTATCACCAACCTAGACAGCATATT
AAAAAGCAAAGACATTACTTTGCCAACAAAGGTCAGTCTAGTCAAAGCTCTGGTTTTTCC
AGTAGTTATGTATGGATGTGAGAGTTAGACTATAAAGAAAGCTGAGTACTAAAGAATTGA
TGCTTTTGAACTGTGGTGTTGGCAAAGACTTTTGAGAGTCCCTTGGACAACAAGGAGATC
CAACCAGTCCATCCTAAAGGAAATCAGTCCTGAATATTCATTGGAAGGACTGATGCTAAA
GCTGAAACTCCAATACTTTGGCCACCTGATGTGAAGAACAGACTCATTTGAAAAGACCCT
GATGCTGGGAAAGATTGAGGGCAGGAGGAGAAGGGGATGACAGAGGATGAGATGGTTAGA
TGGCATCACCAACTCAATGGACATGAGTTTGAGTAAACTTTGGGAATTGGTGATGGATGG
GGAAGCCTGGCATGCTGCGGTTCATGGGGTCGCAAAGAGTCGGACACGACAGAGTGACTG
AACTGAACTGAACTGAATTACCTCAAAAGAACTCCAGTAAACCTCACTTGAGTTAACTGG
TCCTGCGTTGATCACAGTGGATAGAAGGAAAGGTTATTGTGATTTGCTACCTTGGATCAT
GTGACTACATCTGTAGGGTAAGGGAGAGGAGTGCCCTTTAACTGATATTCTTACCAGAAT
TCCATGATAGAGAAAGAAGCAGTTTCTAAAAGAGAAGGATGTAGGAAAAACAAAATAATA
AATGTCAACCACAGTTCCCTACCATGATTATTTTCATTCTCTCTTGGTTCCCTCCATGAG
CCTCCAAAAATTATAGTCAGTTATTTACATACCCCAGACCTCTGAATTTACACTTTCTTG
GGGTAGGGAATGTGTTTACCTCACAATGTGGATCATTGAACATTGTAGGCACTCTCTAAT
TTAAAGGAATAACTTACACAAAAATATTTTGTAAATTGTAAAGGAGGATACAAATGTAAA
CATTCAGGGAAAACATTTAACTGTCTTTAACCTTCTGAGAGAGTTGAAAGCATTGGAACT
TCTGTCTCAAAATTCAGTGATCCTAGGAGATCAAGCCGGAGAAGGCAATGGCACCCCACT
CCAGTACTCTTGCCTGGAAAATCCCATGGACGGAGGAGCCTGGTAGGCTGCAGTCCATGG
GGTTGCTGAGGGTCAGACACTACTGAGCGACTTCACTTTCACTTTTCACTTTCATGCATT
GGAGAAGGAAATGGCAACCCACTCCAGTGTTCTTGCCTGGAGAATCCCAGGGACGGGGGA
GCCCAGTGG
>85:87610799-87611462
CAGCAATCCCACTGCTGGGCATACACACTGAGGAAACCAGAAGGGAAAGAGACACATGTA
CCCCAATGTTCATCGCAGCACTGTTTATAATAGCCAGGACATGGAAGCAACCTAGATGTC
CATCAGCAGATGAATGGATAAGAAAGCTGTGGTACATATACACAATGGAGTATTACTCAG
CCATTAAAAAGAATACATTTGAATCAGTTCTAATGAGGTGGATGAAACTGGAGCCTATTA
TACAGAGTGAAGTAAGCCAGAAGGAAAAACACCAATACAGTATACTAACGTATATATATG
GAATTTAGAAAGATGATAACAATAACCCTGTGTACGAGACAGCAAAAGAGACACTGATGT
ATGGAACAGTCTTATGGACTCTGTGGGAGAGGGAGAGGGTGGGAAGATTTTGGAGAATGG
CATTGAAACATGTAAAATATCATGTATGAAACGAGATGCCAGTCCAGGTTCAATGCACGA
TACTGGATGCTTGGGGCTAGTGCACTGGGACAACCCAGAGGGATGGTATGGGGAGGGAGG
AGGGAGGAGGGTTCAGGATGGGGAGCACATGTATACCTGTGATGGATTCATTTTGATATT
TGGCAAAACTAATACAATTATGTAAAGTTTAAAAATAAAATAAAATTTAAAAAAAAAAGA
AAAA
>66:55431096-55431182
GTGGCGGATTCATTTTGATATTTGGCAAAACTAATACAATTATGTAAAGTTTAAAAATAA
AATAAAATTAAAAAAAAAAAAAAGAAG
>476:993951-994642
ACCAGGCTCCCCTGTCCCTGGGATTCTCCAGGCAAGAACACTGGAGTGGGTTGCCATTTC
CTTCTCCAATGCTTGTAAGTGAAAACTGAAAGTGAAGTCGCCCAGTCGTGTCCGACTCTT
AGCCACCCCATGGACTGTAGCCTACCAGGCTCCTCTGTCCATGGGATTTGCCAGGCAAGA
GTACTGGAGTGGGGTGCCATTGCCTTCTCTGATGGATTCCTTTAGTTCCATTCAAAGCCA
AATTTCCAATATCTTTGTTTACTGATGGCAAGAGGTATGATTTACTCTCCCCAGAATTCT
TGACATGTAATGTGATCAAAATGGAGGTTTCATTTGGGGATTTTTTCCTCTAAATCTTTT
CTAATAATCTTTAATCAGTTTGTATTTGTTTGTAGATATTAGGTTGGCCATCTCTTGTAG
AATATATGTATGAGTGTATATGTATATATATATACACAGTTGTGTCCAGTTGTGTCTGAC
TCTTGTGATCCCATGGACTGCAGCATGCCAGGCTTCTCCATGCCTCACCATCTCCTGGTT
TGCCCAAGTTCTTGTCCATTGTATCAGTGATGCCATCCAGTCATCTCATCCTCTGACACC
CTCTTCTCCTTCTGCCCTCAATCTTTACCAGCATCAGGGACTTTTCCAGTGAGTCGGCTG
TTCACATCAGATGACCCAAATACTGGAGCTTC
>317:408892-411083
GAAGCTCCAGTATTTGGGTCATCTGATGTGAACAGCCGACTCACTGGAAAAGTCCCTGAT
GCTGGTAAAGATTGAGGGCAGAAGGAGAAGAGGGTGTCAGAGGATGAGATGACTGGATGG
CATCACTGATACAATGGACAAGAACTTGGGCAAACCAGGAGATGGTGAGGCATGGAGAAG
CCTGGCATGCTGCAGTCCATGGGATCACAAGAGTCAGACACAACTGGACACAACTGTGTA
TATATATATACATATACACTCATACATATATTCTACAAGAGATGGCCAACCTAATATCTA
TAAACAAATACAAACTGATTAAAGATTATTAGAAAAGATTTAGAGGAAAAAATCCCCAAA
TGAAACCTCCATTTTGATCACATTACATGTCAAGAATTCTGGGGAGAGTAAATCATACCT
CTTGCCATCAGTAAACAAAGATATTGGAAATTTGGCTTTGAATGGAACTAAAGGAATCCA
TCAGAGAAGGCAATGGCACCCCACTCCAGTACTCTTGCCTGGCAAATCCCATGGACAGAG
GAGCCTGGTAGGCTACAGTCCATGGGGTGGCTAAGAGTCGGACACGACTGGGCGACTTCA
CTTTCACTTTTCACTTACAAGCATTGGAGAAGGAAATGGCAACCCACTCCAGTGTTCTTG
CCTGGAGAATCCCAGGGACAGGGGAGCCTGGTGGGCTGCCGTCTATGGGGTCGCACAGAG
TCGGACATGACTGAAGTGACTTAGCAGCAGCAGCAGCAGCAGCAAAGGAATCCATCTTTC
AATCAACCATTCATTCAGGAAAACTTTATTGAGTGTCTAATAAAATATCTGGCACAAGGC
TAGCTAACAGAGATTTAAATGAATTCAATGAATGCATCTGCAAGTTGAAAGAGATGTTCC
CCGTCCTGCTCTCCCGTCATCAGCTGACCCATTGAGAACTATAAAACAGGAAACGGCCTA
TAGACAAGGAAGAGGAGAACAAGAACAGGATGTGTGAGTGCTGTGGCAAAATACATAGGC
CGAGGATCTAAAGGAAATTTCTGTCATGCATTAGTGACATGCACTCTGGGATTTACTCAA
AGTTTTAAAACGAGCAGTAATGTGATCTTATCTTTGTTTTAGAATATTCAGGAAACAGGG
TTGGGGTCAGGGTCAAACCTGGTATCAAGTAGGAGAACAATGAGCTGTCACTGTCATCAA
GAGGAAAATGTAAGGTGCTTTGTTCTATAGCAGGGGTAGTGGGAATACGCAAACACGAGA
AGACGCCAGCAATAGTTAAGAGTCAGTCTCCACTGGATTAAATGATTGAGTAGATACAAG
GAATGAAGAGAGGGTGAAGGCAAAAATGATGCTTCACTTCATCTCCCTAAAGCCCAGTGT
TCTCATCTATAAGGTGAATTTATTATTGTAACAGTATACAAGTCCCTCTGCGTCTGGGGA
AGTGGTTCCAGATGAGTTAGACTGAGATACTCAAATCAGTAAGTCCCTTAATAAAATGGC
AACATACAGTCATCCCTTGGTATCTTCACACTTGTAGATCGAACCAATCGTGGCACTCAT
GGGTGCAGTGCAACTGCTGTACATGGCAGGGTTGTTAGTGGGATCAAACAGAGGCAATGA
AAATAAAATAAACTGTGCAAATGGACAAGCTCTACATCAATGTTTGTGAGAACCACAACC
AAAATGGTGTTCAGGGAGAATTTTTCTTTTTTGAATCTCAATTCCTTCATCTACAAAACT
AGAATAATGAGGGTACCTTCCAGCTCTATTGCATCTTGACTCGATGGCACTTTTCTTAAC
AAGGTGAAATAATTCATCCATTTCCTTGAGATGAGATGTAAAGACAGGCAAGTAACTGTC
ATTACTATTTCACAGATGGGCTTTTTTTTTTTTTTTTTGCTGAATGTTACCTTTCTTTTT
ATTTTTTTATTTTATTTTTTTTTTCTAATTTTATTTTATTTTTAAACTTTACATAATTGT
ATTAGTTTTGCCAAATATCAAAATGAATCCGCCACAGGTATACATGTGTTCCCCATGCCG
AACCCTCCTCCCTCCTCCCTCCCCATACCATCCCTCTGGGCCGTCCAGTGCACCAGCCCC
AAGCATCCAGCATCGTGCATCGAACCTGGACTGGCAACTCGTTTCCTACATGATATTTTA
CATGTTTCAATGCCATTCTCCCAAATCTTCCC
>786:455415-456607
TAATTACTGATAAGTATGATCCCGTTGCCATTTACTTTATTGTTTTGGGTTCGAGTTTAT
ACACCGTTTTTGTGTTTCCTGTCTAGAGAATATCCTTTAGTATTTGTTGGAGAGCTGGTT
TGGTGGTGCAGAATTCTCTCAGCTTTTGCTTGTCTGACAAACAACTAATCTCAAAAATAT
ACAAGCAACTCCTACAGCTCAACTCCAGAAAAATAAACGACCCAATCAAAAAATGGGCCA
AAGAACTAAATAGACATTTCTCCAAAGAAGACATACAGATGGCTAACAAACACATGAAAA
GATGCTCAACATCACTCATTATCAGAGAAGTGCAAATCAAAACCACTATGAGGTACCATT
TCACACCAGTCAGAATGGCTGCGATCCAAAAGTCTACAAATAATAAATGCTGGAGAGGGT
GTGGAGAAAAGGGAACCCTCTTACACTGTTGGTGGGAATGCAAACTAGTACAGCCACAGG
AGAACAGTGTGGAGATTCCTTAAAAAACTGGAAATAGAACTGGCTTATGATCCAGCAACC
CCACTGCTGGGCATACACACTGAGGAAACCAGAAGGGAAAGAGACACATGTACCCCAATG
TTCATCGCAGCACTGTTTATAATAGCCAAGACATGGAAGCAACCTAGATGTCCATCAGCA
GATGAATGGATAAGAAAGCAGTGGTACATATACACAATGGAGTATTACTCAGCCATTAAA
AAGAATACATTTGAATCAGTTCTAATGAGGTGGATGAAACTGGAGCCTATTATACAGAGT
GAAGTAAGCCAGAAGGAAAAACATAAATACAGTATACTAACACATATATATGGAATTTAG
AAAGATGGTAACAATAACCCGGTGTACGAGACAGCAAGAGAGACACTGATGTATAGAACA
GTCTTATGGACTCTGTGGGAGAGGGAGAGGGTGGGAAGATTTGGGAGAATGGCAATGAAA
CATGTAAAATATCGTGTGGGAAACGAGTAGCCAGTCCAGGTTCGATGCACGATGCTGGAT
GCTTGGGGCTGGTGCACTGGGACGGCCCAGGGGGGTGGTATGGGGAGTGAGGAGGGAGGA
GGGTTCGGGATGGGGAACACATGTATACCTGTGGCGGATTCATTTTGATATTTGGCAAAA
CTAATACAATTATGTAAAGTTTAAAAATAAAATAAAATTAGGAAAAAAAAAAA
>427:1577588-1577774
CACTTTTTGTGTCCCGGTTGCCTTGCTTAATGTCTCAAAATCAGTGTTACGTATCAGTGG
CTATACTATTTTTCCTAGTTGTGTTTCTGACTTTATTAAGGAACCTCTTGTGTTTTTTCA
TTAAACACTGGCTTTGGACTGATATATTAAAAAATATTAAATGACATTAAGTATCTGTCA
ATTCCTA
>905:1131958-1132326
AGAACAGTCTTATGGACTCTGTGGGAGAGGGAGAGGGTGGGAAGATTTGGGAGAATGGCA
TTGAAACATGTGAAATGTCATGTATGAAACGAGATGCCAGTCCAGGTTCAATGCACGATG
CTGGATGCTTGGGGCTGGTGCACTGGGACGACCCAGAGGGATGGTATGGGGAGGGAGGAG
GGAGGAGGGTTCAGGATGGGGAACACATGTATACCTGTGGTGGATTCATTTTGATATTTG
GCAAAACTAATACAATTATGTAAGGTTTAAAAATAAAATAAAATTAATTAAAAAAAAACA
AAAACAACAACAACAAAAAAAATAAACACTGGACCACCAAGAAAGTCCCTAGCAATAGAA
AAAAAAAAG
>85:90326004-90326918
TCAGAATTGAAAGAGACATGTGTACTCCAATGTTCATCGCAGCACTGTTTATAATAGCCA
GGACATGGAAGCAACCTAGATGTTCATCAGCAGATGAGTGGATAAGAAAGCTGTGGTACA
TATACACAATGGAGTATTACTCAGCCATTAAAAAGAATACATTTGAATCAGTTCTAATGA
GGTGGATGAAACTGGAGCCTATTATACAGAGTGAAGTAAGCCAGAAAGAAAAACACCAAT
ACAGTATACTAACGCATATATATGGAATTTAGAAAGATGGTAACAATAACCCTGTATAAG
CTAAGCTAAGCTAAGCTAAGTCACTTCAGTCGTGTCCGACTCTGTGCGACCCCATAGATG
GCAGCCCACCAGGCTCCCCCGTCCCTGGGATTCTCCAGGCAAGAACACTGGAGTGGGTTG
CCATTTCCTTCTCCAGTGCATGAAAGTGAAAAGTGAAAGTGAAGTCACTCAGTCGTGTCC
AACTCCTAGAGACCCCATGGACTGCAGCCTACCAGGCTCCTCTGTCCATGGGATTTTCCA
GGCAAGAGTACTGGAGTGGGGTGCCATTGCCTTCTCCATACGAGACAGCAAAAGAGACAC
TGATGTATAGAACAGTCTTTTGGACTCTGTGGGAGAGGGAGAGGGTGGGATGATTTGGGA
GAATGGCATTGAAACATGTATAATATCATATATGAAATGAGTCGCCAGTCCAGGTTTGAT
GAACGATACTGGGTGCTTGGGGCTGGTGCACTGGGACGACCCAGAGGGATGGCATGGGGA
GGGAGGAGGGAGGAGGGTTCAGGATGGGGAACACGTGTATACCTGTGGTGGATTCATGTT
GATATGTGGCAAAACCAATACAATATTGTAAAATTAAAAAAAATAAAATGAAATAATAAA
AAAAATACAAATCAA
>85:90357825-90358103
TGCTGCTGCTACTGCTAAGTCGCTTCAGTCGTGTCTGACTCTGTGTGACCCCATAGATGG
CAGCCCACCAGGCTTCCCCGTCCCTGGGATTCTCCAGGCAAGAACACTGGAGTGGGTTGC
CATTTCCTTCTCCAATGCATAAAAGTAAAAAGTTAAAGTGAAATCGATCAGTCGTGTTCA
ACTCTTAGTGACCCCCATGGACTGCAGCCTACCAGGCTCCTCCGTCCATGGGATTTTCCA
GGCAAGAGTACTGGAGTGGGGTGCCATTGCCTTCTCCGA
>66:52927208-52927543
TTTTTTTTTTTTTTCATTTTTTGACTATTGAGGTTTTTTTATTTTAATTTTATTTTATTT
TTAAATTTTACAATATTGTATTGGTTCTGCCATATATCGAAATGAATCCGCCACAGGCAT
ACATGTGTTCTCCATCCTGAACCCTCATCCCTCCTCCATCCCCATACCATCTCTCTGGGT
CATCCCAGTGCACCAGCCCCAAGCATCCAGTATCGTGCATCGAATCTGGACTGGCGACTT
GTTTCATATATGATATTATACATATTTCAATGCCATTCTCCCAAATCATCCCACCCTCTC
CCTCTCCCACAGAGTCCAAAAGACTGTTCTATACAT
>317:2563616-2565406
TAAGCATACTTTACTTGCTTGTGAGATGAATGCAATTGTGTGTTAGTTTGAGCATTCTTT
GGGATTGCCTTTCTTTGGGATTGGAATGAAAACTGACCTTTTCCAGTCCTGTGGCCACTG
TTGAGTTTTCCAAATTTGCTGGCATATTCAGTGCAGCACTTTCAGAGCATCATCTTTCAG
GATTTGGAATAGCTCAACTGGAATTCCATCACCTCCACTAGCTTTGTTCGTAGTGATGCT
TTCTAAGGCCCACTTGACTTCACATTCCAGGATGTCTGGCTCTAGGTGAGTGATCACACC
ATCATTATTATCTGGGTCATGAAGATCTTTTTTGTACAGTTCTTCTGTATATTTTTGTCA
TCTCTTCTTAATATATCTGCTTCTGTTAGGTCTATACAATTTCTGTCCTTTATCCAGCCC
ATCTTTGCATGAAATGTTTCTTTGGTGGCTCTAATTTTCTTGACGAGATCTCTAGTCTTT
TCCATTCTGTTGTTTTCCTCTATTTCTTTGCACTGATCGCTGAAGAAGGCTTTCTTATCT
CTCCTTGCTATTCTTTTGAACTCTGCATTCAGATGCTTATGTCTTTCCTTTTCTCCTTTG
CTTTTCACTTCTCTTTTTTCACAGCTATTTGTAAAGCCTCCCCAGACAGCCATTTTGCTT
TTTTGCATTTCTTTTCCATGGGGATGGTCTTGATCCCTGTCTCCTGTACAATGTCACGAA
CCTCTGTCCATAGTTCTCAGGCACTCTGTCTATCAGATCTAGTCCCTTAAACCTATTTCT
CACTTCCACTGTATAATCACAAGGGATTTGTTTTAGGTCCTACCTGAATGGTCTAGTGGT
TTTCCCTACTTTCTTCAATTTTAGTCTGAATTTGTCATTAAGGAGTTCATGATCGGAGCC
ACAGTCAGCTCCTGGTCTTGATTTTGCTGACTGTTTAGAGTTTCTCCATTTTGGCTTCAA
AGAATATAATCAATCTGATTTTTGTGTTTACCACCTGGTGATGTCCATGTGTAGAGTCGT
CTCTTGTGTTGTTGGAAGAGGGTGTTTGCTCTGGCCAGTGTGTTCTCTTGGCAAAACTCT
ATTAGCCTTTGGCCTGCTTCATTCTATATTCCAAGGCCAAATTTGCCTATTACTCCAGGT
GTTTCTTGACATTAGAAATGAAACAGTCAACCAAGTCCAGGAAGCACAGAGAGTCATCAG
TTCAGTTCAGTCACTCAGTTGTGTCTGACTCTTTGCGACCCCATGAATCACAGCACGCCA
GGCCTCCCTGTCCATCACCAACTTCCGGAGTTCACTCAGACTCATGTCCATCAAGTCAGT
GATGCCATCCAGCCATCTCATCCTCTGTCCCCTTCTCCTCCTGCCCCCAATCCCTCCCAG
CATCAGAGACTTTTCCAGTGAGTCAACTCTTCACATAAGGTGGCCAAAGTACTGGAGTTT
CAGCTTTAGCATCATTCCTTCCAAAGAAATCCCAGGGCTGATCTCCTTCAGAATGGACTG
GTTGGATCTCCTTGCAGTCCAAGGGACTCTCAAGAGTCTTCTCCAACACTATAGTTCAAA
AGCATCAATTCTTCGGCGCTCAGCTTTCTTCACAGTCCAACTCTCACATCCATACATGAC
CACTGGAAAAACCATAGCCTTGACTAGACAGACCTTTGTTGGCAAAGTAATGTCTCTGCT
TTTGAACATGCTATCTAGGTTGGTCATAACTTTCCTTCCAAGGAGTAAGCATCTTTTACT
TTCATGGGTGCAGTCACCATCTGCAGTGATTTTGGAGCCCCCCAAAATAAC
>317:2567359-2573303
TAAGCATACTTTACTTGCTTGTGAGATGAATGCAATTGTGTGTTAGTTTGAGCATTCTTT
GGGATTGCCTTTCTTTGGGATTGGAATGAAAACTGACCTTTTCCAGTCCTGTGGCCACTG
TTGAGTTTTCCAAATTTGCTGGCATATTCAGTGCAGCACTTTCAGAGCATCATCTTTCAG
GATTTGGAATAGCTCAACTGGAATTCCATCACCTCCACTAGCTTTGTTCGTAGTGATGCT
TTCTAAGGCCCACTTGACTTCACATTCCAGGATGTCTGGCTCTAGGTGAGTGATCACACC
ATCATTATTATCTGGGTCATGAAGATCTTTTTTGTACAGTTCTTCTGTATATTTTTGTCA
TCTCTTCTTAATATATCTGCTTCTGTTAGGTCTATACAATTTCTGTCCTTTATCCAGCCC
ATCTTTGCATGAAATGTTTCTTTGGTGGCTCTAATTTTCTTGACGAGATCTCTAGTCTTT
TCCATTCTGTTGTTTTCCTCTATTTCTTTGCACTGATCGCTGAAGAAGGCTTTCTTATCT
CTCCTTGCTATTCTTTTGAACTCTGCATTCAGATGCTTATGTCTTTCCTTTTCTCCTTTG
CTTTTCACTTCTCTTTTTTCACAGCTATTTGTAAAGCCTCCCCAGACAGCCATTTTGCTT
TTTTGCATTTCTTTTCCATGGGGATGGTCTTGATCCCTGTCTCCTGTACAATGTCACGAA
CCTCTGTCCATAGTTCTCAGGCACTCTGTCTATCAGATCTAGTCCCTTAAACCTATTTCT
CACTTCCACTGTATAATCACAAGGGATTTGTTTTAGGTCCTACCTGAATGGTCTAGTGGT
TTTCCCTACTTTCTTCAATTTTAGTCTGAATTTGTCATTAAGGAGTTCATGATCGGAGCC
ACAGTCAGCTCCTGGTCTTGATTTTGCTGACTGTTTAGAGTTTCTCCATTTTGGCTTCAA
AGAATATAATCAATCTGATTTTTGTGTTTACCACCTGGTGATGTCCATGTGTAGAGTCGT
CTCTTGTGTTGTTGGAAGAGGGTGTTTGCTCTGGCCAGTGTGTTCTCTTGGCAAAACTCT
ATTAGCCTTTGGCCTGCTTCATTCTATATTCCAAGGCCAAATTTGCCTATTACTCCAGGT
GTTTCTTGACATTAGAAATGAAACAGTCAACCAAGTCCAGGAAGCACAGAGAGTCATCAG
TTCAGTTCAGTCACTCAGTTGTGTCTGACTCTTTGCGACCCCATGAATCACAGCACGCCA
GGCCTCCCTGTCCATCACCAACTTCCGGAGTTCACTCAGACTCATGTCCATCAAGTCAGT
GATGCCATCCAGCCATCTCATCCTCTGTCCCCTTCTCCTCCTGCCCCCAATCCCTCCCAG
CATCAGAGACTTTTCCAGTGAGTCAACTCTTCACATAAGGTGGCCAAAGTACTGGAGTTT
CAGCTTTAGCATCATTCCTTCCAAAGAAATCCCAGGGCTGATCTCCTTCAGAATGGACTG
GTTGGATCTCCTTGCAGTCCAAGGGACTCTCAAGAGTCTTCTCCAACACTATAGTTCAAA
AGCATCAATTCTTCGGCGCTCAGCTTTCTTCACAGTCCAACTCTCACATCCATACATGAC
CACTGGAAAAACCATAGCCTTGACTAGACAGACCTTTGTTGGCAAAGTAATGTCTCTGCT
TTTGAACATGCTATCTAGGTTGGTCATAACTTTCCTTCCAAGGAGTAAGCATCTTTTACT
TTCATGGGTGCAGTCACCATCTGCAGTGATTTTGGAGCCCCCCAAAATAACACTGTTTCC
CCATCTATTTCCCATGAAGTGATGGGACCAGATGCCATGATCTTCGTTTTCTGAATGCTG
AGTTTTAAGCCAACTTTTTCAGTCTCTTCTTTCACCTTCATCAAGAGGCTTTAGTTCCTC
TTCACTTTCTGCCATAAGGGTGGTGTCATCTGCATATCTGAGGTTATTGATATTTCTCCC
AGCAATCTTGATTCCAGCTTGTGCTTCTTCCAGCCCAGCGTTTCTCATGATATACTCTGC
ATAGAAGTTAAATAAGCAGGGTGACAATATACAGCCTTGACGTTCTCCTTTCCCTATTTG
GAACCCGTCTGTTGTTCCATGTCCAGTTCTAACTGTTGCTTCCTGACCTGCATATAGGTT
TCTCAAGAGGCTGGTCAGGTGGTCTGGTATTCCCATCTCTTTTAGAATTTTCCAGTTTAT
TGTGATCCACACATCAAAGGCTTTGGCATAGTCAATAAAGCAGAAATAGAGGTTTTTCTG
GAACTCTCTTGCTTTTTCGATGATCCAGCAGATGTTGGCAATTTGGTCTCTGGTTCCTCT
ACGTTTTCTAAAACTAGCTTGAACATCTGGAAGTTCATGGTTCACGTATTGCTGAAGCCT
GGCTTGGAGAATTTTGAGGATTACTTTACTAGCTAGGCAGGATAAACTCAAGGAAGAACA
CACTGAGACACACAGTAATCGAACTGACAACAACAACAAAAAATATTAAAAGGAAGAAGG
GAAAAATAACAAATAGCATTGAAAGAAACTCCCACAAAGTTAGAATTAAACATACCAACC
AACAAACATAGACTGGCTGGGTGGATGAAAACCATGTCCATATATGCACTTCCACTTACT
ACATCAATCTACTTAACACCTCAAATTGTACATAATTATTTTATACTGTTAGGTTAATCT
TGTTTCCATTATGGCCTGCAATTGCAATTATCTTTTATTTTTTCTGGCTATTGATTGTGA
AAAGTGGTACTATTTACTAATGTCATTATGTAACTGTTTTAATACCATTGTATTATGATT
GCTCAACAAAATATAATAGATTTCTATATTACTATAACTACCATATAATATGAAAACTTG
TAACCACTTTTTAAATTCAGGTATACATTAGAATTATCCTGTAATCATTTGAATAATACA
AATGCCCAGGTATTGTTTTTTTTCTGCAAGGCTCCTGATGTGAATTTGATGAGCAGCCAT
GTTTAAAAACAACTGGACTATATGATGATCTTTTATCGAGTTTGTTTCACTTTCTCTATT
TAATATTCAGTGCTCTCATTTCATTTAGTTTATGTTTTTCAATTCATCCATCTCTTTTTT
TGTTGTTGTTCTTTCTCAAGCCTTTATCAAGCATAGTAGAAAAGCTTAATATATAGTATG
TGTAATATATACACTTTAGAAAGCTTATGAATTTTTGATTAGCAAAAAAATTTATAATAT
TTTGGTTCCACTAGTTTGACTCAGTATGAATAGAATTCTAGATTTTAATTCATATTTACT
CAAAACTGTGATATAGTTCCATTCATTCTGGTACCTAGTATTAGTGTTAAATGTCTGGAA
AGCTTGTTATTTTAGTGATTTTTTAAAAAATTTGAATGAGGATTGAAATTTTAATTCAAT
TCTGAGAATATAAAAAAATACTATATGGTTAAAAAAAAAGAACAAGAAATTAACATGTGA
CACATTATTATGGCAGAAATGGCCACCCACTCCAGTATTCTTACCTGAAAAATTCCATAG
ACTGAGGAAACTGGCAGCTACAGTCCACGGGGTTACAAAGAGATGGATATAACTGAGCAT
ACACATACAGAGTATCATTAACTAAAGGACAGATTTTCTTCAAATTTCACAGAGTTTTAT
GTTAATGCTCATTATTTGCTTTCATACCTTATTCAAGATTCCAAATTGTATTTAGTTGCA
TTGAGAAGCTTCAGCTGTATGCAACAATTATAAAAAATCCTCTTTTCATTTTTATTCTGT
TATAAATATTTTCTAATTTTCCTTGTGATAGCTTCTTAGACATATTTATCATTTAAAAAT
GGATATTTAATTCCCAAATACCTACAGTATTAACTAATAAACATAATTTTTTAAATTGTC
AAAAATAAAGAACAGATGTTCTGTGACTGTGTGTAACTTACTAGAAAAGATAACTTACAA
TCAGAAATCAAAATAAAATTTATTAGGCAACCAGAAAATGGTCTAGTCTATAAACATAAT
AAAAATGCCAAATCAAATGCAAATTTCTTCTTTGTCTTGCTTTGCACATCGCTCCCACAT
CTTTGTTTTTATCTCAAAAAGATAAAATTCCTTGAATAAAAGGTTCTATACTTCTTTTTA
TCTCTAGTAATTGCCTTAGTACATAACAAAATGCAGATATTCTAATAACGTTTATCTCTT
CTTTGGTTGATTAATACAGGACCAGTTGATAAGTACAAACTTGACAAACTCAAAAATGTA
AAAACTGTACAGCAGGAGCCAACACAACATTGCAAAGCAATTATTCTCCAATAAAAATAA
ATAAATTAATTTAAAAAATTTTAAATATTACTGAAAATATTTTGGTATGCATACACAGAC
CATTTGGGCTCGTAACACACACAGTCTTACAAGCTTCTTAGTACATGGTCATAATCTTTA
AAGTGAAATAAATGGCAGAGAGTTAGCACTTGAAATTTGCTCAGTTTGTTCAAGGTTCTA
TCATGTATTCCTTTGTTTAGAAAAGTGTTCTTAAATTAATGCTTGTTTTAAAACACACTT
CCCAGACACTGTCTCCTTAACTGAAGACTCTTCATTTTGACAACTTCTTACTTCTTTTTA
CGCCTCTTTAAGCTTGAAACTTTGGAATGTATTTTCAATCATATTGTGGAATCAAATTGC
TGTAGTGAGTACCGCATAGGCTCAAGCTCACAACCACTGGATAGCTACACCTTTTAGAAG
CTAGTTTAGGCCAACACCAAGCTGATACTGCCAATGATCTTATAATATTTGGTTCAGTCT
TTAGGTTTCTTAGCAACTCATTTTAGGGTACAGACTCAAGGCATTTGAGCAGGTTTATTC
AAGAATACTTACCTATCCTACACCAGGGCTTTCTGTAGTTTGCATACCTAAAGTTCAGGA
TCTAGACTTTAGGTATTTTCATTTCCAAGGTCTTTAGGTCTTAAATCAATGCAGACTGAT
GTGTCCACTCATGGTCTATGACTTCCTTTCTGGATCAAGTAATAGTTACCCTGAACTCTA
GAATCTCTGAATTCCCTTCTCAGATGACCCCAGATTTGCCTCCAGTGACTTGGCAGTCCT
ATTCCTAAGATCCCTCACCTCCAGGAAAGACTGTGCTTCCACTGTGTGATCACAGACACG
GGGAGTAAGTGAGGATCACTTGTTTATGGCAGTTGTGGGCTGTGCTCAAAAGTGCAGACT
GGGGTGTTCACACACATATCCATGAGGCCCTTCATGGTATGGGACAGAGTCAGGGTGGGC
AGAGAAAGAAGAGTAGGCCAAGGATCAAAGATCAGAGGCTGAGGAACCACTTCTTCCTCT
GTCGTCTCATTTTGGCATAGGATTCTCAGGAGTCTAAAAACACTATATCCAAAACTTCCT
GATAACTTTAGACATGTATTTATCAAATCATGAGGAAAGAGCATTTTTATTTGAGTATTT
TTTCAGTTTGAGTTATAATATTTAAATATTTAGTGTTAACCCTACAGCATAATGGTGTCT
ATTTATACAATTGCTTCTTTATGTTAGGGGAAAACCAGGCCATGACCTCATCTGTAAGCA
AGTTACAGGCATCAGTCAGTTGAACTACACTAAATTTCAGAGTTGACTATTTTACTGAAA
ATAAAGAAAATGGGGAGGGGGAAAACAAAGTAAGAATAAAAATTTTATATAAAAGGCAAG
GGATGAAAGAAGAATGAAAGGACATGAAGAGAAAGACCATATGTGCAGGAAAAGGTGAAA
GAAGAGAGACTAAAAAGGAGAGAGAAGTTAAGAAAATAGATGAAAGAAAGAAGAAAACAT
ACAGAAAGGGAAATTAGAAGAGGAGGGAGGAGCTTAGAGGGGTATGGTACTTGACTGAGG
AGTTGAAAAAAGTACAGACTTAATTTTTCCTATTCCCAGCAGGTCACTTCTATATACAGC
TCCTC
>85:90629688-90629983
AGAGCTGGACCATAAAGAATGCAGAATGGCAAAGAATTGATGTCTTCAAACTGTGGTGCT
GGAGAAGACTCTTGAAAGTCCCTTGAACAGCAGGGAGATTAAACCTGTCAATCTTAAGGG
AAATCAGTCCTGAATATTTGTTGGAAGGACTGATGTTGAAGCTGAAGCTCCAGTATTTTG
GTCATCTAATGCAAAGAACTGACCCATTGGAAAAGTCACTGATGCTAGGGAAGATTGAGG
GCAGAAGGAGAATAGGGCATCAGAGGATGAGATGGCTGGATGGCATCACTGATGCA
>85:90844416-90845532
GGTATTTTAAATACCCTGATATATTTGAAGAGATGCATATACCCCAATAATGACAGCATT
ATATACCATTCCCAAGACATGGAAACGACACTTGGGTGTTTTATCCATTCACCAACAGAT
AAATGGATAAAGACAATATGGTAAATATATACAATGGAATAGTACTTAGTCATAAAAGAG
AATGAAATAATGCCATTTGCAGCCATAAGGATGGGCTCGGAAGACATCATGCTAAGCAAA
ATAAATCACACAGAGGAAGACAAATACTATATGATTTGCTAAGATATGGAATCTAAAAAA
AAAATACAACAAACTAGTGAATATAACAAAAATGAAGCACCTCACAGATATAGAGCAAAA
GCTAGTGGTTACCAGTGAGGGGGGAGCAATATAGGGGTGGCGGAGTGGAAGTTACAAACT
ATTGGGTGTGAGATAGGCTCAAGTATGTATTGTACAACATGGGGGATATAGCCAATATTT
TTAAATAGTTGTAAATAGAAATTAGACTTTAAAAATTGTATAGGAAAAAAAGTCTCTTTA
GGAACATATCTCTGTTTTCCTACTATTAGAGGATTTTTTTCTCCTTTACTCTTTGAGTTT
AAAATCTATCTACGTATAATTCTAATAATTCTTTAAAACATATACTAAAAGAAAAAAAAT
TAAATCCCCCTCATACATCTCTTTAATAATATTTAAATTAACATTCACTGAGTACTTTCT
AAGGGTCAGCTATAGAATTGATCATGATAGAGTATAATATTGAAGAACAGAATCGATGAA
GTACTAGTACTTTCAGAAAGTCACTCACTGAGTAACTATGCCTGAGTTTCAGTATATTTC
TTCTTTTTTTTTTTTCCAGAATATTGGCAATGCTATCTGACTAGCCAGTTACTTTGGCTA
CATAATGTAGTGAATAAGGGCATAGATTTTGGACTCAAAATACTTAAATTCAAACTCTAA
TTCTCCACTTATTACCTGTGTAATTTGGGAGAAACCTATTTAATCTCTTTTTGCTTCAAT
TTTTTCAACTATAAAGTGGGTATTAATAGTACCAATAGTAATGAAAATACCTACAATATA
AATTGTGAAATTCAGAGTAAACACTTGTACAACATTT
>85:90964214-90965429
TGCCGGGAGCCGGCATATTGCATATTGAGTGCATATTGCATATTGAGTGCAGCACTTTTC
AGGATCTGGAATAGCTCAGCTGGAAATTCTATCACTGCCGGTAGCCAGCGTGAGGAACTC
CGCCCATGACAAAGGTCATGAGGAAGGAGGCTCGGCATACGCAAAGGCGGGATCGAGCTT
CAGGAGTCCCCCTGGAAATTCTCGAGCATATACCCCCAAAACCAGAGTCTGCCTACTTTC
TGCTTTGTGCTTTCACCTACACCTCTGACTTTACGGGGGGCTGTCCCCCACTACCTCTCT
GAAAAAAGTTAGCTTACAGCTCCAGTTAATAATTCCTGGGTGTGACAGTGTTTAACCTAC
AAACTCCTTTGGAAATCCTCTAGCCTGCCTGAATAGGTTTTTCCGGCCACATGTGATTGT
TCAGAGCCTCCCAACTGTGAGAGGCAGGAGATGTTCTAAACTGTCTAAACACAGATTCTT
TTGAGTAGTTAAAAGATTGATTAGAAATTGTATTGGTGAAGGGATTTTCACTTGTTGGGC
CAATGTTTGCTGCTAAGTTTCCATATCCCTTACCTGCTGTGTCCCTGGCAGTGTATTGGT
TAATATAATTGGTGTAAATAGTAGCTTTAATGTTTGTAACCTGGGACCCTTGAGTTAATT
CTTGTTGTAGCCCACCACACCTTTGCTCTGTAGGAATGCAACTTTATCTAATGCTTTTGG
AGGGTGGCTCCTGACCAATCACCTTTAGAGAAAAATAAGTTTTCTGAAGAAAAGGTCTTA
AAATGTTAACAGGCCTCCGGGCCAGAAGATGATGCAAATCACCTAAGCTTTTGCATATGA
TAAGTTTGCAGGAAGAAAGCCTGGTTTGCTGCAAGACTCTACCCCTTCCCCCATTATCCT
CTGTGCATAACTTAAGGTATAAAAACTACTTTGAAAAATAAAGTGCGGGCCTTGTTCACC
GAAACTTGGTCTCACCATGTCGTTCTTTCTCTTACCTTCTGGCTGAATTATTCAGCCTCT
TTTCTCCACTGAATTTCCTCACTGAGCTATCCTTATTTCAGCCTCTTTTCTCCACTGAAT
TTCTTCACTGAGCTATCCTCATTCTATTACTCTTTATATCCTTAATTAACGTTTAATTAA
GCAGTTGTTTCCTGATCTTCGCCTACGCCGTCTCTCCTTCGAATACCCTGGTTCAGCCGG
GGCTGGTCCCCGGCAA
>85:91025606-91026309
ATGGTCCAGTGACCAAGACTCCGAGCTCCCAATGCAGGGGGCCCGGGTTGCATCCCTGGT
CAGGGAACTAGATCCCACATGCTGCAAGTAAGAGTTTGCATGCTGCAACTAAAAAGATTC
CACATGCTCCAACAAAGATGGAAGATCCCGTGTGCCACACCTACGACCGGGTGCAGCCAA
ACAACTAAATACATATTTTAAAAAGACTGACATTAACTCATCTTTGAATCTCTGGTGTCT
AGTACAGTTCCAGGTCATCACAGGTGCCCAGTAAACCTTGACTCAGTGAATGAATGAGTC
ACTCCTTCTTTTTCAGGTGGGGAAATGCAGCTGGTGAAGTAAAAGAAGCAGGAGATGGGA
GTCAGGACAGGACAATTCTAATATTGCCGATGACCCACTTACTCTGCCTAGAAGAGGCCT
TTTCTAAAAAGGCAAATACGAGACAATCAACCTGGTTGAGCACGTTGGGGGACGAGGCTC
AGATCTGCCACCAGTGTACACTTGGAAGTAGAGAGTACCTGTGGCCTTGGTAGGCTCAGG
GGCTGCTGTTTGAAGCTTCACATTTTACTTAGCATGTATTTATTTATCTCACATTTTATT
TATATGAAATCTGCCTTATGCTCCCTAAAATGTCTTATTTAAAAACTGAAACATGCAACT
CAACTCTCCACTGACAGATCAATGGATAAAAAAAAAAAAAAAAA
>427:181718-182094
CATGAGTTGGGGTGAACTCTGGGAGTTGATGATGGACAGGGAGGCCTGGTGTGCTGCGAT
TCATGGGGTAGCAAAAAGTTGGACATGACTGAGCAACTGAATTGAACTGAATACATTCCC
TTATTCCTTCATCCATGCCTTCTTTTTTTCACAAGACTGTAAACTTGTTGAGCAGGGATC
GTGTCTCTTTAGTTAAACCCTTTGTTCCCAAGGTCTGGCACAAAGTATTCGTGTTCAATA
AATAACTGAACAAATTTTGTTGAACTAACAAAAAACACAGTACTGTGCCATGTCTTGGGT
ACCCAGAGATAAAAAAGAATCCAACTATGATCCTCAAATAGCTCACAAGGCCTTAGGGAC
AATAATATAGTAGGAAT
>1297:30799-37455
AAGTAAATGGCAACGGGACCATTAGATCAGATCAGTGGCTCAGTCATGTCCGACTCGTTG
CCACCCCATGAATCGCAGCACGCCAGGCCTCCCTGTCCATCACAAACTCCCGGAGTTCAC
TGAGACTCACGTCCATTGAGTCAGCGATGCCATCCAGCCATCTCATCTTCTCTCGTCCCC
TTCTCCTCTTGCCCCCAATCCCTCCCAGCATCAGAGTCTTTTCCAATGAGTCAACTCTTC
GCATGAGGTGGCCAAAGTACTGGAGTTTCAGTTTTAGCATCATTCTTTCCAAAGAAATCC
CAGGGCTGATCTCCTTCAGAATGGACTGGTTGGATCTCCTTGCAGTCCAAGGGACTCTCA
AGAGTCTTCTCCAACACCACAGTTCAAAAGCATCAATTCTTCGGCACTCAGCCTTCTTCA
CAGTCCAACTCTCACATCCATACATGACCACAGGAAAAACCATAGCCTTGACTAGACGAA
CCTGTGTTGGCAAAGTAATGTCTCTGCTTTTGAATATGCTATCTAGGTTGGTCATAACTT
TCCTTCCAAGGAGTAAGTCTTTTAATTTCATGGCTGCAGTGATTTTGGAGCCCAGAAAAA
TAAAGTCTGACACTGTTTCCACTGTTTCCCCATCTATTTACCATGAAGTGGTGGGACCGG
ATGCCATGATCTTAGTTTTCTGAATGTTCAGCTTTAAGCCAACTTTTTCACTCTCCTCTT
TCATCAAGAGGCTTTTTAGTTCCTCTTCACTTTCTGCCATAAGGGTGGTGTCATCTGCAT
ATCTGAGGTTATTGATATTTCTCCCGGCAATCTTGATCCCAGTTTGTGTTTCTTCCAGTC
CAGCGTTTCTCATTATGTACTCTGCATATAAGTTAAATAAACAGGGTGACAATATACAGC
CTTGACGAACTCCTTTTCCTATTTGGAACCAGTCTGCTGTTCCATGTCCAGTTCTAACTG
TTGCTTCCTGACCTGCATACAAATTTCTCAAAAGGCAGATCAGGTGGTCTGGTATTCCCA
TCTCTTTCAGAATTTTCCACAGTTTATTGTGATCCACACAGTCAAAGGCTTTGGCATAGT
CATCCTTAAATGTAAATGGGTTGAATGCCTCAACCAAAAGACAAAGATTGGCTGAATGGA
TACAAAAACAAGACCCTATATATGCTGTCTACAAGAGATCCACCTCAAAACAAGGGACAC
ATACAGACTGAAAGTGAAAGGCTGGAAAAAGATATTTCACACAAATGGAGACCAAAAGAA
AGCAGGAGTAGCAATATTTATATCAGATAAAATAGACTTTAAAATAAAGGCTGTGAAAAG
AGACAAAGAAGGACACTACATAATGATCAAAGGATCAATCCAAGAAGATATAACAATTAT
AAATATATATGCATCCAACATAGGAGCACCACAATATGTAAGGCAAATGCTAACAAGTAT
GCAAGGGGAAATTAACAATAACACAATAATAGTGGGAGACTTTAATACCCTACTCACACC
TATGGATAGATCAACTAAACAGAAAATTAACAAGGAAACACAAACTTTAAATGACACAAT
GGACCAGCTAGACCTAATTGATATCTATAGGACATTTCACCCCAAAATAATGAATTTCAT
CTTTTTTCTCAAGGGCACACGGAAACTTCTCCAGGATAGATCACATTATGGGGCATAAAT
CTAGCCTGGGCAAATTCAAAAAAAAAATGAAATCATTCCAATCATCTTTCCTGACCACAA
TGCAGTAAGATTAGATCTCAATTATGGGAAAGAAACTATTAAAAATTCCACCGTATGGAG
GCTAAACAATACACTTCTGAATAACCAACAAATCATAGAAGAAATCAAAAAAGAAATCAA
AATATGCATATAAATGAATGAAAATGAAAACACAAAAACCCAAAACCTATGAGACACTGT
AAAAGCAGTGCTAAGGGGAAGGTTCATAGCAATACAGGCTTACCTCAATAAACAAGAAAA
AAGTCAAATAAATTACCTACCTCTACACCTAAAGCAAACAGAAAAGGAAGAAATGAAGAA
CCCCAGGATTAGTAGAAGAAAATAAATATTAAAAATTAGGGCAGAAATAAATGCAAAAGA
AACAAAAGAGACCAGAGCAAAAATCAACAAAGCTTTGTCCGTCTAATCAAGGCTATGGTT
TTTCCAGTGGTCATGTATGGATGTGAGAGTTGGACTGTGAAGAAAGCTGAGCTCCGAAGA
ATTGATGCTTTTGAACTGTGGTGTTGGAGAAGACTCTTGAGAGTCCCTTGGACTGCAAGG
AGATCCAACCAGTCCATTCTGAAGGAGATGAGCCCTGGGATTTCTTTGGAGGGAATGATG
CTAAAACTGAAACTCCAGTACTTTGGCCACCTCATGTGAAGAGTTGACTCATTGGAAAAG
ACTCTGATGTTGAGAGGGATTGCGGGCAGGAGGAGAAGGGGACGACAGAGGATGAGATGG
CTGGATGGCATCACTAACTCGATGGACGTGAGTCTGAGTGAACTCTGGGAGTTGGTGATG
GACAGTGAGGCCTGGCGTGCTGCGATTCATGGGGTCGCAAAGAGTCAGACACGAATGAGT
GACTCTACTGAACTGAACTGAAAAGCTGGTTCTTTGAGAAGATAAATAAAATTGACAAAC
CATTAGCCAGAGTCATCAAGAAACAAAGGGAAAAGAATCAAATCAAAATTAGAAATGAAA
ATGGAGAAATCACAACCGACAACACAGAAATACAAAGGATCATAAGAGACTACTATTAGC
AACTATATGCCAATAAAATGGATAACTTGGAAGAAATGGACAAATTCTTAGAAAAGTACA
AGTTTCCAAAACTGAACCAGGGAGAAATAGAAGATCTTAACAGACCCATCACAAGCACGG
AAATAGAAACTGTAATCAGAAATCTTCCAGCAAACAAAAGCCCAGGACCAGATGGCTTCA
CAGCTGAATTCTACCAAAAATTTAGAGAAGAGCTAAAACCTATCTTACTCAAACTCTTCC
AGAAAATTGCAGAAGAAGGTAAACTTTCAAACTCATTCTATGAGGCCACCATCACCCTAA
TACCAAAACCTGACAAAGATCCCACAAAAAAGAAAACTGATGAACATCACTGATGAACAT
AGATGCAAACATCATTGATGAACATAGATGCAAAAATCCTTAACAAAATTCTAGCAAACA
GAATCCAACAACACATTAAAAAGATCATACATCATGAACAAGTGTGCTTTATCCCAGGAA
TACAAGGATTCTTTAATATCTGCAAATTAATCAATGTAATACACATTAACAAATTGAAAG
ATAAAAGCTATATGATTATCTCAATAGGTGCAGAAAAAGCCTTTGAAAAAATTCAACATC
CATTTATGATAAAAACTCTCCAGAAAGCAGGAATAGAAGGAACATGCCTCAACATAATAA
AAGCTACATATGGCAAACCCACAGCAAACATTATCCTCAATGTTGAAAAATTGAAAGCAT
TTCCCTTAAATTCAGGAACAAGGCATGGGTGTCCACTCTTATCACTACTATTCAACATAT
TTTGGACCTTTTGGCCACAGCAATAAGAGCAGAAAAAGAAATAAAAGAAATCCAGATTGG
AAAAGAAGTAAAACTCTCACTGTTTGCAGCTGACATGATCCTCTACATAGAAAACCTTAA
AGACTGCCAGAAAGTTACTAGAGCTAATCAACAAATATAGTAAACTTGCAGGATATAAAA
TTAACACACATAAATCAATTGCATTCCTATACATTAACAATGAGAAAACAGAAAGAAAAA
CTAAGGAAACAATTCCATTCACCATTGCAAAGAAAGAATAAAATACTTAGGAATAAATCT
ACCTAAAAAAACAAAAGACCTATATATAGAAAACTATAAAACACTGATGAAAGAAATCAA
AGAGGACACAAATAGTTCAAGAAATATACCACGTTTGTGGATTGGATGAATCAATATAGT
GAAAATGAGTACACTACCCAAAGCAATCTATAGATTGAATACAATCCCTATGAAGCTACC
AACAGTATTTTTCACAGAACTAGAACAAATAATTTCACAGTTTACATGGAAATACAAAAA
ACCTTGAATAGCCAAAGCAACCTTGAGAAAGAAGAATGAAACTGGAGGAATCAACCTGCC
TGACTTCAGGCTCTACTACAAAGCCACAGTCATCAGGATAGTATGGCACTAGCAGAAAGA
CAGAAATATAGATCAATGGAACAAAATAGAAAGCCCAGAGATAAATCCATGCACCTATGA
ACACCTTATCTTTGACAAAGGAGGCAAGAATATACAATGGAGAAAAGACAATCTCTTTAA
CAAGTGGTGCTGAGAAAACTGGTCAACCACTTGTAAAAGAATGAAACTAGAACAATTCCT
AACACCAAACACAAAATAAACTCAAAATGGATTAAAGATCTAAATGTAAGACTAGAAACT
ATAAAACTCCTAGAAGAGAACATATGCAAAACACTCTCCGACATAAGTCACAGCAGGATC
CTCTATGACTCACCTCCCAGAATACTGGAAATAAAAGCAAAAATAAACAAAAGGGACCTA
ATTAAACTTAAAAGCTTCTGCACAATGAAGGAAACTATAAGCAAAGTGAAAAGACAGCCT
TCAGAATGGGAGAAAATAATAGCAAATGAAGCAACTGACAAAGAATTAATCTCAAAAATA
TATAAGCAACTACTGCAGCTCAATTCTAGAAAAATAAACGACCCAATCAAAAAATGGGCC
AAAGAACTAAATAGACATTTCTCCAAAGAAGACATACAGATGGCTAACAAGCACATGAAA
AGATGCTCAACATCACTCATTATCAGAGAAATGCAAATCAAAACCACAATGAGGTACCAT
CTCACGACGGTCAGAATGGTTCCTATCCAAAAATCTACAAACAATAAATGCTGGATAAGG
TGTGGAGAAGAGGGAATCCTCTTACACTGTTGGTGGGAATGCAAACTAGTACAGCCACTA
TGGAGAACAGTGTGGAGATTCCTTAAAAAACTGGAAATAGAACTGCCATATGACCCAGCA
GTCCCACTGCTGGGCATACACACTGAGGAAACCAGAATTGAAAGAGACACATATACCCCA
GTGTTCATCACAGCACTGTTCATAATAGCCAGGACATGGAAGCAACCTAGATATCCATCA
GCAGACAAATGAATAAGAAAGCCATGGTACATATACACAATGGAGTATTACTCCGTTAGT
ATTAAAAGGTATTAAAAGGAATACCTGTGAATCAGTTTTAACGTGGTGGATGAAACTGAA
GCCTATTATACAGAGTGAAGTAAGCCAGAAAGAAAAGTACCAATACAGTATACTAACACA
TATATATGGAATTTAGAAAGATGGTGATGATAACCCCATTTGCGAGACAGCAAAAGAGAC
ACAGATGTATAGAACAGTCTTTTGGACTCTGTGGGAGAAGGCGAGGGTTGGATGATCTGA
GAGAATAGCATTGTAACATGTATATTATCATATGTGAAACAGATCACCAGTCCAGGTTCG
ATGCATGAGACAGGGTGCTCAGGGCTAGTGCACTGGGATGACCCTGAGGGATGGGTTGGG
GAGGAAGGTGGAAGGGGGGCTCAGGATGGGGAACACATGTAAACCCATGGCTGATTTATA
TCAATGTATGGCAAAAACCACTACAATATTGTAAGGTAATTAGCCTCCAACTAAAATAAA
TAAATTAAAAAATAAATATTACCAAAAAAAAAAATGGATAACCAACCAGGACCTACTGTA
TAACACATGGAACTCTGCTCAATTTTATATGGCACCCTAGATGGGAAGGGAGTATGGGGG
AGATTGGATATATGTATATATATGGCTGAGTCCCTTTGCTGTTCACCTGAAACTATCACA
AAATCGTTTATCAGCTATACTCCAATACAAAAAAGAGTTTAAATTTTTTTTTAAAAAATA
TGTAACTGTGTGTGTCCAAAGTGTTTATGCAAACAATAGCTCATGCTGAACACCTGATTT
TCTTCTGGGTGACTACTAGAATCTTGGTATGTGTCAGGCAGAAAGTATGTGTGTAGTCAA
TCTCCAATAAAACTGTGAGTACCAGGTCTCCAATGAAATTCCCTAGGAGACAACATTTTA
CCCACGTTGATACAAATCATTTCCTAGAGGGCTTACACATTTCCTATGTAACTCCACTGA
GAGAGGATGCCTGGAATCTTGTCTTAGGTTTCCTCTAGGCTCTACTCAATGTGCCTCTTG
CCTTTATTGATTTGGTTTGATATCCTTCCACTGTAATAAATCACAGCAATGAATACAACT
ATATGCTGAGGCCTGTGAATTCTCCCAGCAAAACATCAGACATAGGGATGGTCTTGGGGA
CCATAACACAGATGGCTTTGTATTCCCAAAGATGAAGGAGGTCTGAACTAGTACAATCAC
AAAAGGGATGCAAGATCAACAAAAGGAAATGGCTGAAAGAAGGGACATCTGATTCAAACA
GACATAGATACAAATTTCAACTCCATTACTGATTAACCATGAGAAAGTGAAAGTGAAAGT
CTCTCAGTCACATCCCACTCTGCCACTCATGGACTATCCAGGCAAGAATACTGTAGCGGG
CAGCTGTTTCCTTCTCCTGGGGAATCTTCTCAACCCAGGGATCGAAGCTAGGTCTTC
>66:51444537-51448191
TTTTTTTTTTTTTTTTTCATGGTTGAAGTGTGTAATCTTTATAATTCTTTACACAATTAA
AACAATTATAGCCTTAAAGAACTTTCAAATAATGGAAATAAAAATAATTTTATGAGTAAA
ATTTCATTTGAACTTGAAAACATTTCAGAAATCAGATCAGCTATTTTGTTGTTGTTCGCC
TTTTACAAAACTGAAGGCCAAACGTTTCAAGTGATTTTACAAACTTGAGCATCATCTGTT
TATAAACCTGTTTATTCTATTTCTAAATGTTCATTCAAAAATTATTTATTTTGTGACTTC
TAGATGCTCATCATCACCTATATTGAGGAAAGCAATAAAAAAAAAAAACTCCATCCCCTC
TTGGGGTATGCATTGCAATTGCAACAAAGTGATATTAATATTAGTGAGCAGCCCTAAAGA
TGTGATATTAATAGGTTTATTTCCTGGAATTATATTTCCTATCATTTATGAATTTGATCC
TCACATCCTGCACGTTTTGTGCTGTGTCATGTGGCTATACTTGGATAAAGAATCAGTAAT
CCTGGGTTCTTGTTTTTTTTTTTTTTTTTATTTCATGCTGCTGTTTATTAAAAATGTTTA
CCATAAACTATTTCCTGAATATTGCTATCATGGAGGTATTTGGGAATTTTAATATTATTT
CTCCTAATGTTTGACATTTCATAGAAAGAGGAATCATAATTTCTATTTACTGCTATTTCA
TTGAAATGCTTTTTTTTTTCAAGTAAGCTGTTTTTTTTTTTTTTTCCATGTGCGCTTGAG
AAAAAGGTGAAATTCATTGTTTTGGGATGAAATGTCCTATAGCTATCAATTAGGTCTAAC
TGGTCTATTGTATCGTTTAAAGTTTGTGTTTCCTTGTTAATTTTCTGTTTAGTTGATCTA
TTCATAGGTGTGAGTGGGGTATTAAAGTCTCCCACTTTTATTGTGTTATTGTTAATTTCT
CCTTTCATACTTGTTAGCATTTGTCTTACATACTGCGGTGCTCCCATGTTGGGTGCATAT
ATATTTATAATTGTTATATCTTCTTCTTGGATTGATCCTTTGATCATTATGTAGTGACCT
TCTTTGTCTCTTTTCACAGCCTTTGTTTTAAAGTCTATTTTATCTGATACAAGTATTGTG
ACTCCTGCTTTCTTTTGGTCCCTATTTGCATGGAAAATCTTTTTCCAGCCCTTCACTTTC
AGTCTGTATGTGTCCCCTGTTTTGAGGTGGGTCTCTTGCAGACAACATATGTAGGGGTCT
TGTTTTTGTATCCATTCAGCCAGTCTTTGTCTTTTGGTTGGGGCATTCAACCCATTTACG
TTTAAGGTAATTACTGATAAGTATGATCCCGTTGCCATTTACTTTATTGTTTTGGGTTCG
AGTTTATATACCATTTTTGTGTTTCCTGTCTAGAGAATATCCTTTAGTATTTGTTGGAGA
GCTGGTTTGGTGGTGCAGAATTCTCTCAGCTTTTGCTTGTCTGAAAAGCTTTTGATTTCT
CCTTCATACTTGAATGAGATCCTTGCTGGGTACAATAATCTGGGCTGTAGGTTATTTTCT
TTCATCATTTTAAGTATGTCTTGCCATTCCCTCCTGGCTTGAAGAGTTTCTATTGAAAGA
TCAGCTGTTATCCTTATGGGAATTCCCTTGTGTGTTATTTGTTGTTTTTCCCTTGCTGCT
TTTAATATTTGTTCTTTGTGTTTGATCTTTGTTAATTTGATTAATATGTGTCTTGGGGTG
TTTTGCCTTGGGTTTATCCTGTTTGGGACTCTCTGGGTTTCTTGGACTTGGGTGATTATT
TCCTTCCCCATTTTAGGGATGTTTTCAACTATTATCTCCTCAAGTATTTTCTCATGGTCT
TTCTTTTTGTCTTCTTCTTCTGGAACCCCTATGATTCGAATGTTGTAGCGTTTAATATCG
TCCTGGAGGTCTCTGAGATTGTCCTCATTTCTTTTAATTCGTTTTTCTTTTATCCTCTCT
GATTCATTTATTTCTACCATTCTATCTTCTAATTCACTAATCCTATCTTCTGCCTCTGTT
ATTCTACTATTTGTTGCCTCCAGAGTGTTTTTAATTTCATTTATTGCATTATTCATTATA
TATTGACTCTTTTTTATTTCTTCTAGGTCCTTGTTAAACCTTTCTTGCATCTTCTCAATC
CTTGTCTCCTGGTTATTTATCTGTGATTCCATTTTAATTTCAAGATTTTGGATCAATTTC
ACTATCATTATTTGGAATTCTTTATCAGGTAGATTCCCTATCTCTTCCTCTTTTGTTTGG
TTTGGTGGGCATTTATCCTGTTCCTTTATCTGCTGGGTATTCCTCTGTCTCTTCATCTTG
TTTAAATTGCTGAGTTTGGGAGTCCTTTCTGTATTCTGGCAGTTTGTGGAGTTCTCTTTA
TTGTGGCGTTTCCTCGCTGTGTGTGGGTTTGTACAGGTGGCTTGTCAAGGTTTCCTGGTT
AGGGAAGCTTGTGTCGGTGTTCTGGTGGGTGGAGCTGTATTTCTTCTCTTTGTTCAGTCG
CACTGTGGGGAGGGAGGGAGGGATGCTGCAAACAAATGACACTGGCGTGCGCTCGCAGTG
CCTCAGCCACACTGGGTCTGCCCCCGCTCACGGTGCGTGTAGCCTCCCTGCCCACACTGC
TCGGGCTCTAGGTTGTTCCGCTGGGAACAATCCGAGGCTGGCTCTGGGTTGCATGCACCT
CCCAGGTCCAAGCCGCTCAGGTTCAGGCACTCAGGTAGTCCTCAGAGGCGCAGACTCAGT
TGGGCCTGCGTTTTGTGCTCTTCCCAGGTTCGAGCAGCTCAGGTGATGAGGTGTTTGGCG
AGCGCCAATGCTGCGACTTATCGCCTCCCCGCAGCTCGGTTATCTGGGTGTAAAACCGGC
GCACCTTCTCAGGCAGATGTTGACCGTCCAGACCCCCAATAAGTTTTAGTTAGCAAAGAA
GCCAGTTTTATAGATAATGTCTCTCTGGGGCTGCGATTGCCCCCTTCCGGCTCTGGCTGC
CTGTCACCGGAGGGGGAAGGTCTGCAGCCGGCTATCTCTGTTTAGTCCTTTGTTCCGTGC
GCGGGCTGGCGGTGTCTTAGGTTAGGGCTGGCTTTTCGCATGGTAGATATCCCACAGTCT
GGTTTGCTAGCCCAAATTATTTCGCTCGGATAGTGCTCAGGGTATTCAGGCCAGATTCTT
ACTCTCAGCGATGCAGCCCGCGCCGCGCCTCCCTGCCCAGCCCCCGCTTGCTAATGGCGG
ATGCAGGCGTCTGCTCTGTTTCTTCGCTGGGGGAGCTACCGTAGGGCTCGCAATCTGCGA
GTTTTAATTACTTATTTATTTTTTCTCCCTGTTATGTTACCCTCTGTGCTTCCAAAGCTC
GGCACGGATTCGGCAGTGAGAAGGTTTCCTGGTGTTTGGAAACTTCTCTCTTTTTAAGAC
TCCCTTCCCGGGATGGAACTCCGTCCCTCCCTCTTTTGTCTCTTTTATTGTCTTTAATAT
TTTTTCCTACCTCCTTTCGAAGACTTGGGTTGTTTTTCTGGGTGCCTGATGTCCTCTGCC
GGCATTCAGAAGTTGTTTTGTGGAATTTACTCGATGTTTAAATGCTCTTTTGATGAATTT
GTGGGGGAGAAAGTGTTTTCCCCATCCTACTCCTCGGCCATCTTGGCGCCTCCCT
>1475:6766-7245
TGTTGGGCTGAAGTAGCCGTAAGTAAAGGTGCTGTCTCAACACTAACAGAAGGAGTTGAA
GTAGCAAACCCAGCACAGTATTTCCCATTGTTACCTTTTAAATATGAACCATCAGTGAAC
CGTGAGAAGTAAATGTTACCCAAAAGAATTTTCTGTAGATCATCGGGAGAGTCAGGAGGT
GGTACATCAGCATTAAGCAGTTGTGAGGGACCTCATCAGAGACACAGGGGAGAAGAGTAG
CAGGGTTAAGGTTGTTACAACATAGAAGACTTATGTGAGGAGCAGTTAACAACAGAACTT
CGTAAGACATTGAGTGGCTGACAAAGAAATGTTGAGTGTGATGAGAGTTTAGGAGGGCTT
CTACTCTGTGGTATACAAAAATAGTTAAAGGGGATAGCAATTTTCTCAGTGGCCTTAATC
AGAAGGGCAGGAATCATAATGGCTCTAAGCCAAGGGGGATATCCCTGTGCCAGGGGGTCC
>66:51219991-51221283
TGCCGAGGACCAGCCCCGGCTGATCCAGGGTATTCGAAGGGGAGACGGCGTCGGCGACTA
TTTATATGCTAATTAGAGATATAGAGAACAATAGAATGAGGATAGCTCAGTAGGAGAATT
CAGTGGAGAAAAGAAGCTGAGTAGCTTGGTTTACGCGGGAGACCAATAAAACTTCAAGAC
AAGAAGTTTGCACCACTTACGTAGGCCGCAGGCGCCCTCTCGAATAGCGGAAGGTGTCTC
ACCCTAGACACCTTCTCGAGTGGGTCTTAGAAGCCCAGGCATGATTAGTAAGCGTGGTGG
GTTCCGCGCTCCAGATGGAGACTCAGCTGGAAGTTAAAAGAAAGAATGACATGGGGAGAC
CAAGCGTTGGTGAGCAAGGCCCGTAGCTTTATTTTTAACAGGGGCTTTTATACCCTAAGT
TACACATAGAGGATAATAGGGGATGCAAAGTCAGCAGTCTTTGGTTCTTATCAAAAACCA
AGGTTTCTTTCCTGCAAATGTATCGTATACAAATGGTTTAGGTGATTTACATCATCTTCT
GGCCAGAAGGCCTACTAACATTTTATGACTCTTGACAAGGACTTATCAACAAAGACTTAC
TTTCTCTAAGAGTAATTATTTCAAGGTTTGGCACCATCTTCCAAAGATAAAATTGCATTC
CTATAGGGCGGATGTGTAATGGGTTTACAACAAAGAAAGAATTTATTACCTTAAGGGTCT
AAAGTTACTAACACCAAGGCCACTACTTATTTTTTCTACATACCCACTATTAATTGATAC
ATATTCAAGGATACAATTCAGGGGATGTGAAAACTTGGCAACAAGCATTGACTCATCAAT
GAAATCCTTTACTAGTTTATTCTGACAGTTTTTAACTCTCTGAGAGGCTCTAAGCTATTT
GAATATCTTAAGCTTCCCATGCCTCTCGAGGCTGGGAGACTGTAAACAATCGTATGCATA
GCTGCAGGAGTCCGGGTAAACTTGTCAGGCGAGTTAGAGAGCCATCAGAGGGGTTTGGAT
TTAAACACTCCTAATTGCCCAGGAACTTTATTAATTGGAGCTGTAAGTTAACTCTTTGAC
ACAGAGAGAGAGAGATGGTGGTAGGGGACAGCCCCCAGTAAAGTCAGAGGTGAGAGCACA
AAGCAATAAAGTAGGCAGACTCTGGTTTTTTTTGGGGAAAATGCTCGAGAATATCCGGGG
GGACTCCTGAGGCTCGATCCCGCCTTTGCGTATGCCGAGCCTCCTTCCTCATGACCTTTG
TCATGAGTGGAATGCCTCACCGGCTCCCCGCAG
>85:92451775-92451930
AACATGGGATGTATTCCTTTGTCTTACTTAACACAAATGTAGACAGTCCTTGCTATGTGT
CCAGGTCTTCCCTAAGAGCTATACAAATAGGAACTGATTGTAATTTATATAATACACTAC
CAGGCCAGTGCTGCAAAAAAAAAATAAATAAAATAA
>317:4474124-4474560
CTTTTTTTTTTTTTTCCCTTCTTTTTTTTTTTAAATTTTATTTTATTTTTAAACTTTACA
TAATTGTATTAGTTTTGCCAAATATCAAAATGAATCTGCCACAGGTATACATGTGTTCCC
CATCCTAAACCCTCCTCCCTCCTCCCTCCTCCCTCCCTATACCATCCCTCTGGGTCATCC
CAGTGCACTAGCCCCAAGCATCCAGTATCGTGCATCGAACCTGGACTGGCAACTCGTTTC
ATACATGATATTTTACATGTTTCAATGCCATTCTCCCAAATCTTCCCACCCTCTCCCTCT
CCCACAGAGTCCATAAGACTGTTCTATACATCAGTGTCTCTTTTGCTGTCTCGTATACAG
GGTTATTGTTACCATCTTTCTAAATTCCATATATATGCGTTAGTATACTGTATTGGTGTT
TTTCTTTCTGGCTTACT
>3666:91726-94452
TGAATTCAAATTGTGCTCTCTGGTGATTTCCAAAGGATGGTTAATTTTTGTTTTCATCAT
TGTGTAAAATTCTGCCAGCCTCTAATCTTAGGTATGCTGTTGCTTACCTGTGCTTCTCCT
AGTCGTGTAGATAAACTAGACAACTGCACGTCAATGTCTTACATATAACAGACACTCAGG
GACTTCATATTAAATTTCAGTGATGTATTTGGTATACTGACATGTGTTCAGGAAGGGTAG
TTATCATGGTTGCGAAAGTGTGTGGCGCTGGGATGTGCTTACTCTATGTATGTTGGGTTT
TGCTGTGGTTGCCAGGAAACTCCAAATGGAATTGACAGTTATGTTGTTTTACTCAGATTT
GGGACTTAGCTGTGTATTTGTGGAAGCATAGTAGGTTCCTCTGAAACAGTGGTTCTCAAA
ATGAGCAGACCCAGTAATTCATTGGTATAAAATATAATGTACTTTTTAATTTTTCTAAAA
ACTTAATTGGAATATAATTATTTTACAGTACTATATTGGTTTCTGTTGTACAACAACATG
AATCAGCCATAAATATACATGTCCTCTCCCCGTAGCGCCTCCCTCCCACCACCCTAGATT
GTCACAGAGCACTGGGTTGAGCTCACTGTTTTATGCAGCAAATTCCTACTGGCTCTCTCT
TTTATATATAGTAATGGATATGGTTCCATGCTACTCTCTCAAATTGTCCCACCCTCTCCT
TCCACTGCTGTGTCCACAAGTCTGTTCTCTATGTCTGTGTCTCTATTCTTGCCCTACAAA
TAGGTTTATCAGTACCATTTTTCTAGATTCCCTATATATGTGCATTAATATACAGTATTT
GCTTTTCTTTTTCTGACTTACTTTACTCTGTATAACAGGCTCTAGGTTCACCCACCTCAC
TGACTCAAATTTGTTCCTGTTTATGACTGAGTAACATTCCATTGTATATTTGTACCACAA
CTTTTGTATCCATTCATCTGTTGATGGACATCTAGGTTGCTTATGTGTCCCCGCTATTGT
AAATAATACTGCAATGAACATTGGGGTAAATGTGTCTTTTTGAATTATGCTTTTCTCAGA
GTATATGCTCAGTAGTGGGATTGCTGGGTCATATGGTAGTTTTATTCCTAATTTTTGAGG
AGTCACCATACTGTTCTCCACAGGGGCTGTATCAGTTTACCTTCTCACCAACAGTGCAAT
AGAAGAAGAGGGTTCCCTCTTCTCCACATCCTCCCCAGCATTTCTTGTTTGTAGATTTTT
TGATGTTGGCCATTCTGACCAGGGTGAAGAGATACCTCGTAGTTTGTTTTGCATCTCTCT
AATAATAAGTGATGTTGAGCATCGTTTCATGTGTTTATTGGCCGTCTGTATGCCTTCTTT
GGAGAAATGTCGGTTTAGGTCTTCTGCCCATTTTTTGATTGGGTTATTTATTTATTTTTT
ATATTGAGCTGCATGAGCTGCTTGTATATTTTGGATATTAATCCTTTGTCAGTTGCTGCA
TTTGAAATTATTTTCTCCCATTCTTAGGGTTGTTTTTTCATCTTCTTTATAGTTTCCTTT
GCTGTGCAAACACTTTTAAGTTTAATTATGCTTAAGAGTATACTGCTGCTAAGTCGCTTC
AGTCATGTCTGACTCTGTGTGACCCCATAGACGGCAGCCCAACAGACTCCCCCATCCCTG
GGATTCTCCAGGCAAGAACACTGGAGTGGGTTGCCATTTCCTTCTCCAGTGCATGAAAGT
GAAAAGTGAAAGTGAAGTTGCTCAGTCGTGTCCGACCCTCAGCGACCCCACGGACTGCAG
CCTTCCAGGCTCCTCCATCCATGGGATTTTGCAGGCAAGAGTACTGGAGTGGGGTGCCAT
TGCCTTCTCCGAAGAGTATACTACAAAACTACAATAATCAAGAGAGTATGGTACTGACAT
AAATACAGAAATATAGATAAATGTGATGAGATAGAAAGCCTAAAGATAAACCCACACACC
CTTCGGCACCTTACCTTTGACAAAGATGAAAACATACAATGGAGAAAAAACAGTCTCTTC
AAAAAGTGTTGTTGGGAAAACTGGACAGCTACATGCAAAAGAATGAAATTAGAACATTTC
CTAACACCATACACAAAAAATAAACTCAAAATGGATTAAAGACCTAAATGTAAGGCTAGA
GACTATAAAACTCTTAGAGGAAAGCATAGGCAGACCACTTTTTGACATAAATCACAAGAT
CCTCTTTGACCCACCTCCTAATGAAAATAAAAACAAAGATAAACTTAGTGTACTTGTAAT
TATACTGAAATGAAACTAATCGATGATATTCTCTACCTACATATGCCTTTTTAAAAACTA
ATTTTAAAATGATACATACTTTATTATGTAAATGCATGGGTATGGCTTCACTAAAAGATA
GACAAAGTAGTCAGATGCATATGCCTATGCATAGAATTGCTAAAATGGCTAAAATGCAGA
CAAATACATGTGTGAGATACAGGTGTTGGAGACACAAACACTATCAGCAGCTCTGCTGTC
AGTCACCCCCTTCTCCAAAATGGTAAGTGACTCTTTATAGTATTCTGAAAAAGAAAATAC
AAATGTGTCTGAATTTTAAAAAATAGTTGAATTGGGGAAGATTCATATTCCTATTCAACT
GTGACAAAAATACAATTTTTAAATATTGATATGTAAAAAGGGGTTAAGTTATGGGCTCAG
ATAAGTACTTTTTTTTTTTTTTTACAT
>1790:35479-37250
CGGGGCTGGTGCACTGGGACGACCCAGAGGGATGGTATGGGGAGGGAGGAGGGAGGAGGG
TTCAGGATGGGGAACACATGTATAAAAATAAAAAAAAAAGAAAAAAAAAAAAGAAGAAAA
AAAAAGAAAGAAATCCTAATTAAAAAAAAAAAAAACTAAGTGCACATAGATATGTATGAA
AAGGAAATTATATTATTTACCAAGGCTGATATCAAATCCAGAGTAATGACAAGAGTCTCT
CTATATATCAAGGGCTGTCCATTAGAAGAGGAATTGAAATTACTCCCTATAGATGCAGAG
AGAATTACTTTGATTGGTGAATAGAATATATCAGGAAAAGAGATTTTGATGACAGAGAAT
TGAACTGTGCATATGTGCATCGCATTCCTTCACAAGTAATATGTTTATGTCCCTTCCCCA
AGCATAGGTTATTCAGTTATCTATCAGGAACATTGTTGAAGGAGTTTCTTGGATAGGAGA
TTTAAACTAAAAGACCTCAGAAGAATGACCTCAGAGGTGACTTTCAACTTGAAAATTCTA
GGATTTGTCCACTGAGGTACTAAAAATGCCTTGAATAATTGGATATATGTGACAAGTGAA
AAGAGAACTGTTTGAAATGAACATAAGTAGTGGTTAGGTTTAACAACTAATAAGAATTAT
CGGCTACACTGCCTGTGCAGATTTAAGAGGCAAATTACATGTTTAACAAAGCCGGCTAAC
AGAGGTGCTTTTAACTATTTTATGAGGACTTGGAAATTCTCTCACTGAGCCCTCTGCTGG
CTGATATGCTGGGCACTAATGCTTTTTTTTATCTGAAAGGAGACAAAACTTACTCTCTGG
GTGTAATGTTAGTTGGTGTTTGTACATAAAGAGAGGTACAAAGAGTGGCCATCAGTTGAT
TAAGATGGCTCCTGAGAGTTGCAAATCGTTTTGCTCTTGGAAATTTCTTATTGATTATCT
TCTTAATAGCAGCTGATTCAATTGGTGCCATGTGGTGACATTTGCAAATGACTTATCTTT
TTTTAAATATTTTTTTTTTTTTTTTTTTTTTTTAATTTTTATTTTATTTTATTTTATTTT
TTTTTTATACATGTGTTCCCCATCCCGAACCCTCCTCCCTCCTCCCTCCCCATACCATCC
CTCTGGGCCGTCCCAGTGCACCAGCCCCAAGCATCCAGCATCATGCATCGAACCTGGACT
GGCAACTCGTTTCCTACATGATATTTTACATGTTTCACTGCCATTCTCCCACATCTTCCC
ACCCTCTCCCTCTCCCACAGAGTCCATAAGACTGTTCTATACATCAGTGTCTCTTTTGCT
GTCTCGTACACCGGGTTATTGTTACCATCTTTCTAAATTCCATATATATGCGTTAGTATA
CTGTATTTATGTTTTTCCTTCTGGCTTACTGGAGAGGGTGTGGAGAAAAGGGAACCCTCT
TACACTGTTGGTGGGAATGCAAACTAGTACAGCCACTATGGAGAACAGTGTGGAGATTCC
TTAAAAAACTGGAAATAGAACTGCCTTATGATCCAGCAATCCCACTGCTGGGCATACACA
CTGAGGAAACCAGAAGGGAAAGAGACACGTGTACCCCAATGTTCATCGCAGCACTGTTTA
TAATAGCCAAGACGTGGAAGCAACCTAGATGTCCATCAGCAGATGAATGGATAAGAAAGC
TGTGGTACATATACACAATGGAGTATTACTCAGCCATTAAAAAGAATACATTTGAATCAG
TTCTAATGAGGTGGATGAAACTGGAGCCTATT
>2958:448217-448838
TAATTAGGATTTCTTTCTTTTTTTTTCTTCTTTTTTTTTTTCTTTTTTTTTTATTTTTAT
ACATGTGTTCCCCATCCTGAACCCTCCTCCCTCCTCCCTCCCCATACCATCCCTCTGGGT
CATCCCAGTGCACCAGCCCCGAACTAGTTAACTGTGATAATCCCCATCACTCTGGAAATT
TGGATTTGCAAAGCTAAATCTCCAGCTATTTTCAATTTTGAAATAATAAAGACCTCCAAA
GTCAGGAATAACTTTAGGATCTAACCCAAGGCCTCTCGAACTTTAATGCATACTGAATTA
CCTGAATTCTTACTAAAACACAATGTCTGATCCAGTAGTTCTGAGGCAGAATCTAAGAGT
ATGCATTTTTAATAAACTTCCTTGTTGCTAATCCACAGATTATACTTTGAATAACAGGAT
CTAGAGTTTCTTGTATAGAAATCATTAAGTTTCAAAAATATAGTGTGTGGGGCGTGGGAC
CCAGGGCCTGGGGCTCAGCGTGGAGTGGAGGTTTGGCTAGGCCTCGAGGGGCTAGGGGGC
TGCTGAGTCGAGGTTCTGATGGAGTCAGTGCCCTTTCCTGATCGTCTGCGATCTAAAAAT
TAAAAAAAAAAAAAATATAGTG
>66:50453351-50455734
TTTTCATTATAGGCGACTGGAATGCAAAAGTAGGAAGTCAAGAAACACCTGGAGTAACAG
GCAAATTTGGCCTTGGAATATGGAATGAAGCAGGACAAAGGCTAATAGAGTTTTGCCAAG
AGAACACACAGGTCATAGCAAACACCGTTTTCCAACAACACAAGAGAAGACTCTACACAT
GGACATCACCAGATGGTCAACACCAAAATCAGATTGATTATATTCTTTGCAGCCAAAGAT
GGAGAAGCTCTATACAGTCAGCAAAAACAAGACCGGGAGCTGACTGTGGCTCAGATCATG
AACTCCTTATTGCCAAATTCAGACTGAAACTGAAGAAAGTAGGGAAAACCACTAGACCAT
TCAGGCATGACCTAAATCAAATCCCTTATGATTATACAGTGGAAGTGAGAAATAGATTTA
AGGGACTAGATCTGATAGAGTGCCTGATGAACTGTGGAATGAGGTTCGTGACCTTGTACA
GGAGACAGGGATCAAGACCACCCCCATGGAAAAGAAATGCAAAAGAGCAAAATGGCTGTC
TGGGAAGGCCTTACAAATGGATGTGAAAAGAAGAGAAGCAAAAAGCAAAGGAGAAAAGGA
ACGATATAAGCATCTGAATGCAGAGTTCCAAAGAACAGCAAGGAGAGATAAGAAAGCTTT
CCTCAGCGATCAGTGCAAGGAAACAAAGGAAAACAACAGAATGGGGAAGACTAGGGATCT
CTTCAAGAAAATTAGAGATACCAAGGGAACATTTTATGCAAAGATGAGCTCGATAAAGGA
CAGAGATGGTATGGACCTAACAGAAGCAGAAGATATTAAGAAGAGGTGGCAAGAATACAC
AGAAGAACTGTACAGAAAAAGATCTTCATGACCCAGATAATCATGATGGTGTGATCACTC
ACCTAGAGCCAGGCATCCTGGAATGTGAAGTCAAGTGTGCCTTAGGAAGCATCACTACAA
ACAAAGCTAGTGGAGGTGATGGAATTCTAGTTGAGCTATTTCAAATCCTGAAAGATGATG
CTGTGAAAGTGCTGCACTCAATATGCCAGCAAATTTGGAAAACTCAGCAGTGGCCAAGGA
CTGGAAAAGGTCAGTTTTCATTCCAATCCCAAAGAAAGGCAGTGCCAAAGAATGCTCAAA
CTACCGCACAATTGCACTCATCTCACATGCTAGTAAAGTAATGCTCAAAATTCTCCAAGC
CTCCATATTCTTCAGCAATATGTGAACCGTGAACTTCCTGATGTTCAAGCTGGTTTTAGA
AAAGGCAAAGGAACCAGAGTTCAAATTGCCAACATCCGCTGATCATGGAAAAATCAAGAG
AGTTCAAGAGAACATCTATTTCTGCTTTATTGACTATGCCACAGCCTTTGACAGTGTGGA
TCACAATAAACTGTGGAAAATTCTGAAAGAGATGGGAATACCAGACCACCTGATCTGCCT
CTTGAGAAATCTGTATGCAGGTCAGGAAGCAACAGTTAGAACTGAACATGGAACAACAAA
TTGGTTCCAAATAGGAAAAGGAGTTCGTCAAGGCTGTATATTGTCACCCTGCTTATTTAA
CTTATATGCAGAGTACCTCATGAGAAACGCTGGACTGGAAGAAGCACAAGCTGGAATCAA
GATTGCCGGGAGAAATATGAATATATTAGATATGCAGATGACACCACCCTTATGGCAGAA
AGTGAAGAGGAACTAAAAAGCCTCATGATAAAAGTGAAAGAGAAGAATGAAAAGGTTGGC
TTAAAGCTCAGCTTTCAGAAAATTAAGATCATGGCATCTGGTCCTATCACTTCATGGGAA
ATAGATGTCCATCACCAACTTCTGGAGTTTACTCAAACGCATGCCCATTGAGTTGGTGAT
GCCATCCAACTATCTCATCCTCTGTTGTCCCCTTCTCCTCCTGCCCTCAACCTTTCCCAG
CATCTGGGTCTTTTCAAATGAGTCAGTTCTTTGCATCAGGTGCTGGTCCATTGTCCAGGG
GATCTTCCCATCCCAGGAATTGAACGACACCTGTCACAATGCAGGCAGAGTTTTTACTGT
CTGAGCTACCAGAGAACCCCTGAGTTACACTTACTTTGGTTTTTTTTGGTTGTTTGTTTC
ATTTTGGTTTGCTTTTTAGTTTCTTAACTAAAAGTAAATTTATTGTACCTATAGTCAGCA
GGAAAAAAAAAGAATACTCCAATAAATATTGAAACCTGGCCAGATTATTAGGTATACATT
TTATTATTAAAATGATGTTTGTTATTTTTTGTTTTGGCAAATGAATTTTTCTGTGATTTT
AAGGCATACAGTTCAAAGAAGAGAGCATGGAATGCTTGAATGTCAATGTACTAAAGCTGA
TAGTTACCATTTTATAGCTAGGAAGTTTTTTTTGTTTGTTTGTT
>66:50455526-50455671
CATCCATACATGACTACTGGAAAAACCATAGCGTTGGCTAGATGGACCTTTGTTGACAAA
GTAATGTCTCTGTTTTTTTATGCTGCCTAGGTTGGTCGTAACTTTCCTTCCAAGGAGTAA
GCGTCTTTTAATTTCATTGCTGCAGT
>85:92882223-92882309
AGGACCCAGCGGAAGTGATTCCTCTTGCTGCCCCGGAACCCACGGTGGCAGGCAGCTGGG
GGTGGGGGGGGCGGAGAAAAAAAAAAT
>1789:167460-168446
ACTACAGATGGTGACTGCAGCCATGAAATTAAAAGACGCTTACTCCTTGGAAGGAAAGTT
ATGACCAACCTAGATAGCATATTCAAAAGCAGAGACGTTACTTTGCCAGCAAAGTTTCGT
CTAGTCAAGGCTATGGTTTTTCCAGTGGTCATGGATGTGAGAGTTGGACTGTGAAGAAGG
CTGAGCGCTGAAGAATTGATGCTTTTGAACTGTGGTGTTGGAGAAGACTCTTGAGAGTCT
CTTGGACTGCAAGGAGATCCAACCAGTCCATTCTGAAGGAGATCAGCCCTGGGATTTCTT
TGGAAGGACTGATGCTAAAGCTGAAACTCCAGTACTTTGGCCATCTCATGAGAAGAGTTG
ACTCATTGGAAAAGACTCTGATGCTGGGAGGGATTGGGGGCAGGAGGAGAAGGAGACACC
AGAGGATGAGATGGCTGGATGGCATCACTGACTCGATGGACGTGAGTCTGAGTGAACTCC
GTGAGTTGGTGATGGACAGGGAGGCCAGGTGTGCTGTGATTCATGGGGTCACAAAGAGTC
AGACACGACTGAGTGACTTATCTGATCTGATCTGATCTGATATATAGAAAGTTGCTATGT
GAATAAAGCTTTAGTATTTTCACCATAACAAAAACAATAAAATGTGAAGTTAAGTTTGGG
TTAACAAACCACTGTGTGATAAACACTTCAAACCATTACACAGCATGCCATAAATTTATA
CAGTGTTATATGTCAACTGCTTCCCAGGTGGTGCAGTGGTAACGAATCTGCCTGCCAGTG
TCAGAGACACATGAGATGCAGGTTCAATCCCTGGGTTGGGAAGATCCTCTGGAGTAAGAA
ATGGCAACCCACTTCAATATTTCTGCCTAAGAAGTCTCATGAACAGAGGAGCCTGGAAGA
CTATACAGTCCATGGGGTCACAAAGAGTTGGACATGTTTGAGCACATACACACATATGTC
AATTGCATCTCAATAAATGGAGAAAAA
>85:93035509-93035709
GAAAAGGACATCTTTTTTGGGTGTTAGTTCTAAAAGGTCTTGTAGGTCTTCATAGAACCA
TTCAACTTCAGCCTCTTCAGCATTACTGGTTGGGGTGTAGGCTTGGATTACTGTGATATT
GAATGGTTTGTCTTGGAAACGAACAGAGATCATTCTGTCATTTTTGAGATTGCATCCAAA
TACTGCATTTCAGACTCTTCT
>85:93102890-93104286
ATGGAGAAAATGCAAGAATCAATTAACAAAGACCTAGAAGAACTAAAGAGTAAACACGCA
GAGACAAACAATACAATTACTGAAATTAAAAATACTCTAGAAGGAATCAATAGCAGAATA
TCTGAAGTAGAAGAATGAATCAGTGAGCTGGAAGACAAAATGGTGGAAATAACTTCTGAA
GAGCAGAATAAAGAGAAAAGAATGAAAAGAACCGAGGATAGTCTCAGAGACCTCTGACAA
TATCAAACACACCAACATTCAAATTATAGGGGTCCCAGAAGAGAAAAAGAAAGGATATGA
GAAAATTTTTGAAGAGATTATAGTTGAAAATTTCCCCAACATGGAAAAGGTAATAGTCAA
TCAAGTCCAAAAGGCACAGAGTCCCCCACAAGGTAAATCCAAAGAGAAACAATCCAAGAC
ACATACTAATTAAACTAACAAAGACTAAACACAAAGAAAGAATATTAAAAGCAGCAAGGG
AGAAGCAACAAGTAACATACAAAGGAAACCTCATATGCTTAACAGCTGATCTTTCAGCAG
AAACTCTGCAGGCCAGAAGGGAATGGCAGGATATATTTAAAGTACTGAAAGACAATCTGG
CAAGGATCACATTCAGAATTGATGGAGAAATAAAAAGCTTTTCAGACAGGCAAAAGAGAA
TTCAGTGCCACCAAACCAGCTTTACAACAAATGTTAAAGGGACTTACATAGTCAAGAAAT
AGAAGAAAAAAGATCTACAAAATCAACCCCAAACAATTAAGAAGATGGCAACAGGAACAT
CAGATCAGATCAGTTCAGTCGCTCAGTCATGTCCTACTCTTTGCGACCCCATGAATCACA
GCACACCAGGCCTCCCTGTCCATCACCAACTCCCGGAGTTCACTCAGACTCATGTCCATC
GAGTCAGTGATGCCATCCAGCCATCTCATCCTCTGTCGTCCCCTTCTCCTCTTGCCCCCA
ATCCCTCCCAGCATCAGAGTCTTTTCCAATGAGTCAACTCTTCACACGAGGTATCCAAAA
TACTGGAGTTTCAGCTTTAGCATCATTACTTCCAAAGAAATCCCAGGGCTGATCTCCTTC
AGAATGGACTGCTTGGATCTCCTTGCAGTCCAAGGGATCTCAAGAGTCTTCTCCAACACC
ACAGTTCAAAAGCATCAATTCTTTGGCGCTCAGCCTTCTTCACAGTCCAACTCTCACATT
CATACATGACTCCAGGAAAAACCATAGCCTTGACTAGATGAACCTTTGTTGGCAAAGTAA
AGTCTCTGCTTTTGAACATGCTATCTAGATTGGTCATAACTTTCCTTCCAAGGAGTAAGC
GTCTTTCAATTTCATGGCTGCAGTCACCATATATATTAATAATTCCTTTAAATGTTAATG
TATTAAATGTTCCAACC
>66:50185302-50189998
AGAATCGCAGGGAAGGGGGAGCCTGATGGGCTGCCGTCTATGGGGTCGCACAGAGTCGGA
CACGACTGAAGTGACTTAGCAGCAGTAGCAGCAGCTTTACAAATGGAAGCTATGATGGTT
TTTGATTTATTGCCTTTCAGCTCCAAATTCATGCCTTTTTTTTTTTTTTTCTTTTAAGGA
ACTTAGCCTAATAAATATTTCTCCTTAGCCAGCTAGAAAGATCTTAAGGGGCATTCTTCC
TTCCAAGGCATTAACAACTTGCTCACCAGATTCTTGGAGAATGTGCTGGGTTTTTTGTTT
TTTTCCCCACTGCTTGGTCTGTAGAGAATTTCTGGTGTTAGATGTCTGCAGAGACCAGCA
TTCTCCCAGATTTGCCTCTCATGTGCTTTCTGTAGCTCTTTACCTTGGCAGCTACAGAAT
AGCTAGGAGTCCTTGATAGAATGTGCTGGTTCCTCAGCCAAGATCTCTGCTTCCTATATT
CTCCCCTCTGTCCTCCAGGCACCATGCTGGCAGCCTTAGTGAGCCTGCTATTTAGTGGAA
CTTAAAGCTGGCCCAGAACCCTGTGGGCCCAAGCTCCTCACAAGAAAGGCACTAAGTTCC
TGCACAGAGAGGCTTCTCCAGCTCCTGGTTCCAGTAGCAAGATCAGCAGTACCCCTTCTC
CCACATTGGTCAATCACCTCCAACTCACCGCACACCAGTCTCCCAGCTGTCACACCTGTC
AGCTGGCCTTGTTTGTGTCTTAGATGTTTATTTCCTCCACTCATCCTGATGTGGACATAG
CACAATTTCACAAATCCACAGTCATGTCCCAACTCCATCTGCTACCTGCTCACCATCAGC
CTCAGTTTGTCTGTTCTCCAAAGGGTTGTTCCTGCTTATCTGGCAAGTGTGGATAAGATC
TGGCTAGGCAGTTGTATAATTAGCTGCAACCGAACCTTCAACAACGTTTGAACCATTCTT
TGAAATTTGTCCTTCATTGGACACTTTCCCTCAGGCATAGGATTGATTCTCTTTATGGTT
CTCTATCTTTATTGTAACTCTCCAATAATAACTGGTAGTTCTTTATATATGACATTAAAT
GATACTAAATTTCCTCTTGTTTCTTCCTCTTCATTGAATCCAGCTTACACAGATGCTAAC
TAAATTTCAGCATGTTTTCTAAAAAATATTTAAGGCTATTATTTCCCCTCTAATAGTGAA
TTTTTGATTATGGTAAACTCTTCTGCTACACATTTTCTGTAATAAGAATTAGTTCATGGG
TGATAAATAACTGAATGATGACAGTATAAGGCATATATTGTTTCAGTTGAAGCACTTTAA
AAAGAACAAGTTAATATTAATAATTTATCTTACCAAAAGTAATAGTAGTAAAATAGAAAG
TACACTAAAATGGAAAGTGCACTGGCATTTTTTTTTTTTTAATTTTTTGGCCACATTGAA
TGGCATGTGGGATTTAGTTCCCCGTTGTTCAGTCACTTAATTGTGTCTGACTTTTTGTGA
CCTCAAGGACATTCCAGGCTTCCCTGTCCTCCACTATCTCCCAGAGTTTGCTCAAACTTA
TGTCCATTGAGACGATGCCATCCAATCATCTTACCTCTGTTGCCCCCTTCTCCTCCTACT
CTCAATCTTTCCCAGCCATCAGTCTTTTCCAATGAGTTGGCTCTTTGCATCAGGTGCCAA
AGTATTGGAGTTTCAGCTTCAGCATCAGTCCTCCCAATGAATAGTCAGGATTGATTTTCT
TTAGCATTAACTGGTTTAATCTCCTTGCTGTCTAAGGGACTCTCAAGAGTCTTCTCCAGT
ACCACAGTTTGAAAACATCAATGCCCCCTGCATTGGAAATACAGTCTTAACCACTGGACC
ATCAGTGAAGTTTGAAGGTACATTAATATTGCTGGATGCTGCTAGCTGTGGAGGAATCCA
GTATTGTACCTATTTACTCCATGTTTTTCTTTTTGATTTAATTTGTTATGTACTTCCTCT
TGGAGTTGTTTACTGTGTGACTTTCCTCATCTCTATGCATCCCCTCTTGCTATAATTCAG
TGGCCTCAATTCTTCCTTACATCTCCTTCTTATGTTCGCCTATCAAATAAAATAAAGTTT
TGTATTTGCTATAGCCTTGTTTAAAAGACAAAAAATGTCCTTTATACTATGCTGTTTATT
ATTTTATTAGGATTATTATTCTTTTTATCTGTTCTGTAGTTACAAAGTACACAAATTTTA
GGTGTTTCAATCCTAGACCTATCCTTCTCCTGACATGTTCTCTTATTTTTAGTGGATGAT
TTTGCAGAAATCAAGGTTTCATAGGAGATAGTTATATCATATTATACATAGAAACTTATG
TTTCTCAAGTTCAAATCTTTCCTAATTTCCTTTTTAAATTATATTTTGATACATGAGTAA
TTTAAAAATATGTCATTTAATTTTAAATGTATGAAAATTTTTATTTTGGTATTTTTTCTT
ATTGATTTTTAATTTCATTGCACTTTGGTTAGAGAATGTGATATGAATAGTACAGATTTG
TTCAATATATTGAGCATTCTTGATGGCCTAATGCATTGGACAATTTTTATAATTGTCTTC
TGTGTTCTTGTGTACTCTTATTGCTGGATTCAAAGTTCTATTTTATCAAGTGCTGTAAGG
CTGAATTTTGTTTGTCCAAAAGTGTGAAGCCCTAATCCCTCAACGTGACTGTATTTGGAG
ATAGAGTTCTTAGGGGTAACTAATGAGAAGTGAGTCATAGGAGTGGGGCCTTAGACCCAT
AGGACTAGAGGCCTTATAAGAAGAGTAGGAGGGAGATTGATCACTTCTCTCTCCACCTGT
GCACAAAGATGAGGTCAGAGATGACATATTGGCCATATACAAGCCTAAAGAAGAGGTCTC
AGGATCAAACCTACCTGCTGGCACCTTGACCTTGAACTTCCAGTCTCAAGACCTGTGAAC
AATAAATTTCTATTATTTAAACTACCCAGTCTGCAGTATTTTGTTATGCCAGCTTAAGGA
GAGTAATACTTCAGCTTTCCTAGTTCAGTTCTTTCTCTCTCTCATTCCCTCTTTTATTCT
TGAGCTCTCAGTTACCAAAAAGAAAAGCAAAAATTATATCAAACTTTCACACATTATTGT
GAATTTGTCCACTGTAAAATTCTGTCATTTTGTGTTAATAGTTTTGAAAATGCATACATA
TTTAAAATTGTAAGAGACCATTTTGAAAGATGTGAAATGCATCTTTTAAAACTATGAAGA
ATATCTATATTCATAAAAACTCTTTTGATCTTAGAATCTGTTTTGTGTAAACATGTATAA
AGCTAAAGTAACTTACTTTTGACTAGTAATTTCCTTATGCATAATTTTCAACTTTTTAAT
TGCAACCTATTTGCCACCAAATTTTACATGCACATCTTGTAGACAATTTTTTAAAAATCT
GTTCTTGCAGTTTCTGCATATACTGTCAATCCTGACATGTTTTGGATTTTCAATTTAGCC
TACTTCTCTGTAAGCTGCTTTTTCCTGTCTATATTTTGATATTTCAGGTTTGTTTTTACC
CCATTCCCTTCTCTATACAGGTTTTGAAATTTATATACCTGCTTTATAGTCTTTTAGTGA
CTGTCCTTAAAATTTTACATGCATGCATATGATACTTAACAAACTCTAAGCTCTATGGTT
AATCAGCATCTCTATTTACCTTTAAAAATCATACAAAGATCTTCAAACAATTCTGATTTC
TCCTCTGGTCTTACATATGACCATTGTCATTTTATAGTTTCATTTTTTTCATCAATGTTA
TAATAGTTATTTTGTTTCAGTCAATTTTTTGTTTATTCACCTTTACCAATTTCTTTCCTC
ACTTTTCTTTTGTAATTTCAAACTTTGATTCCGTTTTTTTTTTTCTTTAGTATATTTAGC
TATTGCATTTTTGACTTTCTATTGCTGCTAAATTTTTTCAAGATATTTTTCTTTTTCAAT
CTGGAAATGTTTTTATTTTATAATTGTTTGCAAAGACAGTTACATCAGATGTAAAATGAA
TTGATAATATTTTCACTCGATACTTTCAAATTATTATTCATCTGTTTTTTAGTTTTAATT
TTTGAAGTGGTTTTTGATCCATGCATCATTTCTTTATATGTTTCCTATATATATTTTTTA
ATCAGCCATAGGTATAAATATGAACATCCCTCTGATCTCCTGCCCCATCCCACTCCTCTA
GACTGATACAAAGCTCCTGTTTAAGTTTCCTGAGCCATACAGCAAATTCTCGTTGGCTAT
CTATTTTACATATGGTAATGTAAGTTTCCATGTTACTCTTTCCATACATCTCACCCTCTC
CTCTCCTCTTTCCAGGTCCATAAGTCTATTCTTTGTTTCTCGTTGCTCTCCTGTAAATAA
ATTGTTTAGTATCATTTTTCTAAATTCCATATATATGCATTAGAATATGATATTTATCTT
TCTCTTTCTGACTCACTTCACTCTGTACAATAGGTTCTAGGTTCATCCACCTAATTGGAA
CTGACTCAAATGTGTTCCCTTTTATGGCTGGAAATATTCCATTGTGTATATGCACCACTA
TTTCTTCATCCATTCATCTGTTAATGGACACCTAGGTTGCTTCCATGTTCTACTGTTGTA
AATAGTGCTGCAATGAACAATGGGTTACATGTGTCTTTTTCAATTTGGGTTTCCTCAGAG
TATATCGGAGAAGGCAA
>2958:844639-845216
TTTTTTTTTTTTTTCTAATTTTATTTTATTTTTAAACTTTACATAATTGTATTAGTTTTG
CCAAATATCAAAATGAATCCGCCACAGGTATACATGTGTTCCCCATCACGAACCCTCCTC
CCTCCTCCCTCCCCATACCATCCCTCTGGGCCGTCCCAGTGCACCAGCCCCAAGCATCCA
GCATCGTGCATCGAACCTGGACTGGCAACTCGTTTCCTACATGATATTTTACATGTTTCA
TTGCCATTCTCCCAAATCTTCCCACCCTCTCCCTCTCCCATAGAGTCCATAAGACTGTTC
TATACATCAGTGTCTCTTTTGCTGTCTCGTACACCGGGTTATTGTTACCATCTTTCTAAA
TTCCATATATATGCGTTAGTATACTGTATTTATGTTTTTCCTCACAGAAAGATCTTGAAA
AAAAATTACTAGCCACAACCAACTACATATAATCTCACATATTTTAGCTACTATGCTTGA
AGTAGAGAGAGTTTAGAAAAGATACCCAGGAGATACTATGAACATCTTTAAATAGCTTAA
AATTTGAAATAGCCCATATTTCCTGTTTATATATTTGA
>85:93953226-93953428
CAAAAGACTGATGCTGGGAGGGATTGGGGGCAGGAGGAGAAGGGGACGACAGAGGATGAG
ATGGCTGGATGGCATCACTGACTCGATGGATGTGAGTCTGGGTGAACTCTGGGACTTTGT
GATAGACAGGGAGGCCTGGCGTGCTGTGATTCATGGGGTCGCAGAGTTGGACATGACTGA
GCGACTGAACTGAACTGAACTGA
>317:6166861-6166995
ATATACCTGTGGTGGATTCATTTTGATATTTGGCAAAACTAATACAATTATGTAAAGTTT
AAAAATAAAATAAAATTTAAAAAAATAAAATAAAAAAAAATAAAATAAAAAAAAAAAAAA
AAAAAAAAAAAAAAA
>66:48883168-48883404
TGAAAAGTGAAAACGAAGTCTGTCAGTCATGTCTGACTCTTAGCGACCCCATGGACTGCA
GCCTACCAGGCTCCTCTGTCCATGGGATTTTCTAGGCAAGAGTACTGGAGTGGGGTGCCA
TTGCCTTCTCCGCATGTGTATCACTAACTAGAGTTAATACTTGTTTCTGGATTTTGGCGG
GGGGAGGGGCGCGGAATTTATATACAATGACAAGTATAAATCTTAAGTGTACTTTTC
>3358:215823-215940
TGGAACTAGAATTTTGTTGTTGTTCAGTCGCAAAGTCAAATCCGACTCTTTGTGACCCCA
TGGACTGCAGCACGCCAGGCTCCTCTGTCCTCCACTCTCCCACAGCTTAAAAAAAAAA
>85:94841870-94842854
GCTTGTGATGGGTCTGTTAAGATTTTCTATTTCTTCCTGGTCCAGTTTTGGAAAGTTGTA
CTTTTCTAAGAATTTGTCCATTTCTTCCACGTTGTCCATTTTATTGGCATATAATTGTTG
ATAGTAGTCTTTTATGATCCTTTGTATTTCTGTGTTGTCTGTTGTGATCTCTCCATTTTC
GTTTCCAGTGTAACCAATCCTGTTACACTGTTGGTGGGAATGCAAACTAGTACAGCCACT
ATGGAGAACAGTGTGGAGATTCCTTAAAAAACTGGAAATAGAACTGCCTTATGATCCAGC
AACCCCACTGCTGGGCATACACACTGAGGAAACCAGAAGGGAAAGAGACACATGTACCCC
AATGTTCATCGCAGCACTGTTTATAATAGCCAAGACATGGAAGCAACCTAGATGTCCATC
AGCAGATGAATGGATAAGAAAGCTGTGGTACATATACACAATGGAGTATTACTCAGCCAT
TAAAAAGAATACATTTGAATCAGTTCTAATGAGGTGGATGAAACTGGAGCCTATTATACA
GAGTGAAGTAAGCCAGAAGGAAAAACATAAATACAGTATACTAACGCATATATATGGAAT
TTAGAAAGATGGTAACAATAACCCGGTGTACGAGACAGCAAAAGAGACACTGATGTATAG
AACAGTCTTATGGACTCTGTGGGAGAGGGAGAGGGTGGGAAGATTTGGGAGAATGGCAAT
GAAACATGTAAAATATCATGTAGGAAACGAGTTGCCAGTCCAGGTTCGATGCACAATGCT
GGATGCTTGGGGCTGGTGCACTGGGACGGCCCAGAGGGATGGTATGGGGAGGGAGGAGGG
AGGAGGGTTCGGGATGGGGAACACATGTATACCTGTGGCGGATTCATTTTGATATTTGGC
AAAACTAATATAATTATGTAAAGTTTAAAAATAAAATAAAATTAGAAAAAAAAATAAATA
AACTCACTTAAAAAAAAAAAAACAA
>455:121419-123938
GCTTGTGATGGGTCTGTTAAGATTTTCTATTTCTTCCTGGTCCAGTTTTGGAAAGTTGTA
CTTTTCTAAGAATTTGTCCATTTCTTCCACGTTGTCCATTTTATTGGCATATAATTGTTG
ATAGTAGTCTTTTATGATCCTTTGTATTTCTGTGTTGTCTGTTGTGATCTCTCCATTTTC
GTTTCCAGTGTAACCAATCCTGTTACACTGTTGGTGGGAATGCAAACTAGTACAGCCACT
ATGGAGAACAGTGTGGAGATTCCTTAAAAAACTGGAAATAGAACTGCCTTATGATCCAGC
AACCCCACTGCTGGGCATACACACTGAGGAAACCAGAAGGGAAAGAGACACATGTACCCC
AATGTTCATCACAGCACTGTTTATAATAGCCAAGACATGGAAGCAACCTAGATGTCCATC
AGCAGATGAATGGATAAGAAAGCTGTGGTACATATACACAATGGAGTATTACTCAGCCAT
TAAAAAGAATACATTTGAATCAGTTCTAATGAGGTGGATGAAACTGGAGCCTATTATACA
GAGTGAAGTAAGCCAGAAGGAAAAACATAAATACAGTATACTAACGCATATATATGGAAT
TTAGAAAGATGGTAACAATAACCCGGTGTACGAGACAGCAAAAGAGACACTGATGTATAG
AACAGTCTTATGGACTCTGTGGGAGAGGGAGAGGGTGGGAAGATTTGGGAGAATGGCAAT
GAAACATGTAAAATATCATGTAGGAAACGAGTTGCCAGTCCAGGTTCGATGCACAATGCT
GGATGCTTGGGGCTGGTGCACTGGGACGGCCCAGAGGGATGGTATGGGGAGGGAGGAGGG
AGGAGGGTTCGGGATGGGGAACACATGTATACCTGTGGCGGATTCATTTTGATATTTGGC
AAAACTAATATAATTATGTAAAGTTTAAAAATAAAATAAAATTAGAAAAAAAAATAAATA
AACTCACTTAAAAAAAAAAAAACAAAACCATGGAGCACATGGATTGGCTGGCTGTACACG
TTAGTACTTTCAATCTCTAGATACTTTTATTTTCTCTCTCCATCATTTCCTCCCTCACTT
TTTTAAATATATAGCTTTGACAACTGGTACATCATTCTACGTTTAATTCTTTTATTTATT
AGGCTGCACTGGATCTTAGTTGCAGCATGCAAATTCTTAGTTGTGGCATGTGGGATCTAG
TTCCTTGACTAGGGATCGAACCTGGGCCTCTGGCCTTGGGAGCTTGGAGTCCCAAGTCAC
TGAACAACCAAGGGAAGTCCCTCTATGGTTAATTTTTATTTGACTCTTCATTTTCTTTGC
CCCACGCCGTGTCTTTTATTCACAATTCTTTGCAAATCTATAGCTTTGGAAGATTTAAAC
TGTTACCCTTCTCTCACTTGCACCAAAGATCCTGTGATTTGCTGCAGAAAAATCATCCAG
ATTGATGTTTCGCTAAGTCCGGGTCCCTGTATTTACCTGGGCCTCACACAAGCTCCTATT
TGCTTTCTATCTCCATGAGTGACACTAGCCCGTTTTGATTGCCCAAGGCTAAAATCAGGA
GACATCCTAGATAGTCCTCAATCTCACTCTGGGTCTCCAACTGATACCAAGCTCTACAAG
AGCTCTACTTTCTAGATGTGTTTCAGTCCCACATACTTAATACTCACTGCCCACATGCCC
GTGTGACTGCAACAGCCTCCTAACCAACCTTTCTGCCTCCAGTCTTATATTTCTCTAGTC
CATTTGACAGGAGGCAATCACCCTAATCCTTCCACTATGCAAATCTAACCCATCAATGGT
TTGTTGTTATCCTTAGAATAAAGTCCAAACTCTAACTTGGACAGCTGTCCCTTTATTACC
TGCCAACCTCTCCAGACTCATCACAGCCCTTTGCTCTCAGCACCACCCACCCACAGACTT
AATGCTCCAAACACAATGTCCTTACTTAAATGCTTCAAATGAGCTACCTGGTCACTTTTC
AAACTTTGGATATACAGTTTTCTCTGTCTGCAGATTAACGTCAAACACTGTCTTAAAATT
GTTAGAAATTATTGTATATTCTACACTATGATAGGCCAAAGCCTCTTTTATTAATCATAG
AAGTTCCTTATGGTTTATACTGATGTACTACTTCATACCTTTTTTATAAAAATAAAGTTT
GGTGTGAAAGTGAAAGTCGGTCAGTCGAGTCCGACTCTTTGTGACCCCATGGACTGGCCA
TGGAATTCTCCAGGCCAGAATACTCGAGTGGGTAGCCGTTCCCTTCTCCAGGGAATATTC
CCAAACCAGGGATTGAACCCAGGTCTCCCTCATTGCAGGCTGATTCTTTACCAGCTGAAC
TACCAGGGAAGCCTGGTAGTTCGGTGTAGGAGTAATATATATTCATCCCAGAAAACTGAG
AAAAGTATATATGAATGTTGTGTTTATATATGTAGATAGACATAGATATATAGATATATA
TAGACATATAGATATAGACATATAGACATAGATAAAGATAGATTTAAATAATATATATAA
>455:634093-637638
GCCCTGTGTATTGCATTACCAGCTGACACGGAAAATTGCAGCAGCAAAAGAGGTTTGAGC
TAAATGACATCTGAAGTCTTTACTCAGCATGAGAATATATGGCACAGGAAATTCTCATGC
AATGTGAACATTTCCCCTTAACTACCCTTCCTCAAAGTCTGGAATAGTTGTCTCTTACAA
GCCTCCTTGGATGAGTGTACTTCTATAATGGCACCTGTCCAAAGTCTTTATGATTATTTA
TTGTGTTTCTCTCACATGAAACTATACTTCCTCAGATTAACGATTACGTGTACCTTCGTC
ATCATCATATCCTGAGTATACTGCACAGATCCTGGCACAAAGTAGGCAGTCAGTAGTATT
TGTAAAATAAACGAATGAAGGATATAATGAACCAGTGGTAACATTCTGTTGTTCTACAAT
TTAAATGGCTGTCTTACTGCAGAACTAGATCCTGGAATGAAACCTAGGGAATAAAAGACA
GATGCACACATGCTAGAAGTTAAGGGTCTTTTATGCTTTTATGCTTATTATATGCTGCTT
ACTAGTGAAAGAATATAAATATTTAACAGTAGGAAATTAGTTAAATAAATTATGATCTGT
TCACCCAGTGGAATATTTGACTTCTATTAAAAAATGATGCTGAATTATGATCTGTTCACC
CAGTGGAATATTAGACTTCTATTAAAAAATGATGCTGAAAACTAATGGGTTAGCATGGAA
GTATATTCTCAATACATTAAATATTTTAAAAAATTAAAACCATTTTTTGTGCATGCATGT
CAGAAAGGAAAGGAGAAACAAAATGGTACATGTAGTACACATAAAAATTGTGAAAGGATC
GGAGAAGGCAATGGCACCCCACTCCAATACTTTTGCCTGGAGAATCCCATGGATGGAGGA
GCCTGGCGGGCTGCAGTCCATGGGGTCGCTAGGAGTCGGACACGACTGAGTGACTTCACT
TTCACTTTTCACTTTTCACTTTCATGCATTGGAGAAGGAAATGGCAACCCACTCCAGTGT
TCTTGCCTGGAGAATCCCAGGGACGGGGGAGCCTGGTGGACTGCCCTCTATGGGGTCTCA
CAGAGTCGGACACGACTGAAGTGACTTAGCAGCAGTAGCAGTATTCAATTCATTTTCTTG
ATTTATGAACTGTTTATCCAAACGGGCAAGACCAGGCATTAGTGTCTTAGTCTGTGTGCA
GGTTGGAAAAGAACTTCCAGAAATGAGACAGAATGAGAGGGAAATAAAGTTTATTTGAGT
GGAAGATGCTGTTAGAATGGCAGGCCAGCTCAAGGGAGAACCAGCATTTGAACAGGGGTC
CTTAGTCCACTTTTATACCCAGGGTACAAGGAGTAGGATAACAGTCTTCTGGGCCATATG
CTGATTGGATGAGGCATGTATCCTGGATGGGGGAAGAGTAAGGCAAACACCTTCTTCTTA
AGGGGTAGGAGGGGAGACAGGTTATGCTGCTCAGGAGAACCTGAAATCCATCAATAGTTA
AAACATGGGAGAGGGAAGGATGATAAGGGTCTGGTTTTTCTATTCCTGCATTCCAAGACC
TTCTTTGGTTTTACCTGCTCTTTCATCCTTGGGTCACCACAATTAGTACTATTTAGAATT
CTCGCCTGCCACTCGGGAGGCCCGGATTCATTTCCCAGCCTATGCAGCCACAGCGTCCCC
TTGGGCTTCCCTGGTGGCTCAGAGGTTAAAGCGTCTGCCTGGAATTCAGGAGACCTGGGT
TCCATCCCTGGGTCGGGAAGATTCCCCTGGAGAAGGAAATGGCAACCCACTCCAGTACTT
TTGCCTGGAGAATCCCATGGAGGGAGGAGCCTGGTAGGCTACAGTCCATGGGGTCGCAAA
GAGTCAGACACAACTGAGCGACTTCACTTTCACTTTCAGACTTTCACCAAAAGGCAGCTG
ATCTTCAGTGTGATCTATATAGGGATGATCCTTACTGGTGCTGCTGTAGGCGGGTGACTG
GACTTCTTCATGGAAGGCTGGACTTCATAAAATCTCTAGCTATTTTCTGGACTTCCCCAT
TCTTGATAGCCACCCCTTCTTTGTTGAGAATAATCAGACCTTCATTAGGTTGCTCACTAC
AACTAACTGTAATTGGTCAATGTCACCTAGCATTGTCCAGAAGGTCTAGATTGCTGTCCA
GAAAACAGTCTTCTGCAGAAAGATGCATCAGGTGTCAAGGTCATAGCCAGACTCTCATAC
TTTACCCTCTCCTGCACTTTACCCACTCCAGTACTCTTGCCTGGAAAATCCCATGGTGGG
AGGAGCCTGGTAGGCTGCAGTCCATGGGGTTGCTACCAGTCAGACACAACTGAGTGACTT
CACTTTCACTTTCCACTTCATGCATTGGAGAAGGAAATGGCAACCCACTCCAGTGTTCTT
GCCTGGAGAATCCCAGGGACAGCAGAGCCTGGTGGGCTGCCATCTATGGGGTTGCACAGA
GTCGGACACGACTGAAGTGACTTAGCAGCAGCAGCAGCACTTCAGGCTGACATCAGTGTT
CTCCCTGCAACTAAAGCAGTTTTCCAGGTTCCAAGAGCTCTCCTGGTACCAGAGCAATAG
ACTTTTATAGGTAGCCAGGGCTGCAGAACTGGAAGACAGCACTGACAGACAAGAAAGGGA
TTTCATTGAAGGTTTGCATATTTTTTAGGGTTACTCTAAACCTATATACATATACATATA
TATATATATATGGAAATCAAATATGATTATATAGTAATATCAGAACTGATAGAGTTCCTC
TACTCTTAAAAGAAATATATATGTTCACAAATATTAACAGTAGAAATAATATTGTGCTAC
TTTTGCTGAGTCTTACATATATATAATTTTTGGATATAGCATTTCTGAAAATTAGATTAT
TTTACAATCAATAGTTGTTCAATACAGTTTTCTTCAAAAACATTATTAATCTTAATGTTG
CATCTTATATACAATAATATTTTAAAATAAATATGTTTATATATAAATATTTCATATGAC
TCAATTTCTAGGTACTATATATAAAGCTAAAGAAATTATATTATGTGGAATGAATTTTCT
TGGGACTCTTGACTAAAGTTGTAATCAGTGAAGAAATGGTTAATAATTCCTACATGATTT
CATCAGAAAACTAGACATAATGTTAAATATTTAGGCAAGAGTACAGAAAAAGAGATGGGA
TTTCTGTTGGTAAAAGGTCTACAGTTTCTTGTATTAACTGCTCTTTTTATAATTCCAGAT
TATAGGGTATGGAGGATATCTCCTAAAATGGAGTTTTTTCCATCTACTATGGATGGACTA
TTTTTCCTTTCAATGAGAATGTAATTTAGAAGAAACTTGATATTTAAGCAGTTTTACCTC
TTACAAATTTATGCTACTGCTGATGCTGTGAATATTTGAGAACTTTAGAAAATGTATTAA
CAAAATGGGCTTTGTATCAGCTTTCTATAAGTTAAGATTTTCTGAACATGGAATATAAGA
TATGTGGCTATTTGCTATTCAGAATTGCATTTATCGCAATAAAATTCAATCAATCCATAA
AAAAAA
>85:95605074-95607134
TTATATATTGGGAGAAGAGCAAGCAAGGAGAGGATTCAGTGTCCTACAAGTAAAACTCAG
GAAGAGTCTCACTTATTTGCTTTGATTTGTCCTCTCCAGGACACAGTCTGCAATAATATG
ACAGTCTAGCCACTGAAAATGATGCCCTTTGCTGTGTTTAGAATACCTGTACTGTCCCAT
ATGGTAGCCGCAAGTCATATGCAGCCATGCAGCACTTGAAATGTGGCTAGTCCACGGTGG
AGGTTGAAAGGTTGTTGTTGAATCACGCGAATACACCGGGATTCTTGGCCCCCGGAGGAG
AAGAATTCAATCCGGGGCCAGAGACGAGGCTTGATCGCTCAGAGCTTTTGTGTAATAAAG
TTTTATTAAAGTATAAAGGAGATAGAGAAAGCTTCTGACATAGGCGTCAGAAGGGGGCAG
AAAGAGTACCCGCTTGCTAGTGTTAACAACGAAGTTATATACTCGCCAATGAATCCAAAG
AATGTCTGGAGGTTGTAAAGACCTCACCAGACCTACTCCCATAATTTACATTTTAAGATA
ACAGAAGGTTTAATCCAAAGACTGTCCTTAGGCAGGATACATAATTGTTATATAATCCTG
AGGAATGTGGAGAAAGAAAAAAAGTTTGTCCTTTCTTCCTCCTTAAGAATTCCAGACCCC
TCTCTCCTTGGGGACCCCTAGACTCCCTATCAACCTGCCTAGGAAATGACTCTCTCAAGG
TGCTGTATGAGTACCCCCTGGACTTTCAAGACTTAGTGTAAAAAAGTGTAAATGTCTCAT
TAACAGTTTTGTTAATTACATATTGAAATGCTAATACTTTGGATGTGCGGTGATAGGCAC
GTGCACTGTGCTTAGTCACTCAGTTGTGTCTGACTTTGCAACGCATAGGCTGTGGCCTGC
CAGGTTCCTCTATCCATGGGATTCCCCAGCCAGGAATACTGGAGTGGGTTGCCATTTCCT
TTTCCAGGTGATCTTCCCGACTCAGGGACTGAACCCACGTCTCTTGGGTCTCCTGCTTTG
GCAGGCAGATTCTTTATCACTGTACCACCTGGGAAGCTGTACTTTGGCCATATTGTGCTA
AATAAAATAGATTATCAAAATTAATTCCACCTGTTTCTTTTTTTTTTTTAAGTGGCTACT
AGGAAATCTACTGTTACATATGTGGCTTGCCTGATATTTTCATTGGTCAGTAAAGTTTAA
ATGGAGGATGGTGGTCAAGGGGTCTGCTTTTTCAGCAGTGCTGGTTGAGCCATCAATGAT
TCTCTTCTTCAAATCACAAGAAGACATTGAGAAGGAGAAAACATAGAACCAAGAGACTGC
AGATCCAAATTATTATTTCATACTGGTCATTGACTTGCTGCATGGCCCTGATAATGACAG
TAGTTGTAGCAAACACGTCTATAGTATTCCTAATAGTTAAAGCCCCATTCTAAGCATTTG
ACACTTGTCAGTGTCTCACAACAATCCTGTGAGATGGGAGCTTTTATGAGTTCCATTTTC
CACATGAGGACACTGAGCCATGAAGAGACTAGCCCAGAGCTCACTGATGGAAGGTGGTGG
CACTAAGATTCAAACCCAGGCAGGCTGGTTATAGGGTCTGTGTTGTGGATTACTTTATTG
CCTCTCAAGTTATCCAAACTAGCTAAAATTCAGTTTCTTCACCTGTAAAATAGACTTAGT
AGGTACTCTGTTGACCTTGCAGGATTGTAATGAGGACCAGAAAGTGACTTGGGTGACCAC
AGACCGTAAACAGGTAAGGTGGCAGAAGCTTAAGAAAGGAAATTACACTGACAGAGCGTC
CCATCTGTAAGACCATTAAAATCCAGATACAGTTCTTTCAAACAGTGTTTCCCCAAATAG
AGTTAATTTTTCCCCCTCCTGAGTGCCATAGCACTCTATGATATATCACAATCCTTCATA
CACTTTGTCTTTCATTGCATGCTTTTTCTTCATTACACTTCAAGTTTCTTAAAGACAATC
TGTCTTTTTTTTTTTTTCTCTAATTTTATTTTATTTTTAAACTTTACATAATTGTATTAG
TTTTGCCAAATATCAAAATGA
>605:1020248-1021344
ATGCCGGGGACCAGCCCCGGCTGATCCAGGGTATTCGAAGCGGGGACGGCGTCGGCGAGG
ATCAGGAAACAACTGCTTAATTAAACGTTAATTAAGGATATAAAGAGTAATAGAATGAGG
ATAGCTCAGTGAAGAAATTCAGTGGAGAAAAGAGGCTGAAATAAGGATAGCTCAGTGAGG
AAATTCAGTGGAGAAAAGAGGCTGAATAATTCAGCCAGAAGGTAAGAGAAAGAACGACAT
GGTGAGACCAAGTTTCGGTGAACAAGGCCCACACTTTATTTTCCAAAGTAGTTTTTATAC
CTTAAGTTATGCATAGAGGATAATGGGGGAAGGGGTAGAGTCATGCAGTAAGCCAGGCTT
TCTTCCTGCAAACTTATCATATGCAAAAGTTTAGGTGATTTGCATCATCTTCTGGCCCGG
AGGCCTTTTTCTCTAAAGGTGATTATTCTAAAGTCAGGCGCCAGCCTCCAAAAAGCATTA
GATAAAGTTGCATTCCTACAGAGCAAAGGTGTGGTGGGCTATAACAAGAAAAAGAATTAA
TTCAAGGGTCCCAGGTTACAAACATTAAAGCTACTATTTAAACCAATTATATTAATCAAT
ACACTGCCAGGGACACAGCAGGTAAGGGATATGGAGACTTAGCAGCAAACATTGGCCCAA
CAAGTGAAAATCCCTTCACCAATACAATTTCTAATCAATCTTTTGACTGCTCAAAGGAAT
CTGTATTTAGACAGTTTAGAACATCTCATGCCTCTCACAGTTTGGAGGCTCTGAGCAATC
ACATGTGGCCGGAAAAACCTATTCAGGCAGGCTAGAGGACTTCCAAGGGAGTTTGTAGGT
TGAAACACTGTCACACCCAGGAATTATTAACTGGAGCTATAAGCTAACTCTTTTTTCAGA
GAGGTAGTGGGGGACAGCCCCCCGTAAAGTCAGAGGTGTAGGTGAAAGCACAAAGCAGAA
AGTAGGCAGACTCTGGTTTTGGGGGTAGATTGCTCGAGAATTTCCAGGGAGACTCCTGAG
GCTTGATCCCGCCTTTGTGTATGCCAAGCCTCCTTCCTCATGACCTTTGCCAGAGGCGGA
GCTTGCTCCCCGCATCC
>2966:1128359-1129020
CTGGTAGGCTGCAGTCCATAGGGTTGCTAAGAGTCGGACATGACTGAGCAACTTCACTTT
CACTTTTCACCTTCATGCATTGGAGAAGGAAATGGCAACCCACTCCAGTGTTCTTGCCTG
GAGAATCCCAGGGACGGGGGAGCCTGGTGGGCTGCCGTCTATGGGGTCGCACAGAGTCGG
ACACGACTGAAGTGACTTAGTAGTAGTAGTAGTATTCTGTGTCTATTGAGATTATCATGT
AGTTTTGTGCTTTATCCTATTGATGTGATGCTATGCTATGCTATGCTAAGTCACTTCAGT
CGTGTCTGACTCTGTGCGACCCCATAGACGGCAGCCCGCCAGGCTCCCCCTTCCCTGGGA
TTCTCCAGGCAAGAACACTGGAGTGGGTTGCCATTTCCGTCTCCAATGCAGGAAAGTGAA
GAGTGAAAGTGAAGTCGCTCAGTCATGTCCGACTCTTAGCGACACCATGGACTGCAGCCC
ACCAGGCTCCTCCGCCCATGGGATTGTCCAGGCAAAAGTACTGGAGTGGGGTGCCATTGC
CTTCTCCGATTGATGTGATACGTTACACTAATTTTTGGATGTAAGTCAATCTTGCATTCC
TGGGAAAAATCCCTCTTGGTTATGACATATCCTTTTTGTATTGTATGTTGCTAGATTCAG
TT
>553:403115-407150
TTGCATCTATTGAGATAATCATATGGTTTTTATTTTTCAATTTGTTAATGTGGTGTATTA
CATTGATTGATTTGCGGATATTGAAGAATCCTTGCATCCCTGGGATAAAGCCCACTTGAT
CATGGTGTATGATCTTTTTAATGTGTTGTTGGATTCTGATTGCTAGAATTTTGTTAAGGA
TTTTTGCATCTATGTTCATCAGTGATATTGGCCTGTAGTTTTCTTTTTTTGTGGGATCTT
TGTCAGGTTTTGGTATTAGGGTGATGGTGGCCTCATAGAATGAGTTTGGAAGTTTACCTT
CCTCTGCAATTTTCTGGAAGAGTTTGAGCAGGATAGGTGTTAGCTCTTCTCTAAATTTTT
GGTAGAATTCAGCTGTGAAGCCGTCTGGACCGGGGCTTTTGTTTGCTGGAAGATTTTTGA
TTACAGTTTCAATTTCCATGCTTGTGATGGGTCTGTTAAGATTTTCTATTTCTTCCTGGT
CCAGTTTTGGAAAGTTGTACTTTTCTAAGAATTTGTCCATTTCTTCCACGTTGTCCATTT
TATTGGCATATAATTGTTGATAGTAGTCTCTTATGATCCTTTGTATTTCTGTGTTGTCTG
TTGTGATCTCTCCATTTTCGTTTCTAATTTTGTTGATTTGATTTTTCTCCCTTTGTTTCT
TGATAAGTCTGGCTAATGGTTTGTCAATTTTATTTATCCTTTCAAAGAACCAGCTTTTGG
TTTTGTTGATTTTTGCTATGGTCTCTTTTGTTTCTTTTGCATTTATTTCTGCTCTAATTT
TTAAGATTTCTTTCCTTCTACTAACCCTGGGGTTCTTCATTTCTTCCTTTTCTAGTTGCT
TTAGGTGTAGAGTTAGGTTATTTATTTGACTTTTTTCTTGTTTCTTGAGGTGTGCCTGTA
TTGCTATGAACTTTCCCCTTAGGACTGCTTTTACCGTGTCCCACAGGTTTTGGGTTGTTG
TGTTTTCATTTTCATTCGTTTCTATGCAAATTTTGATTTCTTTTTTGATTTCTTCTGTGA
TTTGTTGGTTATTCAGCAGCGTGTTGTTCAGCCTCCATATGTTGGAATTTTTAATAGTTT
TTCTCCTGTAATTGAGATCTAATCTTACTGCATTGTGGTCAGAAAAAATGCTTGGAATGA
TTTCTATCTTTTTGAATTTACCAAGGCTAGCTTTATGGCCCAGGATGTGATCTATCCTGG
AGAAGGTTCCATGTGCGCTTGAGAAAAAGGTGAAATTCATTGTTTTGGGATGAAATGACC
TATAGATATCAATTAGGTCTAACTGGTCTATTGTATCGTTTAAAGTTTGTGTTTCCTTGT
TAATTTTCTGTTTAGTTGATCTATCCATAGGTGTAAGTGGGGTATTAAAGTCTCCCACTA
TTATTGTGTTATTGTTAATTTCTCCTTTCATACTTGTTAGCATTTGTCTTACGTACTGTG
GTGCTCCCGTGTTGGGTGCATATATATTTATAATTGTTATATCTTCTTCTTGGATTGATC
CTTTGATCATTATGTAGTGACCTTCTTTGTCTCTTTTCACAGCCTTTGTTTTAAAGTCTA
TTTTATCTGATATGAGTATTGCTACTCCTGCTTTCTTTTGGTCCCTATTTGCATGGAAAA
TCTTTTTCCAGCCCTTCACTTTCAGTCTGTATGTGTCCCCTGTTTTGAGGTGGGTCTCTT
TGACAAAATTCAACATCCATTTATGATAAAAACTCTCCAGAAAGCAGGAATAGAAGGAAC
ATACCTCAACATAATAAAAGCTATATATGACAAACCCACTGCAAACATTATCCTCAATGG
TGAAAAATTGAAAGCATTTCCTCTAAAGTCAGGAACAAGACAAGGGTGCCCACTTTCACC
ATTACTATTCAACATAGTTTTGGAAGTTTTGGCCACAGCAATCAGAGCAGAAAAAGAAAT
AAAAGGAATCCAAATTGGAAAAGAAGAAGTAAAACTCTCACTATTTGCAGATGACATGAT
CCTCTACATAGAAAACCCTAAAGACTCCACCAGAAAATTACTAGAAATAATCAATGACTA
CAGTAAAGTTGCAGGATATAAAATCAACACACAGAAATCCCTTGCATTCCTATACACTAA
TAATGAGAAAACAGAAAGAGAAATTAAGGAAACAATTCCATTCACCATTGCAACAGAAAG
AATAAAATACTTAGGAATATATCTACCTAAAGAAACTAAAGACCTATATATAGAAAACTG
TAAAACACTGGTGAAAGAAATCAAAGAGGACACCAATAGATGGAGAAATATACCATGTTC
ATGGATTGGAAGAATCAATATAGTGAAAATGAGTATACTACCCAAAGCAATTTATAGATT
CAACGCAATCCCTATCAAGCTACCAACAGTATTCTTCACAGAGCTAGAACAAATAATTTC
ACAATTTGTATGGAAATACAAAAAACCTCGAATAGCCAAAGCGATCTTGAGAAAGAAGAA
TGGAACTGGAGGAATCAACCTACCTGACTTCAGGCTCTACTACAAAGCCACAGTTATCAA
GACAGTATGGTACTGGCACAAAGACAGAAATATTGATCAATGGAATAAAATAGAAAGCCC
AGAGATAAATCCACGCACATATGGACACCTTATCTTCGACAAAGGAGGCAAGAATATACA
ATGGATTAAAGACAATCTCTTTAACAAGTGGTGCTGGGAAATCTGGTCAACCACTTGTAA
AAGAATGAAACTGGACCACTTTCTAACACCATACACAAAAATAAACTCAAAATGGATTAA
AGATCTAAACGTAAGACCAGAAACTATAAAACTCCTAGAGGAGAACATAGGCAAAACACT
CTCCGACATACATCACAGCAGGATCCTCTATGACCCACCTCCCAGAATATTGGAAATAAA
AGCAAAAATAAACAAATGGGACCTAATTAACCTTAAAAGCTTCTGCACATCAAAGGAAAC
TATTAGCAAGGTGAAAAGACAGCCTTCAGAATGGGAGAAAATAATAGCAAATGAAGCAAC
CGACAAACAACTAATCTCAAAAATATACAAGCAACTCCTACAGCTCAACTCCAGAAAAAT
AAACGACCCAATCAAAAAATGGGCCAAAGAACTAAATAGACATTTCTCCAAAGAAGACAT
ACAGATGGCTAACAAACACATGAAAAGATGCTCAACATCACTCATTATCAGAGAAATGCA
AATCAAAACCACTATGAGGTACCATTTCACACCAGTCAGAATGGCTGCGATCCAAAAGTC
TACAAATAATAAATGCTGGAGAGGGTGTGGAGAAAAGGGAACCCTCTTACACTGTTGGTG
GGAATGCAAACTAATACAGCCACTATGGAGAACAGTGTGGAGATTCCTTAAAAAACTGGA
AATAGAACTGCCTTATGATCCAGCAACCCCACTGCTGGGCATACACACTGAGGAAACCAG
AAGGGAAAGAGACACGTGTACCCCAATGTTCATCGCAGCACTGTTTATAATAGCCAAGAC
ATGGAAGCAACCTAGATGTCCATCAGCAGATGAATGGATAAGAAAGCTGTGGTACATATA
CACAATGGAGTATTACTCAGCCATTCAAAAGAATACATTTGAATCAGTTCTAATGAGGTG
GATGAAACTGGAGCCTATTATACAGAGTGAAGTAAGCCAGAAGGAAAAACATAAATACAG
TATTCTAACGCATATATATGGAATTTAGAAAGATGGTAACAATAACCCTGTGTACGAGAC
AGCAAAAGAGACACTGATGTATAGAACAGTCTTATGGACTCTGTGGGAGAGGGAGAGGGT
GGGAAGATTTGGGAGAATGACATTGTAACATGTAAAATATCATGTAAGAAACGAGTTGCC
AGTCCAGGTTCGATGCACGATACTGGATGCTTGGGGCTAGTGCACTGGGACGACCCAGAG
GGATGGTATGGGGAGGGAGGAGGGAGGAGGGTTCAGGATGGGGAACACATGTATACCTGT
GGTGGATTCATTTTGATGTTTGGCAAAACTAATACAATTATGTAAAGTTTAAAAATAAAA
TAAAATTAAAAAAAAA
>1269:68802-68896
ATTTATTTTTTTTTTCTTCCAATTTTATTTTATTTTTAAACTTTACATAATTGTATTAGT
TTTGCCAAATATCAAAATGAATCCTCCACAGGTTT
>66:46020195-46020319
TTTTTTTTTTTTTTTTTTGTTAAACCATCACCACCACGCCCACCAGGGAGGACCTAACAC
TGACAGGGGGAGGACCAGGAGGGTTCAGCTGCATGCAGGCTGAGTGCCTTTCCCCTCCCC
CACCA
>85:97331270-97331338
CCATGGACTGTAGCCTGCCAGGCTCCTCTGTCCATGGGATTTCCCAGCAAGAATACTGAG
TGGGTTGCC
>1217:32496-35084
CAAAGAATCTGCCTACAGTGTAGGAGACTCAAGTTTGGTCCCTGGGTCAAGAAGATACCC
TGGAGAATGGACCAGAATTCCAGAGTCAGACACAACTGAGTGACTAACACTTTCACTAGT
TCCCAGGAATCCTGGAGTTCCTGTAAGTTTCCCAAGAGTGTTTTATGAGTCTTCTTATGT
TTAAATTAGTTGGAGTAGATTCTAGCCTGCATGTGAGCTCAGTTGCTCATTTGTGTCTGA
CTCTGTGCGACCCCATGGACTGTAGCCAGGCTCTTCTGTCCATGGAATTCTCCAGCAAGA
ATAATGGAATGGGTTGCCATTTCCCCCTCCAGGGAATCTTCCCAAACCAGGGATCAAATC
TGAGTCTTCTGCATTGGCAGGCAGATTCTTTACCACTGAGCCACTGGGGAAGCACATCCT
ACTCTGCAACTAGGAATAAATTACCTAAGGATTCAGTGAAATAACAGATTCAAGGTAAAG
GCATTTGCAATTGCTAATGCTGAATCTGAGAAGAGATGAAGCAGAAAAGTTCAGAGTGCT
TGTCCTATCCCCAGGTTGTCAGGAAGCATTTAACAGGAGGCTTCCTGTGTGCTGTTTTGA
ATCTGTCAGGAATTCTCTGTTCCTTATTAATTCCTGAATATTCAGGAATTAAGAGGAGAG
GCAAGCCTCTCCCAGGACTGAGAAATCCAGGCATTTCCTTCATTAGTGTTTCTATATGGT
GATAAGTACCCTCTTCCTTGGTAAAAGTGATTGTTTACAACTCTCTCTCTCTTTAATATG
AATCGCCTATGTTTTGTAAGTCTGGAATTTTAATCTTTATCTTTGCTGAGAATAACTACC
TTGTAAGACAGTATATATGCCCACACCATGTTGATTAAAACACCTTTGCTCCATCAGAGC
TCTGGTTCCCATGTCTGTCTTTCTTTCTTTCTTTCTCTCTCTCTTTTTCAGGCTGATCCC
CTGGAGCACAGAGGCTCTCTGAGTTCACTTTCCTGCCTGGGCTTCTAAGACCCTCTTGAG
AAGGCGCTCTGAGTCTTCACCCCATTGAGAGGGCACCTGAGGCCTCCATGAACAGAGCAA
GTCCCATGTCAGGGGCTTTATTGGCTTTCTGTGTAAACCAAGGAATATCAGCCTCTTTCT
CTCTCCTTTACTTTCTTATCAGTCAACTCTGGACCACCAGGTTCTGGTCCATTAAAGGAC
CTTAACACCAGGTGAGCTTCAAGTTTATATACTATTTTGTTATTAGAGAGATGTCATCTG
TGTCCTCTGTTCCCCTTGCTTTGTCCAGGAGAAAACAGTCTACAGGACCCTCTGTCAGGT
ACCCTTTGTCTTTTGCAACTGTTAACAGCAGACTGGCCATCACTGCTGGTCACAGAATCT
CGGCTCTCTGTGGCTCCCTGGGCCCAGATCCACTCCTCTTCTCATCCTCTGCTTTTGAGC
ATGGTGTGGGTCCCAGAAGCTCTCAGGAGCTTTTTCCATGCCTTGTTGGTAAGACAGGGA
CCCTTCAAAGCTGCTCTCAGACTCAGATCCCTGGAAACTCTGTCTGTTTACTGCCTACAT
GCCATGTGCAATCCAGAGCCATAGGAACTGGGAACTCTCTGATGTTCGTCACCTCCCCCA
GCAATGGCCAGACAGTGAGCACAAGACTGAACATTTGTTTGAATGATAATCTCATTGTCC
CCTTTCCTGAATTTCAAACCAAGTTGGTGAAGCCAAAAACAGATGTTTTATGTATACTTC
AGAAAATCTAGTTTGAAGATTTTTCCATACATTTCCAGTTGGCATATCAAATATAGAAAA
TAATTTGGTAATATTTTACAAATTTTTAAAACACATGGCCTTAAATGGTAATTAGGAATT
TATACTATAGATACAATAATGCTATCAGAAAATGACTTTTTAATGAAGTTACTCACTATG
TGACTGTAATCATGAAAGATAGTAAATGACTATCAATATGAGACTAGCTAAGTAAAAATT
ATGGTAAATCATGCAACAGAATATAATGAAAGTATGCTATGCTATGCTAAGTCACTTCAG
TCATGTCCGACTCTGTGTGACCCCATAGACAGCAGCCCACCAGGCTCCCCTGTCCCTGGG
ATTCTCCAGGCAAGAACACTGGAATGGATTGCCATTTCCTTCTCCAATACATGAAAGTGA
AAAGTGAAAGTGAAGTCGCTCAGTCGTGTCCTACTCTCAGCGACCCCATGGACTGCAGCC
TACCAGGCTCCTCTGTCCATGGGATTTTCCAGGCAAGAGTACTGGAGTGGGGTGCCATTG
CCTTCTCCAATGAAAGTATGAAAAATAACAAAGTGACTTTTCATATACACTAATTTGTAA
AATCTCCAAGATGTATGTAGAAGGTTACACCAAAACCATTAGTATTGATTGACACTGCAG
AGAAGAAGTAGAATAATCTTCATTAGATGGGGAAATTTTCACCAGATAGTCTTTTATACT
TGTTTACTTTTGAACCATGTGACTGTAAAATCTATAAATATACTTTTTAATCTTCAAAAA
CATTTATTTAATTTTAAAAATAAACCTTTTTCCTAAATAAGTGTGTATAATAACTATATA
TATATATAT
>66:44110367-44111963
AATATTCTGGGAGGTGGGTCATAGAGGATCCTGCTGTGATGTATGTCAGAGAGTGTTTTG
CCTATGTTCTCCTCTAGGAGTTTTATAGTTTCTGGTCTTACCTTGAGATCTTTAATCCAT
TTTGAGTTTATTTTTGTATATGGTGTTAGAAAGTGTTCTAGTTTCATTCTTTTACAAGTG
GTTGACCAGATTTCCCAGCACCACTTGTTAAAGAGATTGTCTTTAATCCATTGTATATTC
TTGCCTCCTTTGTCAAAGATAAGGTGTCCATATGTGCGTGGATTTATCTCTGGGCTTTCT
ATTTTGTTCCATTGATCTATATTTCTGTCTTTGTGCCAGTACCATACTGTCTTGATGACT
GTGGCTTTGTAGTAGAGCCTGAAGTCAGGTAGGTTGATTCCTCCAGTTCCATTTTTCTTT
CTCAAGATTGCTTTGGCTATTCAAAGTTTTTTGTATTTCCATACAAATCTTAAAAGCTTC
TGCACATCAAAGGAAACTATTAGCAAGGTGAAAAGACAGCCTTCAGAATGGGAGAAAATA
ATAGCAAATGAAGCAACTGACAAACAACTAATCTCAAAAATATACAAGCAACTCCTACAG
CTCAACTCCAGAAAAATAAATGACCCAATCAAAAAATGGGCCAAAGATCTAAATAGACAT
TTCTCCAAAGAAGACATACAGATGGCTAACAAACACATGAAAAGATGCTCAACATCACTC
ATTATCAGAGAAATGCAAATTAAAACCACTATGAGGTACCATTTCACACCAGTCAGAATG
GCTGTGATCCAAAAGTCTACAAATAATAAATGCTGGAGAGGGTGTGGAGAAAAGGGAACC
CTCTTACACTGTTGGTGGGAATGCAAACTAGTACAGCCACTATGGAGAACAGTGTGGCGA
TTCCTTAAAAAACTGGAAATAGAACTGCCTTATGATCCAGCAATCCCACTGCTGGGCATA
CACACTGAGGAAACCAGAAGGGAAAGAGACACGTGTACCCCAATGTTCATCACAGCACTG
TTTATAATAGCCAGGACATGGAAGCAACCTAGATGTCCATCAGCAGATGAATGGATAAGA
AAGCAGTGGTACATATACACAATGGAGTATTACTCAGCCATTAAAAAGAATACATTTGAA
TCAGTTCTAATGAGGTGGATGAAACTGGAGCCTATTATACAGAGTGAAGTAAGCCAGAAG
GAAAAACACCAATACAGTATACTAAAGCATATATATGGAATTTAGAAAGATGGTAACGAT
AACCCTGTATACGAGACAGCAAAAGAGACACTGATGTATAGAACAGTCTTATGGACTCTG
TGGGAGAGGGAGAGGGTGGGAAGATTTGGGAGAACGGCATTGAAACATGTAAAATATCAT
GTATGAAACGAGATGCCAGTCCAGGTTCAATGCACGATACTGGATGCTTGGGGCTGGTGC
ACTGGGACGACCCAGAGGGATGGTATGGGGAGGGAGGAGGGAGGAGGTTTCAGGATGGGG
AACACATGTATACCTGTGGTGGATTCATTTTGATATTTGGCAAAACTAATACAATTATGT
AAAGTTTAAAAATAAAATAAAATTAATTAAAAAAAAA
>442:5025877-5025992
TTTATTTATTTATTATTATTTTTTTTAAAAGCCGTTCTACCCGCCGGCCTCGCCGCACCG
CTCGGGGCCCCGGTTCTGCCGTCGCCGCTCCAAGACCGACAGGATTTTCCCCTCCG
>2718:351410-353843
CTTTTTTTTTTTTTTTTATATTTAATTTTATTTTATTTTTAAACTTTACATAATTGTATT
AGTTTTGCCAAATATCAAAATGAATCCACCACAGGTATACATGTGTTCCCCATCCTGAAC
CCTCCTCCCTCCTCCCTCCCCATACCATCCCTCTGGGTCGTCCCAGTGCACTAGCCCCAA
GCATCCAGTATCGTGCATCGAACCTGGACTGGCAACTCGTTTCTTACATGATATTTTACA
TGTTACAATGTCATTCTCCCAAATCTTCCCACCCTCTCCCTCTCCCACAGAGTCCATAAG
ACTGTTCTATACATCAGTGTCTCTTTTGCTGTCTCGTACACAGGGTTATTGTTACCATCT
TTCTAAATTCCATATATATGCATTAGAATACTGTATTTATGTTTTTCCTTCTGGCTTACT
TCACTCTGTATAATAGGCTCCAGTTTCATCCACCTCATTAGAACTGATTCAAATGTATTC
TTTTTAATGGCTGAGTAATACTCCATTGTGTATATGTACCACTGCTTTCTTATCCATTCA
TCTGCTGATGGACATCTAGGTTGCTTCCATGTCCTGGCTATTATAAACAGTGCTGCGATG
AACATTGGGGTACACGTGTCTCTTTCCCTTCTGGTTTCCTCAGTGTGTATGCCCAGCAGT
GGGGTTGCTGGATCATAAGGCAGTTCTATTTCCAGTTTTTTAAGGAATCTCCACACTGTT
CTCCATAGTGGCTGTACTAGTTTGCATTCCCACCAACAATGTAAGAGGGTTCCCTTTTCT
CCACACCCTCTCCAGCATTTATTATTTGTAGACTTTTGGATCGCAGCCATTCTGACTGGT
GTGAAATGGTACCTCATAGTGGTTTTGATTTGCATTTCTCTGATAATGAGTGATGTTGAG
CATCTTTTCATGTGTTTGTTAGCCATCTGTATGTCTTTTTTGGAGAAATGTCTATTTAGT
TCTTTGGCCCATTTTTTGATTGGGTCGTTTATTTTTCTGGAGTTGAGCTGTAGGAGTTGC
TTGTATATTTTTGAGATTAGTTGTTTGTCGGTTGCTTCATTTGCTATTATTTTCTCCCAT
TCTGAAGGCTGTCTTTTCACCTTGCTAATAGTTTCCTTTGATGTGCAGAAGCTTTTAAGG
TTAATTAGGTCCCATTTGTTTATTTTTGTTTTTATTTCCAATATTCTGGGAGGTGGGTCA
TAGAGGATCCTGCTGTGATGTATGTCAGAGAGTGTTTTGCCTATGTTCTCCTCTAGGAGT
TTTATAGTTTCTGGTCTTATGTTTAGATCTTTAATCCATTTTGAGTTTATTTTTGTGTAT
GGTGTTAGAAAGTGGTCCAGTTTCATTCTTTTACAAGTGGTTGACCAGATTTCCCAGCAC
CACTTGTTAAAGAGATTGTCTTTAATCCATTGTATATTCTTGCCTCCTTTGTCGAAGATA
AGGTGTCCATATGTGCGTGGATTTATCTCTGGGCTTTCTATTTTATTCCATTGATCAATA
TTTCTGTCTTTGTGCCAGTACCATACTGTCTTGATAACTGTGGCTTTGTAGTAGAGCCTG
AAGTCAGGTAGGTTGATTCCAATCAATGTAATACATACACCACATTAACAAATTGAAAAA
TAAAAACCATATGATTATCTCAATAGATGCAGAGAAAGCCTTTGACAAAATTCAACATCC
ATTTATGATAAAAACTCTCCAGAAAGCAGGAATAGAAGGAACATACCTCAACATAATAAA
AGCTATATATGACAAACCCACAGCAAACATTATCCTCAATGGTGAAAAATTGAAAGCATT
TCCTCTAAAGTCAGGAACAAGACAAGGGTGCCCACTTTCACCATTACTATTCAACATAGT
TTTGGAAGTTTTGGCCACAGCAATCAGAGCAGAAAAAGAAATCAAAGGAATCCAAATTGG
AAAAGAAGAAGTAAAACTCTCACTATTTGCAGATGACATGATCCTCTACATAGAAAACCC
TAAAGAGTCCACCAGAAAATTACTAGAAATAATCAATGACTACAGTAAAGTTGCAGGATA
TAAAATCAACACACAGAAATCCCTTGCATTCCTATACACTAATAATGAGAAAACAGAAAG
AGAAATTAAGGAAACAATTCCATTCACCATTGCAACAGAAAGAATAAAATACTTAGGAAT
ATATCTACCTAAAGAAACTAAAGACCTATATATAGAAAACTATAAAACACTGGTGAAAGA
AATCAAAGAGGACACTAATAGATGGAGAAATATACCATGTTCATGGATTGGAAGAATCAA
TATAGTGAAAATGAGTATACTACCCAAAGCAATTTATAGATTCAACGCAATCCCTATCAA
GCTACCAACAGTATTCTTCACAGAGCTAGAACAAATAATTTCACAATTTGTATGGAAATA
CAAAAAACTTCGAATAGCCAAAGCAATCTTGAGA
>85:99926787-99927556
TGCATCTAGACAAAGCTATGGTTTTTCCAGTAGTCATGTATGGATGTGAGAGTTGGACTA
TAAAGAAAGCTGAGCACTGAAGAATTGATGCTTTTGAACTGTGGTATTGGAGACTTTTGA
GAGTCCCTTTGACAGCAAGGAGATCCAACCAGTCCATCCTAAAGGGAATCAGCCCTGAAT
ATTCATTGGAAGAACTGATGCTGAAGCTGAAATTACAATACTTCAGCCACCTGATGCGAA
GAACTGACTCATTTGAAAAGATTCTGATGCTGGGAAAGATTGAAGGTGGGAGGAGAAGGG
GATGACAGAGGATGAGATGGTTGGATGCCATCACTGATTCAATGGACATGAGTGTGAGTA
AACTCAGGGAGCTGGTGATGGACAGGGAGGCCTGGTGTGCTGCAGTCCATGGGGTTGCAA
ATAGTTGGATATGAGTTTGCGACTGAACTGAACTGAACTGAAAGGCTTCCCTGGGCTTCC
CAGGTGGTGCTAAAGAACCCACCAGCCAATACTGGAAGATCCCATGGAGGAGGGCATGGC
CACCCACTCCGGTATTTTTGCCTGGAGAATCCCAATGACAGAGTAGCCTGGTGGGCTACA
GTCCAGAGGGTTGTAAAGAGTCGGACATGACTGAAGCAGTTTAGCATGGCACAGGGCTTC
CCTACTGGCCTAGTCAGGTGAAGAATTTACCTTCAATACAGAAGACTGCTTGCAAAGCTG
AAGAAGTGGGTTCGATCCCTGGATCAGGAAGATCCCCTGGAGAAGGAAAT
>3529:233860-235255
TGTTTTTTTTCTTTACCTCCCTATCATGACTGTCTTTCAGATGGCAAATAACCAATCCAT
TTCCTGGCAGATACTCTTGAGATGCATTCTTGATAACTGGAAGCTGTTTGATCCTCTAAC
TCTTAAGGAGAAGTTGCTCAAAATTCTTTTGTGCCACTGCGTGGCCACAGTATCCTCTGG
GGGATGAGGAACACTGGCCTGAGGATGGGAATTTAAATTACATTACCATCCTGCAGCTAG
AATTATTCTACAAAAGACAAGGGAAATGGACAGAGATTCCCTATGTCCAAATTTTCTTCC
AACTAAGAGATATGAAGAAATTCTGTCTTAAGTATGGGATTGTTGTATGCCCTAAAAGTG
AGCCTACTAGGCATGGTGTTAGGCACAGACAACCAAGAGAAGGAACACTCCCTCCCCGTG
CTCCCCTGTGAAGGCTCACCTCCCACACCCTGGAAGAGACTGGAGCCTCCCACAGCTCCT
GAGTTGCCTAGTGCTCCTTCCTTGTATCCAAACGTGCCCCCATATCTGGGAGCACCCCCT
CAACAAAAGCCAGCTCGAGTATGTCCCTTAGCTGAAACTGGAGGAGAAGTCAGACTAAAC
TGGGTCCATAAGCTCTTCTCCCTCTTAGAACTAAGACAGATCAAACAAGACCTGGGAAGC
TATACAAATGATCCAGGCAAATATATAGATACATTCCAACACACTACCTTGGCCTTTGAC
TTGACATGGAAGGACATCATGATCATATTTAGTCAAACTTTATCTGACCCTGAGCATACT
AGGGTCATAAAGGAAGCCTGAAGGTATGCAACAGGGCTTCACATGTCAAGTGATAAATAT
CCAGTAGGGGAAACTGTAGTCCCCTCCTCAGATCCTAATTGGAATTACAATGACCCTGAG
CACATCTGGGAAAAGGATCATTTTCTACTCTGTGTGAAGACAGGACTGAAAGCAGCCCAG
AAAAAGAGTAATCAGCTATGCTTGGGTCTCAGCAGTAACTCAGGAGCCCAATGAGAACCC
CATTGCCTTTCTGGAAAGGCTAAAAGAGGCCCTCCAAAAGTTTACCAATCTGAACTTAGA
CTCTTACGAGGGACAGGTGATAAATGACAAATTCCCGTCTCAATGTGCATCAGATATCAG
AATAAAGTTAAAACAGCTACAGCAGCAGGACCCTGCTTCCTCTTTGGATGAAATGGTCCA
GACAGCCACCAATACCTTTTATAACAGAGAACAGGAGAAGGAGGCCAGGAGAGGGAGAAA
GGAAAGAGACAAGGCATGCCCAAATGCTGGCTGCCCTCCAGGGAAGCTCTATGGCAAACC
TGAGTCCTTGAAGGACAAGGCATGAGGCAAATGCCTAATTGGTAGACAGGCTGGGCATTG
GGCCTAGAGTGTCCAA
>85:100156337-100156426
TTTTTTTTTAACTTTACAAATTATATTAGTTTTGCCAAATATCAAAATGAATCTGCCACA
GGTATACATGTGTTCCCCATCCTGAACCCA
>85:100788356-100788599
ATTTTTGAGATTAGTTGTTTGTCGGTTGCTTCATTTGCTATTATTTTCTCCCATCAGGTT
CGATGCACGATACTGGATGCTTGGGGCTAGTGCACTGGGACGACCCAGAGGGATGGTATG
GGGAGGGAGGAGGGAGGAGGGTTCAGGATGGGGAACACATGTATACCTGTGGCGGATTCA
TTTTGATATTTGGCAAAACTAATACAATTATGTAAAGTTTAAAAATAAAATAAAATTTAA
AAAA
>85:100806065-100806446
TCTCTCTAATTTTATTTTATTTTTAAACTTTACATAATTGTATTAGTTTTGCCAAATATC
AAAATGAATCCGCCACAGGTATACATGTGTTCCCCATCCCGAACCCTCCTCCCTCCTCCC
TCCCCATACCATCCCTCTGGGCCGTCCCAGTGCACCAGCCCCAAGCATCCAGCATCATGC
ATCGAACCTGGACTTGGCAACTCGTTTCCTACATGATATTTTACATGTTTCATTGCCATT
CTCCCAAGTCTTCCCACCCTCTCCCTCTCCCACAGAGTCCATAAGACTGTTCTATACATC
AGTGTCTCTTTTGCTGTCTCATATACAGGGTTATTGTTACCATCTTTCTAAATTCAGCCA
GAAGGAAAAACATAAATACAGA
>66:42354666-42355435
GCTTATTGAATCAGAATCTGCATTTTAACAAGATTGCCTGATGATCCAATGCACATTGAT
ATGTGAGAAGTACCAGTCTAAAAGACCACACGTGTACACCCGTAGCGGATGCATGTTGAT
GTATGGCAAAACCAATACAATATTGTAAAGTAAAAAAAAAAAAAAAAATTAATTAATTAA
AAAAAATAAAAACAGAGACATTACTCTGCCAACAAAAATAAAAATAAAAAATAAAGTAAA
AGACCTTATTCTTAGTCTCTGGCAGACAAACTCCTGGTGACATGTGAGATGTCTTAACAA
GAGACAAGAGATGACAAGGTGACAAGAGATGTCTTCTCTTGACTATGCCTGCTTTTCCCT
CTGTCCAGTGAATGCTTTTGTTTTGGAATGTCATTTTATCCTTTTGCACTACTGATTCAA
GAAAAATTTCAAATCAGGTAAAATTGATCTTTTCTATATTCTATCTTACTTTTTCCTGCT
TTTACTCTTGTCTCCCCTCCTTTCTGCATATAGCAGTAATAGTAATGTTTTAAATTTAAA
TCTCCCTTTCCATTCTTAGTTCATATTACTCCCATTGTTGTTGTTATTGTTCTGTCACTA
AGTCGTGTCCAACTCCTTGTGACCCCATGGTCTGCTGCACGATAGGCTCCCTTGTCCTCC
ACTGTCCTCCAGAGTTTGCTCAAATTCATGTCCACTGAGTCAATGGTGCTATCTTATCAT
CTCATCCTCTGTCACACCCTTCTCCTCTTGCCCTCAATCTTTCCCAGCAT
>85:101211666-101211890
TTTTTTTTTTTTTTTTTTTAATTTTATTTTATTTTTAAACTTTACATAATTGTATTAGTT
TTGCCAAACATCAAAATGAATCCACCACAGGTATACATGTGTTCCCCATCCTGAACCCGC
CTCCCTCCTCCCTCCCCAAGAGACACTGATGTATAGAACAGTCTTATGGACTCTGTGGGA
GAGGGAGAGGGTGGGAAGATTTGGGAGAATGACATTGTAACATGT
>66:41729728-41729853
TGTGCAACCCCAGAGATGGCAGCCCATCAGGCTGTCCCTGGGATTCTCCAGGCAAGAACA
CTGGAGTGGGTTGCCATTTCCTTCTCCAATGCATGAAAGTGAAAGGGAAGTTGCTCAGTC
ATGTCC
>66:40809848-40811260
TATGGATTAAAGACAACCTCTTTAACAAGTGGTGCTGGGAAATCTGGTCAACCACTTGTA
AAAGAATGAAACTGGACCACTTTCTAACACCATACACAAAAATAAACTCAAAATGGATTA
AAGATCTAAACGTAAGACCAGAAACTATAAAACTCCTAGAGGAGAACATAGGCAAAACAC
TCTCCGACATACATCACAGCAGGATCCTCTATGACCCACCTCCCAGAATATTGGAAATAA
AAGCAAAAATAAACAAATGGGACCTAATTAACCTTAAAAGCTTCTGCACATCAAAGGAAA
CTATTAGCAAGGTGAAAAGACAGCCTTCAGAATGGGAGAAAATAATAGCAAATGAAGCAA
CCGACAAACAACTAATCTCAAAAATATACAAGCAACTCCTACAGCTCAACTCCAGAAAAA
TAAACGACCCAATCATAAAATGGGCCAAAGAACTAAATAGACATTTCTCCAAAAAAGACA
TACAGATGGCTAACAAACACATGAAAAGATGCTCAACATCACTCATTATCAGAGAAATGC
AAATCAAAACCACTATGAGGTACCATTTCACACCAGTCAGAATGGCTGCGATCCAAAAGT
CTACAAATAATAAATGCTGGAGAGGGTGTGGAGAAAAGGGAACCCTCTTACACTGTTGGT
GGGAATGCAAACTAGTACAGCCACTATGGAGAACAGTGTGGAGATTCCTTAAAAACCTGG
AAATAGAACTGCCTTATGATCCAGCAATCCCACTGCTGGGCATACACACTGAGGAAACCA
GAAGGGAAAGAGACACGTGTACCCCAATGTTCATCGCAGCACTGTTTATAATAGCCAAGA
CATGGAAGCAACCTAGATGTCCATCAGCGGATGAATGGATAGGAAAGCAGTGGTACATAT
ACACAATGGAGTATTACTCAGCCATTAAAAAGAATACATTTGAATCAGTTCTAATGAGGT
GGATGAAACTGGAGCCTATTGTACAGAGTGAAGTAAGCCAGAAGGAAAAACATAAATACA
GTATACTAACGCATATATATGGAATTTAGAAAGATGGTAACAATAACCTGGTGTACGAGA
CAGCTAAAGAGACACTGATGTATAGAACAGTCTTATGGACTCTGTGGGAGAGGGAGAGGG
TGGGAAGATTTGGGAGAATGGCAATGAAACATATAAAATATCATGTAGGAAACGAGTTGC
CAGTCCAGGTTCGATGCATGATGCTGGATGCTTGGGGCTGGTGCACTGGGATGGCCCAGA
GGGATGGTATGGGGAGGGAGGAGGGAGGAGGGTTCGGGATGGGGAGCGCATGTATACCTG
TGGCGGATTCATTTTGATATTTGGCAAAACTAATACAATTATGTAAAGTTTAAAAATAAA
ATAAAATTGGAAGAAAAAAATAAATAAATAAAT
>85:102443622-102444338
TCCGGTATTCGTGCACCATAGAGAGTACTTCTATAATCAATCTATATAAAATAATTTTGC
ACTTTGACTTCTTTTCATCCTTGTTTTTCTTACTGCCCATAACTGTTTATTATTATATAA
TAATTATATAATTGCATCAGAAGTCTAGATTACTTCAGTACTACAGACTTCTGTCTCCTC
AGGAAGGCAAATGCCCTTATTTGAAATGAGAGTCTAGTTCATCTGTTGGTTTTTGTGTTC
TCATTTACTTTGTTAGAATAGTTTCAAAAATTTAAACAAAAATTGAAACATCCAAAACAT
GGTGACAATGTTGACACAACTCTTATAAGGACCACTGTGATTTAGACATTGTATCACCAC
CATATACCTAAATCATCATACCAAATATTTATAATTGATACATTAGAATTATTTTAAAGG
CTGAGTATTTTTAAGATTAGCTCTTAATTGAGTATGCAGCTTGTAAATTGTCAATAGGAA
CATACTGAATGTGTCTTCGTTTCTTATATGATATTATACCTGTTTCCATGACATTCCTCC
AAATCATCCAACCCTCTCCCTCTCCCACAGAGTCCAAAAGACTGTTCTATACGTCTGTGT
CTCTTTTGCTGTCTCGCATACAAGGTTATCATTACCATCTTTCTAAATTCCATATATATG
TGTTAGTGTACTGTATTGGTGGTTTTTTGTTTGTTTGTTTGTTTTTTTCCTGGCTTA
>3645:221316-222046
ACAGCCACTATGGAGAACAGTGTGGAGATTCCTTAAAAAACTGGAAATAGAACTGCCTTA
TGATCCAGCAACCCCACTGCTGGGCATACACACTGAGGAAACCAGAAGGGAAAGAGACAC
GTGTACCCCAATGTTCATCGCAGCACTGTTTATAATAGCCAAGACATGGAAGCAACCTAG
ATGTCCATCAGCAGAAGAATGGATAAGAAAGCTGTGGTACATATACACAATGGAGTATTA
CTCAGCCATTAAAAAGAATACATTTGAATCAGTTCTAATGAGGTGGATGAAACTGGAGCC
TATTATACAGAGTGAAGTAAGCCAGAAGGAAAAACATAAATACAGTATTCTAACGCATAT
ATATGGAATTTAGAAAGATGGTAACAATAACCCTGTGTACGAGACAGCAAAAGAGACACT
GATGTATAGAACAGTCTTATGGACTCTGTGGGAGAGGGAGAGGGTGGGAAGATTTGGGAG
AATGACATTGTAACATGTAAAATATCATGTAAGAAACGAGTTGCCAGTCCAGGTTCGATC
CACGATACTGGATGCTTGGGCCTGGTGCACTGGGACGACCCAGAGGGATGGTATGGGGAG
GGAGGAGGGAGGAGGGTTCAGGATGGGGAACACATGTATACCTGTGGTGGATTCATTTTG
ATATTTGTCAAAACTAATACAATTATGTAAAGTTTAAAAATAAAATAAAATTAAAAAAAA
AAAAAAAAAAA
>442:1661705-1662008
ACAGTCTTATGGACTCTGTGGGAGAGGGAGAGGGAGAGGGTGGGAAGATTTGGGAGAATG
GCATTGAAACATGTAAAATATCATGTAGGAAACGAGTTGCCAGTCCAGGTTCGATGCATG
ATGCTGGATGCTTGGGGCTGGTGCACTGGGACGGCCCAGAGGGATGGTATGGGGAGGGAG
GAGGGAGGAGGGTTTGGGATGGGGAACACATGTATACCTGTGGCGGATTCATTTTGATAT
TTTGCAAAACTAATACAATTATGTAAAGTTTAAAAATAAAATTAGAGGAACAAAAAAAAA
AAAA
>85:102875285-102879164
AATAGGCTATACCATAGCCTATTCATGTTGTATATATACATGTCCTGCCTCATACAAGTG
AGCAGGTATACCTTGTCCATGGGGCATTACTATGCAATCCTAAAATGACTCTACTGATTA
TGTACTCATTAATAAGTGCCTAACAGTTTGCCTGATACAATCTTTTGTCAGTACAAATTG
AAACAGAAGAAATTTCATATATGCTTTAAGAAACTAAGAAATATATAATTCTTGTTGTTG
TTAGTGTTTAGCTGCTAAGTGTTGCCCAACTCTTTTGTGATCCCATGGACTATAGTCCAT
CAGGCTACTTTGTTCATGGAATTTCCCAGGCAAGAATACTGGAGTGGGTTGCCATTTCCT
TCTCTAATGGATCTTCCTGACCAAGGGATTAAACCCAAATCTCCTGCATTAGCTTGTGGA
TTCTTTAGCACTGAGCCACCTATGTATATTTATATATATATATATAAATAAAATAAATAA
AATATGGGTATAGTTCACTTAATTCTAAAATGAAAAAGAGCAAATATGAACCGAGGAAAA
GCTGGCAATTTTAAAAATCAATCTTATTATCTAATAATCAAAATACATAAAATGCTATAT
ACGCCTAGAATAGTTGTTGTTTAGTTGTTAAATTGTGTCCAACTCTTTGTGAGCTCATGG
ACTGTAGCCTGCCAGGTTCCTCTGTCCATGGGATTTCCCAGGCAAGAATATTGGAGTGGG
TTGCCATTTCCTTCTCCAGGGGATGTTCCTGACCCAGGGATTTAACCAGCATCTCCTGCA
TTGCAGGCAGATAATTTATTGCTGAGCCACCAGGGAAAAAGGTAGAAAACCTGGAATAAT
TCAGTATATTCAAATTTTTTTCCTATATAGAAATAATACCTGGGGTTTTCATTAGTACAT
CTCTAGATACACACACACACACACACACACACACACAAACACACATATATCCATGCAAAA
TACCAATAAGAATGGCAACTTGAAATAAAACAGAAATACTGTATCTTAACATTTTTGTTC
AACATCATAAATATGTCTTACCAATTCTTGCCAATTTGCAATGTCACTTTGTCCTGCAGA
ATTAACAGGCATATGATACAGGGTTTTTTGTTTTTTTTTTAAACTAAACTTGTATTTTGA
TAAGTAGCATGAATCTTTTGATATACTTTCTTCTCTTTGGAGAAATTATGTTTTGCTGTG
AATGCAAATATTGAAAAATATTGAAGAAATCACAAATTATTAATTAAGATCTTCAATTTA
CTGTATTAGAGAAGTATTCAGCCATCAAAATATCTGTACTTGATAAATACTTTATCAATA
TGTAGAATGCAAATAATTTTATTTAATAAGAGAGTTGATTGTGAATTGAATTGGTTCAGA
TAAGCACACCTGTTATGTTTGCATTTTACTGAGGTTTTAGTTCAACGAAGTTCTATCAAC
TACTTAAGGTATCTTCCAATTTAGTATCAGAATAATCTCCTGGAAAGCTTTCCGAATATA
CTATTCAGCAAAGTTGGCTTAAAGCTCAGCATTCAGAAAATGAAGATCATGGCATCCGGC
CCCATCGCTTCATGGGAAATAGATGGGGAAACAGTGGAAACAGTGTCAGACTTTATTTTT
TGGGCCTCCAAAATCACTGCAGATGGTGACTGCAGTCATGAAATTAAAAGACACCTACTC
CGTGGAAGGAAAGTTATGACCAACCTAGATAGCATATTGAAAAGCAGAGACATTACTTTG
CCAACAAAGGTCTGTCTAGTCAAGGCTATGGTTTTTCCTGTGGTCATGTATGGATGTGAG
AGTTGGACTGTGAAGAAGGCTAAGTGCCGAAGAATTGATGCTTTTGAACTGTGGTGTTGA
AGAAGACTCTTGAGAGTCCCTTGGACTGCAAGGAGATCCAACCAGTCCATTCTGAAGGAG
ATCAGCCCTGGGATTTCTTTGGAAGGAATGATGCTAAAGCTGAAACTCCAGTACTTTGGC
CACCTCATGTGAAGAGTTGACTCATTGGAAAAGACTGTGATGATGGGAGGGATTGGGGGC
AGGAGGAGAAGGGGACGACAGAGGATGAGATGGCTGGATGGCATCACTGACTCAATGAAC
GTGAGTCTGAGTGAACTCCGGGAGTTGGTGATGGACAGGGAGGCCTGGCGTTCTGCGATT
CACGGGGTCACAAAGAGTTGGACACGACTGAGCGACTGAACTGAACTGAACTGAACTGAA
ACCAAATAGCATTCAATATTTTTTTAATCCTAAATCAATCTGATTACTTCTTGAAAGGCC
TTTACAAATGTTCCCTGATAAATTGAGCAATTAAAAAAAAGTTACTATCAGGGACATGAA
AGCTTGCCTGGGAAACATTCATCACCCTTTTTTAGAATGAATAATAGGAATGTCTGTCAT
GACCTTAAAATATATTTAAGAGAGAGAAATACATTTTATAGAGTTATAAGGAGTCATTAA
TGAATTATAAAAAGGAAGATTATAAGATTTTTCTAAAAAATTCTTACTTGAAGACCCATT
CTACTTTAGCAAGGAGAAAGTAGAAAGAGTGTGAAGAAGATTCAATAGAAATAAGGACCA
TCAAATAACATCAGTTACTTGCTGCTTCTGCAGATGTATATATTAGGAACACCAGGCCAG
ACAGATTTCACTAAAACAAGACAAACCTCTTTATCATACAGCCATGAAGGGCAAGCTATA
TGATGGAACCACTTAAAACTGACTTTATCACCCTAAGATAGACATACAACTGAATCAAAA
TGCAAATTATGCAATCAGTGCTGCATTTTTAGACAGCACTGTTCAGAGGATAGCTGCTCT
ATGTACAAAGAGGAAGTGGCAGATCTGAAGTCTGTGAAACATTCCATGCATTTTGGAAAC
ACATCCAGAGAATAATGCTGTTAGTTATGATTCACATACTTAAGTAACTAAACATGTTGT
ACTTTATCCCCTTCAAGATCTTGTATATAACAAATTTTAGGAAAACCTTTTAATATTCTT
CCTAACTTATATGTTACCAAAATCAACCATTTTTGTTGTTGAATTCATTGGGAATATAAA
ATGGTAATATTTTACTCTGTTGATTTAGACTTAGAGAAATACATCCAGGTTAGTTAGTTA
CTATATTTATCTAATAATACCAAAATTAAAAAGAGATATATCTGTCCCCTCTTGTAAGAA
CATAAGCATAAAGCAAAGAATATTTAAAAACTTGATAACATCACGTTTTCTGAAGCTGCA
AAGAAGATGGATAATCAGTTGCTGCATGAGGAGACCACCAACAGTGAAACCTATTTTTGC
CTCAGTTTCCTCACCAATACACAGGAGTATTAATAATACCTAATACACAGGCAGAGTACA
TCATGAAAAATGCTGGGCTGGAAGAAGCACAAGCTGGAATCAAGATTGCCAGGAGAAATA
TCAATCATCTCAGATATGCAGATGACACCACCATTATGGCAGAAAGTGAAGAGGAACTAA
AAAGCCTCTTGATGAAAGTGAAAGAAGAGAGTGAAAAGGTTGGCTTAAAGCTCAACATTC
AGAAAATGAAGATCATGGCATCTGGTCCCCTCACTTGATGGGAAATAGATGGGGAAACAG
TGGAAACAGCGTCAGACTTTATTTTTCTGGGCTCCAAAATCACTGCAGATGGTGACTGCA
GCCATGAAATTACAAGATGCTTGCTCCTTGGAGGAAAAGTTATGACCAACCTAGATAGCA
TACTGAAAAGCAGAGACATTACCTTGCCAACAAAGGTCCGTCTAGTCAAGGCTATGGTTT
TTCCAGTGGTCATGTATGGATGTGAGAGTTGGACTGTGAAGAAAGCTGAGCACCAAAGAA
TTGATGCGTTTGAACTGTGAGTTGGAGAAGACTGTTGAGA
>85:102842731-102844752
CTCTGAGAGTCCCTTGGACTGCAAGGAGATCCAACCAGTCCATTCTGAAGGAGATCAGCC
CTGGGATTTCTTTGGAAGGAATGATGCTAAAGCTGAAACTCCATACTTTGGCCACCTCAT
GTGAAGAGTTGACTCATTGGAAAAGACTGTGATGATGGGAGGGATTGGGGGCAGGAGGAG
AAGGGGACGACAGAGGATGAGATGGCTGGATGGCATCACTGACTCGATGAACGTGAGTCT
GAGTGAACTCCGGGAGTTGGTGATGGACAGGGAGGCCTGGCGTGCTGCGATTCACGGGGT
CACAAAGAGTTGGACACGACTGAGCGACTGAACTGAACTGAAACCAAATAGCATTCAATA
TTTTTTTAATCCTAAATCAATCTGATTACTTCTTGAAAGGCCTTTACAATGTTCCCTGAT
AAATTGAACAATTAAAAAAAAGTTACTATCAGGGACATGAAAGCTTGCCTGGGAAACATT
CATCACCCTTTTTTAGAATGAATAATAGGAATGTCTGTTATGACCTTAAAATATATTTAA
GAGAGAGAAATACATTTTATAGAGTTATAAGGAGTCATTAATGAATTATAAAAAGGAAGA
TTATAAGATTTTTCTAAAAAATTCTTACTTGAAGACCCATTCTACTTTAGCAAGGAGAAA
GTAGAAAGAGTGTGAAGAAGATTCAATATAAATAAGGACCATCAAATAACATCAGTTACT
TGCTGCTTCTGCAGATGTATATATTAGAAACACCAGGCCAGACAGATTTCACTAAAACAA
GACAAACCTCTTTATCATACAGCCATGAAGGGCAAGCTATATGATGGAACCACTTAAAAC
TGACTTTATCACCCTAAGATAGACATACAACTGAATCAAAATGCAAATTATGCAATCAGT
GCTGCATTTTTAGACAGCACTGTTCAGAGGAGAGCTGCTCTATGTACAAAGAGGAAGTGG
CAGATCTGAAGTCTGTGAAACATTCCATGCATTTTGGAAACACATCCAGAGAATAATGCT
GTTAGTTATGATTCACATACTTAAGTAACTAAACATGTTGTACTTTATCCCCTTCAAGAT
CTTGTATATAACAAATTTTAGGAAAACCTTTTAATATTCTTCCTAACTTATATGTTACCA
AAATCAACCATTTTTGTTGTTGAATTCATTGGGAATATAAAATGGTAATATTTTACTGTG
TTGATTTAGACTTAGAGAAATACATCCAGGTTAGTTAGTTACTATATTTATCTAATAATA
CCAAAATTAAAAAGAGATATATCTGTCCCCTCTTGTAAGAACATAAGCATAAAGCAAAGA
ATATTTAAAAACATGATAACATCACATTTTCTGAAACTGCAAAGAAGATGGATAATCAGT
TGCTGCATGAGGAGACCACCAACAGTGAAACCTATTTTTGCCTCAGTTTCCTCACCAATA
CACAGGAGTATTAATAATACCTAATACACAGGCAGAGTACATCATGAAAAATGCTGGGCT
GGAAGAAGCACAAGCTGGAATCAAGATTGCCAGGAGAAATATCAATCATCTCAGATATGC
AGATGACACCACCATTATGGCAGAAAGTGAAGAGGAACTAAAAAGCCTCTTGATGAAAGT
GAAAGAAGAGAGTGAAAAAGTTGGCTTAAAGCTCAACATTCAGAAGACAAAGATCATGGC
ATCTGGTCCCCTCACTTGATGGGAAATAGATGGGGAAACAGTGGAAACAGCATCAGACTT
TATTTTTCTGGGCTCCAAAATCACTGCAGATGGTGACTGCAGCCATGAAATTACAAGATG
CTTGCTCCTTGGAGGAAAAGTTATGACCAACCTAGATAGCATACTGAAAAGCAGAGACAT
TACCTTGCCAACAAAGGTCCGTCTAGTCAAGGCTATGGTTTTTCCAGTGGTCATGTATGG
ATGTGAGAGTTGGACTGTGAAGAAAGCTGAGCACCAAAGAATTGATGCGTTTGAACTGTG
ATGTTGGAGAAGACTCTTGAGAGTCCCTTGGACTGCAACGAG
>85:102905830-102906507
AGTCTTCTCCAACACCACAGTTCAAAAGCATCAATGCTTCGGTGCTCAGCTTTCTTTATG
GTCCAACTCTCACATCCATACATGACCAGTGGAAAAACCATAGCCTTGACAACAGACCTT
TGTTGTAAAGTAACATCTCTGCTTTTTAATATGCTGTCTAGGTTGGTCATAACTTTTCTT
TCAAGGAGTAAGCGTTTTTTAATTTCATGGCTGCAGTCACCATCTGTGGTGTTGGAGAAG
ACTCTTGAGAGTCCTTTTGACTGCAAGGAGAGCCAACCAGTCCATCCCCAAAGGAAATCA
GTCCTGAATATTCATTGGAAGGACTAATGTTGAAGCTGAAGCTCCAACACTTTTGCCACC
TGATGTGAAGAACTGACTCATTTGAAAAGACCCTGATTTTGGTGATGGCAGGAAGAGAAG
GAGATGACATAGGATAAGATGGTTGGATGGCATCAACCCAATGGACATGAGTTTGAGTAA
ATTCCTGGAGTTGGTGATGGACAGGGAGGCCTGGCATCCTGTAGTCCATGGGGTCACAAA
GAGTCGGACGTGACTGTGCAACTGAACTGAACTGATTGAGCACTTTAAATGTGGTTAGTG
AGGAACTAAATCCTAATTTTGCTTGTTTTTAATTATGAATTCATTAAATAAAAATTTGAA
AAGATAAAAAAAAAAAAA
>66:40204838-40204956
ACATGTATACCTGTGGTGGATTCATTTTGATGTTTGGCAAAACTAATACAATTATGTAAA
GTTTAAAAATAAAATAAAATTAAAAAAAAAAAAAAAAAAAACCAAACAAGTATTAATTC
>66:39944171-39944287
AGACAGACTTCTTTTTTTTTTTTTTAATTTTCTTCCAGCAGCACCATCCTGGCGCTGCTG
GCTCCGCTCCATCAGCACAAGCCCCAAGCCACTGGAGCCGGAAGTTTCTCCCAGAGA
>66:39887168-39887606
GGTGGATGAAACTGGAGCCTATTGTACAGAGTGAAGTAAGCCAGAAGGAAAAACATAAAT
ACAGTATACTAACGCATATATATGGAATTTAGAAGGATGGTAACAATAACCTGGTGTACG
AGACAGCTGGAGAGACACTGATGTATAGGGCAGTCTTGTGGACTCTGTGGGAGAGGGAGA
GGGTGGGAGGATTTGGGAGAATGGCAATGAAACATATAAAATATCATGTAGGAAACGAGT
TGCCAGTCCAGGTTCGATGCATGATGCTGGATGCTTGGGGCTGGTGCACTGGGACGGCCC
AGAGGGATGGTGTGGGGAGGGAGGAGGGAGGAGGGTTCGGGATGGGGAGCGCATGTATAC
CTGTGGAGGATTCATTTTGATATTTGGCAAAACTAATACAATTATGTAAAGTTTAAAAAT
AAAATAAAATTGGAAGAAA
>957:209439-209657
TTTTTTTTTTTTGCATAATAGTTTTATTAAAGTATAAGAAAGAGAAAGTTTTTGACATAG
ACAACAGAAGGTGGCAGAAAGAATGCCCCCTCGCCAGTGTTAGCAATGGGGTTATATACT
TTTAATTAGTTATTACAGTGAATCAAAACAATATCCAAAGGTTGTAAAAACCTCACTAGA
TCCACTGCAATATTTTACATTGTAAGATAACACGATTGG
>85:103568543-103568657
TTTATTTATTTTTTCAGTTTTTTTTTTAATTTAATTTAATTTTATTTTTAAACTTTACAT
AATTGTATTAGTTTTGCCAAATATCAAAATGAATCCATCACAGGTATACATGTGC
>85:105139808-105139903
ATGGATGGAGGAGCCTGGTAGGCTGCAGTCCATGGGGTCGCGAAGAGTTGGACCCGGCTG
AGCGACTTCACTTTCACTTTTCACTTTCATGCATTG
>519:275799-278467
TTTAGGCATATTTCATTTTGAAAAGAAAAATCCTGTGATTCAATTCTTACCTAATCACTA
CATTCTTTCATTATTGTTATTATTATTACCATTGTCAAGAGAAAGGAACATCTCACATCT
TTTAACTGAAGGCTTTTCAATTTCTCTCCTTATCTATGCCTATCTGGGTGTTCTTCTTAA
CAGTGAATGGTAAATTTGTCCACCCAGTTGCTCGTGTCTGAAATCTGACTGCCATGCTTG
AAAATTCCATCTCCCTGTGATCACTTATTCACATCCAGTAAGTGATATTTCTACCTTCAA
AATATGTATTGAGTTTGTCCACTCTTCTCCATCTGCATTGCCATTGCCTTGGTCCAAGCC
ACTGTTGTGTCTTCTTGGACAACCGAAAAAAATGTCTCACTGGCCCCTCTGTTCACACTT
GCCTCTTCTCCAATCCAATCCTCAGCAGCTATGAGAGTGATAGTTTTTAAAAATATTTAC
TTATTTGGCTGTGCCAAGTCTTAGTTGCAACATGTAAGATCTTTTAGCTATGGCATGTGA
ACTCTTAGTTGCAACATGTGGGATCTAGACCCTGAACAGGGATCGAACCTGGGGCTGCCG
CACTGGGAGCTCAGAGTCTTAGTCACTGGACCACCAGGGAATTCCCAAGAGTAACAGATC
AAAGGGTATTTCTCTTAGTCCTTTGTTGTTGAACATCTGCAAGCCAGGCTTCAACAGTAC
GTGAACCATGAAATTCTGAATGTTCAAGCTGGATTTAGAAAAGGAAGAGGAACCAGAGAT
CAAATTGCCAATATCCTTTAGATCATCAAAAAAGCAAGAGAGTTCCAGAAAAACATCTAC
TTCTGCTTTACTGGCTACGCCAAAGCCTTTGTGTAGATCACAACGAACTGTGGAAAATTC
TTCAAGAGATGGGAATACCAGATCACCTGACCTGCCTTCTGAGAAATCTGTATGCAGGTC
AAGAAGCAATAGTTAGAACTGGACATGGAACAACAGACTGGTTCCAAATTGGGAAAGGAG
TACCTCAAGGCTGTATACTGTCATCCTACTTATTTAACTTATATGCAGCATGTGAAATGC
TGGATTGGATGAAGCACAAGCTGGAATCAAGATTGCTGGGAGAAATATAAATAACCTCAG
ATATGCAGATGACACTACTGTTATGGCAGAAAGTGAAGAAGAACTAAAGAGCCTCTTGAT
GAAAGTGAAAGAGGAGAGTGAAAAAATTGGCTTAAAACTCAACATTCAGAAAACTAATAT
CATGACATCCAGTTCCATCACTTCATGACAAATAGATGTGGAAACAAAGGAAACATTGAC
AGACTTTATTTTTTTGGGGCTCCAAAATCACTTCAGATGGTGACTGTAGCCACGAAATTA
AAAGACACTTGCTCCTTGGAAGAAAAGCTATGACCAACTTAGACAGCATATTAAAAAGCA
GAGACATTACTTTGCCAACAAAGGTCCATCTAGTCTAAGCTATGGTTTTTCCAGTAGTCA
TGCATGGATGTGAGAGTTGGACGATAAAGAAAGCTGAGCACTGAAGAGTTGATGCTCTTT
AACTATGGTGTTGGAGAAGACTCTTGAGAGTCCCTAGGACTGCAAGGAGACTGAACCAGT
CAATCCTAAAGGAAATCAGTCCTGAATATTCTTTGGAAGTACTGATGCTGAAGCTGAAAC
TCCAATATTTAGGCCACCTGATGCAAAGAAGTGACTCTTTGAAAAGACCCTGATGCTGGG
AAACATTGAAGGTGGGAGGAGAAGGGGACAACAGAAGATGAGATGGTTGGATGGCATCAC
CAACTTGATGGACATGAGTTTGAGTAAACTCCAGGAGTTGGTGATGGACAGGGAAGCCTG
GCATGCTGCAGTCCATGGGGTCGCAAAGGGTGGGACATGACTGAGCGACTGAACTGAACT
GATTATTGTTGTTGTTTAGTCACTAAGTTGTGTCCAACTCTTTTCAGTGACCCCATGAAC
TGTAGCCCACCAGACTCCTCTGTCCATTGGATTTTCTAGGCAAGAACACTGGAGTGGGTT
GCCATTTCCCCCTCTAATTGATCTTCCCAACCCAGGATTTTAACCCATGTCTCTTACCTC
TCCTGCATTGTCAGGTGGATTCTTTACCACTGAACCACCTGGGAAGCCCCACATACATGC
TCACTAGTACTCAAAAAATTAAATACAAGGATGAATGAATGAATTAATACATGACAAAAT
ATTTATCATGTATTTTTTCCTGATTATGTACACTACTGGTTTCCCTGATGACTCACAGAT
AAGGAATCTGCCTGCCAATGCAGGAGATGAGGGTTCAATCCCTGGGTTGGAAAGATCCCC
TGAAGAAGGAAATGGCAATCCAGTATTCTTGCCTGGGAAATTCCACAGACAGAGGAGTCT
GATGGGCTACAGTCACTAAGAGTCAGACATGACTTAGTGACTAAATAGCAACAACAAAAA
AACAATGTACATTAGAGAAAGTTTGGAGAGTACAGGGAAAAATAAGTAATTCATATTCTC
ACCACAGGAATATCTGTATTTCTACTATACAGATTTTGGAAAATATCCCTCCAGTTAGCT
GATGTCAAGAAATGACTTAGAAAAGCACCAATATGTTTCATTTGGTATAGAGTGGCCCTA
AGTAATCTCAGGCCCAACTACCAGGAGGG
>753:791001-791284
GGTGACTATGGAGGTGCTGAGAGGGTGGTGAGACTAGAGAGGGCATGGAAGCTCTGCACC
CTTCTTCACACCGAGCCCTGTGCATCTCTTCCACCTGGCTGTTTCTGAGTTATTAATATA
TCCTTTTATAATATACTGGCAATGGCAACCCACTCCAGTACTCTTGCCTGGAAAATCCCA
TGGACGGAGAAGCCTGGTGGGCTACAGTCCATGGGGTCGCTAGGAGTCGGACACGACTGA
GCGACTTCACTTTCACTTTTCATTTTCATGCATTGGAGAAAGAA
>85:105900158-105900235
TCTCCAGGCAAGAACACTGGAGTGGGTTGCCATTTCCTTCTCCAATGCATGAAAGTGGAA
AGTGAAAGTGAAGTCACT
>753:68321-68611
AGTCTTATGGACTCTGTGGGAGAGGGAGAGGGTGGGAAGATTTGGGAGAATGACATTGTA
ACATGTAAAATATCATGTAAGAAACGAGTTGCCAGTCCAGGTTCGATGCACGATACTGGA
TGCTTGGGGCTAGTGCACTGGGACGACCCAGAGGGATGGTATGGGGAGGGAGGAGGGAGG
AGGGTTCAGGATGGGGAACACATGTATACCTGTGGTGGATTCATTTTGATATTTGGCAAA
ACTAATACAATTATGTAAAGTTTAAAAATAAAATAAAATTTAAAAAAAAAA
>157:5285778-5286968
ACCCACCTCCCAGAATATTGGAAATAAAAGCAAAAATAAACAAATGGGACCTAATTAACC
TTAAAAGCTTCTGCACATCAAAGGAAACTATTAGCAAGGTGAAAAGACAGCCTTCAGAAT
GGGAGAAAATAATAGCAAATGAAGCAACCGACAAACAACTAATCTCAAAAATATACAAGC
AACTCCTACAGCTCAACTCCAGAAAAATAAACGACCCAATCAAAAAATGGGCCAAAGAAC
TAAATAGACATTTTTCCAAAAAAGACATACAGATGGCTAACAAACACATGAAAAGATGCT
CAACATCACTCATTATCAGAGAAATGCAAATCAAAACCACTATGAGGTACCATTTCACAC
CAGTCAGAATGGCTGCGATCCAAAAGTCTACAATAATAAATGCTGGAGAGGGTGTGGAGA
AAAGGGAACCCTCTTACACTGTTGGTGGGAATGCAAACTAGTACAGCCACTATGGAGAAC
AGTGTGGAGATTCCTTAAAAAACTGGAAATAGAACTGCCTTATGATCCAGCAATCCCACT
GCTGGGCATACACACTGAGGAAACCAGAAGGGAAAGAGACACGTGTACCCCAATGTTCAT
CGCAGCACTGTTTATAATAGCCAAGACATGGAAGCAACCTAGATGTCCATCAGCGGATGA
ATGGATAGGAAAGCTGTGGTACATATACACAATGGAGTATTACTCAGCCATTAAAAAGAA
TACATTTGAATCAGTTCTAATGAGGTGGATGAAACTGGAGCCTATTGTACAGAGTGAAGT
AAGCCAGAAGGAAAAACATAAATACAGTATACTAACGCATATATATGGAATTTAGAAAGA
TGGTAACAATAACCTGGTGTACGAGACAGCTAAAGAGACACTGATGTATAGAACAGTCTT
ATGGACTCTGTGGGAGAGGGAGAGGGTGGGAAGATTTGGGAGAATGGCAATGAAACATAT
AAAATATCATGTAGGAAACGAGTTGCCAGTCCAGGTTCGATGCATGATGCTGGATGCTTG
GGGCTGGTGCACTGGGACGGCCCAGAGGGATGGTATGGGGAGGGAGGAGGGAGGAGGGTT
CGGGATGGGGAGCGCATGTATACCTGTGGAGGATTCATTTTGATATTTGGCAAAACTAAT
ACAATTATGTAAAGTTTAAAAATAAAATAAAATTGGAAGAAAAAAAAAAAA
>157:5250996-5252488
CGGGTGTACACATGTTCCCCATCCTGAACCCTGCTCCCACCTCCCTCCCCATACCATCCC
TCTGGGTCAATTTTTTAAGAAGGAATAATGCTGGGTAGTTTCAGTTTCCCATTTTTGAAA
AGTAAACCCTGCAATGATTTGATTTAATATATATTAACATTGCACAACCTACATGTATTT
CTTTTTTTAATAATTGAAGTATAGTTGAGTTACATATTATGTTCGTTTCAGGTGTACATC
ATACTGATTCAGTATTTTTATATATTATACTTCATTGAAACTCATTACAAAATAATGACT
ATGTTTCCCTGTGTTGTGTAATATATCCTTGTTTGCGTATTTATTTTATACATAGTATTT
TTTACCTCTTAATCCTCTACCCCATCTTGCCTCTCCCTCCTTCTGTCTCCCCACTGGTAA
CCACTAGTTTGTTCTGTGTCTGTGAATCTGTGTCTGTTTTGTTATATTCATTTTGTTTGT
TTGCTAATGTATGTATATATGTTTCATTTTGAGGCCAGGCTGATGAGGCTGAGAGCACCT
CCGTCCAGTCTCTCCCTTTTTCATTTTCTCTAATAGATTTATTTTCAGTCTGGAATCCTT
AGAAATAGATCCGGTGTCTTTGCTTCTTGACCTATAGATCTCAAGTGTGATTGTTGGGGA
AATGACAGTTTAGAAATGAGCAAAGCAAATGTACCCTGTGCTGTCTGAGGAGGGATATGA
ACTTGCTCAGGACCACTCGCTGTTTCCCAGGTGGGTCATAAATGTTCTCTCCTTGGCCTC
CTGGTGATCTAGTCTCTGGTCTCCTCCTACTCCACCCCTCCTTTCGTTCCTTCCCTTGGT
ACTTGGACTTGGAGTTGAGCAATTCCCATTCCTCAGTTCATTGGACTCTCTTATCAATAG
TTTGTGCAAGTTCTCTTTTTTGTTTTATAAAATTATTTTCCTCTTAATCCATACTCATTC
TCCTTCCCCCCAAGACATCCATTCAAATGTGTTTGATGTAAATGTGATGATGTGTGATTC
CCTATAAAATATGAAGTCTTTGTGTCTGTTTATATATGTTACTGTGTTATAGCTCTCATT
CTTTCTTGCCTTTTCCCCTCAATACATTTAAAATGTCTATTTGTGTGTATAGCTGGTTCA
TTGCTTCTAATTCTGGGCAGTTATTATGGTATAAAGTCATTATGGTGAATTTATACTTCT
CCATTATTCTAGAGCTCCTGCTCCCACCATTCTCCAAATCTGAATCCAGATCATATTGAC
TTCTTTAGTTTCCTCTAAAGCAGCAGAAGTCTTTGCATCTCCTGTTTGGCCCCCATGCCT
ATCACCTGCATAACACCTATTGTTATATTGAATATATTATTTATATTTCTTTAAAATATC
ATTTAGTTTGAGAAGCCATTCCTGATATCCCCTCCAGAGTATGCTTAGGGTCCTGTTCTT
CACTCAGTTCAGTTCAGTTCAGTTGCTCAGTCATGCCTGACTCTTTGCGACCC
>157:4846272-4846338
GTGCAACTTCACTTTCACTTTTCACTTTCATGCATTGGAGAAGGAAATGGCAACCCACTC
CAGTGTT
>85:107938693-107939920
AACATACATCACAGCAGGATCCTCTATGACCCACCTCCCAGAATATTGGAAATAAAAGCA
AAAATAAACAAATGGGACCTAATTAACCTTAAAAGCTTCTGCACATCAAAGGAAACTATT
AGCAAGGTGAAAAGACAGCCTTCAGAATGGGAGAAAATAATAGCAAATGAAGCAACCGAC
AAACAACTAATCTCAAAAATATACAAGCAACTCCTACAGCTCAACTCCAGAAAAATAAAC
GACCCAATCAAAAAATGGGCCAAAGAACTAAATAGACATTTCTCCAAAAAAGACATACAG
ATGGCTAACAAACACATGAAAAGATGCTCAACATCACTCATTATCAGAGAAATGCAAATC
AAAACCACTATGAGGTACCATTTCACACCAGTCAGAATGGCTGCGATCCAAAAGTCTACA
AATAATAAATGCTGGAGAGGGTGTGGAGAAAAGGGAACCCTCTTACACTGTTGGTGGGAA
TGCAAACTAGTACAGCCACTATGGAGAACAGTGTGGAGATTCCTTAAAAAACTGGAAATA
GAACTGCCTTATGATCCAGCAACCCCACTGCTGGGCATACACACTGAGAAAACCAGAAGG
GAAAGAGACACGTGTACCCCAATGTTCATCGCAGCACTGTTTATAATAGCCAAGACATGG
AAGCAACCTAGATGTCCATCAGCAGATGAATGGATAAGAAAGCTGTGGTACATATGCACA
ATGGAGTATTACTCAGCCATTAAAAAGAATACATTTGAATCAATTCTAATGAGGTGGATG
AAACTGGAGCCTATTATACAGAGTGAAGTAAGCCAGAAGGAAAAACATAAATACAGTATT
CTAACGCATATATATGGAATTTAGAAAGATGGTAACAATAACCCTGTGTACGAGACAGCA
AAAGAGACACTGATGTATAGAACAGTCTTATGGACTCTGTGGGAGAGGGAGAGGGTGGGA
AGATTTGGGAGAATGACATTGTAACATGTAAAATATCATGTAAGAAACGAGTTGCCAGTC
CAGGTTCGATGCACGATACTGGATGCTTGGGGCTAGTGCACTGGGACGACCCAGAGGGAT
GGTATGGGGAGGGAGGAGGGAGGAGGGTTCAGGATGGGGAACACATGTATACCTGTGGTG
GATTCATTTTGATATTTGGCAAAACTAATACAATTATGTAAAGTTTAAAAATAAAATAAA
ATTAAAAAACAAACAAACAAACAAAAAA
>3839:146220-149305
TCTAGAGAAGCTTACTGTCATATAAAATTTGCTTTTTGATTTTTCTTTATATTTTTGTCT
ATTTACTCTTTTATATCCTTATGGTAAAAGCAAAGATAGAAACCTGTGTAGGTAGATAAG
GATAATTTATTGAGAATGAAATTTGTTATTTTCCCCTGCTCCTTCCTATAAAACTGCAAA
ACTGTGGAGTCTTGCCAAAAAAAAATTGATAATTATTATTTATTGTCAGAGTGGTTTAAA
AGTAGGTAAATTGTTGTATGTTTTTATAATGTTGTTGACTGTAAGTATAGGAATCATTAA
TTATGTGCTTTTTTTGTTTTCCTCTGTATTTCACTCATTGTTTGATGAGGAAGGATATGG
ATTATATATTTATAAATCTGGTTTTTAAAAGGTCATTGTGTGCTCAGTTGCTCAGTCATG
TCCGACTCTTTGTGGCATCATGGACTGTAGCCTGCCAGGCTCTTCTGCCCATGGAATTTT
TCAGGCAAGAATACTGGAGAGGGGTGCCGTTTCCTTCTCGAGGGTATCTTCCTGACCCAC
AGATTGAACCCACGTCTCTTGTGTCTCTTGGATGGCAGGTGAATCCTTTACCAATAGTGC
CACTTGGAATTACATTTGTTTTATTTCATGGAATCAGTGCTTAATATTTGAGTTGACATT
TGTGTGAGGTATAAAATAATGGTCCAATTTCACTCCTTTTCATGCGGCTGATTTTCCCAA
TATGACTTCTAGAAGACACTGTCCTTTTCCTATTGTGTATTCATGACTCTTTTGTCATAA
ATTAATTGACTATATACATGTGGGTTTGTTTGGGGGCTCTCTGTTTTGTTCTGTTATCTA
TATGTCTGTTTTTATGCCAGTAACAAACTGCTTTGATGACTGTAGCATTGTAATCAGTTC
AGTTCAGTCTCTTAGTCATGTCTGACTCTTTGCAGCCCCATGGACTGCAGCATGCCAGGC
CTCCCTGTCCATCACCAACTCGCAGAGTTTACCCAACTCATGTCCATTGAGTCAGTGATG
CCATCCAACCATCTCATCCTCTGTCGTCCCCTTTTTCTCCTGCCTTCAATCTTTCCCAGC
ATCAGGGTCTTTTCCAGTGAGTCAGCTCTTCGCATCAGGTGGCCAAAGTATTGGAGTTTC
AGCTTCAGCATCAGTCCTTCCAATGAATCTTCAGGACTGATTCCTTTAGGATGGACTGGT
TGGCTCTCCTTGCAGTCCAAGGGACTCTCAAGAGTCTTCTCCAATACCACAGTTCAAAAG
CATCATTTCTTCGGCACTCAGCTTTCTTTATAGTCCAACTCTCACATCCGTACATGACTA
ATGGAACAACCAAAGCTTGGGCTGGATGGACCTTTGTTGGCAAAGTAATATCTCTTCTTT
TTAATATGCTGTTTAGGTTGATCTTAACTTTTCTTCCAAGGAGCAAGCGTCTTCTAATTT
CATGCCTGCAGTCATCATCTGCAGTGATTTAAGAGCTCCCAAAAATAAAGTGTCACTGTT
TCCATTGTTTCCCCATCTATTTGCCATGACGTGATGGGACTAGGTGCCATGATCTTAGTT
TTCTGAATGTTGAGCTTTAAGCCAAGTTTTACACTCTCCCCTTTCACTTTCATCAAGAGG
CTCTTTAGTTCTTCTTTACTTTCTGCTATAAGGGTGGTGTCATCTGCATATCTGAGGTTA
CTGATATTTCTCCCAGCAATCTTGATTCCAGCTTGTGCTTCCTCCAGCCCAGCATTCCTC
ATGATGTACTCTGCATATAAGTTAAATAAGCAGGGTGACAATATACAGTCTTGACGTACT
CCTTTTCCTATTTGGAACCAGTCTGTTGTTCCATGTCCAGTTCTAACTGTTGTTTCTTTT
TTTTGTTTGTTTGTTTGTTTTTTAATTTTATTTTATTTTTAAACTTTACATAATTGTATT
AGTTTTGCCAAATATCAAAATGAATCCACCACAGGTATACATGTGTTCCCCATCCTGAAC
CCTCCTCCCTCCACCCTCCCCATACCATCCCTCTGGGTCGTCCCAGTGCACTAGCCCCAA
GCATCCAGTATCGTGCATCGAACCTGGACTGGCAACTCGTTTCTTACATGATATTTTACA
TGTTACAATGTCATTCTCCCAAATCTTCCCACCCTCTCCCTCTCCCACAGAGTCCATAAG
ACTGTTCTATACATCAGTGTCTCTTTTGCTGTCTCGTACACAGGGTTATTGTTACCATCT
TTCTAAATTCCATATATATGCGTTAGAATACTGTATTTATGTTTTTCCTTCTGGCTTACT
TCACTCTGTATAATAGGCTCCAGTTTCATCCACCTCATTAGAATTGATTCAAATGTATTC
TTTTTAATGGCTGAGTAATACTCCATTGTGCATATGTACCACAGCTTTCTTATCCATTCA
TCTGCTGATGGACATCTAGGTTGCTTCCATGTCTTGGCTATTATAAACAGTGCTGCGATG
AACATTGGGGTACACGTGTCTCTTTCCCTTCTGGTTTCCTCAGTGTGTATGCCCAGCAGT
GGGGTTGCTGGATCATAAGGCAGTTCTATTTCCAGTTTTTTAAGGAATCTCCACACTGTT
CTCCATAGTGGCTGTACTAGTTTGCATTCCCACCAACAGTGTAAGAGGGTTCCCTTTTCT
CCACACCCTCTCCAGCATTTATTATTTGTAGACTTTTGGATCGCAGCCATTCTGACTGGT
GTGAAATGGTACCTCATAGTGGTTTTGATTTGCATTTCTCTGATAATGAGTGATGTTGAG
CATCTTTTCATGTGTTTGTTAGCCATCTGTATGTCTTTTTTGGAGAAATGTCTATTTAGT
TCTTTGGCCCATTTTTTGATTGGGTCGTTTATTTTTCTGGAGTTGAGCTGTAGGAGTTGC
TTGTATATTTTTGAGATTAGTTGTTTGTCGGTTGCTTCATTTGCTATTATTTTCTCCCAT
TCTGAAGGCTGTCTTTTCACCTTGCTAATAGTTTCCTTTGATGTGCAGAAGCTTTTAAGG
TTAATTAGGTCCCATTTGTTTATTTTTGCTTTTATTTCCAATATTCTGGGAGGTGGGTCA
TAGAGGATCCTGCTGTGATGTATGTT
>3839:135924-137460
ATTATTGTGTTACTTTCTATTTTTCACTTAAGTTCTGTCATTGTTTCATATATTTAAGTA
TTCTATTATTAAGTATGTATGTATGTTTAGGACTATTGTACCTTTCTAGTGAATTGCCCC
TTTTATTATTACATAATGTCTTTGCCTCTTGTGACATTTTTTCACTTAAAGGAAATTTTG
TCTGATATAAATAGGTCCACCCCTACTCTCTTTTGAATACTTTTTGCATGGAATATTTTT
TCCATCCATTCACTTTAAGCTGATTTTTGTCTTTACACCTAAAGTAAGTCTCTTGTAGGC
AGCATGTAAGTGTGTGTAAAGTGTATTAGTTTCTCAGTTGTGTTCAACTCTTTTTGACCC
CATGGACTGTAGCCCGCCAGGCTCCTCTGTCTTTGGAAATCTCCAAGCAGGAATACTTGA
GTAAGTAGCCATTCCTTTCTCCTGACAAAAGACACCGATTCTTTGTTTTCCTTGATCAAG
TCTGCTGTTGAGCTCCTCTAGTGAATTTTTTCAGTGTAATTATTGTATTCCTCAGTTCCA
GCATTTCTATTTTTTTCCTTTTCTATAATCTCTATCTCTTTGTTGGTATTTTCATTTTAT
TCATTTTTCTGATTTCATTTAGTTGGACATCTGTGTATATCACTGATCTTCTTTAAGACA
GTTAAATTCTTGTTAGGTAACTCAGATCTCCCTTTGTTTTGGATTGGTTTCTGTAGGTTT
ATTTTGTTACTTTGATTGGGTTGTGATTGCTCCTTTTTTCATGTGCTTCATAATATTTTA
CTGAGTTTTATATATTTGAAAAAACTGCTACATCATCTGGTCTTTAGGGACTGGCTTTGT
ACAGGGGAATACCTTTACCAAACAGTCCAACTACAGATTTTGGGGACCTCTGGAACTTTT
TCTGTATGTTGTACCTTCTCTAGACTTGTGCATGTAATTATCCATTTGAAGGTTGCTGAC
TTTTCTTTTTCTGGAGCTTTTTATCTCTTGCTTTTTGCTATGTGTCTGTAGTAATTCAGG
TTCTCTGGTGCTCAGGCAACAAGCAGTCCCACTCTCCTTTGTTGTCAGTAGCCCCCAAGG
ATCCAAAGTATGCCTACTTCACATCAGCAGTCTGAATCAGGCAAGTCATATATACCTTTC
CTTTAGGCAAGTATCTGAAAATCTGGTACAATGGATCCTTGTTTCAGCTTTCTCTCTCCT
TCCCAAGGTAGAAATTTCGAGTTAGGCACTTTATTGTGGTTGTTTTGAGATATGTTGACC
ACTTTTTGCTGTACTACAAGTCCTCTGGTTCTCCAGCAAGCCACTGCCCCTCCCTTGCTT
TCAGCAGCCTTCAGTCATCCAAACTATGGTGCTTTCATTAGCATTCAAAATCAGCAAAGA
CAGAAACCAACCCTTGAGTAGCCCTTTGAAAAAATGGAGTGCTGGCTGCATGTCCCATTT
TTCTCTGCTCCCACCCTCCAAAGGAGAATCACCAGCCAGTCTGAGCTGTGCCAGCTTTGT
TGGGGAAGGATTATGGGTAAAGTGATGGCACTTTTTA
>85:108324176-108325141
ATTTTTTTTTTTTTTTTTTCTTCCAATTTTATTTTATTTTTAAACTTTACATAATTGTAT
TAGTTTTGCCAAATATCAAAATGAATCCTCCACAGGTATACATGCGCTCCCCATCCCGAA
CCCTCCTCCCTCCTCCCTCCCCATACCATCCCTCTGGGCCGTCCCAGTGCACCAGCCCCA
AGCATCCAGCATCATGCATCGAACCTGGACTGGCAACTCGTTTCCTACATGATATTTTAT
ATGTTTCATTGCCATTCTCCCAAATCTTCCCACCCTCTCCCTCTCCCACAGAGTCCATAA
GACTGTTCTATACATCAGTGTCTCTTTAGCTGTCTCGTACACCAGGTTATTGTTACCATC
TTTCTAAATTCCATATATATGCGTTAGTATACTGTATTTATGTTTTTCCTTCTGGCTTAC
TTCACTCTGTACAATAGGCTCCAGTTTCATCCACCTCATTAGAACTGATTCAAATGTATT
CTTTTTAATGGCTGAGTAATACTCCATTGTGTATATGTACCACAGCTTTCCTATCCATTC
ATCCGCTGATGGACATCTAGGTTGCTTCCATGTCTTGGCTATTATAAACAGTGCTGCGAT
GAACATTGGGGTACACGTGTCTCTTTCCCTTCTGGTTTCCTCAGTGTGTATGCCCAGCAG
TGGGATTGCTGGATCATAAGGCAGTTCTATTTCCAGTTTTTTAAGGAATCTCCACACTGT
TCTCCATAGTGGCTGTACTAAATATACAAGCAACTCCTACAGCTCAACTCCAGAAAAATA
AACGACCCAATCAAAAAATGGGCCAAAGAACTAAATAGACATTTCTCCAAAAAAGACATA
CAGATGGCTAACAAACACATGAAAAGATGCTCAACATCACTCATTATCAGAGAAATGCAA
ATCAAAACCACTATGAGGTACCATTTCACACCAGTCAGAATGGCTGCGATCCAAAAGTCT
ACAAAT
>769:1558920-1559164
AGTAACATGTAAAATATCATGTAAGAAACGAGTTGCCAGTCCAGGTTCGATCCACGATAC
TGGATGCTTGGGGCTAGTGCACTGGGACGACCCAGAGGGATGGTATGGGGAGGGAGGAGG
GAGGAGGGTTCAGGATGGGGAACACATGTATACCTGTGGTGGATTCATTTTGATATTTGT
CAAAACTAATACAATTATGTAAAGTTTAAAAATAAAATAAAATTAAAAAAAAAAAAAAAA
AAAAA
>85:110266111-110267909
AGAGAATCAAAGAGGACACTAATAGATGGAGAAATATACCATGTTCATGGATTGGAAGAA
TCAATATAGTGAAAATGAGTATACTACCCAAAGCAATTTATAGATTCAACGCAATCCCTA
TCAAGCTACCAACAGTATTCTTCACAGAGCTAGAACAAATAATTTCACAATTTGTATGGA
AATACAAAAAACCTCGAATAGCCAAAGCGATCTTGAGAAAGAAAAATGGAACTGGAGGAA
TCAACCTACCTGACTTCAGGCTCTACTACAAAGCCACAGTTATCAAGACAGTATGGTACT
GGCACAAAGACAGAAATATAGATCAATGGAACAAAATAGAAAGCCCAGAGATAAATCCAC
GCACATATGGACACCTTATCTTTGACAAAGGAGGCAAGAATATACAGTGGATTAAAGACA
ATCTCTTTAACAAGTGGTGCTGGGAAATCTGGTCAACCACTTGTAAAAGAATGAAACTAG
AACACTTTCTAACACCATATACAAAAATAAACTCAAAATGGATTAAAGATCTCAACGTAA
GACCAGAAACTATAAAACTCCTAGAGGAGAACATAGGCAAAACACTCTCTGACATACATC
ACAGCAGGATCCTCTATGACCCACCTCCCAGAATATTGGAAATAAAAGCAAAAATAAACA
AATGGGACCTAATTAAACTTAAAAGCTTCTGCACATCAAAGGAAACTATTAGCAAGGTGA
AAAGACAGCCTTCAGAATGGGAGAAAATAATAGCAAATGAAGCAACCGACAAACAACTAA
TCTCAAAAATATACAAGCAATTCCTACAGCTCAACTCCAGAAAAATAAATGACCCAATCA
AAAAATGGGCCAAAGATCTAAATAGACATTTCTCCAAAGAAGACATACAGATGGCTAACA
AACACATGAAAAGATGCTCAACATCACTCATTATCAGAGAAATGCAAATCAAAACCACTA
TGAGGTACCATTTCACACCAGTCAGAAAGGCTGCGATCCAAAAGTCTACAAATAATAAAT
GCTGGAGAGGGTGTGGAGAAAAGGGAACCCTCTTACACTGTTGGTGGGAATGCAAACTAG
TACAGCCACTATGGAGAACAGTGTGGAGATTCCTTAAAAAACTGGAAATAGAACTGCCTT
ATGATCCAGCAATCCCACTGCTGGGCATACACACTGAGGAAAGCAGAAGGGAAAGAGACA
CGTGTACCCCAATGTTCATCGCAGCACTGTTTATAATAGCCAGGACATGGAAGCAACCTA
GATGTCCATCAGCAGATGAATGGATAAGAAAGCAGTGGTACATATACACAATGGAGTATT
ACTCAGCCATTAAAAAGAATACATTTGAATCAGTTCTAATGATATGGATGAAACTGGAGC
CTATTATACAGAGTGAAGTAAGCCAGAAGGAAAAACATAAATACAGTATACTAACGCATA
TATATGGAATTTAGAAAGATGGTAACGATAACCCTGTATATGAGACAGCAAAAGAGACAC
TGATGTATAGAACAGTCTTATGGACTCTGTGGGAGAGGGAGAGGGTGGGAAGATTTGGGA
GAATGGCATTGAAACATGTGAAATGTCATGTATGAAGCGAGATGCCAGTCCAGGTTCAGT
GCACGATGCTGGATGCTTGGGGCTGGTGCGCTGGGACGGCCCAGGGGGATGGTATGGGGA
GGGGGGAGGGAGGAGGGTTCAGGATGGGGAGCACGTGTATACCTGAAATTTAAAAAAATA
AAATAAAATAAAATAAATAATAACTTTTATTGGGGTAAAAAAAAAAAAAAAAAAAAAAA
>66:32628692-32629321
GAGGCTATGAAAATGCATTATTGGTTTTTTTAGAAATTATTTTTTTTTAGTTCTGATTTG
GTTGGATAAGATTTCATTATGAACTCATCTGGGTCCCAGGCTCTAATGCTTGATTGAAAT
AGAAGAAAATATATTGGTTTTTGAAAATCAGTGTATCATGACTTGAACTGCTATACATTC
TTCCACACAATATTCAGAGCGATGAATACTTTGTACATTTAGACATTCTTATTTTATTAT
TGTAAAAGAAAAATATACTGAATTTACAGAAAGCAAGTATTCTCCTAATTAACAAAGTTT
GAAATATTACCTCTACTGACTAAAATTCCAATAGATTTTGATAAAATAACCAGAAAAATG
CTTCTCATTTTTTCACATCTTAAAATCCAGCCCCTTCCTTTTTATTGTAAGAGGTTTTTA
TTTTTGGGGGTTTTGTAAGGTACTTTCTGTTAGAATCTTTATGAAAACAGTGAGATGCTT
GTTTGAATTTGGTGGTGTGTAATATTTTTCAGCTCATATGAAAATGGAAAACTAGGACCT
GAACTATTACCTATAACATTGCCAAAGTCTGAAGAAAAGCTAAAAGTTGATAAATAGAGA
TTTATTGATTTGTGTATAAAAAAAAAAAAA
>66:32426453-32428695
TTTGTTAATTTGATTAATATGTGTCTTGGGGTGTTTCTCCTTGGGTTTATCCTGTTTGGG
ACTCTCTGGGTTTCTTGGACTTGGGTGATTATTTCCTTCCCCATTTTAGGGAAGTTTTCA
ACTATTATCTCCTCAAGTATTTTCTCATGATCTTTCTTTTTGTCTTCTTCTTCTGGAACC
CCTATGATTCGAATGTTGTAGCGTTTAATATTGTCCTGGAGGTCTCTGAGATTGTCCTCA
TTTAATTCGTTTTTCTTTTATCCTCTCTGATTCATTTATTTCTACCATTCTATCTTCTAA
TTCACTAATCCTATCTTCTGCCTCTGTTATTCTACTATTTGTTGGCTCCAGAGTGTTTTT
AATTTCACTTATTGCATTATTCATTATATATTGACTCTTTTTTATTTCTTCTAGGTCCTT
GTTAAACCTTTCTTGCATCTTCTCAATCCTTGTCTCCAGGCTATTTATCTGTGATTCCAT
TTTAGTTTCAAGATTTTGGATCAATTTCACTATCATTATTTGGAATTCTTTATCAGGTAG
ATTCCCTATCTCTTCCTCTTTTGTTTGGTTTGGTGGGCATTTATCCTGTTCCTTTATCTG
CTGGGTATTCCTCTGTCTCTTCATCTTGTTTAAATTGCTGAGTTTGGGAGTCCTTTCTGT
ATTCTGGCAGTTTGTGGAGTTCTCTTTATTGTGGCATTTCCTTGCTGTGTGTGGGTTTGT
ACAGGTGGCTTGTCAAGGTTTCCTGGTTAGGGAAGCTTGTGTCGGTATTCTGGTGGGTGG
AGCTGTATTTCTTCTCTTTGTTCAGTCGCGCTGTGGGGAGGGAGGGAGGGATGCTGCAAA
CACATGACACTGGCGTTCGCTCGCAGTGCCTCAGCCACACTGGGTCTGCCCCCGCTCACG
GCACGTGTAGCCTCCCTGCCCACACTGCTCGGGCTCTAGGTTGTTCTGCCGGGAACAATC
CGAGGCTGGCCCTGGGTTGCATGCACCTCCCAGGTCCAAGCCGCTCAGGTTCAGGCACTC
GGGAGTCCTCAGAGGCGCAGACTCAGTTGGGCCTGCATTTTGTGCTCTTCCCAGGTCCGA
GCAGCTCAGGTGATGAGGTGTTTGGCGAGCGCCAATGCTGCGACTTATCGCCTCCCCGCC
ACTCGGTTATCTGGGTGTAAAACCGGCGCACCTTCTCAGGCAGATGTTGACCGTCCAGAC
CCCCAATAAGTTTTAGTTAGCAAAGAAGCCAGTTTTATAGATAATGTCTCTCTGGGGCTG
CGATTGCCCCCTTCCGGCTCTGGCTGCCTGTCACCGGAGGGGGAAGGTCTGCAGCCGGCT
ATCTCTGTTTAGTCCTTTGTTCCGTGTGCGGGCTGGCGGTGTCTTAGGTTAGGGCTGGCT
TTTCGCATGGTAGATATCCCACAGTCTGGTTTGCTAGCCCAAATTATTTCGCTCAGATAG
TGCTCAGGGTATTCAGGACAGATTCTTACTCTCAGTGATGCAGCCCGCGTCGCGCCTCCC
TGCCCAGCCCCCGCTTGCTAATGGCGGATGCAGGCGTCTGCGCTGTTTCTCCGCTGGGGG
AGTTACCGTAGGGCTCGCAATGTGCGAGTTTTAATTGTTTATTTATTTTTTCTCCCTGTT
ATGTTACCCTCTATGCTTCCAAAGCTCGGCACGGATTCGGCAGTGAGAAGGTTTCCTGGT
GTTTGGAAACTTCTCTCTTTTTAAGACTCCCTTCCCGGGACGGAACTCCGTCCCTCCCTC
TTTTGTCTCTTTTATTGTCTTTAGTATTTTTTCCTACCTCCTTTCGAAGAGTTGGGTTGC
TTTTCTAGGTGCCTGATGTTCTCTGCCGGCATTCAGAAGTTGTTTTGTGGAATTTACTCC
ACGTTTAAATGCTCTTTTGATGAATTTGTGGGGGATAAAATGTTTTCCCCGTCCTACTCC
TCCGCCATCTTGGCGCCTCCCCCTGAAGTTAAGAATTTCTATCTGTTTTACTAGTGCTAT
GTTCCCCATCTGTTGTTGCTGTTTAGTTGCTATTTGTGTTCGACTCTTGCGACTCCCTGG
ACTGTAGCCCACCAAGCTCCTCTGTCCATGGGATTTCCCAGGCAAAAACACTTGAGTGGG
TTGCCATTTCCTTCTCCAGAGGATCTTCCCAGATCAGGGATCAATCCTGCACTGGCAGGT
GAATTCTTTACCATTGAGCCACTTGGGAAGCCCATATACCTGCCAGTAAACACTCTATAA
ATAATAAATCAAAAGACAAATTA
>85:111017791-111017935
CTTGGTATGGGGAGGGAGGAGGGAGGAGGGTTCGGGATGGGGAACACATGTATACCTGTG
GCGGATTCATTTTGATATTTGGCAAAACTAATACAATTATGTAAAGTTTAAAAATAAAAT
AAAATTAGAGGAAAAAAAAATAAAT
>157:1099181-1102646
TGCCGGGGACCAGCCCCGGCTGATCCAGGGTATTCGAAGGAGAGACGGCGTAGGCGAAGA
TCAGGAAACAATTGCTTAATTAAATGTTAATTAAGGATATAAAGAGTAATAGAATGAGGA
TAGCTCAGTAAAATTCAGTGAAGAAAAGAGGCTGAAATAAGGATAGCTCAGTGAGGAAAT
TCAGTGGAGAAAAGAGGCTGAAATAAGGATAGCTCAGTGAGGAAATTTAGTGCAGAAAAG
AGGCTGAATAATTCAGCCAGAAGGTAAGAGAAAGAACGACATGGTGAGACCAAGTTTCGG
TGAACAAGGCCCGCACTTTATTTTTCAAAGTAGTTTTTATACCTTAAGTTATGCACAGAG
GATAATGGGGGAAGGGGTAGAGTCTTGCAGCAAACCAGGCTTTCTTCCTGCAAACTTATC
ATATGCAAAAGCTTAGGTGATTTGCATCATCTTCTGGCCCGGAGGCCTGTTAACATTTTA
AGACCTTTTCTTCAGAAAACTTATTTTTCTCTAAAGGTGATTGGTCAGGAGCCACCCTCC
AAAAGCATTAGATACAGTTGCATTCCTACAGCGCAAAGGTGTGGTGGGCTACAACAAGAA
AAAGAATTAACTCAAGGGTCCCAGGTTACAAACATTAAAGCTACTATTTACACCAATTAT
ATTAACCAATACACTGCCAGGGACACAGCAGGTAAGGGATATGGAAACTTAGCAGCAAAC
ATTGGCCCAACAAGTGAAAATCCCTTCACCAATACAATTTCTAATCAATCTTTTAACTAC
TCAAAAGAATCTGTGTTTAGACAGTTTAGAACATCTCCTGCCTCTCACAGTTGGGAGGCT
CTGAACAATCACATGAGGCCGGAAAAACCTATTCAGGCAGGCTAGAGGATTTCCAAAGGA
GTTTGTAGGTTAAACACTGTCACACCCAGGAATTATTAACTGGAGCTGTAAGCTAACTTT
TTTCAGAGAGGTAGTGGGGGACAGCCCCCCGTAAAGTCAGAGGTGTAGGTGAAAGCACAA
AGCAGAAAGTAGGCAGATTCTGGTTTTGGGGGTATATGCTCGAGAATTTCCAGGGGGACT
CCTGAAGCTCGATCCCGCCTTTGCGTATGCCGAGCCTCCTTCCTCATGACCTTTGTCATG
GGCGGAGTTCCTCACGCTGGCTACCGGCAGTGATAGAATTCCAGTTGAGCTATTCCAGAT
CCTGAAAAGTGCTGCACTCAATATGCAATATGCACTCAATATGCAATATGCCGGCTCCCG
GCATCTCCCCCTTTTTTATTTCTTAAAACAGCCAGATGCAGTTCAGTCGCGAGCTTTTGA
ATGTTCTGCCGAAGAATCCTGACAATACAAGGAAGAATGATTATGAGAAGCAGAACTAAA
GATATTAGACAGAATGTTTTTTCCAGAAATAAAAGTTAGAGAAGGTGAGAAAAAAGTCAT
TAGCTGCTCCAGCGGTGGTAAAATCCAGTCGACAGTGTTCCAGGGTCTGTATTTGATTAT
GAAATTTCCCTAAGTCCAGGCCAATGTCAGAGCTGTTCCAAACACCTGAGATACGATTTT
TGATTTTTTCCCATTCATAATCTGTCTCGTTTACCTTTAAAGGTGTCACGCATATCCACC
AGTAATCAGCGTGGCAAGACAGAGCCATTTTCACTTTTAAAGCCTGTAACTCAGTCCCAA
TATGCATTATTGCCTCTTTTAAGGCGTCTACTCTCATCTCTAATTTCTTATCTATAGCTT
CCTGTGTTGCTAGAGTTAAAGAAACACTTTTAGACATGGTATCAACATATTGGGCAGTAT
GCACTTGTTGAGTCAATGATATTGCTGCCACAGTAACAGAAGTAATTGCTGCTATTAAAG
CTGATATTCCTAAAATAAGTACCCACAAATTGTCATGATCACATTAAATCTTGTAGTTGT
TGTAACACAGCAAGACTATAGTTAACATGTCAATAAGTGGTTACATCATAAGATAAGGTG
GACGTTGTAACACTACAAAGGAGCAAACATTATATTGAGGGTTTAAACAAGATGAGAGTA
TGCATTGTTCACAAGTCACTACATTGGGTCCACCAGTGAAAGTCACATGTACATTAAGTT
TTCCAGAATCATTGGTAAAGAGAAAAACATAAGGAGAGGGTAGACAAGCCAAAACAGAAT
AAGTAGAATTATTTTCTGGTTGGAGTTCGCACTGCAGCAGCCCCGTCGGTCGTGCCAGGA
CCTCGATGTTTATCTTGCCTCCCCTTCTGGCGGGCTTCTCTTTTGTGATCGAAGCAATGG
GGGAACTGGATGTCTGGGGGTCTGCAACATGGCGAATCAACCTGTCTTGGATCTAAATTG
GAGAATCTGCATCCTGTGGAAAAATACAAGCACATCCTCGACCGCTAGTTAATAATGGGT
CAGGACCCTTCCATTGTCCTGAGAGGAGGTCCTTCCATTTGACTAATGGTTTTGCATTTA
ATTGCTCCAGGCACCAATGACGAAGCATTGCAGTAGTCCAGCCAGATCAGTATTTAGAAT
ATTTATTACGAAAAGAGCATGTTGCAAGATTTGATGGGGAGAACTATACTTAAACTCCCC
TTCTTTTAGTTTTTGAATTTGGATTTTTAATGTTTGATGCTCTCTTTCAACAATGGCCTG
TCCCTGGGGATTATAAGAGATGCCTGTATTATGTTTAATTTGAAACTTTATACAAAATTC
CTGAAAAGACTTAGACGCAGGAGCATTGTCAGTTTTCAGAGCTTTTAGCAGGCTCAAATA
TGAAAAACAAGTAAAGTGATGTTGTATTACATCTTTAATTGCTTCCCCTGTATGAGCAGT
TGCAATAATAAAATGAGAAAAGGTGTCTACCGTTAAAGAACAGAGGACAGTTTTCCAAAT
GAAGAAACATGAGTTAGATCCATTTGCCAGAGTACATTGGGCTTAAGACCGCGAGGATTA
ACTCTCATAGGTAGACTATTATAAACAGTGGGGCAGCGTAAGCAAGAACGCACTATCTCT
CGAGCAGTCTCTCTGGGAATTTGGAATTGATATCTTAAAGCAGTAGCATTTTGATGATGA
AGTGAGTGAGAGGCTCTGGCCTCCTCAATCACAGTAGCCACTGTATTTCTGGTTAACAAG
TCAGCCAAATCATTAAAGGCATTTAAAGGGCCGGGCAATCTGGAATGAGCCCGAATGTGT
CCAATGAAAAATATTTTATTTCTTTTCCAAATTTGTTGCTGTAATTTAGTTAACAAATGA
AATATGGTAGTTTTATTTTCAGACAAAACCGCAGTTTTAATATGTGGAAACAACCTGACA
ATATACTGAGAATCAGAATAAAGGTTAAATTCCTCATCTGCAAACATAGGAAAAGCCTCT
ATGACTGCTGTTATTTCAGCGCTTTGAGATGAAGTTTCCCGTGTTTCTAAAACTTTTTGG
TGATTTTTAGTAACTATGCAATATGCAATATGCCGGCTCCCGGCAG
>157:1031901-1032647
TGTTGGTGGGAATGCAACCTAGTACAGCCACTATGGAGAACAGTGTGGAGATTCCTTAAA
AAACTGGAAATAGAACTGCCTTATGATCCAGCAATCCCACTGCTAGGCATACACACTGAG
GAAACCAGAAGGGAAAGAGACACGTGTACCCCAATGTTCATCGCAGCACTGTTTATAATA
GCCAGGACATGGAAGCAACCTAGATGTCCATCAGCAGATGAATGGATAAGAAAGCTGTGG
TACATATACACAATGGAGTATTACTCAGCCATTAAAAAGAATACATTTGAATCAGTTCTA
ATGAGGTGGATGAAACTGGAGCCTATTATACAGAGTGAAGTAAGCCAGAAGGAAAAACAT
AAATACAGTATACTAACGCATGTATATGGAATTTAGAAAGATGGTAACAATAACTCTGTA
TACGAGACAGCAAAAGAGACACTGATGTATAGAACAGTCTTATGGACTCTGTGGGAGAGG
GAGAGGGTGGGAAGATTTGGGAGAATGGCATTGAAACATGTAAAATATCATGTAGGAAAC
GAGTTGCCAGTCCAGGTTCGATGCACGATGCTGGATGCTTGGGGCTGGTGCACTGGACGG
CCCAGAGGGATGGTATGGGGAGGGAGGAGGGAGGAGGGTTCGGGATGGGGAACACATGTA
TACCTGTGGCGGATTCATTATGATATTTGACAAAACTAATACAATTATGTAAAGTTTAAA
AATAAAATAAAATTAGAAAAAAAAAAA
>157:547444-548682
ACACTCTCCGACATACATCACAGCAGGATCCTCTATGACCCACCTCCCAGAATATTGGAA
[truncated: 7,936,718 more chars]
