# Supplementary material for: Advancing the Indian cattle pangenome: characterizing non-reference sequences in Bos indicus
Source: J Anim Sci Biotechnol. 2025 Feb 7;16:21. doi: 10.1186/s40104-024-01133-1 (PMC11804092; doi:10.1186/s40104-024-01133-1)
Supplement: Supplementary file 4 — Additional file 4: Minigraph pipeline fasta file. [file 40104_2024_1133_MOESM4_ESM.fa]

>157_LGP02_17311_17390
ATGTATATGTCTGGGAGGATGTGGACCCATATGTTTCTTACATCTCCTGCGTTGGCCCGCAGGTCCTTTACCACACCAA
>157_LGP02_2111040_2111791
GACATTTATTATCCTTTAAGAAGTAAACATGGGTTCATTCATGGCAGTAACTACTGGTTGTGCACTTGTTCTGTGCCTGCCTTGCACTGTGCTAGACTCCAGAGAATGAGGCTCCAAGCCCGGAGGAGATGGTTTTATGATTGACTGCTGTGGCTCCTTCTTCATACCCAGTCCTCTACACGTATACCCACTTTGTTTTCAAATGACTGTTTCTCTTCCCAAGATGTCTCATCAGTCTGCTCCTTTCCATTCCCAGCTTCAACCATAGTGCAGGGCCTCAGTTATCTCTGATTGTCTCATTGTAGTAGCAACCTAGGGGGTTATCTCTGCCCCTGGTTTCTTCCCTATCCAAGCTAGTATCTCCATTTCCAAACACAGATCATGGACTCATAAAATGTTCTAGCCACCTTATTTGTTTGCTCAAAACACATAAATAACTTACTGTGTCTATAGAGTTATGCCCAGACTACTTTCCATAGCACATGATTATTTATCATCTTCTGCAGACTATCCTGCAGCCATTGGAACTCCTCAAACTTTAGGCATCTTTCTGCTCCTGTGTGTGTACAGGCTGTGCTCTGCCTGGGCTGGTGTGGTATGAAACTGGCATGTGCTTTAAGGCGCAGTTCAAGTCACCTCTCCTAGAAGTCTTCCTCAACTCTTTCAGGTCAGAGCATGTGCTCTTTCTACATTTTCATAGCACATTATGTGCATCTGTCTTAGGCTTTTGTTGCGTTCTGCTCTGCAGTTA
>157_LGP02_2115231_2115321
TGTCTATGTATTAGCCCATGCATATACACTTGTCTATGTATTGGCCCATTCATATACACTTGTCTGTGTATTGGCCCATGCATATACACT
>157_LGP02_2207473_2207588
GAAGTGAAGTAGGTGTGTAGTGGGGTTTCACTTTTTAAATTTATATTTCTCTAATTCTAAATGATATTGAATATGTTTTTATGTACTTATCTGCCATTGGTATCTCTTCTTTGGT
>157_LGP02_2255555_2255664
GGAACTGAATCCACCAAAACTCACCTGGGAGCTCTGTCCTCCCATAGGACCACATCTGATCCTCTGAAAATACATAGAAGTAAATAACTTCAAAGAAGGCAGGAAGTTT
>157_LGP02_3048375_3048435
ATATATATATATATCCTAATAGAATATACATTGATAGTAATAAGGTATATATATATACAC
>157_LGP02_3109378_3109580
TAAAATATTGGCTATATTCCACATGTTTTATTAAGGAATGTTTATACAAATTTCATTTAACCCCAAAATATACTAATGAGATTAAATTTTATTCAAATATTTCTGGACTTTTTAACCTATTTATCAACCTTAGATAAACACATATAATGAGATTAGGTGCTTTTTTAATTCTATTTTATTTTTATAAAAATTTATTGAAGTA
>157_LGP02_3433475_3433547
AAGCCAACTTTTTCACTCTCTTTTCCTTTAATCAAGAGGCTCTTTAGTTCGTCTTCACTTTCTGCTATAAGG
>157_LGP02_4074270_4074410
TTTTTTTTTTAATTTTTTAAAATTAATTTTATTTTATTTTTAAACTTTACATAATTGTATTAGTTTTGATATTTGATCAAATATCATTTTGATATTTGGCAAAACTAATACAATTATGTAGAGCCATAGTCTTTAATACT
>157_LGP02_5250995_5252487
CGGGTGTACACATGTTCCCCATCCTGAACCCTGCTCCCACCTCCCTCCCCATACCATCCCTCTGGGTCAATTTTTTAAGAAGGAATAATGCTGGGTAGTTTCAGTTTCCCATTTTTGAAAAGTAAACCCTGCAATGATTTGATTTAATATATATTAACATTGCACAACCTACATGTATTTCTTTTTTTAATAATTGAAGTATAGTTGAGTTACATATTATGTTCGTTTCAGGTGTACATCATACTGATTCAGTATTTTTATATATTATACTTCATTGAAACTCATTACAAAATAATGACTATGTTTCCCTGTGTTGTGTAATATATCCTTGTTTGCGTATTTATTTTATACATAGTATTTTTTACCTCTTAATCCTCTACCCCATCTTGCCTCTCCCTCCTTCTGTCTCCCCACTGGTAACCACTAGTTTGTTCTGTGTCTGTGAATCTGTGTCTGTTTTGTTATATTCATTTTGTTTGTTTGCTAATGTATGTATATATGTTTCATTTTGAGGCCAGGCTGATGAGGCTGAGAGCACCTCCGTCCAGTCTCTCCCTTTTTCATTTTCTCTAATAGATTTATTTTCAGTCTGGAATCCTTAGAAATAGATCCGGTGTCTTTGCTTCTTGACCTATAGATCTCAAGTGTGATTGTTGGGGAAATGACAGTTTAGAAATGAGCAAAGCAAATGTACCCTGTGCTGTCTGAGGAGGGATATGAACTTGCTCAGGACCACTCGCTGTTTCCCAGGTGGGTCATAAATGTTCTCTCCTTGGCCTCCTGGTGATCTAGTCTCTGGTCTCCTCCTACTCCACCCCTCCTTTCGTTCCTTCCCTTGGTACTTGGACTTGGAGTTGAGCAATTCCCATTCCTCAGTTCATTGGACTCTCTTATCAATAGTTTGTGCAAGTTCTCTTTTTTGTTTTATAAAATTATTTTCCTCTTAATCCATACTCATTCTCCTTCCCCCCAAGACATCCATTCAAATGTGTTTGATGTAAATGTGATGATGTGTGATTCCCTATAAAATATGAAGTCTTTGTGTCTGTTTATATATGTTACTGTGTTATAGCTCTCATTCTTTCTTGCCTTTTCCCCTCAATACATTTAAAATGTCTATTTGTGTGTATAGCTGGTTCATTGCTTCTAATTCTGGGCAGTTATTATGGTATAAAGTCATTATGGTGAATTTATACTTCTCCATTATTCTAGAGCTCCTGCTCCCACCATTCTCCAAATCTGAATCCAGATCATATTGACTTCTTTAGTTTCCTCTAAAGCAGCAGAAGTCTTTGCATCTCCTGTTTGGCCCCCATGCCTATCACCTGCATAACACCTATTGTTATATTGAATATATTATTTATATTTCTTTAAAATATCATTTAGTTTGAGAAGCCATTCCTGATATCCCCTCCAGAGTATGCTTAGGGTCCTGTTCTTCACTCAGTTCAGTTCAGTTCAGTTGCTCAGTCATGCCTGACTCTTTGCGACC
>157_LGP02_5707685_5707776
ACACATACACACACACACTCACACACACACTCACACACACACACACACACACACTCACACACTCACACACACACTCACACACACACACACA
>157_LGP02_6025745_6025819
GTTGAAATTAGACTACTAGAATTAGACTACTAGAATTAGTCTAGAATTAGTCTAGAATTAGACTACTAGAATTA
>157_LGP02_6306185_6306241
CTGTGAATCTAAAACTGTTCTAAAATTAAAAGTTTATTTTTAAAAATTCTATTTAT
>158_LGP02_1585733_1585806
CAGTACTGTACGGTTTTCAACAAACTAGTGAATATAACAAAACAGAGGCGGACTCAGAGATAGAAGAATAAAC
>158_LGP02_1685924_1685985
CTCCCAAAATAGTGATTCCATGTTTGACATAGCTTCCAAGAAATATACTACGTTGTCATTT
>158_LGP02_2491623_2491687
TTGTTATGGAATATGATTCATTTTCTTTATAGAGTTGCTCTCCCCCTAATTCTATAATTACATG
>158_LGP02_2651910_2652004
TGATTGCTTTGCAATCCAAGGGGCTCTCAAGAGTCTTCTCCAACACCACAGTTTGAAAACGTCAATTCTTTGAAAACGTCAATATATTAAAGAA
>158_LGP02_2668103_2668173
TATTTGGCAAAACTAATACAATTTGTAAAGTTTAAAAATAAAATAAAATTAAAAAAAAAAGAAGCAACAA
>158_LGP02_4030092_4030168
AGAAGGATGATATATATATATATATATATATATATATATATATAATATATATATATATTTTTTTTTTGGTATCTAG
>158_LGP02_4606761_4606820
AGTTTACAATGTTGTGTTAGTTTCAGGCGTACAACAAAGTGATTCCATTATACATATGC
>158_LGP02_4851970_4852053
TATATATATATTAATATATATATTATATAAATATAATAAATATAAATATATATATATATAAATAAATATAAAATAATATATAT
>158_LGP02_5250204_5250292
AATGTAAAGTTTAAAAATAAAATAAAATTAAAAAAAAAAAAAAGAACAGATTTTGGACACAGTGAAAAAAAAAATAAATATTGATAGG
>158_LGP02_5288862_5288936
TTCACTTTCACACACTAGTAAAGTAATGCTCAAAATTCTCCAAGCCAGGCTTCAATAGTACATGAACCATGAAC
>158_LGP02_5970739_5970807
AAGCCATTGTCCTCCAATTAAAAATAAAGACATTTTTTAAAAATCAAAAAAAAAAAAAATAAATAAAA
>158_LGP02_6966417_6966489
ATATCATAGATATTTTAGTACCTTAGTACATCTTCTCATTATAGTTGACTATAATGACTAAATGAATAAAAT
>158_LGP02_7675529_7675615
CAATGATTTTAATAATAACGAATAATAAAAAATAATAATAATAATAATAAATAAAAATTTTAATAATAATTTAATATAATTAAAAT
>158_LGP02_8889632_8889715
AACCTGCTGCCAATGCAGGAGACATAAGAGATGCAGGTCTGATCTCTGAGTTGGGAAGATCCCTTGGAGGAGGGCATGACAAT
>158_LGP02_10100791_10100842
ATTTTATACAATACAATACAATATTTTATACAAAACAATACAAATAAAAGC
>201_LGP02_540703_540781
TGGATACTTTCACTTTTGATTCACAATGTTGTGTTAGTTTCTGCTGTCCAGTTCAGTTCAGTTGCTCAGTCATGTCCG
>201_LGP02_1444122_1444234
GAGGTTTTAAGAGGTTAAGATGACAATACTCCCCAATTTGACTTTGTTAAGTCATGCGAAAGAAATTAAAGAAGATCTAATAGATATAAAGATTTCTCATGTTCATAGATTA
>201_LGP02_1580983_1581087
TGCATTGCCCAGCCTGGCCGTGAGATGCAGTCAGTACATTCATGGAGCAAAAGGCCCGTCTTGTATCTGTAACGAGAGGCGGATTCTGCGCTAATTATTCTGGC
>201_LGP02_2503464_2503533
ATATTTGAAAGAATACCAAAATGGAAATCAATATTATCAAATTAATCTTTGATAATAAATCACATGTTA
>201_LGP02_2590675_2590785
CCCCACATCCTCCAGTTAGGCTACAAGTCAGTATCATGTTATGGAAAATCAGAAAGGATAAGACTGCTGACAGGAGCAGCTGCGCCCAGAGTTCAGGTCTGTGGGGAGCT
>201_LGP02_3026239_3026331
GGAGCCTTCAGCTTTTGAAAAAAAAAAAAAAAAAAATAAAAAATAAAAATTAAAAAAGGATTTTAAAAAAGGGGGGGGGGGGGGGGGGGGGG
>201_LGP02_3059155_3059220
ATATATATAAATAAATATATATAAATAAATATATATATATAAATATATAAATATAAATATATATA
>201_LGP02_5042602_5042708
TTTTATTTATTTTTTTTTTTTTTGTTTTTGTTTTTCCTGGAGTTTCTTTTTTTTTTTTTTTTTCCCTAATTTTATTTTATTTTTAAACTTTACATAATTGTATTAG
>202_LGP02_104394_104453
GGCAAAACTCAGTAGGACGAAGGAACTAGGGGGAAAAACAGAAATGTTAGTAGGACTGG
>202_LGP02_1033294_1033353
GGATATAATAAGAGGGCTATTTTGATGGTTGGGGCGTCTGAAGGAGAAAGAATCTAAAG
>202_LGP02_1410299_1410359
ACGCACGGGGGAGAGAGAGAGAGAGAGAGAAAGAGAGAGAGAGAGAAAGAGAGAGAGAGC
>202_LGP02_1568012_1568086
TTTCCAGCCCAGGGGTGGCTGTAGCTTTCCTGTCCCGCTGGTCCCTGGCTGCCTCGCCATGCCCTCACTTGGCC
>202_LGP02_1810528_1810604
AAAAAGAGTAAAGATCCCACATGCCGAGACTCAGCACAGCCAAATAAATAAATTAAAATACATTTTTTTTTTTTTA
>202_LGP02_1816759_1816816
AGCATCCATTCTCGGTAGCAACTAATAGAGCCAGCCCCAGCTTCATCACCTTCTGCC
>202_LGP02_2504836_2504902
GTGATGCTGAGATGAGGGAGATGAAAGAGCCAACAGAGGGTTACCAAATCCCAGAGAGCCTACCTT
>203_LGP02_153287_153349
CATTTATAAATAAAATAAAATTTAAAAAAAAAAAAAAAAAAAAAAAAAAAAAAACTCCCAGC
>203_LGP02_333362_333477
TGAATTAACATCATATGGCCTCAGGGTAAAGTAGGGTCATGTGAGGACTACATAATAAATGAATCCAGACCAGACTCTGGCTCACAGTGGATTTACTAGGTCTGAGAGCACAGCC
>203_LGP02_839875_839931
TATCATGGATACCTTGGAGGAGGAAATGGCAACCCTCTCTAGTATTGCCTGGGAAA
>203_LGP02_962454_962527
TCACCAACTCCCGGAGTTTACCCAAACCTATGTCCATCGAGTCGGTGATGCCATCCAGCCATCTCGTCCTCTG
>203_LGP02_2586816_2587411
AATGGAGGTGAGGGACTCTGTCACCAATCCCTCCCAGCTTTAGTAGTTTCTAGAAGTATATAACATGCTTTATTGCTTGCTGTGCAGAAAGGAACATGCAGAGTATATCAGAGTTTCTTCTTTGTCTGAATCTCCCTTGCAGGCTTTCTCTCTTTCTCTTAAAATCATAGCTGTAATTTTAAAAGTCTTTACTCAAAACTCTCATGCTTGTTATACAGAAAGGTTAGAAAATAGAGACAAATGAAAATAATAAAAACTATGCATAATCTCACCACTCTTGGATAACTACTGTTAACAGTGTGGTATATATTCCCTCTGACATTTTTTTTAGACATTTAAAAACACACACACACCCCCTTTCGTTATGTCAGTGTGTCTTGAAGTTGATTAAGTTTGAGAAACCATCACTGCTAGATGTTCAGGACACACCCAGAGTCTGGAGGGGAAACAGGAAGATCCTCTGCTTCTTTTTGGGATTATGTGTCAATCCATCCAGGTTTGCCTCTGATGGACTTTCTCTGGCCTCCTTGCCTCCCTTTTTTCTGTTCTTTAAAATTCCATTTTAAAAATTTTATTAAAGTATAGGTTCTGTATA
>203_LGP02_2721863_2722040
TTTACAGTGATGATGGTGCAGTAATTGTGCCTGCATCAGATATGTGTGTGTGTCATACTGTGTGGCTCCACGCTTATAAATACCCCTAAATCCCCTTTAGGTTCACAAGTTCACAGTGGATGTTGAACACCTATTAGATATTTAAGAGCATCATAAAAAGACTATTTCTGGAGGGTT
>203_LGP02_3071893_3072023
TGGATTAAGCTATATCTCTTATATTATTTATATATATATATATATAATCTTATATATATATATATATTATATAATCTTATATATATATATATATTATATTATCTTATATATATATTAAGCTATATATATA
>203_LGP02_3319433_3319539
AGAAGGCTCCTATATGACAGATCACAGGAGCCTACTTCATTGCAGTATTCCCCAGTTGTCTCCCAATTTTAGACTCTTCCTATTACCAGTGCCACCAGGGATAGTC
>203_LGP02_3906533_3906614
TAAGAAAAATATTAGTATAAATTAGTCCTGTGTAACAACAGTGTTTTGGACTGTTATCAGAAATATTTAAATTTGTTTTGG
>203_LGP02_3961607_3961734
ACTGATTTTTATTTGTATTTTGAACTCTAACATAATTCCTTTAGGGAAAAATCATTGTTTTTACTTTCTTTTCTTTGTTCTTTTAATAGATTAGTCATTATTTACTATGTTGTTTTATCTATTTCAC
>203_LGP02_5131422_5131536
GAGGTTCCACCCCGGAGGCACAAGCTCCCAGTTCCACCCCGGAAACAGAGGGCGGAGAGGGGAGAGGGGAGGGGGAAATAAAGTGGTTAAAAAAAAAAAAAAGAAAGAAAACCT
>203_LGP02_5433169_5433239
TCCTGCATTGCAGGCATATTCTTTACCATCTGAGCCACAAGGAAAACTGGTGGCATCTAAATGCAGTGGT
>203_LGP02_5958150_5958261
TTTCCAGTTAAACAAAGAAGGGAAGGCTGGGAAGTTGTTGTTGTTGAGTTGCCAAGTCATGCCCTACTGTTTGCAACCCCAGGGACTACAGCACACCAGGCTTCCCTGTCT
>203_LGP02_6323943_6323996
TGTCTTTTGATTGATATTATGATATTATTGATTGATATTGATTATCAATTGAT
>203_LGP02_6944130_6944524
CTTCCTTTTGTGACTGGCTTGTTTTCCTTAGTAAAATTTCCATAATCTGCTTCCTTTTTACTTCTGAATCACATTGCATTGTATTATACACCACATTTTGTTTTCTATCCATCCACAGATAGACATTTGGGTCTCTTCAAACTCTTGGCTATATGAATAATGCAGCTTTGAAAGTGGATATACAGTTATCTCTTGAAGACCTTGATTTCAAGTTTTTTGGTTATACACAGTGAAGAGTAAAATTGCTGGATCAAATGAAAATTCTCTATTTCATTATTTGGGAAATAGCCATTCTCTTTCCATAGAGACTGCACCAGTCTACAGTCACACCAGTAGTATGTGAGAGTTCTACTTTTTTACATTGTCACTGACGTATTATTATTATTTTTTAATA
>204_LGP02_483100_483154
TGAATGTTGAGCTTTTTTTTTTTTTTTTTTTTGAATCAGTTCTAATGAGGTGGA
>204_LGP02_800366_800472
CCAGAAATAATGAAGAGAGGGAGCCAAAGCAAAAAAAAAAAAAAAAACTAAACTAAAAACACCCAATTGTGAATGTGACTGGTAATGGAAGTAAAGTTTGATGCTA
>204_LGP02_1086007_1086073
CATTTAATGCCAAGGTGAGAAATCCTGCTTATACTTAATTTTTTTAAATTAATGATTATAAAATGA
>204_LGP02_1244369_1244458
TTATATATATATATAATATATATTTTATATATTATATATAAATAAAAATATATATTTACCAATATATATAAAATATATATAATATAAAA
>204_LGP02_1718642_1718693
TAAAACATATGAACTGTTTGTATGTGTATGCTGCTGCTGCGAAGCATATAC
>204_LGP02_1892116_1892278
TGAAATTATCTACAGCAGTTCTTTCTACCTAGTACCTTGTGTTCAGCTATCAAGACAAAAATTATGAAAGAACTGCTGTAGATAGCCATTTAGTAATGTGGTGATAAGATCTGCGGGGAGAGAAAGTGTTCTATACCCCTATAACTAGGTCTTAAAAAAAAA
>204_LGP02_2106051_2106134
TTGTATCAGTGAAGATTTTAAAGGTCCACTGATCTGAAGCATCCTGAGAGCATCTCATTGTTAGATAAGAACCTTGGGTTCTG
>204_LGP02_2245401_2245485
CTTGGGAGAAAATTGACACAGGCATATTAACATTCCCACAATAATAATTGTTAATAGTGAACACTCTAGTTCCAAGAGAACCTA
>204_LGP02_2606451_2606528
ATGAGTGTTTATTTAATGAGTATTAAATTTTTAATTTAATTTAAGTATTTAAATTTATTAAATGAGTATTTATTTAA
>204_LGP02_3141015_3141086
ATATATTTGGCAAAACTAATACAATATTGTAAAGTTTAAAAATAAAATAAAAGTTAAAAAAATAAAATAAA
>204_LGP02_3911593_3911732
ATTGTGATTATTTATTGTGATTTATTATTTATTTGTGATTTATTATTTATTTGTGATTTATTATTTATTTATTATGATTTATTATTATTATTTATTGTGATTATAGTAATATTGTGATATTACTCTTATTTGTGATTGT
>204_LGP02_4011017_4011167
TACTCTAGATTTTTAATTTTAGCTTTTTGGTATTTGTTATCAATTTTGTACCTATATTTTCTTTATAATTTTTGTGACTTTTTTTTTCTTTTTCTCTCTTTCTTTTCCTTCCTCTTTTCTTTAACATAGTATTTTTGAAATTCCAAACTT
>204_LGP02_4276361_4276431
TGGAAGAATAAAAAAAAAAAAAAAAAAAAAAAAACAATAAAAAGATAAAGAAGTTTAGAAGGAAAGAATG
>204_LGP02_4276431_4276498
TAATCACCTCTTAAGCCAGAAATCTAGAGGAGTGAATCAAAATGTCCTAATGTACTGGTTAATGACA
>204_LGP02_4437654_4437799
TTTTAATTGCCTTTGTAATAATTTGCCAGAAAAAGTGATCATTCTCTGTAAGTCTTGATACTAGAGAACTCTACAACAATAGCCAAATCATAGCTTACTAAGCATACTTATTATGTTTCCCAAAATAAAAATAACAGGGAAAAAT
>204_LGP02_4894894_4894953
TAATAAAACTAATACAATTATGTAAAGTTTAAAAATAAAATAAAATTAGGAAAAAAAAA
>204_LGP02_5427592_5427669
AAGATATATATATAAAGATATATATATAAAGATATATATATAAAGAGATATAATATGTATATTATATATAGATATTT
>204_LGP02_5790045_5790105
GACAACAATAGTGATGCCATGTCACTATGTAATCTATGTACCTAGGGAGCAAACAGTTCA
>204_LGP02_5828318_5828374
GACATGACTGAAAGGGGTCTTTCAGTCTTTGTGACCCCTAGGGTCACAAAGAGTCA
>204_LGP02_6670479_6670582
AGGAGGTGATGACCAAACCATCCTCAACCAAAAGAAATGCAAGAAGGCAACGTGGTTGTCTGAGGAGGCCTTATAAAGAGCTGAGTAAAAAGGAGAAGCAAAA
>205_LGP02_1570374_1570451
CAGTCCATTCTTTTTTTTTTTTATTTATTTTTAAACTTTACATAATTGTATTAGTTTTGCCAAATGTCAAAATGAAT
>205_LGP02_1962311_1962444
ATATTTTATTATATATATATATTAATATTATATATTATATTAATATTAATATTAATATTAATTAATTAATTAATTAATTAATTAATATTAATATTAATATTAATATTATATAATATATATTAATATATATATT
>205_LGP02_2516899_2516959
TTTTTTTTTTTTTTTTTTTTTTTTTTTTTTTTTTTTTTTTTTTTTTGCCTATGTATTTCT
>205_LGP02_3755427_3755489
AGTTAGTACAATAATAGTTGTACAATAGTTGTACAATTGTACAATAGTTAGTACAATACTGT
>205_LGP02_3784974_3785050
TACATATTATACATATATATATGTATATGTATATACATATTATACAAATACATATTATACATATTATAATACAAAA
>205_LGP02_4109134_4109219
GCATTGGCAGGCTGATTCTTTACCACTTAGCCACCTGGGAACCTTATATATATATATATAACTTGAGGAGTAAAGAAGATATATC
>205_LGP02_4306277_4306400
AAATGTGAGAATGCCTTCTTGGAAAAGCTGTATGTCAGGACCATATATGTATGTTCTGTTTGTGGGCTTGAAGGCAGGTGGGATCAAGTGTTCTGGGGGGATCCCAGTGTGCACTAAAGCCTT
>205_LGP02_5862296_5862578
ATTACCTGCCCAAGACCCCACAGTTAGCAACCATCCAGGAGGGCTGACCCCAGAGCCACCACTCTTTTCTGTTGCTCCTCTGCTGTTCTCAAGCCCAACAATTTCTAAGATGTCCTTGGGAAGCAGGTGAAAGAAGCCACCTTAGGCATTGTGAGATATAGGAGAGAAATCAACAACTCTGACTAAAACTCACAATCTCTCCAAGACCACAAGCTTCACCCAAGTATGAAGAGACACGTGTACCCCAATGTTCATCGCAGCACTGTTTATAATAGCCAGGAC
>205_LGP02_5863354_5863427
TTCAGTTACATGAAAGGATTCCTCTTCCCCATCACAGACTCTTCCAAAAGCAAACCAACAAAAGATGCAAGAC
>205_LGP02_6401953_6402358
GGGCTTCAACCTGATAGTCTTGGTCTCAAGCCCCCTCTGTGTCACACTAGTTTGTAACCTTGGGCAAATGACTCAACGCCCTTGAGTCTCGTTCCTCGTGACTACTAAGGGGCTCCTAATACGGACTCCCGAGTTGTCATGAAGATGAAAAGACGCGATGGAGGTAGCGGACCAAGCACAGAGTCAGTGCTCGGTAACGGGAAACCTCTCCAGCTTCCGCTTCCATTTGTTATTCTGACTCTAAATTCGGCACTCTCAGCACCACACCCCCCTAAGGCACTAGTCTATACAGTTCTCAGTATCCTCTCCCACATCTATTTCTGGTAAGGAGCTTTGCACCCCATTCTGCAACTACCTACTCATTGGGAGGATTTTCAAATTGGAATGTGCACCAAGCTTGTGCGC
>205_LGP02_6537225_6537329
TCTTTTTTTTTTTTTTTTTATATTTTTTAACCCATCCCCTTTTTTCCATATTTTAAAATTTTTTAATTTTTTTTTTAATTATTTTCCTTTTTTTCTTTTTTTTT
>219_LGP02_1301148_1301237
AAATTATATACATATTATATATATATATACACATATTATATATATATACATATATATATATATACAAATTATATATATATTTGAAGGCA
>219_LGP02_1307353_1307431
TTACTGTCTGAGCCACCAGGGAAACCCAAGAATATTGGAGTGGGTAGCCTATCCCTTCTACAGGGGATCTTCCCAACT
>219_LGP02_2785606_2785669
GTCAAAACTAATACAATTATGTAAAGTTTAAAAATAAAATAAAATTTAAAAAAAAAAAAAAAA
>220_LGP02_862617_862672
ATTTTTTTTTTCCTCTAATTTTATTTTATTTTTAAACTTTACATAATTGTATTAG
>220_LGP02_1418577_1418709
ATACCTATATACATACATTGTCTCTTTCTCTTTCTCTCTCTGTCTCTCTCTCTCTGTTTCTCTCTCTCTCTCTCTCTCTCTCTCTCTATATATATATATATATATATATATATATATATATATATATATATT
>220_LGP02_1609693_1609768
TTTTTTTTTTTTTTTAATTTTATTTTATTTTTAAACTTTACATAATTGTATTAGTTTTGCACTGAAGCTTTTGAG
>220_LGP02_1865693_1865752
GACCCCAAGGACTGTAGCCTAACAGCTTCCTCTATCTATGGAATCTTGCAGGCAAGACT
>220_LGP02_4557412_4557480
ATGAGTCAGTCAGCCTGGCATTTAGCATGTTGTACTCTGTACATGGTGTACTCTGTGTATTCCAGCAC
>220_LGP02_4794368_4794499
TTCACACTCTTTGTGTCTTATTTATGTGTTCTTTGACTAACCTAAGGTTAATAAGATTTTTCTGTATTTTTTTTTTTTGTGTGTGTGTGTGTCTGTTTGTCCTTATATTTAGATCTATGAATGCTGCTGAC
>220_LGP02_5014546_5014613
TTCAGATTGTCCTATTGCTCCTAGTTCCAGTACTGTAAATTTTTTTAATTGAAATATAGTTGATTTA
>221_LGP02_1084814_1084957
CTTCTCCCAGCCGCCGCCCCTGGCCGTGGGCGTGGGGTTGGTCCTCCCTGCCGTGGCCCCTGACCTCGGACATGAGGTAGCTCCTCCCGGCTGCCGCCCCTGGCCTCAGACGTGGGATAACTCCTCTTGTCCACCACCCTTCG
>221_LGP02_1392712_1392773
TGAGGCTGGCTGTAGGCATATAGTACTTTACAAATTGGGGGTCAGGGTACACCCATGAATT
>221_LGP02_1711505_1711702
GAAAACAAAATTATTGTTTTTAAATATTTAAATATATTTTTTATAAATATATATATATTTATAAATATATATATATAAATTTATATATGTATTTAATTATATATATATATATAATTTATATATATTATAAATAAATATATATTTAAATATATTTAAATAAATAATTTAAATAAATTTTAAATATTTAAATATATTGT
>221_LGP02_3056574_3056627
TCCCAGTCTTCTCACAGCTCCCAGTCTTCTCCCAGTCTCACAGCTCCCAGTCT
>222_LGP02_1080598_1081437
TGTGCTTACAGAGATACAGTAGAATCTTCCAGTTCCACATGTAAGTGGCTTGGAAGTGGCAATTTCATTTGAACAAATAAAAAACTGAACAAATTGAAAAGTAAACAACATATTTTGGATCCAAAAGAGAGGTAGGGATATAGGACAAATTGTTTTCCTCAATATTGGAGAGATAGACATGTGAACATAGGAAGTCACAGCAGGCATATACAAGGGGAAGTCATCAAGGGAACTAGTGCCCAGTTAGGAAAATCTGAAATGTAATTGACATATTGCTGGAGGCTCAGTGCAGGCATACCTGAGAGTTAAGAAGTCCATGGGGACCAAGTCATAGGACAGCCTTCACTTTTTTTTTTTTAGAATTTAAATACAATTTTAGAAATCAGAGACAATTTGAAGAGACAGGGAAAGCACCAGAACCAGACATGGCAGGGATATTGGACTGGGTGTTTAAAATAGCTATTATTAATATCCTAAAGGCTCTAATGAATAAAATAGCCTGCAAGAAGAGATGGACAAAGTAATCAGGAGTTAGAAATTCTAAGAAAAAATAAAAAGAAATGCTTAAGATAAAAAAACACTCTATAATAGTAATAAAATATTATATTATTTTGACTAGCTTATTAGTGGACTGGTCATGGCTGAGGAAGGAATCTCTGAGCTTGAAGATATCTCAGTACAAACCTCCTAAAATGAAAACCAAAGACAACAAAAATTTAAAAATATATATATATTCAAGAATTATGGGATAATTGCAAAAGCTATAATATACATAATGGAAACACCAAAAAGAGAAAGACGAAAAGGCAAAATAAATATTCAAAACAATGGTGACTAAG
>222_LGP02_2430503_2430586
TATAAGGAGGTTTCAGGATGGGGAGCACGTGTATACCTGAAATTAAAAAAATAAATAAATAAAAAAAAATAAAAAAAAGAAAA
>222_LGP02_2924408_2924486
TGCAGTCACCATCTGTACTGATTTCGGAGCCTAAGAAAAGGGATTCTGTCACTGTTTCCATTGTTTACCCATCTATTT
>222_LGP02_3073400_3073455
ATCTTGTAGGGGTTATTATATGTTAGAAAATATGTTAGAAAATAACAGTTTTAGC
>222_LGP02_3138473_3138526
AAGAATAAAATAAATAAAAAAAAAATAAATAAAAAAAAATAAAGGCTGTTCAA
>222_LGP02_3551079_3551235
TACATAGCACAGGTTTTAACTTTCGGTTCTATATGTTGGAAGTCCAGTAAAAGTGTTATTGGAGTAAATTCAAGGTATCAGAGGCTGCATTTATTTCTGGGTGTTGTAAAGAAGAATCTGTTTCTTGCTCATCTGAGTGTTTTTCATACATTCAGC
>222_LGP02_3637414_3637598
ACATGTTTTCAAGATAAATAATAACTACTCCTCAAGTAAGAGGATTGAACAACACTATTTGTCACATATAGTTCATTCTAGGGTCTTCTCAGGTTGTGCAGAGGTAAAGAATCCGTTTGCCAATGCAGGGGACACAAGAGATGCAGTTTCCCTCCCTAGGTGGGGGAAGATCCCCTGGAGGAGG
>222_LGP02_4323372_4323687
CAAAATAACCCAACCAAGACCAATATCATTTAAAAGTATGTGAAACGAAAAGTAATGACTACCACAGACAAAAATTTAAAAACGACATTAAATGACCTTCTTTCCATGCTCCATAGTGCAGAAAATTGCATCTTTACCTAACTATTTTCATCCCATAAAGAGATCAGAAGCTGTTTTCAAAGGAGTGTTTTGGATCTGCCTGTCAGTGCATCCAAAACACACCTCTGCTGATTTTCTGATTATAAGCATTTTATAACAAAAAGTCAGCAATGTTTAGTATCAGCAGACACCATTTTGAACCATTCATTATATAGT
>222_LGP02_4362918_4363158
TTATAGAGAATATATATAATATATTGGTTATATATATTATATATATGGTTATATATATAATGGTTATATATATATATATATATATAATGGTTATATATTATATTCTGGTTATATATATATATATAATGGTTATATATAACCAATATAATATATTGGTTATAGAGAATATATATAATATATATAATATATTATATATATATATAATTATATATATATTATATAATATATATAATATAAATC
>222_LGP02_6121299_6121494
GGATTTATTTTTTTTTTTTTTTTTGGGGGGGGGGTGGTTTTCAACCTTTTTTTTTTTTTTAATTTTTTTTTTTAAATTTAATTCTAAAAATTTAAAAATAAAAAAAACACCACAGGTATACACGTGTTCCCCATCCTGAACCCTCCTCCCTCCTCCCTCCCCATACCATCCCTCTGGGTCGTCCCAGTGCACCAG
>222_LGP02_6160357_6160437
TTCTTTTTTTATTTTTTATTTATTTATTTTTTTTTTAATTTTTATTTAATTAGTATACATGTGTTCCCCATCCTGTCTGA
>223_LGP02_806466_806524
GATCAGTGTTTGACTGTGTGGTTATGGATAACAAAGGCATGTCCATAGAAAACTAAGT
>223_LGP02_2594792_2594866
TTAAACGGATTAAAGACCTAAATGTAAGACAAGAAACACTTCCTAACATCATACACAAAGATAAACTATTAAAC
>223_LGP02_3095917_3096032
CATGAGCCACCTGTTTATTTTTAACATCTCTTCTGTGTAAGAAAATGCTAATAACTTTGTAGCATGATGTTTCGATTTGTATTCTGGACCAAAAAGGAAGAAACGCTCTGCTAAC
>223_LGP02_3132920_3133464
GACTAGTAAAATAATATTTGTTTCAGGTGTACAACACAGTAGTTCAATATTTTCATAGATTCTACTTCATACAAAGTTATTATAAAATACTGATTATATTCCCTGTGCTATGCATTACAACCCTGTAACTTGTTTCTTTTATACCTAGTAGTTGGTACCTCTTAATCCCCTCCACTTGTTTTGCCCTTCCCCTACCCCTGCCCCTGGTAACACTAGCTTGTTCTCTGTATCTGAGTCTGCTTTTGTTTTTTCATTTTTTAAATTCTACAAGTGAAAACATATAGTATATTTCTTTGACTTTTTTCACTAAGCATAATACCTTCCAGGTCCATGCATTGTCACAAAGGACAACATTTTATTCTTTTTTATGGCTGAGTAACTTTCCACTGTGTATATAATCCCACAATGAGGTATCACCTCATACCTGTCAGCATGGCTATTGTCAAAAAGACAAGAAATGACAAGTGCTGGCAAGAATTAGGAGAAAAGGGAACCCTCACACACTGTATGGAGTATCCTCAAAAAATTAAAAATAGAATTACCA
>223_LGP02_3665583_3665648
AAATTTATAAAATTTATAAAAATTTTATATAAATTTATATATATATATAAATTTATATCCAGTGC
>223_LGP02_4223651_4223770
CACAACGTGTAGATGTTGCCATATGTATCCACCACTTATTTCATAGAAACAGGTCACTTAATTTTCCTGGGCTTTTTGTGTAGGGCCGTAGAAAGGCAGGCTTTGTTTTACGACAACGG
>223_LGP02_4839103_4839163
TTCTGACTTCACATATGGGAGTCTTTTGGTCACTTTCTCTCCCAAAAGTTCAATTTTCCT
>224_LGP02_31320_31395
AAAGTATTTATTTATTAAATTAATTATTATATTAATTAATTATATTAATTATTATAAATTAAATATTATTAAAAG
>224_LGP02_198313_198364
TTTTGTCACTGTTTGCTATATAGCAAAAAGTAACACAACATTGTAAATCAA
>224_LGP02_1239532_1239606
TGATGCTCCCTGACCACTCTCCCAAGGTTCGGTGACCCTCTAGTCTTCTCCTGTAGCATTTTTGCTAACATGAC
>225_LGP02_224057_224119
TTGATTATATTCTTTAATCTATCTCAGTCAAAGCCAAAGCCTTCCTTTTTCTCTGAAGTTCC
>225_LGP02_488480_488542
CATACACACACACACACACACACACACACACACACACACACACACACACATATATATATATA
>225_LGP02_615324_615441
GTAGATTCATTATCAAGAAAGAGCCATTGAATGTCTGAAAATTCAAGGTGTGCCCATTTTGGTAGAACTGATTGAGGTCAGCACAGATCCAGTGCAGGTTTTACTCCAGGATTTCAT
>225_LGP02_841969_842326
TACAGTCTGGTCAATTCAGTCATTAATGTATTCAACAAGTAGCTTTTGGCACCTACTAAATGCTAGGCAACAATTGTGCAAGAAATACATTGGTAAGAGAGACGGAAGTCCTTGCTTTTATGAAGCCTATAGTCTAGAAGGGTAGACAGTAAAAACAGTTAATGAAAACATGAAGTAAGATATTTAGTATATTAGAGATAATAATTTTTTTTTTCAGTTAGGATAAGTGGCCCAAGGAGATTAGTGGTGGGATCAGGTAAGAGTACTTTGATGATTAATAGGTCATATTTGCAAATTATTATATGCACTGGTATATGTGATGTTGTCCAACAGTATTTTAATGTACAGCCCCTTATG
>225_LGP02_1269687_1269774
CTATCTCTTTCAGGACTCGTGTTTTAAGCATTGACTTGCCATGGTCACCTTACACTTCCATGCTGGAGATACCACATGAAGAGCACC
>225_LGP02_3606890_3607005
AACAAGATTACAGTCTATCAGAAAATGAAATAAAATAATTATTTAAGGAGAAAAACAGATTAGAACATGTAATAATTAAAAGTATTTTTCTAAAGTTGAATATTAAATTATAATA
>225_LGP02_3729086_3729174
GAGTGGGCAAATACCTAGGAGTGGGGCAAATACCTAGTGGGCAAATACCTAGTGGGCAAATACCTAGGAGTGGGGCAAATACCTAGGA
>225_LGP02_3964318_3964374
CTCTTTTGCCTGTGGCAGCTCTACCCCACTGAGAGTTGAGCATGAAGGTGGCACAG
>225_LGP02_4230635_4230729
CAGGGATTGAAACTACATCCCCTGAATTGGGAGGCAGATTCTCAACCACTGGACCACCAGGAAAGTCCTTGAATTTTAAATAATTTATATAACA
>225_LGP02_4310404_4310467
TTGGATAAAATAAATAAAATAAATTAATAAATAAAATAAATAAATAAAATAAATAAAATAAAT
>225_LGP02_4313822_4313888
CTAATCCTGTTATCTTAAAATGTATATTATGGGATTGAATCTGGTAAAATCTTTCTATGGTTAGTT
>226_LGP02_1768160_1768218
TGGTGCTTCCCCTTCCTTGTGGTCACAGAACGGCTGTCCCCTGCCCCATCACCACCTC
>226_LGP02_4788296_4788476
CAAGGCAGAAGGCCTGTGTGATAATCATAGTGTCAAATTTCTTGTGCAAATCTCACCCCAGGAGTCCAGAATGAAAACCAGGAACAGTTTTGACAGAATTTCTTGATTGATCAAAATTTCAAGATGAAATCTGTAGCTCTCTGGCATGATGTGCTGATAGATTTTCCAAATCAAAGGTAA
>226_LGP02_4868099_4868277
ATATAGAAAAAAAAAAAAAGAAATGGGCTTCCCTGGTGGCTCAGACAGTAAAGCGTCTGTCTGCAATGCTAAAAAAAAAAAAAAAAAAAAGTGATCAGTATTGAATATATAATAAAAGATCAATCCAGTTTAATTTCAAAAAAAAAAAAAGAATTAATATTGATTAGTTTTTTAAATT
>226_LGP02_5049113_5049343
GATATATTACTGCAATAAGCTTTAGAAACCACTTTAGAATGATTTGCCAATACTTTGATTATACCCTTGCAATAATATACCTCCTTTAAGTAATATAGGGTCATATAGTCCTCCATCCAATCTCATATCCTCTTCTTTTGGCAAACATCATTAGTTTCTCTTTGAGATTATTACAAGGAGACCGATGAGATTGGATGGAGGACTATATGACCCTATATTACTTAAAGGAG
>226_LGP02_5256299_5256373
ATTTTGATATTTGGCAAAACTAATACAATTATGTAAAGTTTAAAAATAAAATAAAATTAATTATAAAAAAAAAA
>226_LGP02_5290495_5290549
GTATTTAATATTTACTATTTAATTAATAAATAATAATAAATAATAAATAATAAA
>226_LGP02_6013646_6013757
TTTTTTCATTTTTATTTTTATTTATTTATTTTTTTTAAATTTTTTATTCCTTTATTTCTCATGTGTTCCCCATCCTGAACCCTCCTCCCTCCTCCCTCCCCATACCATCCC
>226_LGP02_6407203_6407325
CACATCTTTCCTCTTGCCAGATCACCCAAATTAACATGCTAACATCTTTAAGAGTCTCTCCCCTTTCTTGTCTACCCTATCTTTCATGTTATTGTAAGTTAGAATATTGATTTCATTTTCTT
>226_LGP02_6418360_6418430
TTTTTACTTTTTTATTTATTTACTTTTTATTTTATTTACTTTATTTATTACTTTTGAGAGTAAATTAAGC
>226_LGP02_6428725_6428809
AGGAGTTTATTCTTAGTTTGTGTTCCACAAAAGGAGCAAGAGAAATAAGCAGATAACTTCACTATATGGGATATGTCAAATTGA
>226_LGP02_6863859_6863961
TTTTTTTTTTTTTTCTGGGCGGGACGACCGTCCTTCCTCGGCCCCGGGAGCCCCGCAACGGTTGTCCCCAGCACGCAAGCGCAGAAGCCTGAATTGTGGTTC
>227_LGP02_699514_699585
CTTTTTTTTTTTTTTTTATTTTTATTTTTATTTTTTTTTTGTTTTTTTGTTTTTTTTTTTTTTAAGCTTCA
>227_LGP02_2375629_2375683
GATTTATATTTATATTTTATAAATCATATAATTTATATGATTTAATAATCAATT
>227_LGP02_3382248_3382320
GGAAGGCTGGTGGTTGGAAACTATGTCTTATCCTTCTTCTCTATGGTCGTGATCTCAGTCAATCAGCCTTCT
>227_LGP02_3431531_3431582
TTTTTTTTTTTATTATCCATTCATGATAAATTCCATATTTATTTATTTTTT
>227_LGP02_4158220_4158274
TTCTTTTACAAGTGGTTATTTTTGTGTATGGTGTTACAAAGTGTTCTAGTTTCA
>227_LGP02_5703329_5703392
ATATAAAGTATATATATTAAATACATACATATATTTAATGTAATACTATATTATACAATGTAA
>227_LGP02_5846037_5846093
TTTCCATGTTTTGCCAGAGGTTCTCATTGGCTAAACTACCAGCCATAGAGATTTAA
>227_LGP02_6335324_6335386
TGAATAATGGATATTTACCCAAAAAATATGCTTTAAAGTTGTGGTTAAAATGCCACTCTCAA
>228_LGP02_22659_22726
TTCTGTCTACTGGTCTCAGACTACTTGCCTCAGGGTCTACTCTCTCATCCGAATCTGCTGGTACATT
>228_LGP02_673159_673260
TCACAGGCATAGAAAACAAACTTACAGTTACCAAAGGGTTGCTAATACGAAAAACCTAAAAAAAAGATACAAATGAACTTATTTCCAAACAGAAAGAAGAC
>228_LGP02_2392272_2392329
CTGGCTGTCTAATTTCACGTATGGTAATGCATGTGTTTCCATGGTACTCTCTCAGTT
>228_LGP02_2652419_2652547
AAATCTTTTTACTGTTAAAAAAAAAAAAAAATAAAGTTTGGAGACAAAAACTGGAAATGACTTCCCATCTCTAAAATAAAATATTTCCTTCAAAAAAAAAATAAAAATAAAAATAAAAATATGACCAC
>229_LGP02_703471_703525
GGCAAAACTTAAAAGAAAAAAAAAAAAGAAAAAAGAAAAAAAAAAAAAGTGCCT
>229_LGP02_1340870_1340941
GTCTTCTCTCTCTCTCTTTTTTTTTTTCTTTTTTTCTTTATTGCCCCCCAAATTCGTATGCTAAAATCCTA
>229_LGP02_2170589_2170661
CTAATTCATAGATCTGAATTATTCATAGTGGCATAAAAACTTACTATATGTAACTATATGTAACTTTAAACA
>229_LGP02_3323082_3323143
TGCATGTTAAACACACACACCACAAACCGCAAAAAACACTAATTTGAAAAGATACATGCAC
>229_LGP02_5609540_5609623
GAATATGAAATCTTCATATGAATATATACTTGGTAAATAACTTCATATGAAATATTCATATGAAATCTTCATATGAATATATA
>229_LGP02_6468755_6468873
AAAAGATTTACTCTTGGGATCATAAAAAGATTTACTCTTGGGATCATAAAAAGATTTACTCTTGGGATCATAAAGAGATTTACTCTTGGGATCATAAAAAGATTTACTCTTGGGATCA
>230_LGP02_568971_569122
CTTCTTTTTTTTTTTTTTTTTCCAGCAAGTTGCTTTGCTTCTTTACAAGGTAAGGAAATAGTTGCCTGTTACTCCAGCATCTTGATTATCTGTCCTCTATTATGCTCTGCACACGCCATGCTATTAGGCAAAGAACACTGACTTCAGTGCA
>230_LGP02_958615_958666
TTTAGGCAAATAGTAATTATTTAGTGTTTATCATTTCAAAAATGGAAATAA
>230_LGP02_1260954_1261017
ATTTCTTATCCTACTTCTATTTCCCAGCTCAGCAATAATCGAAGCAAAAGTCTATTCCTTAAT
>230_LGP02_2417543_2417701
CATGACATGCAGCATTGTACAAGTTTAAGGTGTACAACATAACGACTGACTTACAAATCATGAAATGATGACCAAAAGTTTAGTGAACATCTATCATCTTATAGAGATACAAAGTAAAGAATTAGAAAAATACTTGCCTTGAAATGAGAGCTCTTAGG
>230_LGP02_2456626_2456701
GTCAAATTTTGGTAATGACAAGATTGGCCATGAAATACTATTCTGGAGATTCACTAGATCATCCAAACGGTGATG
>231_LGP02_15058_15115
TCCCCCTGGCTGTGGTCTCTCTCTATTGCTTGGCATGTCAGGCACTTAAGTGGCCCC
>231_LGP02_1427067_1427121
GTTGGCTTAAAGCTCAACATTCAGAAAATTAAGATCATGGCATCTGGTCCCATC
>231_LGP02_1787953_1788021
CAGTAAGTTCAGACACAAGGTGAGTGAATCTAATTAAAATACCATAGACTTGCCAGTGCAGCAGGTGC
>231_LGP02_2322304_2322361
GGTATAGTTGGTATAGTTTGGTATATAGTTGGTATAGTTTGGTATATTTTTGGTATA
>231_LGP02_2916570_2916661
CCAGAGCAGCTAAACCCATGCGCCACAATTGTTCAGCTGCCAATACAGGAGAAATGGGTTTGACCCCCGGTCCAGGAAGAGCCCACATGCC
>231_LGP02_3167864_3167932
TGATAAGAAATGTAGAGTCTGCATTTTAAATCCAGATCCATATCTATATTCTCATAATTTGAACTTGA
>231_LGP02_3177202_3177259
TATAGTTTTCACACATATATAGGTTATACACACATATATAGGTTTATTACATGTTTA
>231_LGP02_3756578_3756648
CCCAAATGGCTCGTTGTTTCTATTATTTTAACTTGAAGTTTCTTTGCTTTATGAATTTTTATAATTTTAC
>231_LGP02_3774658_3774752
TGTGGAGGGCTTCCGGTTCATGCCTCGTGCTGCTGTGGTCAGCTCACCATCCCCACCTCTCTCAGGCGGATGGCTTGGCTCTCGGGGAAGCTCC
>232_LGP02_3684438_3684497
GCTCTTTGTTGCTGTGCATGGGCTTCTCGTTGCTGCGGCTTCTCTGTTGCAGAGCCCAG
>232_LGP02_3737065_3737123
TGTAAAGGTTAAAAATAAAATAAAATTGGAAGAATTAAAAAAAAAAAATACATTTATA
>233_LGP02_145790_145849
AGAATGTATCTCTAATACTTCCTCTTTGTCTGTGCAGATACTTCTTTAAATTATCTTAA
>233_LGP02_312639_312701
GTCCAGGATGTCTGGCTCTAGGTGATTGATGACACCATTGTGATTATCTGGGTTGTGAAGCT
>233_LGP02_699096_699147
ATATATACATATATATATGTGTGTGTGTGTGTATATATATATATATATATA
>233_LGP02_707391_707467
TTGATATTTGGCAAAACTAATACAATTATGTAAAGTTTAAAAATAAAATACAATTTAAAAGAAAAAAAATAAATAA
>233_LGP02_1021793_1022288
TGGACTGTATAGTCCATGGGGTCACAAAGAGTCAGACAAGGCTGAGTGACTTTCACTATCAGGAATCCCATGGTGGGAGAATGGGCATGTATTAAAACAAGAGAAGTAATTCTAATCCTCTTTTTAATGCATTTACCCATTTTCTTTGTGTGTGTATGGGTATGTATGTGTAGTATAATTATCCAGTAAACAGATTCAGAAATGTATAGAAAAGATGGCCAGCAAATTAAGCGAGTTAATAGAACTGTCATGAGGTATAATAATAAAATCAAGGTAGCCATTGGGAGGTTAATGAAAAGTAAGGTTTTAGGCATTTGGAAAGCTTACTTGAAGATTCAGTTATGAGCAGGTATAAGTACATTGAAAAAATATTGAAGAGAAACCAGTAGTACATCAATGTTTGGTACATAAGTGAAATCAGTGATTAGAAAGAGGATATGAAGTCATGTGGCAATATTTCTCTCAAATTATCAACCAGACCTACTTGTGAATTAA
>233_LGP02_1298020_1298076
TGGAGATAAATAATGGAAATGCACATATTGCACATCAATATGAATAAGGCCAGTAA
>233_LGP02_1304479_1304561
AAATATTACTGGAAAATGCTCATCCTTAAGATCCCTGGATAGGGAAGATCCCCTAGAGTAGGAAATGGCACTGCACTCCAGC
>233_LGP02_1823799_1823867
TATATATATTTATATATATTTAAATATATATATATTTATATATATATATATATATTTATATATATATA
>233_LGP02_1863758_1863891
ACAGATACTAGTGGATGTATATAAGACTGTAAATTCTCAACTGTCATTGAAATTTGCAATATTTGTCAAAATTGAAAAGATATACTTTAACCCAAACAACTCTAATAACTAAACGATCTTCAGAGGTAGTGAC
>233_LGP02_1998904_1998955
GTGTGTATATATATATATATATATATATGTATATATATACACACATACCTG
>233_LGP02_2394770_2394869
GAATATTGGACTAGAAAACTGAGTTAACATGCTTGAAAGAAGGAAAACTGTCATTTTAATACAGTTGTTTTAATAGAAAATTCTAAAGTATGTAGAAAT
>233_LGP02_3453981_3454061
CTCAAGTGAAAATGCTTCCAGAAATGTATATCTACAAATGATCGCCTAGCATTAGATTCTAGCTGATGGTTTAAATGAAC
>233_LGP02_3930819_3930884
CTAAGCTTCATAAACATGTAGGAGGATTTTTTCTTGTTTGACACCTGGGAAGCCCCATCTGACTC
>233_LGP02_4270795_4270869
ATACACATATACATATATATACACATATATATACATATACATATATATACAAATATATAATATATATATATTAT
>233_LGP02_4273386_4273482
AAACTCAACAACAAGATTATATTAATGTGTGGGGAAAGTTTTGGATTATAATAATTAATATATAATTAATTATAATATAATTATAATTATAATTAT
>234_LGP02_810038_810121
CCTTTTTAATGGGTTTATTAGTAGGAAATTGAAAGTGAGCAAATCTGAAATGGAAAACTATGCCCTATACTTTTGAGAACTGA
>234_LGP02_1302803_1302870
GAATTTCTTATATATATATATATATATATCTTATATATAAGATATATATATATCTTATATATATATA
>234_LGP02_1581163_1581224
GTATCTCTTTACTGTCACTCCCGGATCTTAAAGAGATAAATACAATATTTTCTCTTCCAGT
>234_LGP02_1668551_1668645
GGAGATGTGCTGTGGCGATTGCTGGTAGAATTCAAAAGAGCTCAGTACCCCATCTCTGAGTCCCTTACCAGAATCAATGACCACAGGTGATCAG
>234_LGP02_1771248_1771304
TAATTTTATCTAATTAGATAATTAGATAAAATTATCTAAACTTTAGAAAGTTTAGA
>235_LGP02_1889757_1889826
GGTACCAAAATGAGACAAAGACAGCACACATACACATGTGTATACACGCATACACACAGAAAACTACAG
>235_LGP02_2455395_2455561
ATCACTGCATGAAACTTATTATATAAGATGTGTATAGATCTATACATATTTATCCCTAAATATTAGAGATACAAATTAATGGAAATCAAATGAAGGAAAAAAAATTGTGGTGTGGATGTGTGTTATCCAAAGATAAGAGAATAAGGTTTGACTTAACAAAGTAGGA
>235_LGP02_2840129_2840182
TTTTTTTTTTTTTGGTTTTCTTCTTCCAATTTTATTTTATTTTTAAACTTTAC
>236_LGP02_268485_268546
ACTGGAGTGGGGTGCCATTATCTTCTCTAATGCATGAAAGTGAAAAGTCAAAGTGAAGTGA
>236_LGP02_1357018_1357093
ATATTCTTTTTAATTTTTTTATTAATTAATTTTTAATAATTAATTTTATTAATTATTTTATTAATATTTAAGTAT
>236_LGP02_1362435_1362489
AAAAAAAAAAAAAAAAAAAAAGGGATAGAAAAAAAAAAAACAAAAAAAAAAAAA
>236_LGP02_1381306_1381373
ATAACCCATAGGTGCCCAGTTCCTTATCTGCTCTCTAAATCCCAAAGTTGTTTCCTCATTTGACTTC
>236_LGP02_1422097_1422149
CTCAGTCGTGTCTGACTCTTAGCGACCCCATGGACCGCAGCCTACCAGGCTC
>236_LGP02_1547020_1547109
TAACAACCAAAAAGGATGTCCTTTTCTTTTTTTTTTTTTTTTGCAGTTGCTACTATCCCCATTTTATTTTATTTTATTTTATTTTTTTT
>236_LGP02_2427903_2427959
CATTTACACGTAGAGTCATTCACTCTCTGTCTCTACAGACACCTGCATTCACTCAA
>237_LGP02_325739_325912
GATCTTCCTGACCGGGATCCCGAGATGCGGGATCAAACCCGCATCTCCTATGTCTCCTGCATTGAAGGTAGATGCTTTACTGCTGAGCCACTGGGGAAGCCCTCTATATTACTTTAGAACCAATTTCTTGAACCAGCTAGACTAGGTTGGGCACGGGCAGAATGCAACTCTTA
>237_LGP02_599899_599970
CCCAGTATTCTTGCCTGAAGAATTCCACGGACAGAGGAGCCTGGTGGGCTTCAGTCCTTGGTGTCCCAGAG
>237_LGP02_1866322_1866459
AGATCAAAAGCAACTTCACCATTTCAGACTTATCCTGTGTATATTGTCAGCCTGTATGTACCTGGACTTGTGCCAAAAGAATATTGAGAGTGTTCTCATTAATGATTGCATTTAATAGGCATAGTGGTGAAGAAGTA
>237_LGP02_2216470_2216560
CACTGTAAAAGACCCTGAATATTCATTGAAAACACTGATGTTGAAGCTGAAGCTCCAATACTTTGGCCACCTGATGCGAAGAGCCGACTC
>237_LGP02_2511950_2512010
CAACCCAACACTAATTCAAAATGATACATGCAACCCAACACTAATTCAAAATGATACATG
>237_LGP02_3042576_3042628
TCTTACCACCACATGCGATCATCTCACTTATAAACTTGACTACTTGCCATTG
>238_LGP02_1746647_1746706
CCTTATGGCCCCAGGGACTGTAGCTTGCCAGGCCCCTCTGTCCATGGGGATTTTCCAGG
>238_LGP02_3067326_3067453
TTTCATCAGATTCTCAAAGGAGTTAAAAGGTTAATAATAATTATAATAATTAATATATTATATTATATATTAATATATTATATTATTAATAAATTATAATATATATAGTTATATTATTAATAATAAT
>249_LGP02_1773214_1773350
AATGATATACACACACACACACCCATGCACACATATCATATGTTACACTGCCAAACCAACATCAATGACATCAGATATTTTTCTCCGCTTCACTTTTACTGTTTTACTTCCTTGACCAGATTAAGATTATAAAATA
>249_LGP02_1895520_1895578
ATAGTAGTAGTAGCTTCTACTTATGTACATAAGCTTCTACTTATGTACTACATAAAGT
>249_LGP02_1936088_1936158
ATATCTATAAAAAAATTTAAAAAATTAAAAAAAAAAAAAAAAAAGAAAGAAAACAAAAAAAAAAAAAATA
>249_LGP02_2482612_2482801
CAATTCACAGTCTAGAGTCTGTCCACGCACCACACTTTTAATAGTCTAGAGACAATACAAGATGCTTGTGATTTAGTTTGGTGGCTACAGTTCACAAGGCCTATGAATTTTTCTTCCCAGTAGAAAAATCTTCCCAATGAAAGAAGTAGTGTGCTTATTTACATGGTCTAGGATCCCCAACTTACCATG
>249_LGP02_2879528_2879617
CACAGCCTGACAAGATCTCTTATACCCTCAGGGATGAAGTTCTGGGTCAGTCTAACAGCTAAGCAACTTAGACCAGCCAATCTACTCAT
>249_LGP02_2977621_2977682
TTCCACTCGCAAGCAGCAGCTGCTGCCACAGTCTGACCCAGGGCCTCCTAACAAGACCCTA
>249_LGP02_3573922_3573996
GTTCATTCACATCTCAAAAAAAAGGCAGGAACTCAAAAAAAAGGCACCATTATCCATATTATGTTGTTCAGTCG
>249_LGP02_4051270_4051330
GGGGGGGGGGGGGGGGGGGGTGGGGGAAAGCGGGGCCCGGGGGGCCCGGGGGGGGGGGGG
>260_LGP02_375045_375118
TATTACTACTTTGCATTTTTTAAATTTTTTAAATTTTTTATTTAAATTTAATTTTAATTTAATTTTAAATTTT
>260_LGP02_653374_653547
AAAGGAGGAAGCAGGAATTGTCTCTAACTGAAGACAAAAATCCACTCCCAACAGAAAGACCCTCCCACTCCAACACACACTCAAGACTGTTTCCATCTGAGGAAATGGACATGTGTGCACAGGAGGTAAAAATATTCTTTATAAAGGAATAATTAAAAACTATTTGAAGATTA
>260_LGP02_685212_685264
TTTTTTATTTTTTTTTTTTTATTTTTTTTTTTTTATGTTTCTTCAATTTCTT
>260_LGP02_690693_691079
GAAGTCAGGCATATTTGTATATAAAAATATTGCATTTCCTTCAATTATGAGTGCCCGTTTTCATTCTTAAAATTTGTTGAGTTCAAAGTGCATGCCAGTTTTACTTAATTGCTTTCTTACACTATCAAGGCAGGTATGCAAGTATTTTCTCTTCACAGTCATTTGCTTCTATGCCTTGACTAGTTCCTCTTTTTGAAACTCACTTATCATGTATTCCATTTATGTATTCTCATTATTATCATAACTTCTATCATTTCCAGACACCGCACTGTGAAGTGTTTACTCCCCGAGTTCCATATGTGAGCTTTGCCCTAAAACCTTTTCAGATACTGTGAAAACTAAGATAATTTTCCCCCTCCTAATTGGCGTCCAGTAGTCATTTACTT
>260_LGP02_996072_996131
TGCAACCCCATGGACTATCAGATCAGATCAGATCAGTCGCTCAGTCGTGTCCGACTCTT
>260_LGP02_1602986_1603057
ATATATATCTATATCTATATCTCTAGATATATATATATATATATATATATATATATATATATATATATATG
>260_LGP02_1641511_1641596
TGGTTTAACTGGTGTCCTTGTAAAAAGACAAGATCAGACATACAGAAAGATACCAGCGATGTGCGTGTGCAGTCAAAATTCTCTG
>260_LGP02_3243587_3243766
CACAGAAGAGAAAGCTTGATTATTCTGAATGGGTCTCCAGACTCCTCCTCTGGTTCCTGAACTAGGGGGCAATTACCCAGGTAAACACATGCTCTATTGGAAATCCTACCGGTCATTTCTCTCAGCAGTTTCTCGGAAGCACCCAGGTGCTGACTAGAGGAGGCATCTTTTCTTTATAG
>260_LGP02_4312874_4312938
ACTCCTTGGAAACTAACGCTGAAGCTGAAGCTCCAATACTTTGGCCACCTGAGGTGAAGAACTG
>261_LGP02_261098_261364
TCCGCTCAGTGCAGTCTGTTGTTGGACAGCTCCTATTTTTATCATGTTCCAAATATTGAGCAAAACCTGCATTTTTTTTTTTTTTTTTTTGGTATCTTCCATCAGCTGGTATCGACTCTGCTCCCTGTCACATCTGTCCCCGTGTAGGATATACACTGTGTTGTACGAAATTTTACGCCATAGATATACTCTCCAGATTCAGAGAATCGTGACTATAGCCAAAGCATCTGGGAGAAATTTGATCAGGAAGCTGTATTTTCTTAGTC
>261_LGP02_1601758_1601857
TTATATATATTTTATATTTTATATTATATTATATTATATTATATTATATTTATATTTTATATTATAAATATTTTATATTTATATTCTCTATGCACCCAC
>261_LGP02_1709001_1709069
GGTGTCATTCATTTCAATTATTATGAGTCAACCAAGTTATTCAGTAAATGAAGTGACCTCCATTATAT
>261_LGP02_3674839_3674908
TTTTTATTTTTTAATTTTTTAATTTTTTATTCCTTTATTTCTCATGTGTTCCCCATCCTGGGGATGTCC
>261_LGP02_3868362_3868445
AGTAGCATCATTTCTAATGTGAAGAACTTATAACCTAGATGGAATAGGATAGTAGAGTTGCTACAAACCTAAACCTCATTTAT
>261_LGP02_3935079_3935152
ATCCACAATGCAATAACCAATAACATTGCAATCCACAATGCAATCCACAATAATAACCAATAACAATTTGGTT
>272_LGP02_1352184_1352242
ACCCAGCTACTGTAACCTGAGCTTACTGTAACAAGCTTGCTTGTTGAGAGCAGCTGCT
>272_LGP02_1549530_1549587
GGTTTGAATTGTGTTTAAAATGGAAGCTTTTTGCTAGTTAACTTCATCTAAACGCTG
>273_LGP02_903463_903514
TTTTTTTTTATTTTTTTTTTTCTTTTTTTATCTTTTTTGATGTAGAACATT
>274_LGP02_931085_931142
CATGCTTGCTGGATAGGAAGCAGGAAAGGGAAGCAGGCAGACAGAGCTGACCATATA
>274_LGP02_1022119_1022197
TTTTTTTGATGTGGGTCTTTTTTTAATGATTCCTTTTATTTTTTCTTTTTTTTTATTTTATTTTTTTTTTTTTTTTTT
>275_LGP02_751453_751546
TAAGCATATCACTTTATTTTTCAGACATTAAAAGAGAAGTCTGTACTGAGTTGCTTTTTAGATTTCTACCTTTAATATTCTGTAATTCTAAAT
>275_LGP02_1796984_1799567
AGGGCACAGAGGGGTCTCCTTCAGCAGGGGGTGGTGGCTGCCCCAGAAATGTGGCCGTCCTGGGCCGCCGGGAGCAAGCCAAGCGGTTGCCCGGAAACCTTCCCAGGTGAGGAAGATCCGCGGCCTGCGACACTGAGGCCGCCTTCCCCCTCCTCTTCCCTCCAACCTCCCCTCCTCCCTCTGCCTTGCCCCGCCCCCACCACCCCACTCCCCTTCCCAGTCCGGGGTTGCCCGTCCCGCAAGCTGCATACTGTCTCGCCCATTCCCCCCACCTGATCACGCCCTGCCCTCACTCTGGCGGCGCCCCGTCCCCCCATCGCACCCCGGCCGAGCCCCTCTCTCGGCTGCCCCAGTACCCCGGCCTTCCGTGTCCTCCCTATCCTCCCTCTGCTTGGCTTCCCTGCGGGTCGCCCAGGATCCCGGTGCGGTGTTCAGATCTTTGTTCCCTCCCTTGGGCATTGTGCAGCAGCTCGGCGCGGCCCCCCAGCTCCTTTCCTCCCCTTGATACTCTGTGCTTTGAGGTCCACGCAGGACCCTCGCTGGCCCCCGCTCCTGGGGATCCCAGTGAACTTTGCTCAGCCCAGCCTGGGGCTGCTGCTCCTCTCCTGCCCACCCCACCCACTCCTACCCGCCTTAACTGCATTTATTTTTTTAAACCAAGGTTACTGAGACAGTTCCGAAAAACAGGTGCTTTTTCACATGAGCGAGGATTTTCCACGCAAAACACGATGGTGAAGTGCTTTGCTGGGTAACTGCGGCCTTTCACTGATGTCTCATTTCATTTGCGTCTATCGAAGTTCCAGGTGGCAGTGATTCTCTGGCTGATAAACAAGCCAAGAAGGAACCAAAGACCAGTTTCACCTGTCTGAACTAAACTGCCGCCTGCCACTCATTCATGGGCATTTTATAAGTACTTAAGGCTTGGTGCTGTGCTGAGCTCTAGGGGAAAAAAAAAATTACAGAGGCCAAAGTTTCTCATGGATACAGACAGGTAGTGTGAATATCATTTATTGAGCATTTACTAAATAATCTCACCTGCATATTTCATGGAATCCTCACAATGTTGCTACTTAGGTAGATATTATGATAGACCCTCTAATGACAATTACTGAGTGCAAGAGCCAGCATTTAAGCTCAGGTACAATTATTAACCATTAAACCAAACTAGTACAGTGGGGGAATATACTGGGTGCTTTCGATGGGTCTGGCAGTGTTCTAAACCGTTTATATTAATCTGTGTAATCTTCCCAATCACCAATGAGTTGTAAATCCTGTTGTTATTCTTTTAATACGGAAGAGGACAAGGTGGGGCAAAGATTAAATAACTTTACTCAGGGACACTTGCTAATGACAGCAGAGTCAAAAGTCAAAGCCAGACAGGGTGTAAGTAGGTGTAGTGGGAGGAAGTGGGTTTTTTCCTACTTGGAGGAGGGTGATGCGTCAGGAAAGATTTGGAGCCGAGGTGACCCTTATGCTGTGCATCTTGTGTATCATGATTGTTTCCTGCCAGTACACACTGTGCTTGTTTATAAAAGCTCAACAGGTACCCAGGAAATACTTTCAAATGGAGATGGAGCTAAATGAATGTTCAGGACTTGGCTTCAATTTTCCTGATTAAATATTTAAACTTGCGTGTTCTTTGTGGGAAAAGACTCCCTTATTGGGCTTCCCAGGTGGCCCAATGGTAAAGAATCCACCTGCCAAGGCAGGAGATGGAAGAGCCACAGGTTCCATCCCTGTGTGGAGAAGATCTCTTGGGGAGGAGAATATGGCAACCTGCTCCAGCTTCAGTATTCTTGCCTGGGAGGAGCCTGGCAGGCTATAGTCCATGGGATCATTCGGTCAGACACAGTTGAGGACACACAGGGCCTCCTCCTCCTCCTCCTTCTTCTTCTTCTTCTTCTTATTTGACTGTGCTGCATCCAACCAGGGCATTGAATCTCCGAAATCCTAACCACTGGACTGCCAGGAAATTCCCTAGAGCATGTTTTTCGTTGGAAACATTAGGAAAGATAGAGTTCTAAAGTGGTTGAAAGCCATCGAAAGATAGAAGCTAAATTTGCTCCTCAGTTCTTTTTGTGATTGATTGTTAGGCAAGGACTTCAACTTACTCACTTATAAAATGGGGTTAATAATAATAATAGTCACCATCTCTTCTTGTGAGATATATTACTTAAAGATCCTAGGCAGAAAGGTGTTGAAAGCTCATACTTGTAAATTAGTACATATTTCACGCATCCTGCTTTAGAGGTTGTTCCTGATGTGCTAGGATTAGACAGGAACAGACTGGGGGGTCAAGCCTTCTCTCCATTCCTCCAGCCAGAAACAGTTCCTTTCGGTCTACTCTCTGTGCCTCCTTTACACCCTTCACCGTGTGCTTCTGCCCGCCCCACTAGACTAGGTGCTCCTGGAGCCAGGCACTGCTCCCCTCATCTCTGCTTCTGAGTTTGAGACTGCAGGAAGCACAAGACAATTGCATCAAACTAATGGGCTGCCTGGTTAACTAGATGATAAGTGATGTTTTAGGTTTTTTGGTTATTCTTTTACTCTTTGGGGTACAAAAGAAACTGCTTGCGTAGATGC
>275_LGP02_2139633_2139706
GACAATTCAAAGATCTGTAAAATGAAAATATAGGTATTATGTTTGCTTTTAAGAAATCCATGTGTGAACCTGG
>275_LGP02_2140007_2140131
CTCTCTCTCTTTTTTTTTTCTTTTACTTCCCTGGGGCAACATGAGAGGCTCCCTGAGTTCCCCATCATAACTCAAGAATAACCCCAAACTTCCCGCCGCAATTCGAGAAAAACCCATAAACTTC
>275_LGP02_4533601_4533697
TAGAAGAGAGAGCTGTGTGTTCTCATGAGAACGGGAAGGAGCGTTGGGGTGCTGGAGTCGCGAGGTTGAGACCTTTTCGGCCAAAAAAAAAAAAGT
>276_LGP02_316147_316208
TTTTTTTTTTTTTTTTTTTTTTATTTTTCTCTAATTTTATTTTATTTTTAAACTTTACAGT
>276_LGP02_780589_780751
TTTGGGGGGGCGCTCTCCCGGAAGCCACGGAGGTGCATCTCCGCACACAGAACCCCGGCTGGCAATGCAGGCCCACACGGCCCTGGTTCAGGTTTTTCTCCGTGAAAATGACGGCTTTTCCTTTTAAAAAAAAAAAAAAAAAAAAAAAAAAAAAAGAGCCTT
>276_LGP02_1485693_1485752
ATTGAATGTGTGTGTATATATATATATATAGTTGAATAACATTCCATTGTGTGTATGTG
>276_LGP02_2596297_2596357
AGATGTCCTTTTCATTATAGGGGACTGGAATGCAAAAGTAGGAAGTCAAGAAACTCCTGG
>276_LGP02_3239712_3239766
ACTCTGTTTTTTAAATATAAATTTTTTAATTAAAAAAATCTGAATTAGTCAATA
>277_LGP02_7604_7689
CCCCCCCCCCCCCCCCCCCCCCCCCCCCCCCCCCCCCCCCCCCCCGCCCCCCCCCCCCCCCCCCCCCCCCCCCCCCCCCCCCCCC
>277_LGP02_201926_201982
CTATACAGAGTTTGATATACAGTCTATGATACTTTGTATAGCAGCCCAAACTGCTA
>277_LGP02_618391_618455
ACTGCCTCAAGTAAAGAAGGGTCATGTGCCCTCAAAGAAGACAGCAACTTCTCACCTCAGCTTT
>277_LGP02_654022_654075
TGAGTCTATCTCTTGTGGCGTCATGCTCCTTTCTCCTAGCGCACGGGCACATC
>277_LGP02_1261024_1261304
TCCCCTATCTTTCTTACTTATCCTTTTACTTCTTGTATTAGTCAGAGTTCTCCAGAGAAACAAACCAAATGGATGAATGTGTAGCTGTGAATGTATGTATAACACATACAGAGAAAGAGAGAGATTTTAAGGAATTGACTCATACGATCGAGGGGGCTTCGGAAGTCTGAAATATGATGGGTAGGCCAGCATGCTGAAGATTCAGGAAAGAGCTACAGTTTGAGCCCAAAGGCAGTTTGCTGGCAGAATTCCTTTTTACTTTGGGGAGGATGAAGGAAAG
>277_LGP02_2066580_2067209
GATGGTTGGATACTATCACTGACTCAATAGACATGATTCAATAGCTCAAATAAGGTTTGAGCAAACTCCAGGAGGCAGTGAAGGACAGGGAAGCCTGGGGTCACAAAGAGTCAGACACAACTGAGTGACTGAACAAGAACAAAACAAACCTCAGTGACTTAATACAGCAATAAACATTTGTTATCTTCACAGTAATATGGGCCAGGAATGTGGGAGTATTTTCTGACTTGGATCACTCGTGAAATTGCCATCAAGCTGTCAGCCAGGGCCGCTATCACCTGAAGGTTTGACTGGAGCTGGAGAGTCACATCTCAGGTTATTACTCATGCCTAGCAAGTTGGGGCTGATTGTTGGTGAGAGGCCTCAGTTTATCCCCCATGGGGGCCTCTTCACAGGATGTTTGAGTGTCCTTACAGCATGGCAGCTGGCTTTCCTTAGAGTAATTCAAGAGAAAGAGAAATCCCACCCCCACCTCAAAGCTATTCTTTTTATGGTCCAACCTCAAAAATCACATAGCATCAGTTTCTATTAAAATTGAGAAGCCAGTCTGGCTTATTTTCAAAGGGAGGAGAATTACTACCACATTCTGAATCTCAGGAGTGAAGAAAGCACCATCCCCATAGTGTAAG
>277_LGP02_2348032_2348306
AGTGCCCAGTATGTGGCTCAAACTGCTTATTCCCCAGCCAGGATCTCTGAGCCCACGATAGCCCCCCTCACTTGTGTCTTCTCGTAGCGGCATGGGTCCCAACCTGATGACTTCTGTTTCCATCTGACTACATGTGATCTTTCTTTATAGGCTTGGTTGAAGAGTCCTTCTTCCAGTTTCCCGTTTGTTTCCCAGTGAGAATTTCTCCACATGCAGGTGTATTCTTGATGTTTTCTCAGGGGAAGATGAGCTCACCATCCTCTTACGCCAGCAT
>278_LGP02_156186_156300
TCAGCAGTTGTTTCCTTACGCTCCTAAAAGTGAGCTAAACTGATATAACATGCCGATTATATACGAATTTTTATAAGCAAACAAACGTGGCTTCTTTTAACTCTGTATAATCCC
>278_LGP02_234674_234830
ACCTATTTGCATGTATTCTTTGGAAAATGTATATTCAGATCCTTTTTGCACTTTAAAATTGTATTGTTTAGTTTTTTGTTACTGAGTTGTATGGATTCTTTCTATTTTTTTGGATTAAAACTCCTTACCAGATACATGATTTGCAAAAAAAAAAAA
>278_LGP02_869765_869899
TAATATATTTATATAATATAATAAATTATAAATATAATAATTTATATAATATATAAATATATTTATATAATGTTTATATAATATAAAATATTAATATAATTAAATATAATATTTAAATAATATTTATAATATAC
>278_LGP02_977344_977401
CAGGTAAAATCAACTGTGCTGTATAATATATTCTGTGGCTAAACATAAGTGATATAG
>278_LGP02_2716805_2716876
TGACTCTGTGGGACCCCATAGACAGCAGCCCACCATGCTCCACCATCCCTTGGATTCTCCAGGCAAGAACA
>278_LGP02_4333438_4333535
CTTTTTTTTTCTTTTTTCTTTTTCTTTTTTTTTCTTTTTTTTTTTCAAATCATCATGTCCAGACAAGGTCCTATGTCATCATAAACTGCCATCATAC
>279_LGP02_695437_695550
TGGTTGCCTTTTCACTTTCTTGATAGGTGAAAATAATCCAGTGACAGAAAAACAAATTCTGCATGATTCCACTTATAAGGTATCTAAAATAGTCATATTCATAGAATCAAAAT
>279_LGP02_1069952_1071317
AGAATGTGATACTAATTTTCGATGGCAAACATTTTTAGTAGAAATTTAGAAACATAGTACCAAAGAAAAAAGCAGGCATTTTCACCTGTTATGTTCATAATATTATTTTAAAGTCATATATTTATAGTATTTCAAAGTCAAAAGGTTTCAGTTCACTGTTTCCAAAATAAAGGAAATTATATAGTAATAAAATATAGTTACAGATTCAAAAAAAAAAACAATGAAGTCTTATTCTTGAACAAAAATATTTTAAATGTCATGCAGGTTCTAATAGCCATTGCCCAAACATAAATTTTAGTATATTTGGTATTAATATGACCTGATATAAAACTGTACCTCATAAATGATTACTATCTTCTGCAACTAAAGTAAATCCTTTTGGTTCCAAATTATTGTTCGTGTTATTACAAGGGAAAAAGACAAGAATGAGAAAATCCAAATTCTATTATTAGAAGTTTGTGATTAGGGGTTTATTCATCTGCCTGGCTCTATGTTAAAAGTTTTTATAACTTATAATTCGATCCAGCTTGTAATATAACTATTGGTCACAAAAATATTCCAGCTGTATGTCCATATTTAAAATCCTTTTTTGTATCCCAGAGGGAAATGCCATAGACATTTATCGAGAAATGGTTCTCCTACCTAAAACCACCTTTAATATAACAGAGAAAATGAAAAACCTGGATGCCATACTCATGGAAACAGAAACCTGAATAAAATCAAAGGCTAAAATATAAGCTTATCCAAATGCCTGCACCTCGTCAATACTGTGGAACACAGAATACTTGCCCTACAGGATGTTAAATTTAAGAACAGTGATGATTCAAAGGATGCTAAGTGATGGGACTTTAACTTTTTGAAAAGAATAAGCTACTGATAATATAAAGTTAGAAGGCCACCTCAACGAAAGTAAATTTGTTTCTACTTTTAATGTAAAATCTACATTTCCCTTCCTCTTAGTAGAAAACGCTTTATAGTCCAAAATTTGCTAAAACCTCATGATTTCAAATATGAACAGCAGACCTTTATGTGTAGGAAACTCTAGATCTGCGTGCTTATCTTTCAGCAGTACCTGCTATCCCCCAAGGGCAACTAATAAGTTGATGTACACTATGCATATCTGTGCAGGCAAAATCGGACTGCGTGTAAATCGATACTGCTCTTTGAAATTATTAACAGTTTCATGATTGTTCACGTGCTTTGTCCACTTACTGATTTAAAAATTTATGAAAACATCTTATGCTTACATATTGCAAAATGCCCAATTCACAAGCTTACAAATCTTAAGGAATATTTTGTAATTTTAGCACTGGTTGACCCAAATCTAGAATACTGCTTTTCAGTTTTTTCCAGTTTTAACTACTA
>279_LGP02_1400935_1401039
ATTAAATTAAATTTAATCTAAATTAATAGATTAATAAATCTATAATTTATTTATTAAATCTATAGATTATAAATCTATAATAAAACATTAATATGTTTTTAAAT
>279_LGP02_1550144_1550195
GGAAAATTCTGAAAGAGATGGGAATACCAGACCACCTGACCTGCTTCTTGA
>279_LGP02_1784596_1784722
TTTTGTTGTTGTTGTTGATATACCCTTTTATTTAGGAGGGAGGAGGGTTCAGGATGGGGAACACATGATTTTTAAAGTTATAAAAAATTAAAAAAAAAAAAAGACAAAAGCAAAACATTTAATCTT
>279_LGP02_2369656_2369749
TTTCAACTATTAAGTCACCAAAGGCCACCTTCAGAATAAGATTATTTAACACTGGGACTAGTTATGTTTAAAATGTAATTGTGTAAGTACAAG
>279_LGP02_3291172_3291269
GAGACTGGATCATATGGTAGCTCTGTTTTTAGTTTTTTAATTACTTGCATACTATTTTCCATCAGAGAAGGCAATGGCACCCCACTCCAGTACTCTC
>280_LGP02_415313_415383
CTCCACTCTGCCCTGTATTATTGCCAGGTTAATATTCCCAAAGTAAAAATCAGATTACGTGAGATGGATT
>280_LGP02_1109321_1109386
ATAATAAATATATAATATTTATTATAATATAATATATATAATAATATATATAAAAATATAATAAA
>280_LGP02_1112039_1112130
CTATAATATAATAATCAATATAATAATCAATATAATATAATATAATATAAAAAAATCAATATAATAATACTATAATAATACTAACTGTAAA
>280_LGP02_2740707_2740768
ATTTTGCCACTAGAGGGCAGTCTCTGTTGACAGGTAGAGCTTCCCTGGTATTAATTCTCCT
>280_LGP02_4563743_4563920
AACTGTTTCTTACAAGACACAGTGTCTACAAGACATTCATTCCATCTGGTGTTGAAACTTACAGCAGCAGTAGCAGCGGAAGGATATATTTTTTGGAAGAATAATATAGAATAAATTTTTGAAGGATAAAATTCACATTGAGAGAAACCACTGATGCCAGAGTCTGGCAACTGGAGA
>282_LGP02_1036776_1036828
ACAGATGATTGCAGTCTTCAACAACCAGGAACAGCAAGCCCTTGGGAAGGGG
>282_LGP02_1298283_1298471
TACTTTATTTTTTTTTATGTTTATCCTCTATTAGGAAATTAATAAAATTTCCCCTTTAGATAGCTTCCCCCCCCTTTTTTTTTTTGACTTATTCATGTCTTTATTTTTTTTTCTTTAATAGAAAATTATTTAATTAGTATACATGTGTTCCCCATCCTGAACCCTTATATTCATAAGTTTTATGAATA
>283_LGP02_77437_77552
AATCTTTTTTTTTTTTTTTTCTTTATTTTATTGAAGTATGGTTGATTTACAATGTTTTGTTTTGTTTTGTTTTGTTTTTCTAATTTTATTTTATTTTTAAACTTTACATAATTGT
>283_LGP02_126147_126286
CTTTAAGAATATCTTTATCTTAATATCTTTAAGATATTTTCTTAATATCTTAATATCTTAATATCTTTAAGAATATCTTAATATCTTAATATCTTAAAGAATATCTTTAAGAATATCTTTAAGAATATCTTTATCTTAA
>283_LGP02_133899_133999
TGAGTTTTTCTTTTTGTCTTGAGTTGCAATTAAAGGTTTTGCTTACTGATGAAAAAAAAAAAAAAAAAAAAAAAAAAAAAAAAAAAAAAAAAAAAAAAAC
>283_LGP02_720598_720745
TGAAATTCCAAACTCTACTCTAGATTTTTAATTTTAGCTTTTTGGTATTTGTTATCAATTTTGTACTTTTTTTTTTTTTTTATAATTTTTGTGACTTTTTTTTTTTCCCCTTTCTTTCTCTTCTTCTTTTATACAACATTGTATATC
>283_LGP02_1041774_1042600
GCGTCCCCGCCCATCAAACCCAACTGCCTACCTGCCCTTGAGGCCCTCCTGTGGCTCTGCATAACTCTGGGCACCGTGCGCATTTCCCCCTGATATCAGAACACAGCTCCCACGTGCGCCTCCATCTGCGAAACCGCACGTGACCCCGCCTGAACTCAGCCCCCGGCCCTACGCATCATCCAATCGAGAAGAACGGCGGACACCTCATCCAACCTGGAATGCAAGGAGCACAGCCCGGAACTCTGCCCAAAGGCACAATCCAACCCCTGGCGCCTCCCTGCCAGGGAACACCACCCTGAAGCCTCTTCTGACCTGGGAGAGGTGCCCTGCTTGGCCCCAACCTGAACAGGGAGCCCACTCAGCTCCTTCATTTACATAGAGGTCCACTCGGGACCCAACCAGTGGCATCCTTAGAGCACAGGCAGTGTCCTCCTCACCCACCAAGAAACCAGATAGCAAAACCCCACACCTCCAGATGCTGCCAACTGCCTCCTCCGGTACCTTGAACTGAGCTGACTTGTAGACTATCTTTCCCTCTGGAAGAAGAGACCACTTACTCAAATGCCGATTCCAAAGCAAGAACGCAAAGGTACAAGGATCACCAAAAATGAAGTAACGCTGCAATAACTAACCGTAAAGAAATAGAGATCTATGCGGCTCTTCAAATATTAAAAAAAAAAAAAGAACTACCATATAATTCAACAGTCTCACTTCTGAGTATGTATCTGAAAGAGAGGAAGTCAGTTTTGAAAAGAAATCTACACCCCTATGTACGTTGCAGCGTATTTACAATAGCCAAGACATGGACACAGCTTAAGTGTTCATA
>283_LGP02_1378719_1378770
GTCCCCTTCTCCTCCTGCCCCCAATCCCTCCCAGCATCAGGGTCTTTTCCA
>283_LGP02_2538494_2538563
GAATGGAGAAAGGAGTATGACAAGGCTGTTTATTGTCACCCTGTTTATTTAACTGATATGCAGAGCCTG
>283_LGP02_2590580_2590643
CAAACAGTATATGTATCTTTACTATGCATATCTTTATATAAAGATATCATATATGCATATCTT
>283_LGP02_2616963_2617031
TAGGATGGACTGGTTGGATCTCCTTGCAGTCCAAGGGACTCTAAAGACTCTCAAGAGCTGATATCCTT
>283_LGP02_3328974_3329035
CTGGCATGCTGCGATTCATGGGTTTGCAAAGAGTCGGACATGACTGAGTGACTGAACTGAA
>283_LGP02_3389256_3389307
TGTAGGAGATCAAATAATTTATCTAAAGCAAAATTCATGGTCTCATCCTCA
>283_LGP02_3417255_3417309
TATATATATATATATATATATATATATATATATATATATATAAAAGATGTTTCA
>283_LGP02_3426697_3427332
TTTCCCAACCCAGGAATCAAACCAGGGTCTCCTGCATATCAGGCAGATTCTTTACTGTCTGAGCCAAGAGGGAAGCCCCAACTTTACCTGAACCCGCTGATAAATTTTAGCATCACTAAAAGTGAATATCCACTCCTGTAGTGCTTCCCAGTGTGAAACAATAAGAAATAAATAGCACTCTGGGACTTCCCTGGGAGTCCAGTAGATAAGACTCCATGTCTCCAATGCAGGCAGCCTGGGTTCAATTCCTAATCAGGGAACTAGATCCCATGTGCTACAAGTTAAGATCCAGCACAGTCAAATAAATAAATGAAAAAAAAATTTTTTTTAAGAAATAAACAGCATTCCAGATGAAATGTTCTTGCTAAAATACAATCAAGCCTCTAAGCACTTTACAAGATACAAGGAAGAGGGGGTCATTTTAAATGACTCTGTGAAGACTCAGTAATTCAAATTAAGAATCAGAGAGGTTCTTGAAAAACAATATCTCAGTTTTGACTTGTAAAAGGCACAAAAAATGAGAGAAGGCTAGTATAAATATTTAAATTTAAATACAAAATTTTAAATAAGTTAAAATTTAATTTTTGTATATATATAAAATTATAATTATATATATAAATGTATATATATATATA
>283_LGP02_4372496_4372584
CCCTGTTTTATATCTAAGGACAGAGGGCTCCCGCCTAGTCGATGATAAAATCAACTGTATCAAGCAACTTCGCAGCCCAGCTTCTGGT
>284_LGP02_466323_466384
GGCAAAATATATAGAGATATATAGATATAGATATCTGAGACCTTTTTGCCTGTGACTGTCA
>284_LGP02_873085_873152
TGAAAAAGTATAAAACTGAGGGAGTTCCCAAAACTATATTAAGATGAATAAATAATATAAGATTAAG
>284_LGP02_3080106_3080171
ACACTTCTACATGTGTATGTGTACTCAGTTGCTGAGTTGTGTCCAACTCAGCAATTCTATTGGAG
>284_LGP02_3314028_3314281
TTATTATATTATATTATATTATATATATTATATATTATATATATACTAATAATAAATATATTATAATAATATATATATTAATAAATATATATATTATATATAATATATATAATAAATATATATTTATTATATTATACATTTATATATATATTTATATATATATTTATATATATATATTATATTATAATATATATTATATAATATATATATTATATATAATATAATATATATTATATTATATTAATATAAATAT
>285_LGP02_144320_144384
CCTGGAGGAGGGCATGGCAAACCACTCCAGTATTCTTGCCTGGAGAATCCCCAGGGACAGAGAG
>285_LGP02_211243_211300
ACATAAATACAGTATTCTAACGCATATATATGGAATTTAGAAAGATGGTAACAATAA
>285_LGP02_345956_346030
TATTAACATAAGAAAAGCTCTCCGTATGTTTAGTGAGATCCTTCACATGGTGACTTCATTAGATAGCCAAAGTG
>285_LGP02_373797_373850
TTGCATTGTTTGAACCTCTGTTGAGGTTCATTCTGTCATTTTGAGATTGCACC
>285_LGP02_514150_514412
TGAAAAACCTAATCTCTAGCTCTTGCCTTGATTTGGTAAATGCCCATATAGGAGAAAGCAGCTTGTAATGTAAACCACATTAGAAGGGCTTTCCCCATTTTTGAATTTAGTACATAAAATTAAGTGTGCTTCCACAGATTTCTTATATTTTTAAAATTATAATTTTAACATTTTACCATTTTTAAAAAGTAATGATGGCTTATCAAAACCTACTCATTGGTGGAAATGTTTGAATAGCAACTTTAATTACAAATCAAACATG
>285_LGP02_537346_537418
TATATACATCAAGATATACTAACACCAGTATACTAACACCAGTATACTGTATATAGTATACTAACACCAGTA
>285_LGP02_694169_694244
TTTAGCTTTTAATATATTTATATTTATATATATATATATATATATATAATAATTTAATATATTAAATATATTTAA
>285_LGP02_748334_748605
TAATCATAAACATAAATCATAAAATCATAAATATTAATATTAATATTAATCATAAACATCATAATATTATTAATAATAATAATATAATATTATTATAATATATATATTATATATAATATATATTATAATAATATAATAATAATAATATTTATATATATATATAATATAATATTATAATAATATAATAATAATAATCATAAACATCATAATATCATAAAAAATCATAAACATATTAATATTAATCATAAACATAAATCATAAAATCATAAAC
>285_LGP02_839968_840021
TAATTAATGATGTTGAGCATCTTTTCATGTGTTTATTGGCCATCTGTATGTCT
>285_LGP02_893061_893118
GCAGCAGCAGAAAGCATAGGTGGGAATGTAAATTGGAATAGCCACTAAGAAGAACAG
>285_LGP02_1353243_1354631
TGGGTTTAGACTATTTTTTTTTTTTAATTTTAAAACTTCTTTATTTCAATTTTATTTCATGTTAGGCCATATTCTTCTTTAAAAATAAAATTTATGTGTTATTTGCCAGTTGAATTTGTCTGATTTTCATTCCATAGTAAATTTAACAATTTATTAATTTCAATATTTTCAAACTAATAATTGTAAAAAATAAAAGGAAATCATTGTAGTCAAACTAACCCTATTTTAAGATTCTTAAAAACTACTACACTCAGATCTTTGAAGCAACACATTTTTCATTATAGCCAAACTAAAACTCTATTTTTAGGTGTTAGGTTAAAGAGTTCCAGAATGTAGGGAAAACAAAAATGGAGTGTTTATGGTATAACTGTGTAAAACTTTTATTCAAAATCTTATTCAGAATGGATTAGTACTCTCTAATTATCTAAAATAATGTTCATTCTGATATAATAATATAATTTTAAATATTAATGCTCAATGAACAACTCTAATATTCTGGGAACTATATATAGTAAACATAACAGACATGATATCTGCATAAACAGTAACACAGTTCTGAAACTCTGGATGGACTTATTTGCTACCATTGCCTGTAGTGTCCAAATGAATCAGTTTATGACAATTCACGATTTTCATAAGTATTACAAAGTTACTGCTGCTAAAGCAGCACAGCAAAATGGTTACACTCATGAACTCTGTAGACACAGCAAGTTGAAATCCTTACTCTTCCACATAATAGTTTTAGGACCGTGAGTAAGTTGTTTAAATTCTCTTTTCCTCAGTTTTCTAATTTCTAAAATGAGAAAAATAATAGTAACATTAAATGAGTTCATTCATGTAAAGTATTTAGAACTATTATTGGTATAATAAATTTTATTATATTATTATTCTTTGTTATGCAATCAAATTTTTAAGGAAAGTTCAAACCATGGTTATTATTGTAACCATGTACCAATTAATGCTGTAATTATTTATCTAGAATTCACATAGTTATTTACATATATAGCAAGTCTGTGAGTTTCCTTTAGTGAGTTTCCACATGAAAATGAAATAAAAACAGGTAGAACTACATACATACCCAAACTCCTTGCCATTGTTATTTTGTCTAGCAGCCTTCTCAGCAAATAGAATTGTTCTTGCTCTGTAAGCACCTCTCTAGAAAATTTTATTATGAGAAGTCAAAATTTTATTTTAAGCTTGCCGCAAAGTAAATAGCTCCTGAAAAAAATGCCAAATAAAAATTTTCTTTCTTAGTAGGGAAATTTATTGAAAAAAGAAAGTGATAGCATAAAGGAATGTCTGATTCAAGACATTAAGATAGCATAAGGCTGGTTAAAGTTTATGTACCTTGAAATGACTAATTAATAATTGCTAATCTTATTAAAGAA
>285_LGP02_1381270_1381331
TACACACACATATACACACACACACACACATACACACACACACACACATACACATACACAT
>285_LGP02_1536999_1537052
GCTGTATATTGTCACCATGCTTATTTAACTTATATGCAGAGTACATGAGAAAT
>285_LGP02_2360342_2360635
AGTCACAAAGCCTTTCAGAGACACTTTTGTCAATAATGTATTTGGCAATGCCTTAGTGAAAGAGCTTATTCCAGGTCTTCTTATGGATCATGGTTGTGGAAAGGGGGTATATGTCATACATAACAAATGTAATACAGCATTTCTATTTCCTTTTAGATTTCCTTGGAGCTCTTGGCTTCTCTTTTCATGTAGGGAAGCTCTGGCAATGATCGTATTAAGTGGATGCTACAACTGAGTTTGTATCTTTTCAAACAACCAAGTAAATGGTTAAAGCCACATCGAGCTGCACAAAC
>285_LGP02_2382697_2382941
CAAAACAGAAAAACAAGCCACATGAACTTGAGATGGAAACATGGTGAATAATCAGTGAGTTTAAGCTCCTCCAGACATGGGTCCGCAATTGTAACCAAACCAGAGGCAAACCTAGCTACTGTGATTCAGGGCTATGGTGTATCTTGCACTGGATAATCAACTCAGAATTGGATTAGGAAAATATTTCTTCCTTCCTTTATTTGCTTATCATTAAGAAACTTAATTGTGCAGACACTGTGTTAAG
>285_LGP02_2718538_2718622
TTCTCATACATATATATATGTATATATATATTCTCATACATATATATATGTATATATATATGTGTATATATATATATATATATG
>285_LGP02_3330268_3330319
GGATTGAATAGCATGCAGTGAATAGCATACAGAATAATCTCACATTTATGT
>285_LGP02_3413023_3413127
GAACTCTGTATAATGAGCTATATGGAAAATCTCCCTGTAATTGGGTAATTCCAGAACCTTCACTTGGCTGTATATATTTGGTATAAATATTCTCAAGAGAGTTT
>285_LGP02_3472956_3473010
CTTCAGCATCAGTCATTCTAGTGAATATTCAGGACTGATTTCCTTTAGGATTGA
>285_LGP02_4041123_4041188
CAGAACATCATTACCTTTGTCAAAAAGGAACCTTCACATAACCTTCACGAGCCAGATAATGTTCT
>285_LGP02_4366966_4367041
GCTCCGTGTGCGTATGTGCTAAGTTGCGTCAGGTGTGTCCGACTGTTGGGGACCCCATGGATCATGGCCCTTCAG
>285_LGP02_4454620_4454676
CTTTTATACTTTTAAAACAGGCATTTAAATACTTTTATTTTTTTAAAAAACATTTT
>285_LGP02_4519337_4519675
AGTGATTTGTTAAGATCAACATTGCATTTCTCCTCCATTCCTTTGAAACCCTCTCATGCTCAGTTGCATCTTCCCTGCAAGAATACTGGAGGGGGTTGCCATTTCCTCCTACTCCAGAGGATCTTCCAACCCAGGGATCAAATCTGTGCTTCCTGCACTGGCAGGCAGATTCTTTTACCACCGCCCAACCTGGGAAATCCTTTCAGCAGAGCCCAAACACCAGTCAAATCCAACTCTTTCTTTGCTCTGTTTTGTACAACTCACTCTAAATTCATGTCTATAAACTCTTAAGAGAGTCTTTAATGCAGCCTCACAGTCATATTGCGGAGAAGGCAATG
>285_LGP02_4730643_4730792
AATAGTACTATGGAAAGCATTCCATTGGAAAAAGACCAAGAACCTTGTCAACAAAAATCCCACCACACTTTGATTCATGTTAACCCTGGAGAGATCTTGGTTAATTAACAGAAAAGAAATGAAAAGTTGACTAAAATGATCAGAATAAA
>285_LGP02_5048523_5048603
TTATTATTATTTTTATGAGTTTTTATTATTATTATTTTTTTATTATTTTTTTAAATAATTTTATTATTAAATTATTATTA
>285_LGP02_5282671_5282868
TTGTGTTCTAGAGAAGGCAATGAATAGCTTTTTATCCCTGTGTGGGCCAGTGTGAATGAATCCTAGCCCTTTTCTATCCATTTAATCTTTGCTGGCATTCAATATTATGTCTTGAGCTGCCTCATATTGCCTCTTGGATGTTCCGCCAGTTTTTTTTTTATCTGACCATGATGAAGATGGAAATCCTCATATGTCCT
>285_LGP02_5312890_5312984
ACAACAACAAATGGTTTTGGAAAATGTTCTTAATAGCAAAGAGGAACATTGTAGAATATTGTTATACATATTAGGTACAACTCTTTGTGACCTC
>285_LGP02_5382788_5382847
CTTTAGTTCCTCCAGTTTTTAATAGTTCCTCAGTCTTTTATTGATGGCCTTTAAAACAC
>285_LGP02_5553096_5553181
GTCTGCAACTAAGTTTTAGTATTTGTGTTACTGTAATTAAATCATAAATACTACTTGTTGTCTCAATTAATTTAATTGGTTAGAA
>285_LGP02_5735211_5735276
ACATTTTGAGTAACTGATACCTGTACAATCAGCTCTGTATGACTCTAGCCCACTTTTCAAAATGC
>285_LGP02_6032658_6032722
CAGAAACTGACTCACAGATACAGAGAACAGACTTATGCCAGGAGGAAGGCATATCGGTTTCTGT
>285_LGP02_6684559_6684901
TGAACATTTCAAATTTTTTGAGGCCAATTTTTTTACTTTTTCTTTTATATTCTTTTTGTGACTGCTTTAACAATTCTTGAATTTATATGTTTTTCTTAAGAAGTTTTAGCATTTTGGCCCCAACATTTAGGCCAATGATCCATTTTGATTTAACTTTTGTAAGTAAAGAAAGAGTTCATGTTCTTGTATGAATATATATATTTATGTCTTTATTTTTCTACTCATTTATTCATCTCTGCATATGGCTATCAATTGTTTGGGCACTACTTATCAAAACGATCATTCTTTCTAACTGCCCTTCATGGCATCTTTCAGTTCAGTTCAGTCGCTCAGTCGTGTCCA
>285_LGP02_7181651_7182568
CAATATTTTTACAGTGGAGATAGAGTCATGAGGTTTCATAGCACAAGGTACTAGACTTTAATTCCACCTAACTTTATCCAGTTACTTCTCCTTATTGTGATTCTTTCCTTCTTAATTTATTGTGATTCATTTATGACCAAGCACACTTATAGACTTTTCTACAGAAAGGAATTTGCTACAGAGACTATGAGTGCTCTGTTCTTCATAGCAATAATATTTCTCCTATAAACTTTGTTATCATTAATTAATCACCAAAAAATTCTCTGAGAATACATGCAAATTGTAGGATTTGAACTGGAACAATGAGACCCCAATAAGGCATTTTCCCCAAGTATGGCTTTGCTTTCCTCTGTAATTAAATTTTCACTAAATATACCTGTTTTAACTTGACATATATCTCAATATCTAGATTACTCTAAATCATTAAATATTATAGAAGAATCTCCATATTCTCTCTTACTCTACAAAGGATAAAAGCACAAATATTAGCACTGTTTTTTCACTTTGCAAAAAACTGTTACTATTTTCTTTCATACACTGAATTGTGCATGTCTGATCATCAGTTTTTAAAGTTGGCAAGAGGACAAATGATTTTTTGGATTTTTGTGCCACTGCGTTCCCTTCTGTATCATAATTGCTGGTTTACAATGACTACCTGATTGGGGGGATTCTGGATTTTATTTCACATAAAATTTTAGGTCCATATTTTGTTTTTATATGCTAGTAATTGCCTTGCTTTTAACCTCAGATAAACAGAGATCTAGTACCTTCTTGATTTTTATTCTCAGATGAAAGCATCTTCAGACTGAAATAATATGCCACAACAAAGGATTCCATGAAAGCCCTATATCCTTTTAAATTTTAGCAAGAACTTGATTACAGGCTAAATTACAAGTATTTTAGATTCACTATTGGTT
>286_LGP02_256649_256738
TGAGCATACTTAGTGAGCATACTTAGTGAGCATACTTAGTGAGCATACTAAGTGAGCATACTTAGTGAGCATACTTAGTGAGCATACTA
>286_LGP02_725196_725261
ATATATATATATATATATATATATATATAATGCATGACTGTATATATATATATATATATTCATAT
>286_LGP02_730843_730914
TCAGTACCAAATGTCTGATAAGTATCTGTTTTTCTTCAAGGCAGAGTTATTTTTGAAAAGCATTGGTCCTT
>286_LGP02_1064616_1064762
GCCTCAAGTGAAATAATGACCACATGCATGGCAAGCCAAGGGATTGGCTTACATGAAGGTACATGAGAATGAATAGGCCAGTGAGGACAGTCTGCCCAGGGAAGGAAATGCCAGATCAGAGGACCCCACTGAGACAACTCACGGCT
>286_LGP02_1115963_1116016
TTTACTTGTTACTAGGTAAATATGTTTACTAAGTAAACTTGTTACCTAAGTAA
>286_LGP02_1809008_1809066
TTTAGTATATATAGTATATATATATATATATAGTATATATATATATATATAGTATAAA
>286_LGP02_2746576_2747048
TTCCACTTCCGGAACGCGTCTATCAGTAGTTTTCTTCTCCTTTTTTCCTCACCCATTGTCTGCCTCATTCATCCTCCCTGCTACTTCCTCCTTGCTCTCTCTTCAAATGTACAGTCCCCACCACACCTCACCTGGTTCTCTTCCTAAGGGTCTCGACTCCTTTTTATATTCAGACCAATTTCCCTTCTGAGCTAAACACTCTCCTCCAGATGCAGACTGGCTGGTGCCTGGATGACAGGTCATGGAATAGAGGATGCTGATTTAGAAAGTCTATGAGAGTTTCTCTGTGAGCAAGAAAGTTGGACCCTTGTCTAAAAGATTCTTAGTTTTTGGTGGGTCTTCAAATTTGAAAACTAAAATGATGCTTTTCCCTCTCTAAAGCTGCTTACAAGGATAAATCTTTCCATAGGTAAAATTCCTATGAATAATCAACCAAGAGATTTCCCTAGTGTTCCAGTGGTTAAGAATCTGT
>286_LGP02_2861501_2861571
TAAAAAAAAAAAAACAGTTGTTCATAAAAAAAAAAAACAGTTGTTCATAAAAAAAAAAAAAGAAATTACA
>286_LGP02_3306612_3306914
TAATTAATTTATATTTATAAATAATTTATAATTATTTATAATTATATTTATTATAATTAATTATATTTATAATTAATTTATATTTATATTTATAATATTTATATTTATATTTATATATATATAAATATATAATTTATATATACATATATATATAATTTATATTTATAAATAATTTATAATTAATATATTATATATATATATAAATATATAATTTATATTTATAAATAATTTATAATTAATATATTTTATAACTGTAAAAACTGTGCTGTATAGAAAGTATTGAAAATGCAGAAAAACAAAGT
>286_LGP02_3306914_3307031
GTATGTATATATATATATATATATATATAATTTATATTTATAAATAATTTATAATTAATATATTATATATATATATATAATTTATATTTATAAATAATTTATAATTAATATATTTTA
>286_LGP02_3627362_3627425
CTGATCTGCCTCTTTTTTTTTTGTTTGTTATGCTACATGAAATCATTTAAAATATTTAATTAT
>286_LGP02_4911619_4911728
TGCTATACAGTATAGCAGTATATACAGTATATATATATACAGTATATACAGTATATATATATACAGCAGTATAGCAGTATATACTGCTATGCAGTATACTGCAGTAGCT
>286_LGP02_4911728_4911886
ATATATATATATATATATATATATATATACACAGTATATATATGTATATATATACAGTATATATATATATGTATATATATATACAGTATATATATATACAGTATATACAGTATATATATATACAGCAGTATAGCAGTATATACTGCTATGCAGTATAC
>286_LGP02_6074236_6074293
CATGTCCAATTTTCTTTTTTTTTTTTTTAATTTTTAATTTAATAATTTTAAAACATG
>286_LGP02_6089025_6089080
CTTTAGCATCATTCCTTCCAAAGAAATCTCCTTTAGAATGGATTGGTTGGATCTC
>286_LGP02_6788555_6788608
GAGGAATTGGGGGCAGGAGGTGAAGGGGACAAAAGAGCATGAGATGTCTGGAT
>286_LGP02_6911724_6911849
ATTATCCACAAATAATCTGAAGAACCTTGAGGCCTGGAAAAATTTAGCAGAATAAGACAGTAGACTTATGTGGAAAATGTATTAGAACTATTTACCTATTTTTTAAAAAGTGTTGTGAGAGAGTT
>286_LGP02_6924749_6924836
AATCCATCCTAAAGGAAATCAGTCCTTTTAAACTGTGGTGTTGGAAAAGACTCTTGAGAGTCCCTTGGACAGCAAGGAGATCCAACT
>286_LGP02_7351671_7352017
TCCACCCTGAGCCCTCCACCTCAGGCCACCCTGAGGGCACCCCACTCCCATCCAGGGAGGTATCCTTCTGCAGGACAGAGGGGAAAGGGGGGCACACCAAGGGCAAGGGGAAATGGAGGGAGGAGGAGGGCAGCCCACCAGGTGGAGCGGGGCTCCCCCGAATTCACATCCATGCTCTGGAACCTACGGGCCCAGTGGTCCTGGCCAAGTTCTGAACTGTCTCCTCATCTGTAAAATGGAGATGCCGCCTGCCCCCTGGGTTTCCTGCCTGAGGAATAAGTGAGAAAATGGGTACAAGGTGCTCGGTCCGGGGCCTGGCTCACAGTAGGTGTTCCCTGAACGTCAT
>287_LGP02_464310_464366
AGGTATATATATATATATATACACACACACACACACACACCCCACAAGGGTATATA
>287_LGP02_938293_938348
TTGTTTTTAATTGGATTATAATTACAATGCTGTGTTAATTTCTGCTGTACAATAA
>287_LGP02_960452_960912
AAGTATGACTCTTTAGATAACAAAGATATTTAATTTTCAAGGATTTTAGAAGTCCCTAGAACTTCAATATACTTTCTTACATGCTTTCATAATGCTATGATTCATTAAAACAAGAAAGAATTATTTACACAAAGAAAGCTAAAATGCAAATAAACCTAGAAAGAAATGTCTATTTAAAAATACATTGAACGGACTAATCTGATTCTAGTGTTACTTGTTTAAACTTTAATAAGGAGGAAAATTTAAAGAGTGTTATTGAAAGACAAGATTTGGTCAAACTCAGTAATTAAATTGATAAAGCCTATGATAGAATTCAGCTACTTACCTTTTTGAACTTAATTTGATAAAATAATGCTATATTTTAAGTTTCAGTTTGTATCTATATAACATAACTATATATAATTTTGTATTTGTATGCTTGTGTCTATGTAATAAATGCATTATAATAGCAAGAACAAAA
>288_LGP02_1248754_1248818
AGTCTATGTCACAAACACCAATGTCGAAGAAGCTGAAGTTGATCATATATATATATATATATAT
>288_LGP02_2658329_2658393
TGCAACCCCATGGACTGTAGCACGCCAGGCTTCCCTGTCCTTCACCATCTCCCAGAGCTTGCAT
>289_LGP02_288535_288607
ACTAGATCAAAAACATTAGGCAGCCAATGAGGAAAGAGAACGGTGCCTATCAATCAGTAATGGGCTGAATTG
>289_LGP02_451916_452000
CCAAGGTGTTTTACTGCAAAGCCCCTCAGTCTCTACATAATAAGTGAAAGTGAAGTCACTCAGTCGTGTCTGACCCTTTGCCAC
>289_LGP02_1027123_1027217
GCAGGCAACAGGCATTTGCTTGTGTTTTCTCGGCGGCGGAGGGTGGAGTCTGTGTTGGCGGCTAAAGAAGCCGCTTAAAAAAAAAAAAAAAAAG
>289_LGP02_1525516_1525577
CTAAGTGGTGTATATATATATATATATATATATATATATATATATATATATATATATATAT
>289_LGP02_1893914_1893981
AGCATATATTTTCCCTAAAAACAACAGTAAACTGGAAGAAAAGTTCAAAAAAACAACCATTTTTTAA
>289_LGP02_3540489_3540564
GTGTGTGTGTGTGTATGTATGTGTATATATATATATATATATATTTAAATATATATTTTAAAGTATGGTAAATAG
>289_LGP02_3772598_3772659
ATAATCAATGTAGATAATAATCAATAATCATCAATAATCAATAATCAATAATAATCAATGT
>290_LGP02_437173_437333
TTTAACTTTTGCTTTTTGGTATTTGTTATCAATTTTGTACCTATATTTTCTTTATAATTTTTGTGACTTTGTTTTTGTTTGTTTGTTTTTTCTCTCTTTCTGTTTCTTCTTCTTTTTTTAAAACATTGTATTTTTGAAATTCCAGACTCTACTCTGGATA
>290_LGP02_935253_935318
CCATGTATAGCTATGTATAGCTATGTATAGCTATGTATAGCTATGTATAGCCATGTATAGCCATG
>290_LGP02_1344435_1344506
ACTGTGGGAAGGAATCCCTTAGAAAAAATGGAGTAGCCGTCATAGAATCCATGGTAATCCAAATCTATGCC
>291_LGP02_1144354_1144420
AGGTCTGACAATCCAGGGCGAGCCCTTTGGTGTCTCACCCCCTGGCAGGTGGAGTGTCACCCCGAG
>291_LGP02_1559846_1560115
GCAGCCCTAGCCCCTGGCATGGGGAAGGGGGTATCATAGCTCAGTGGGCATCCACTTGGGAAATTCAAAGCTAAGGGAAATTACCTCTTAATTCAGACCATAATCTGGATTTCAGACACAATGTGTGGTCGTCATCATCTGTGTTCTTCCCTCTTTGCTGAGTCAGACAGAGCCAAGGCCCGACTTACCACGTGACTCTTATGCCCTGATCCCCTCCTCACCTGGCCTGGGGTCAGAGCTCACCAGGACCGGGACCCTTGATCTCTCCC
>291_LGP02_2409984_2410136
TTTTTTAAAAATGCAAAACAATCTCAAACTTACAGAAAAGTTTCAGCACAAATTACATATTTTTTTCTAGAATCATACATATTTTTTTCTAGAATCGTCTGACGACACGTTGACATGATGCTCTGTCACCCCTGAATCAGTTCAGTTCAGTC
>292_LGP02_492280_492333
CCACCGGCACGCTCTCTCCCACGGCTCAGGTCAGCAGCTTGGCCGGAGACTGA
>292_LGP02_547170_547236
GGCAGAGCCCCTCAAGGGTCCGACCTGGAGGGAAGGTCTCTGCCCTTTGACCTCCTCGTGGCCCTG
>292_LGP02_1691379_1691434
GGCCCGTGCCCCTCCAGGTCCCGCTTCCTCTGGAGTGTCCCCTCCCCTGTCTCCT
>292_LGP02_1711119_1711205
CCCCAGGGCCCCTGAACTCCTGGGGAGACGGGAGGTGGGAATCTCCAAGGACGTGCTGAGTCCGAGCTCCTCTAGGTAAAGGGAGC
>292_LGP02_1840749_1840810
CGGGGTACGGGGGCGGGGCGCGGTGGGCGGGGCCCAGGGTGGGTGGGACACAGGGATGGGG
>292_LGP02_1845646_1845768
TGCTGCACCAGAGCCCCCGCCCCTGGGGCAGGCCCCTGCCGACCCGCACCTCCGCAGGACGTGCTGCTGCACCTGAGCCCCGCCCCTGCGGCAGGCCCCTGCCGACCCGCACCTCCGCAGGA
>293_LGP02_235372_235439
AACACACACACACACAAACACACACACACACACACACACACACACACACAAACACACACACACACAA
>294_LGP02_186994_187046
AATTAAAAGACACTTACTCCTTGCAGCCATGAAATTAAAAGACACTTACTCC
>294_LGP02_585699_585765
TTGCTTAACACATTTCTCACATCTAAAAAAAATCACCTCCAACTCTGATATTCAAGAAACAAAATC
>294_LGP02_951037_951104
GTTTTTTTTTTTTTTTTTCTTTTTCCCTCCCTCTCCCCACCGCCACCCCCGCTCTATGATGCTATTT
>294_LGP02_1210387_1210438
TCTAAGTTATATATATATATATAACTTAGATATAAAGTTAGTAACTTTATA
>294_LGP02_1254261_1254324
GATCCCTGGGTTGGGAAAATCCCTGGAGGGGGTCATGGCGACCCACTCTAGTATTCTTGCCTG
>294_LGP02_2481600_2481653
AATACATATTATATAGCAGATATCGTTCCAAGCTCTTTATGTAAATTAACTTC
>295_LGP02_784489_784559
TATGTAAAGTTTAAAAATAAAATAAAATTGGAAGAAAAAAAATAAAAAAAAAAAAAAAAGAAGTAATATC
>295_LGP02_1002753_1002838
CCCCCCCCCCCCCCCCCCCCCCCCCCACACAAAAAAAAATTTTTTTTTTTTTCCTCCCTCAAAAAAAAAAAATGTCCCCCCCCCC
>295_LGP02_1010361_1010417
TTATATATATATATATATATATATATATATATATATATACATATATATATATAAAC
>295_LGP02_1064141_1064247
GCTGTTTTTGGTTGATCACTAAGTCAAGTCTGATTCTTTTGTGACTCCATGGACTGTGGCCCACCAGGCTCCCCTATCCATGGGATTTCCCCCAGGGAATGGATTG
>295_LGP02_1108653_1108717
CTCTCCAGTACCCTTCATCAGACCCAAAAGAGAAAGACAGGTCTTGTCTCGATCCTCTCCAAAG
>295_LGP02_1494036_1494907
CAAAATAAGATGTTCCCACAGGAAAAACAATAGAATATTTACTTTTAAGGTATTTGTCCTTCTTCAGAATACATTTGTGCTTCTGATTAACTGCTTTTCAAAAATTGCATGCAGTTAAGATATTATCCCTTCCTCCTGGACATTTGGAATTTTAATTTCTGAAATGAAGAATCCAAAAATATTGTAATTATGTACCACAACAGTGAAAACTGAATGTTTTATAGTAATTACTGGGTCATGGGAAGTATGCTAAGAGCTTTCCAAGTGTTCATGTATCCAATCCTCACAGCTCTCTAAGGAGGTAGGTGCTGCTGTTTTATTAGATATGAGACACTGAACCAAAAAGATGGGGAACTTGGATTTGAATATGTGTGTCCAGTGGAAGAGATGGAAGTCCTAATTCACAGGCTTTGCTGCTCTGGAAATCATTTGTTGATATGATGCATCAGATTCAAATAAAGTGACTGTTTCTAACTTTCATGATGTCATCATTGAGTGTACTAAAAAAACAGATCATTATTTGTTCTGAATTCTTTGTTGAACCAACCAGTAACTTCCAGTTATTGCATTGTAGATTCTTTGTCATTCAGTTAGTCAACTACACTTGTTGGCAATCCACTTTTTCCTTTCTTGAGTTTTACATTTTTCCCATAGTCTTGTTGAAGCAAATGGAAGCTTAGTGATATTAGTCCTCGTACGGCATTTTTCACGAACACAATGAATTCAGTTTGCCCACTTTGGGGGCAATTCAGGGAGGTGGAAATGTAATGATATTCCACAAGTGTGGCTTCATTTAGTGAATTCTTTCCAAAGAGCATAGTATGGAAAGGGAGGGAGAAAAAGTAGCTTTGCAGTGCAGGAAGCTGACAGA
>295_LGP02_1575626_1575762
AATAAATAGTAATTGGCAAAACTAATACAATTATGTAAAGTTTAAAAATAAAATAAAATTGGAAGAAAAAAAAATAAAAAAAAATATAAAAAAAAAAATAAAAAAATAAAATAAGCATGAATCTAAAAAAAAAAAT
>295_LGP02_1707019_1707096
TTTTTTTTTTTTTTTTTTTATTTTTCCTTTTTTTTTTTTAAATTTTTAAAATGGAAATAATTATTTTGTTTTTTTTT
>296_LGP02_1693652_1693868
TGGGCTCAACTTTGAATCCAGGAAAGAAATCTTGGAATTTATAGCCAGTGAACAGAGGGAAGGGGGTACATAGATGGAAAAGTACTAAAAGGAGACACCAAGGGTGAAGATTTTAGCTAAACTGATTTAAAAGGTGATCACATATCAATAGTGGCAAATTATTGCTAAAGTGACTTAACAGGATTCTTGCTACAACTGGGTTAGGCAGGGTGAAAA
>296_LGP02_2222625_2222805
TATTGAAATAAAAATGATACGTGTACCTGTTCCAAATGGTAGAAGGTAGGAATGTGTAGTCAGGAACACTACAAACCTGGAATCAAATACTTAAGATCTCTATCTCTTTACCAGTTGCAGAAGTGCATAAGTTGTTTAATTTCTCTGGACTTTGGAGTTCTCATTTGAAAGATCCATATA
>296_LGP02_2316437_2316828
ACATCAAATTTCAGTTTTATGTAGTTAGCTTGCCTCAGAATTAGCTATTATGCTTCCATTGGCCCTTACTTATCGAAAATGGAAGGAGAGTGGGGCATGTATGGCATAAAACATAAAAAACACATCTGTCTGAGACCATCTTCCTCCTTAGTTTCAACTCATCTGTATTAGAATTATGGTAACATATACTTACTCCATTTTTTTACTCAGATTTCTCACTTACTATGTGCCCCAAAATAGGCAATATTAAGGGTGTTCAAACCCTTCTGTGCATGCTAGTCTTTCTATTACTGACTGCATGGACTTTAGTCTCATGATATTAAGCAAATATATCATGTAAATCATACTATTTTTCCATTAACAAATCAACTTTTATTTTTCTCTTGTATTT
>296_LGP02_2683168_2683319
TGACTGTGGAGTCCCACTCTGTATCACACTGCCTCTTTTAGGCCCAGCAAACATTTGTTTACCAAACATTTGCTTTTCCACCTCCACAGCAACTGCCTTCCTCCCCTTTGAAATCCCAACCCTTCACTTCCACCTCAACATCCTCTTTTTT
>296_LGP02_2813714_2813819
TATATTTAATATAAATTTAATTATAATTTTATTAAATTTATATATAATTTATATATATATATAATAAATATATATATATAATTTTTATAATTTTATAAAATTTAA
>296_LGP02_2913322_2913384
TGCTTCATCCAGCCTGGCATTTGGCATAATGTACTCTGCATATAAGTTTAAGCAGGGTGACA
>296_LGP02_3005558_3005612
TTGGCAGGTGGATTCTTTACCTCTGCAACACCTGGAAAGCCCAGCCACTTCCAT
>297_LGP02_336928_337003
ATTTGATTTATTGTAATTTGATAAATTTACAAATAATTTGATAATTTGATAAATAAATCAAAAAGAATTTGATTT
>297_LGP02_341053_341114
TGGAGTTTCAGCTTCAGCATCAGTCCTTCCAATGAATATTCAGGACTGATTTCCTTTAGGA
>297_LGP02_389140_389220
AAAAAAAAAAACCAACAAAAAAATAAAGAAATAATTTTAAAAAAAGAAAAAATATTTGAAAAAAAAAAAAAAAAAAAAAA
>297_LGP02_898345_898396
AGATTAATACACATATACACATTAATACACATAATATAAGAGACTAATACA
>297_LGP02_1679224_1679301
GGCCGCCGCCCTGACCTCAGACGTGGGGTAGCTCCTCTTGGCTGCCGCCCCTCTGGCATGGGGTCCTCCCGGCTTCT
>297_LGP02_2505189_2505253
CTCCAAGATCTAATGCCTGATGATTTGAGGTGGGGCTGATGTAACAGTGATAGAAATAAAGTAT
>297_LGP02_2597290_2597420
AAAAAAATCAGTTTTTTTTTTTTTTTTTCTAATTTTATTTTATTTTTAAACTTTACATAATTGTATTAGTTTTGGGTTCGGGATGGGGAACACATGTATACCTGTGGCGGATTCATTATGATATTTGACC
>298_LGP02_276683_276767
ATATATATATACGTATATATATATACATATATATACATATAATGCATATTATATAATGCACATATATATATATATATATAATCA
>298_LGP02_1250653_1250704
TTGTTGTTGAAAGGAGAAAGTATATCTATCTAATTTTTATTTCATTCAGGT
>298_LGP02_1483160_1483215
TGAACATGAGTTTGAACAAACTTTGGGAGATGATGAAGGACAGGGAAGTCTGGCT
>298_LGP02_2057359_2057421
TATTTAGGTACAAAGCAAAGCTAGGTTTCCCCCCAGCTAACTCCACAGGAATTTGCCCATAC
>298_LGP02_2076015_2076414
AAATGCTCCATCCTATTTAAACCCAACAAACTCTTGAATAAGTAAAACCTGATGCATCCTTTCTCTAAAAGCAAGACAACATAAAATCTCACTGGGTTTTGCATCCAGCTCCGTGTCCAGTGGAGCTGTCAAGTCTTTAGCTTATAGTAGTTCTCCTGTAGTTTCATTGTGACTCTGTCATGATATCCTATAACATATGGATTAAATTATAAAGTAAAACCCAGCAATAAATAAAACACATACACTAATAAAAATGGAAATGTTAGCAAATGCTAGCAAAATCCTCACATTGTTTATGTATTTTACTCAAAACATTCTTAGATATTCAAAATAAAATTAACCACCAAGAGTAACAATATCTATTTTGTTTTTTCAATATCATTATTAAAATGTGAGACT
>298_LGP02_2076414_2076630
AAGCCTTCTTCATGTCCAAAATCTAAAGATTGTTTTGGCATCTTGTATCCTAGTGATGCATATGAATTTCTTTTGCTTTTGAATGTACTATGATATATACTGTAAGAGTTATAAATGTTTATTTCCTTTAATTGGAGTCCTAGGGTGTGGCTATTTTCTACAGGAAAAAATGACTTCTATTTTATTGCTGTATCATGTGTAATTTGAAGGTAGTGT
>298_LGP02_2278870_2279039
TGTGAAAATTCTAAAGAAAATACAGGTACAAAATTGATAACTAATACCAAAAAGCAAAAGTTAAAAATCTAGAGTAGAGTTTGGAATTTCAAAAATACAATGTTAAAAAAAAAAAGAAGAAAAAGAAAGAGAGAAAACAAACTAACAAAGAAAAACCAACAAAGTCGCA
>299_LGP02_327340_327414
TTTTTTTTTTTTTTTTTTTAGGTTTTGGCCTTTAGTCTGAAAAAGTTGATTGAAAGTGTTAAAGTAAGGCCCTA
>299_LGP02_1110158_1110234
GACATGGTCAGGCAGCAAGCCAGGCTTTCTTCCTCTCCTTCGAATACCCTGGATCAGCCGGGGCTGGTCCCCGGCA
>300_LGP02_2315666_2315728
CGCCTGAAACTATCACAACATTGCTAATTGGATATTTAGGAGGGATGGTGTGCTCAGTCATG
>300_LGP02_2775073_2775251
TATATATAAAGATATATATATAGATATATATATCATATATATAAAGATATAAAGATAAAGATATAATCTCTATATTTTGTAATTTTCTATAAGAAACATGCATTATTTGTATAATGAAGGTTTGAACAGTACTAAATAATAAAAGTATACATACAAAAAAAAAATAAAGATATAATCA
>300_LGP02_3765183_3765251
TATGAGTGTGCGTATATATATATGAGTGTGCGTATATATATATATATATATATATATATATATATCTC
>300_LGP02_4032791_4032845
GAGAAGAATCAAATCAAGAAGAATCAAATCAAATCAAGAAGAATCAAATCAAAG
>301_LGP02_772647_772775
AACCCCATGGACTACAGCCTACCAGGCTCCTCCATCCATGGGATTTTCCAGGCAAGAGTACTCTCTGCTGCTGTTGCTGCTGCTGCTGCTGCTGCTAAGTCGCTTCAGTCGTGTCCAACTCTGTGCGG
>301_LGP02_944131_944207
CTTCCTAGTGTATGTTTGTGTGTATGTGTGTGCACTACAGGGAGGGGAGAGGGTTTGGGTTTGTAAGCGTCCTGGC
>301_LGP02_1755385_1755460
GGTTGGAGAATCCCAGGAGACAGGGGAGCTGTTGGGCTGCCTGGAGAATCCCAGGAGACAGGGGAGCTGTTGGGC
>301_LGP02_1920697_1920748
CTGTTGGTGTTTGGATATGGTTTACATTCAGGACAGGGAGAAACCTCGGTA
>301_LGP02_2832075_2832136
CCTTGAAGTTTTTAGATCCCATTAAGTTGTGTTTAGCTCCTGGGTCTTTGAACTTACAGCT
>301_LGP02_3146548_3146608
AGTCAACTCTTCGCATGAGGTCTTTTCCAATGAGTCTTCTCCAATGAGTCTTTTCCAATG
>302_LGP02_1611334_1611403
AAGGAGACATGGTGTCTGGCCGCAAGGGGCTCAGGGTCTACCTAAGGAAACAGACTTACAACAAACGAG
>302_LGP02_2991463_2991519
CCAGGTTTTCTCCCTGTAACATCTTATGGGGGCGGGGGCGGGGGGGGAATCCCTGA
>302_LGP02_3131971_3132071
TTTTTTTTTTTTTTTTTTAGAGGAGCGCCTGGGAGGACGCCAAGCTCACCTGCACCGCGTGGCTGAGCCCTTCGCGCACAGCGTAGTTCCGTGATTTTTC
>303_LGP02_5030_5133
CCGTGATCAGTATGGGGAGTGCAGGCCCTGCCTGCCTCCCAGTTCAGGGGACACAGCGCTTTCCTGCTGGCAGCATCGCTGAATCGCTGGGCTCAGCGCCATC
>303_LGP02_239758_239841
ACTGTGATGCCCCCTCCTAAGTTGGACTGTCGTGCCCCCTCCTAAGTTGGACTGTGGTGCCCGCTCCTAAGTTGGACTGTGGT
>303_LGP02_323323_323383
GGGGGTGGAGCTCGGGGAAGAGGTGATAGAGGGGGCGGGGCTCGGGGAGGAGGTGCTAGA
>303_LGP02_1246435_1246497
TAAGTGTGTGAGAGTATGAATGTGTGTGTGTGCGCGAGAATGTGTGCATGCGTGTTTGTGCC
>303_LGP02_1331463_1331519
CACCGAGCCGGGGGCACCGAGCCGGGGGCTCAGGGGAGGAGTGCCCACCGCAGGCA
>303_LGP02_1443762_1444048
CGTGTGTGTGTATGTGTGTGTATGTGTGGATGTGGATGTATTTGTGTGTGTGCATGTGTGTATGTTGTGTATGTGTGCATGTACCTGTGTATGTGTGTGTACATGTATGAATGTGTATATGCATGTGTGTGTGTTGTGCATGTATATATGTGTGTGTATGTGTGTATGTATGTCTGGATGTGTATATGTGTGTGGATGTGTGCATGTATGTGTGTGGATGTGTATATGTGGATGTGTGTGGATGTGCGTGTGTGTGCGAATGTGTGTGTGTGTGGATGTGTGTGGA
>303_LGP02_1554689_1554740
CTGCGCTCCATAACCAGAGGCCGCCGCACGGGGAGCCTGCGTACCCAGAGC
>303_LGP02_1575684_1575812
ACATCCACACGCCATCCACATGCCACCCACACGCCACCCACACGCCACCCACACGCCATCCACACGCCACCCACGTGCCATCCACATGCCACCCACATGCCATCCATGTGCCACTCACGCCATCCACA
>303_LGP02_1579795_1579867
AGGGTTGGGGTCAGGGTCAGGGTTAGGGTCGGGATCAGGGTCAGAGTCAGGGTTAGGGTCGGGGTCAGGGTT
>303_LGP02_1591212_1591287
GCGTGCGTGTGCATGTGTGTGTGTGCGTGTGTGTGCGTGCGTGTGTGTGTGTTGCGCAGCTTGTGCATGTGTGTG
>303_LGP02_1610882_1611018
CGTCCATCCATCCCCCCACCCCCCACACCCCATCCATCCACCTTCCCTCCATCCACCCCCCATCCATCCATCCATCCCCCCACCCCCCATCCATCCATCCACCATTCACCCATTCACCACCTACCCACCCCTCATC
>303_LGP02_1622688_1622821
CTCCGACGTTCCCCTCGAGGGCTCTCTGTCCCTCTCCCTGCAGCGCGGACGTTCCCCTCGAGGGCTCCGTGTCCCTCAGCCTGCAGCTCCGACGTTCCCCTGGAGGGCTCCGTGTCCCACTCCCTGCAGCTCG
>303_LGP02_1665476_1665584
GTCCCACGTCCCCTCCACGTTGACACCCCACGCCGACCTCACACCATGGCCGCTAGCGGGCTGCCTGACTCCCGCATTCCCTCCATATGGACCCCACGCCCATCTCAC
>303_LGP02_1830706_1830766
AGGAAAACGACAGGCTTCGGAGCCACGTGTCCCTGAGCCGCAGCCGCATCTGTGCTGTTA
>303_LGP02_1877071_1877151
TTAATGGGGCAGCCGGATGACATCACTCATCCTGGGGCCACGCGAACCTCCCCCCGTCCGGGCTGATGCGGACCCACTCG
>303_LGP02_2041471_2041538
TCCAGGTTCCTGAACCCCAGGCTAGCTCCTCTGCTGACCCAGCCTCTCAGAACATCCCCGAGCACTC
>303_LGP02_2257645_2257704
GAAGTCCCCATCTGGAGGAGGAACAGTCCCCGTCCCCCTGAAGCCTTCCCAGGGGCCCA
>303_LGP02_2375086_2375185
TGTCCCCATCCCAGTCTGTCCCCTATCCCAGTCTGTCCCCGTCCCAGTCTGTCCCCTATCCCATTCTGTCCCCATCCCAGTCTGTCCCCTATCCCATTC
>303_LGP02_2385237_2385305
TCTGTCTCTGTGACTCTCTGCATGTGTCTCTGTGTCTCTCTGTGTGTGTCTGTCTCTGTGTGTGTGTG
>303_LGP02_2708950_2709038
ACGTGCGCGCGCCTCTGTGTCCCGCGGCGTCGGGGGTGCCCCGCGTGCGCGCGCCTCTGTGTCCCGCGGCGTCGGGGGTGCCCCGCGT
>303_LGP02_2723676_2723766
GGACCGAAGATCCCTCGAGCCCCAGTGAGGACCGAAGATCCCGCGAGCCCCGGCGAGGACTGAAGATCCCACGTGCCCCGGCGAAGACCA
>303_LGP02_3171100_3171163
TCGGTTCAGCCCCCCAGGAGCTGGCCCGCGACGACCCCCAGCAGACGGGAAGCCGCCAGCGGC
>303_LGP02_3347498_3347564
CTGCCCCCCTGCTCCGATATGGAGTCAGGGGTGGCTCACACCCATCTGCCCTGCTCCGGTCAGTGT
>303_LGP02_3729911_3729989
CTTCGTCTGACAGCCTGCCTGCACCCCACACCCCACGCCCCACGCCCCACACGGGGCTCTTCCTAGGAGGAGCTGCCC
>303_LGP02_3886238_3886302
TACAGACCTCTGCACGCTGACCGGGAGGGCGATGCCTCGGTCCCCTCACTCACACGTCCCTGGA
>303_LGP02_3889960_3890017
GGGTGAGGAGGTCGGGGTGCGTGCTAGACTCGGGGGAACCCCCATGGCAGAGCCAGA
>303_LGP02_4154571_4154633
ACCTACTCCCTAGTCCAGTAGTTCCTTTAGACGCTGGGTTTCCCTCTTTTCCAATGGCCAGT
>303_LGP02_4200946_4201023
CCCCCCCCCCCCGCGGGGGGGGGTGGGGTGGGTGGGGGCCCCCCCCCCCGGCCCCCGCAGGGGGGCTGCCCCCCCCC
>303_LGP02_4276151_4276217
TCAGTCTCTGCTTTCCCTTGCTCTTGTGAATAATGCTGCAGTGAACTTAGGTGTGCAAATATCTGT
>304_LGP02_370579_370632
TGGGGTCGCTGAGAGTCGGACACGACAGAGCGACTTCCCTTTCACCTTTCACT
>304_LGP02_909218_909278
CCACACAGGGAAGGGGAGGCCCGCCAAGGGGAGCCCTGCTGCGTGCTCCTAGCTTGCACA
>304_LGP02_1332634_1332758
GTCTGACTCTCTGCGACTCTATGGACTGTAGTCCTATGGGCTCCTATGGGCTACAGTCCATAGAGTCGCAGAGAGTCAGACATGACTGCAGTAACTTAGCAGGCACGGAATCTTAGTTGTGGCT
>304_LGP02_2619125_2619255
ATCTTTTTTTTTTTTTTATCACTTTCTTTTTTTTTTCTTTTTTTTTAAATCAAATTTAAAATAAATAAATAAATAAAAAATAAAAAATAAAATTCATCCTTGTGGATTGCAAAAAAAAAAAAAAGTCATT
>304_LGP02_2811483_2811538
CCAAATCTTGAGAAGTTGGGGAAGAAGTAGTGGTTTTCAGTGTCTTCATTTGACC
>305_LGP02_44142_44203
AGGTAGGTTTTAGGTTGCTCTAGGAACAAGAAAAAATTATGAAAAAAAAAACAAAAAAAAA
>305_LGP02_179148_179229
GTGTGTATATATATATATACACACACATACATACATACATATATATGTGTATATACATATAAATGTATACATACATCTATA
>305_LGP02_378567_378682
GAACACTGTCATTTCAGCATATTAAGAACCTGGAGAGTGGTGGTTCCTTTCACCTGGCTGGTGAACAATCTCCTGCTTCATTCAGTACAGTTCTTATAAATGCCATTTTTTTTCA
>305_LGP02_792116_792176
TATGTATAAATTAACTTATGTTATATATATATAACTTAATATATATATATATTTATATAT
>305_LGP02_1017226_1017422
TGAGTTTGAGCCATTTCCTTCTCCAGGGAATCTTCCCAATCCAGAGATTGACCTCATGTCTCATGCATTGACAGGCAGCTTCTTTACCACTGAGCCATGATTCAAATAGTTTTCCTAACTAGGAAATTGGTATCATTCTGGAACTTGTTAGAAATGTTAATTCTCAAGCCCCAGCTCAAATCCACAGAGTCAGAAA
>305_LGP02_1140718_1140832
TTGTATGCAAAACAGGTAAGGCAGACCACCTTACCTGCCTCCTGAGAAACTTGTATGCAAAACAAGTAGTAACAGTTAGAACCAGACATGGAGCAACAGGCGAGTCCAAAATCA
>305_LGP02_1454827_1454901
CCCCACTCCAGTACTCTTGCCTGGAAAATCCCATGGACGGAGGAGCCTGGTAGACTTCAGTCCATTGGGTCGGG
>305_LGP02_1978340_1978412
ACCAGAGATTTCTAGTCCTCAGTCTGCAGAGCAGTGCACAGCACAAGATAAAGAATGGAGAGGTATCATTCC
>305_LGP02_1994553_1994760
GAGATAATTGGAACCATATGAAAATTTTTTATTAAAAACAGAAGGTACAAAAAGTTTTTAAAAAGGAAAGAACAATATAAAAAATAGAGAACAGTTTCAAACATGGTAGATGTTAATTAGAAAATAATCATTTTAAATGCAAATAGTCTAAAAGCAAGAGATGTTTGAGTAAAAAAAGGATCCAATTATACATGGTCTAATAGAAAG
>305_LGP02_2071900_2072613
ATGAAGTAATGGGACCAGATGCCATGATCTTCGTTTTCTGAATGTTAAGCATAAGTGTATATTAAATTTTAGTTTATCGGTATTACTTTTCAGCATCTTGGAGATCATAGTTTCCTGCCTTGTATTTTTACTGATGACATCTTTTTATCTGTCTTACTTTTTTCTTGGGTTTTAAGATCATTTTGTTAACTTAGGTATTCAGTAGATTGACTGAGAACAGAGAATAGAATAGAATGATGGTAACCAGGAACTGAGAGGTAGGGAAATTGGGGAGATATTGGCTAAGGGGTACAAACTTGCAACTGAGAAATGAGTTCTAGAGATCTAATGCATAGCATCATGCTTATAGCCAACAGTATTGAATTGTTAACTGCAGTTGCTCAGAGACTAGACCTTAAATGCTCTCATCACACAAAATAAATAAGGTACTTTATAGAGGCACTAATACCATGGCAGTAATCATATTGCAATATATAAATGTGTCAAATCAGTCATTGTATGCTTTAAAACTTATACTATGTTGCATGTTAACTGGATCTCAATAATAAGAAAAAAGAAAAAAGGAGAGACAAAGAGAGAAAGACAAGAAGAGGTTTACTAGAAGATTGATGGATACTATTCTTTGGAATTTGAAGAGTTCATCTGAATTCCAACAATGTATCAAAACTGCCATTACAATCAGATTCCTTAAACAAGAGTAAGTTTCAGTTGTT
>305_LGP02_2398873_2398947
TTTTTATTTTTTACACATAATTTTGTATTATTTAATGTGCAATATTATATAACAATATATACGTTAACAGGGCA
>305_LGP02_2850850_2851013
AGGGTTCAGGATGGGGAGCATGTGTATACCTATTTTTATTAAAAAAAAAAAAAAAGATAAGTCAACGTATAAATCAATCCAGTCAACATGTTTATTAAAAAAAAAAAAAAAGATAAGTCAACGTATAAATCAATCCAGTCAACATGTTTATTAAAAAAAAAAA
>306_LGP02_695309_695400
AACCGTGACCCTTATGTAGTCCAAAAACAACAGCTCTTAATTATTATCTAAAGAAAACGACAAAGCTGGAGAATGCCTGGTGGCAGAGTCA
>306_LGP02_1391994_1392057
ACCACCTGAAGAGCAGAGTCCGAGCCCTCCCATCGGATCACTAGTACAGAGCAGGCCCAGGAA
>306_LGP02_2224029_2224095
TCGCTAAGCATGCAGCCTACCAGGCTGTTCACGTTAGCCTACCAGCCTACCATGGTGTTCACCCCA
>306_LGP02_3075781_3075973
GTCCCCTTTTCCTTCTGAATTCCCCAGTCCAGGCCTCTCCCTCCTGTATTCCACTTGGCAACCACAAGTATGATCTTTCCATGGAACTCAGGGCGTATTTGAAGAGTTTTGCTTTTACATCCTCTTACTACTCTTGCTGCTCAAACAGAAAAATGGATATGTCTATCTTTGTATTTTAGAAGCTGTATTTTA
>306_LGP02_3075973_3076031
GAAGGCTCAAACAGAAAAATGGATAAGTCTATCTTTGTATTTTAGAAGCTGTATTTTA
>306_LGP02_3128737_3128871
ATGTTTTAATTTCATAAGACCTTGAGTATAAAATATAAGATCAGTCCATTATGCAGTGTGTTTCATTTGTTTAAGCTATATTTTTAAAATAAAAGCTAAAAAAGTTGGATCCCCTGAAAATAGGCAGGTTGTTG
>307_LGP02_353979_354076
CTACTGTACGGCAAAGTGAACGTAGATCTTCTCTTGTTTTAGATTTCCTTCCCATTTAGGTCACCACAGGGCATAGAGTTCCGTGCGCTGTGCAAAA
>307_LGP02_361204_361273
GCAGGGCATGGACTCCTGGAGCTGTGTCACCGCGGCAGGGTGCTGTGGGGAGGGCACGATGGACCCAGC
>307_LGP02_364235_364308
CTGTTTGTTGCTGGCGTGTGTGTGTGCGCGTGTGTGTGTGCGTGTGTGTGCGTGCATGTGTGTGTGCGTGTGT
>307_LGP02_432940_432999
TTTTTTTTTTTTAATTTTATTTTATTTTTAAACTCCACACAATTGCATTAGTTTTGCCA
>307_LGP02_438040_438204
TGTAAAAGCATCATGGAGGAAAGAGACAGGACTGAGGGAAGGCGGTGGGAGGATGCTCCTTTGCCTTGATTGCATCTTCTCTTCTTCCCCAAGACGTGGTATTGACAGTCGAGTGACCTTGCTTGCGGGTCCCACGCCTGCGGTTTCCTTCCTCAAGCTCCCCA
>307_LGP02_628161_628217
GTAAATTGGAGGATAATTGCCTTACAATATTGTGTTGACTTCTGCCACACAGCAAT
>307_LGP02_676681_676759
CCTCGTCCTCTGCCGTCCCCTTCTCCCCCTGCCCTGCTCACACTCAGGTGCATCACGTCGGTGATGCTATCTAACCAC
>307_LGP02_704024_704083
CCCCGCCCAGTCTGACTTTCCCGCGTTAATCTTCCCTGGTTCCCACACCTCACGTTCTC
>307_LGP02_1377941_1378008
GATGAGACTTGGGAGGCTACTCATTGCATGATGCCACTCTGTGCATGAGACTCTCCCTGCAGTGTGC
>307_LGP02_1381043_1381142
GCATCTTCCCCCAGATGTCCCCTGACTAGGCCCTCTCCTCCTCCAAGCCTTGGCCGCAGTGTCGCAGGGCCTTTGCACTGGCTCTTCCTTCCGCCTGAA
>307_LGP02_1454143_1454206
TTGGTAGCACGGGCTCTGGGCACGCGGTGAGTGGTGGCTTCTCGTTGCAGTGGCTTCTCTCGT
>307_LGP02_1695029_1695149
GGCTTCCCCGTGGCCCCGGGCGCCTCCGCTGTGCGGGCTGGGCTTCCCCATGGCCCCGGGCACCTCCGCTGTGTGGGCTGGGCTTCCCCATGGCCCCGGGCACCTCCACTGTCCAGGTCC
>307_LGP02_1695222_1695287
ATGGCCCCGGGCGCCTCCGCTGTCCAGGTCTGGCCTCACCTCCGCTGTGCGGGCTGGGCTTCCCG
>307_LGP02_2029655_2029711
GGGTGGGTGGATAGGTGGGTAGATGGGTGGATAGGTGGGTAGATGGGTGGATAGGT
>308_LGP02_402472_402525
TTAAACCTTCTGTTATCTTAAAATGTAAAAAAAAAAAAAAAAGAAACTAGAGA
>308_LGP02_1039032_1039098
TATTATCACTATAGGGATAATTATCATTATCCCTATTATCACTATTCAATGATTCATTTCAATTAT
>308_LGP02_1752623_1752691
TATTTCTTAGGCATGGATCCAGATGGATGCACCCTTCTGCTTCTGGCACCCCAGCTACACATTGCAGC
>309_LGP02_1673143_1673264
CAACTGAACTGAGGTGAACTGAAACTGTCTCCTAATAGCCTGGGATCCATGGCTATGTGCTTTATAGCTGTAACATATATAGTGTGGTCTATATCGTATTCAGTTCAATTCACTTCAGTCA
>309_LGP02_2198418_2198484
GATCACTTGGTTCCCCGAAATTCCTTAGTTTTAAGTAACTGAAAATTAGTCTTGCTCTTGAGACAT
>309_LGP02_2319535_2319600
GTAACACCATATCAAATAAAGCCTTTCTGTTGAGGTGACATTTGAGCAGAGTCCTGAATTAAGGA
>309_LGP02_2516104_2516222
TATATTATATTTTATTATTTTATTATTTTTTTATATAATAAAAAAATAATAAAAAAAAATATAAAAAAAAATATAAAATATAAAAAAAAAAAAAAATATAAAGTTATTTTTATTTTTA
>310_LGP02_154344_154441
ATGTGTATGCGTATGTGTGTATGTCTGTGCATGAGTGCATGTGTATATGTGGGTATGAGTGTGTGTATGTAAAGGTATGCTTTCTGTGTGTGTATAG
>310_LGP02_222908_222975
GCTTTTTCCCTATCTTGTCTGATGTGGAGCACAGCCCTGCTATTACACAATAATTCCTGATCCTTCT
>310_LGP02_244736_244802
GCGCTGGCGTGCCTGTTGCTCTGTGGGCTCACTGCCCAGCCCAGGACCATCGGGCACCTCTCTGCA
>310_LGP02_303734_303790
CTACTGGAGTGGGTTGCCGTTCTTTTCTCCAGGGGATCTTTCTGACCGTTTTCAAC
>310_LGP02_327496_327572
CGGGCCAAGTCCAGGAGGGCACTCACCTCCATACTATCGGAGTGGCTCCTGATGCATCAGTAGTAGGATAACTGTT
>310_LGP02_327659_327733
AGGTCTGATTCTCTGTAGCCTGTAGCCGTCATCATTGTCACTGACCGCCTGCTGGTTCATGCAGTCATGTTCCA
>310_LGP02_820891_820953
GAGCCAGCACCCTCATCCAGGGGAGTGTGGACCGAACGAGTCCTGTGTGCCTGGCCCCGAGC
>310_LGP02_1175627_1175688
AGTACTCAACCATGCAGAGTACTCAAGCACACAGAGTACTCAACCACGCATCGATCTGTCA
>310_LGP02_1187596_1187674
TTATTTTGTTTATTTTTTTTATTTATTTATTTTTATATATAATATAAATATAATAAAATATAATTTTATTATATTTAT
>310_LGP02_1263677_1263747
GGATCACAGACATGCATGAGCACACGCACAACCGCAGAGTCACAGACACACGTGAGCACACACACAACCG
>310_LGP02_1349879_1349945
AACTAAGCAAGTGAAAATCCAAGGCAGTTATCACGCTTCACCCAGAAATGGTGAAAAGTTCAAAAC
>310_LGP02_1361537_1361605
ATGGGGTAAGCAGTGTGGTCTCCTTAGAGCATCAGGAAAAAGTCTGGGTCATGTTCAAAATAACACAT
>310_LGP02_1534041_1534123
CCATGCAGAGAGAAGGAGAGACTCTCCCTGGAGCCCTGGGGCCATGGAGACAGAAGGAGGGGCCTTCCCTGGAGCCCTGGGA
>310_LGP02_1552427_1552491
TCGGGATGGAAGAGTCATGGGGTGGAGGAGCCATGAGATGGAGGAGCCTCAGGATGAAAGAGCC
>310_LGP02_1654650_1654725
TGGTTAGATGGCAGGACTATATGACCTGTAGGCAAACGCAGCAGCCACCCCGAGTGGCAGTTCCAAGCGTGTGGA
>310_LGP02_1699051_1699139
CCACCGTGATGGAGACCACACCCACCCCAGGCCCAGCGGAGGACTCACACCTGCGATGGAGTCCACCCAGGCCCAGCAGAGGACTCAC
>310_LGP02_1700381_1700449
TCCCCTGGTGCGCAGGTGGGCGTGGGGCGGGGCCTCCCCTGGTGCGCAGGGGGGCGTGGGGCGGGGCC
>310_LGP02_1725543_1725616
TCACTCGCATCCCGGCGCGTGGAGCACCACCGTCCCGTCACTCGCGTCCCGGCGCGTGGAGCACCACGGTCCC
>310_LGP02_1747313_1747386
CGGGGTTGCAAGGAGTCGGGCACGACTGAGCGACTTCACTTTCCATGGGAGGAGCCTGGTGGGCTGCAGTCCC
>310_LGP02_1785295_1785361
AAACGGAGCCCCTCAACACAGAGCCCCTCACGACGGAGCCCCCACACCACAGAGCCGCCTCACCAA
>310_LGP02_1800292_1800358
GGCCAGCTTCCTGGGGGTGGGGGGTGACTCTCTGGGGGTGTCAGTGTGAGTGATGAGCACCCCCTG
>310_LGP02_1847587_1847668
CTGCGTTGGGCCCTGAATGTTCAGGACCGACTTCCTTCAGGATTGGCTGCATCGGGCCCTGAATATTCAGGACCGACTTCC
>310_LGP02_1847668_1847725
TTCAGGATTGGCTGCGTTGGGCCCTGAATGTTCAGGACCGACTTCCTTCAGGATTGG
>310_LGP02_2002866_2002925
CCCCCCCCCCCCCCCCCCCACCTCCCCCTGTCCCCCCCCGCCCCCCTCCGCTCCGCCCT
>310_LGP02_2205746_2205819
GGCCCGGCCCTGGCAGCCTCTCCGTGTCTTCCCAGGGCCTGGGGCATGCACGCGGCTCCTGGGCTGAGGGAAG
>310_LGP02_2430714_2430813
CGAGGGTCTCATGAGGGTGAGTCCTGCCTGCGGGCCCTGTGGGCGGAGCCAGAGCCACACCCATGGGGCAGTGGGGCGGGGCCAGGGGCCTGGGCCGGG
>310_LGP02_2495927_2496100
ATTGTCTGTCTCTGTCTCTCTGTGTCTCTCTCTCTGTCTCTCTCTCTGTGTCTCTGTCCCTCCATGTCTCTGTCTGCCTCTGTGCCTGTGTCCCTGTCTTCCTCTCTCTCTGTCTCAGCCTCTGTCTCTGTCTCTCTCTGTGTCTCTCTCTCTGTGTCTCTGTCTCTCCATGT
>310_LGP02_2531453_2531551
GAATGGGATCCATGAGAACGTAGAGTCCTGTGCATTGGAAGACTCTACACAGAATGAGATACAAACAGTAGAATGGGAGAGAATGTAAAGTCCTTGTG
>311_LGP02_717814_717905
GTATGCCAAGCCTCCTTCCTCATGACCTTTGCCAGGGACGGAGCTCGCTCCCCGCGCTGAGGCTTGATCCCGCCTTTGCGTATGCCGAACC
>311_LGP02_1425246_1425301
GGGGGATTGACTTCTTTCAGTATGTGAAAGAAGGAGAATTCACTGTCCCTAATGC
>311_LGP02_1791400_1791464
CTTGAATTTATATATACAGCTGAATTTATATATACAGCTGAATTTAAATACAGCTATATTTAAA
>311_LGP02_2995926_2995997
GTTACACTCTTGCAGTGAGCGCTCCAACTCACCTTTCCCGTTGTGTGTGTACACTGGAGTCAGTATTACAC
>311_LGP02_3011149_3011205
GCTCTGGGTTTGCTGATGAGCCCTGGGTTTGTGTGGGATCACGGCTCCTTCATTCT
>311_LGP02_3244327_3244401
TATATATATATATATATATATATATATATATATATATATATATACACACATATATATTATATTATATATATATA
>313_LGP02_52261_52327
GACTGCAAGAAGATCCAACCAGTCCATCCTAAAGGAAAACAGTCCTGAATATTCATTGGAAGGACC
>314_LGP02_798711_798762
CTAATCGCTTCTCGGCCTTTTGGCTAAGATCAAGTGTAGTATCCCTCTGTC
>316_LGP02_360647_360718
CTTTTGGGATGAACCAGTGTATTTTATCTTCTCTCTGCAGTTTTAAATTAAGGTTTTTTGAAAGGTGAATT
>316_LGP02_1760527_1760590
TGGTTTGACTTCCGCATCAGTCCTTCCAGTGAATATACTGGGTTGATTTCCTTTAGGTTTGAA
>316_LGP02_2333446_2333519
CTTATCTTTGTATCCCTACAACATAATTCAGAGTCTCTATACTTATATATAGGCTTATTTAATATCAGTCTAA
>317_LGP02_78794_78855
CATGGCTGTAATCACCATCTACAGTGATTTTGGAGCCCAAAAAGTCTGACACTTTCTGCCA
>317_LGP02_373004_373057
GTGTGTAACAATGAGTTCACATCAGACCTCCGATTCCAATCTAATATCACACG
>317_LGP02_1787218_1788529
AAAAGAGTCAGACACAATTGAGCGACTCAACAACAACAATATATACACAAATTTCAAAGTATTTTTTATTCTACTCTTTCACTAACATATATGATAGATTGATTTCCTCAAATGGATAACAGATCTAAAAAAGTAATTACTGAAACCAAGTTAAGCAGTATATCCATTAACTGTATTATGTCCTCAAAAACTGTGTCTTTAAAAAAATCAGTGCCTTTCACTTTTAAATGACATTCAAAGGATGATTTAACACACTACTTTGTTCCCCAAGACATATTCAATCATCTATTTCAATCATATCAATTTCTTAAGAAAACATCACCTTTTCTGAAATTCCAGAATTGATTTTTTTTCCCAACACAAATAGTCCATGACTTACTGCTATTTTGCCTTGTTCTAACAATTAAATACAAGATACTATGAGCAACATGAAAGGTAGTAAAGGAATGTCTGTTATCCTGACACTTTAGGGGTAATGTATTCAATTTCAAAATCTTTATTATGTTCAGCATGCAAGCAGATAACTTTTAGGCAGAATTATTTTTCAGGTAGAAGGCAAAACACAAGTTCAGAAACAATTTCACCAAATTTTGCAGACTAACCACCTTTTGCAGCTTACATTTTAATAGAAGTCAGTCACTAATATAATGTTAAATTTTCCAAATGAATTGCTAGAACAAATTATATACATATTTTTAAATATAAATAATGAAAAATTTTATATGTCCTGCTTTAATAAAACAGAATTGTATTTTTATGCATTTTTAAGTTAGGAAACAACTTCTGCCCATATTTTTGGTAAAATGTTAGATTAAATATTAATACAATTGTCACCACTATGATATGCCTATAAAAGGAAGAAGAGGGAGGAACTTAAAGTTTGAAATCCATTAATCTGGATCAAAAGTTATTCTTATATTCAACAAATATTTGAGTCGCTTATTCATGTAGACCTTGTTCTTTGGGTTAAGATAATACTACACAAAACAAAGCTCCTACACTGCTGTAACTTTCACACTGTAGTATGTTTGGGAGGGACTCAGTAAACAGGCAATAAAGAAAAAAGTAGAAACAATGAATAAGAACAAACTAGAAGGAGTACTATAAAGCAAAGTTAGAAAAATAGATATAATAATGGAGTGCTGTTTTAGACACATAAATGGTAATACTCCTTGCAATTTTTCCCCAGTCCCAGTTCAAAATAGCACAAAAAATAGAAGCAGGGCAATGTAATTAGTCTGCAAGTCCCAGAGGTTTGTTTTGTCTCTTTCTTGATGAGGTAAAGAAAAGTGTGTTAATTTATAATTTTTC
>317_LGP02_1788529_1788620
AAATGACAACAATATCCTGTTCCCCAGGATGGGGAACACATGTATACTAATTAAATAATTTTCTATTAAAGAAAAAAAAAGTAAAAAAAAA
>317_LGP02_2012963_2013050
AGGAGGGTTCAGGATGGGGAACACATGTATACCTGTGGCAGATTTAAAATTTTAGAGAGAAAAAAAAAAAGATACAAATAGACAAAC
>317_LGP02_2072510_2072673
AGGAAAAACCAACTCATACAAAAATTAAAATATCAAAAATGTAAGATAATTATAGACTTATTTTTTAATTTACTTTTTAGTTGGAGGAAAATTGCTTTACAGTACTGGTTTTTATGGTACAACAAAGTGAATCAACCATAATTTCATATATATACATATATAT
>317_LGP02_2437329_2437387
AAAATAAACTAATACAATTATGTAAGGTTTAAAAATAAAATAAAATTAATTTTTAAAA
>317_LGP02_2828457_2828552
ATTTAGGATCTCAGTACCACAGGAGGGGAGCACCTTAGAGAACTGAAGTACTGTTATATTTTTCCACCATTCAGGATAAAAGCATGCTGTTTGGA
>317_LGP02_3011558_3011627
TCTTAACCTATGAGGAAAATCAAGAAACTGGAAAATAAGTACATTAAAATTGTTGTAACAATTTTAAAG
>317_LGP02_3073999_3074091
AAGTATAAAGTATTTACATTTGTTTCCTTTTCTTGGTAAAACAACCTTCATTGTTAAGCCTATTGTTATTTATACTTTCAATACTAGAAAGT
>317_LGP02_3176068_3176194
TAGAAAGGACAATCTCTCTGATAAATGGTAATGAGAAAATTGGACAGCTACATACATAAAACTAGACTGCTCTCTTACACCACACATAAAAATTAATTCATAACATATTAAATACTTGAATGAATA
>317_LGP02_3218729_3218813
AAATGCATGTCATAATGAGGCAAATCTGAAATTCAAGCACTTTGACAGTTGTGTTCCACATCATGGAGACTAGTGAATGATAAA
>317_LGP02_3238235_3238293
CTTTCTCAGCTTTTTAACTTGCATTAGGGTGCTGGATCTCTTACATTTCGTAGAGCTT
>317_LGP02_3352515_3352604
AGGGAGTCAGGGATTTGCTTCACCATCATCATGCACCATTTCAGGCATTATACTCATTTCTTGTTTAAATAAACTTCCCCTGACCCCCA
>317_LGP02_4107458_4107555
TGCCTCCTTTGCATCCTACTGCAGAAAATCCCCTCCTTCCAAAGCTCAATTCCCAGACTTCCCTCTCTAAGAATGTACATGTATCAAAGATGCAATA
>317_LGP02_4240105_4240169
CAATATAACTCTAGATTTTTAAAGAGACTTAGTTTTTATTTATCCAGGTCCCTCATTATGCAGA
>317_LGP02_4408772_4408825
AATTTTATCTATCAAAGATAGATAAAAGCCAAAACCACAATATAAATGACACA
>317_LGP02_6598225_6598289
GAAATTCCCTGGAGAAGGAAATGGCAACCCACTCCAGTACTCTTGCCTGGAAAATCCCATGGGA
>318_LGP02_155824_156031
GTGGATGGATGCATGGATGGGTGGGTGCATGGATGGATGAGTGGAAGGATGCATGGATGGGTGGGTGCATGGATGGATGAGTGGATGGATGCATGGATGGGTGGGTGCATGGATGGATGAATGGATGGATGCATGGATGGGTGGGTGCATGGATGGATGAGTGGAAGGATGTGTGGATGGGTGGGTGCATGGATGGATGAGTGGACA
>318_LGP02_175370_175431
AGCCTTGACCACAAGCGGACAGGAGGTCATCCAGAGGGAGCCAGCCCCTTCCTCCTCCTCC
>319_LGP02_148520_148606
GATCTTACAATGTTACTAATACTGATAGAACCCGAGTCTCTTACAATGGCATGCGGATTCTTTACTGCTGAGCATGCAGCTTGTGG
>319_LGP02_201293_201368
GGGGGGGGGGGGGGCCCCCTTGGGGGGGGGGGGGGGGGGTGGGGGGGGGGCCAAAAAGGGGGGGGGGGGGGGGGG
>319_LGP02_2095809_2095865
GCACTGCAACTAGAGAGGAACCCTCACTCTTCACAGCCAGGGAAAGCCCGCACTCA
>320_LGP02_167792_167875
ACTTCTCCACTGGTTCCCAGATAAGCTAATAAGCTACAAATGAATGTAGCCTGGGATGGTGTGAAACCAGGCAAAGGAAGGCT
>320_LGP02_208146_208206
GACTTGAGCTGATGAATTTTATGCAGAGGTAAATAATAGATTTGAGTAGTCAGAGGCGGG
>321_LGP02_74042_74113
TTTGGTTCAGACATTTGGTGTATGTGCTTGGCTGAGGAGCCAATGAAAAAAAAAAAAAAAAAAGGACCTCC
>322_LGP02_2197628_2197690
TATAAGCACGTCTCTCCCTAAAGAAGCTGGTTTTCAGAATCATTCCTAAAGGGATGAGGGTG
>323_LGP02_63334_63428
TCCACGCTTGATGAACTCCAAGTGTCCCCTTGAGGCAAATAACCAGGAAAAGCTAACTACACTGAGAAAAATATTTTTCCTGTATCCACCAGGG
>323_LGP02_81003_81072
CCCAGTGAGAAGATCATTAGAGAAATGTCATCTGTGTTGCTAACTAACCAGTGGTCAAAGGTTTCAACT
>323_LGP02_222853_222982
TACGTTTATCTGTCAAATTAGGGCATTTTCATAACTGTGATCATAAACACCCGTGGCACAAAACTGGTTACATTATCTTGATAATAATTGGTAATTTATTGTGAGAGCAGGGATGGCAATAAAGCTGTG
>323_LGP02_667049_667585
GTCCATGTGGAATCTCCCCCAAGATGTGCATGTGGGGTGATCTTTACCACTGGGGGTTGATTGTAGGGATAATGATTTCAGGAGGCATGTTCAGGCTCGGTAAGTGGAGCACATGCCTGTAGTCACACAAGTCTCGTCTTTGGGTTCATCAAGAATTCATTTTCTAATATTTGTGTTACATTGGATTATAGTTGATTAGCTATGATCTGTGAGTTTCAGGGGCATATCAATGTGATTTGTTTAAACATAAACACACTAATATCCACTCTTTTTCTGAGTCCTTTCTTATCGACATTTTCTCAGAGTATTGCATGTACTTCTCTGTGCTATACAATAAGATCTTTTTGTCTCCCCGTCCTGTATATATTACTTTGCATCTGCTAAATCCCAAACTCTCAGTCCTTCTCGTCACCAAGCCCCTCCGCCTCGTGGCAGCCTCAAGTCTGCCTTCCGTGTCTGTGAGTCTACTTCCATACTGTAAATAAGTTTCTTCATGCCATATTTGAGATGCCATATACAAGGGATATCACGTGATG
>323_LGP02_679823_679917
TCATCTCTTATATAACATAATATAACATATTATAACATAATATATATAACATTATATAATAATAACATTATATAACATAATATAACATATAACA
>323_LGP02_740558_741317
TTTTTCTAACACTGACGAGATGAATGATATTTTATTTTCCAGAAGTAAAATTGAGTGTGTGGATTCGCATAGTTGAATAATTTCCAAGAGAACCTTGGAAAGCCTCCCGTTTCTCTGAGGTGAGGATCATTGCTCAAAGCGTTCATCATCTCCTGTTGCCCCACGGCGGGCTCTGTCCTCCTTATAATGAAGAGGACCATGCGTCCTGTGTCCCTTCACCTCAGGCAAAGAAGGCAGGTAAGCAGTTCATCTCCACCTCCCCCTTTCCAGATGCCCTTTACCCATCAAATCTGTGATATCTCATTTACTCACTGACTCAGTTGTTTCTCAGGCAAACAAGAAAGCAAGACAGTAGTTCTTATAATTTCTAGAATTTTGAAGGGAAAAAAAAAAAAAAACCATTTCCTAACTCTGTACTTCTAGTTATTATCAATTTCCTTTCAACCAAGGAACTTAGTTCCTCAACCAAGGATGGAAGCCATGCCCCCTACAGTTCAAGGGCAGAGTCTGAACCGCTGGCCCACCAGGGTGGTCCTGATGCAGATAATTTCAAGCAAGAATGAGAACCCAGCCAACACACCTTATCCTCCCGACGAAACCCTTACGTCTCTCCTTACTCACCTCCAACATCCTCAGGCTTTCCTTTTGGTTTCTTAACCAACACGTGTCTCCAGGGAATGTGTCCGAGGACCACTGCATCTCACGAAGACCTTTCTAACTGCCCATCAAGGGGAGGGCTAAGGGATGATTCCAACACAT
>323_LGP02_752546_752621
TCTTGCCTGGAGAATCCCATGGACAGAGGAGCCTGGTGGGCTACACTCCAAGGAGATGGCTATCCACTCCAGTAT
>323_LGP02_802589_802694
AATGATTAAGGGACTTACCCTGGTGGGAATTTGGGAATGATTAAGGGACTTACCCTGGTGGGAATTTGGGAATGATTAAGGGACTTACCCTGGTGGGAATTTGGG
>323_LGP02_846331_846428
AGTATTCCTGTCTGGAGAATCCCATGGACGGAGGAGCCTAGTAGGCTCCAGTCCACGGGCTCGCAAAGAGTCTGAGCGACTTCACTTTCACTTTCCA
>324_LGP02_220306_220396
TTTTTTTTTTTTTTCTCCGCCCCGAAGCCAGCCGTGAAGGGTCGAGCGAGCAGAGAGCCTCGAGTCCCAACAGCACGGTCCTACAATCAA
>326_LGP02_1495848_1495911
AGGTTTCGCTCAGGACGGAGATTTGCGTTTTCCTGGGCTCACTCAGAGGGGAGGTGATGTTCC
>326_LGP02_2004078_2004203
TTTTTTCCTTTCAGGGATATTATGATATAAATAGTGAATTGTTTTTAAGTTTGCCTTGCAAGCTTGGAACAATCCATATTTATGAAATCAACTTTTTTGCAGTGATTCAGCTCTAATCCTATTTT
>327_LGP02_1849_1909
GTTGGTGGACCAGGCTTTGAAGAATGCTGCAAATAAACGTGTAGAACAGGCTGTCTTTCC
>327_LGP02_942098_942170
AAAGTTTATCCAGTCAAGAGATACTTACTGAGTAGGTATTTTAGGTGGGCGGACACTGTCTTAGGTGTCGGC
>328_LGP02_34673_34725
TGTGTATATATATATAGATATATACACACACATATATATGTGTGTGTATGTA
>329_LGP02_384908_385062
ATGTTAAAATACAGTCTTTACATCTCTTAAATGAAATAGTAGCAAGCCAAGTCCATATGGTGAATTGGATCTACTGCCGTTGCTGCTGCTAAGTCTCTTTAGTTGTGTGCAACTCTGTGTGACCCCATAGACAGCAGCCCACCAGGCTCCCCCA
>329_LGP02_399590_399651
TGATGTGCCTATCACCACAAAGATGGTATGATTTTTTAAATTTTGAATCATACAATCTTTG
>329_LGP02_898449_898750
GAGATCTGGGGCTTTTGACCTGATAAAAAGTGAATGAGATTTTTGGACTTAAGTTGATGCTATAATTGGTGGAGACTTTTGGAGATGTGACTATAGGGTGATTTTCTTTTGTATGTGGGATAGAACTGAATGTTTGAGTTCCAAAATATAGACTATGGTTAGCAAAATTATAACCTTGCAAAAATGTCCGTGTCTTAATACCCAGAATTTGTGAATATTTACCTTACTTTGTGAAAGTGACTTTGTAGTTGTGACTTTGAAGGTGAAAGGGACCATGAGCCAAGGAGATATATATATATAT
>329_LGP02_1278012_1278099
TGAAATATATAAATATTTCCAGTTAAAATGTGAGAATTAAAAGTATCTCTTAATAGGTATTTGTTTACTGAAACATTTTAAAAATAA
>329_LGP02_1394046_1394097
TATTACAAAGTAATGAAAATCATCACTGGGGTACATGAGTAAGAAAATTTA
>329_LGP02_2029086_2029138
CACCTTCATAGCTAAGTAGATTTGTTTATTTTAATTTATAGAGTCCAATCTC
>329_LGP02_2317799_2317888
ATATATATATATATATATATATATATATATATATATATATATATATATATATATATATAAATAATTGACTCTGTTTCTATGAAGAACTC
>329_LGP02_2385022_2385073
AGAAATTCAACTAATAAACAATATTCATTAAATAAGAAAAAAAAAAAAAAA
>329_LGP02_2496510_2496586
TACAGATGACAAAATTGGACCATAAAGAAGGCTAAGGTCTGTATAGTCAAAGCTATGTTTTTTGCCAGTAGTCATG
>329_LGP02_2957822_2957879
CTTTCTTTTTTTTTTTTTTTAAGTGTGACACTTTTATTTATTTATTTTTTTTTTTGT
>329_LGP02_3520292_3520352
CTCTGTTTCAAAAAAAAAAAAAAAAAAAAAAAAAAAAAAAAAAAAAAAAAAAAAAAAGAC
>329_LGP02_3638377_3638500
TCTCCAGGGGATCTTCCTGACCCACTTTTTTTGACCCCATGGACTTATAGCCCACCATTATAGCCCAAAATTTCTTGTCTGGAATTTTCCAGACAAGAATACTGCAGTGAGTTGCCATGTCCT
>329_LGP02_3903997_3904204
AGGCTATAGCCTATGGGGTCACAAGAGGCAGACATGACTTAGCAACTAGACTACCACCACGTATGAATTACCTGTTTTGGATATGAATTTTTAATTTGTTTTGTTTTAGAAACAACGCGACTTTTAAAAAACAACTTTTTTTTTTTTTTTTAATGGCAATTTTCCAGTATTCTTGCCTGTGAAATCCCATGGACAGAGGAGCCTGGC
>329_LGP02_4259780_4259898
GATTGAGTTCTAGAACTGAAATCTGTTCTTCATTCAATGTTACGAAAAGGGGGCCTAAGTATATCAAAGTTTGTTTACACATTTTTCTATTTATTATTGTTTGGCATTATCATACCAA
>329_LGP02_5148544_5148624
TTTTATTTTATTTTTTATTTTTTTTGTTATTTTGTATTTATTTATTTTTTTATTCAATTTTAATTTAAAAAAAATTATAC
>329_LGP02_5222198_5222256
ATTTAGGCCTTTTTTTTTTTTTAATAAAACATGTCTCTTTATTTTCCCAGCTGATTTT
>329_LGP02_5226310_5226376
ATAAACAAATGCAAAACGAATACAATTATGTAAAGTTTAAAAATAAAATAAAATTAGAAAAAAAAA
>329_LGP02_5334891_5334960
GGTACGAGTAAAAATCAATAGCTGCCAAAAAATTAGGGAGAATGGGAAATGAATGAGGGCTTCTCAGGT
>329_LGP02_5494463_5494524
ACTACGTTAGTTCTAACTAACTAACTAACTAACTAACTAACTAACTAACTACGTTAGTCTA
>329_LGP02_5648564_5648672
TCATCATAAAAACAAGTGATTAACGTTGGTGAGGATATGGAGAAAATGGAATCATTTTTAACTCTTTGTAGGTGAATTTAATTCAGATGACCATTACAGCTATTACTG
>329_LGP02_6693156_6693216
GAGTTGGACTCTAAAGAAAGCTGAGCACCGAAGAATTGATGCTTTTGAACTGTGGTGTTG
>330_LGP02_298638_298722
AAAAACTAATACAATTATGTAAAGTTTAAAAATAAAATTAGAGGAAAAAAAAAAAAAGAAAAAAAATGTAAAAAAAAAATAAAT
>330_LGP02_382884_382961
CGCCGCAGAAGACGCAGCCTCCGTCCCTGGGTGGGGAAGGTCCCACATGCCAAGGAGCAACGAAGCCCAAGCCCGTA
>330_LGP02_421255_421321
CAAAACTAATACAATTATGTAAAGTTTAAAAATAAAATAAAATTAGAGAGAAAAAAAAAAATAAAA
>330_LGP02_623301_623355
ATCCACCTGCAATGCAGGAGACCTAGGTTCAATCTTTGCATGGGGAAGATCCCC
>330_LGP02_639166_639218
TCTCTCTCTCTCTCTCTCTCTCTCTCTCTCTCTCTCTCTCTCTCTATATATA
>330_LGP02_854327_854434
GCCTTTTTAAAACTGAAGTTTGATCTTTAATCTTAATATTTAATCCTTTTTTTTTTTTTCCAGAAATTAGACAAAACTCATCTGGTCTGCAGCAGTGGAGGTATGAG
>330_LGP02_1305715_1305816
CACCTATTTAATATTATTTATAATATTAGCTCCTGATATTATATATATTATTTATATAACAGCCCCTGAGAAGTGTTTTAAAGATAAGAGAAAAAGTGCCC
>330_LGP02_1559515_1559590
GCACATTGCTCTGAAGCCAAGAGACTGCCATGTAAGCCCAAAATGTATCTGAAAATCTGAGAGATGCTTCTGGTA
>330_LGP02_1592002_1592061
CTGCAGCTGGGACAAGGCTCCTGAAGCCTCAGGCTCTTCTTTGGCTCACCTTAGTCTCT
>331_LGP02_64598_64656
CCCAGCTTTGATCCCTGGGTCAGGACAAACCCAGCTTTGATCCCTGGGTCAGGACAAA
>331_LGP02_66266_66346
TTGCCTTTGGTAACCATATAACCCCTTTGGTAATGTGTATATGTTATCCCCAAATCCCTAATTTATCCCCCACCTCTACT
>331_LGP02_2717353_2717425
AAGTGGAAACTTGGGGAGTACCAAGATGAAGCAGCTGATGGGCGCCAACTGCTGAAAAGTTCCACACACACT
>332_LGP02_370657_370709
CAAGAACTGGACTGTAGCCCACCAGGCTCCTCTGTCCTTAGAATTTTATAGG
>332_LGP02_868425_868486
TAAAAATATATATTAAAAATGTATATATATATATTATATATATATAAATATATTATATATA
>333_LGP02_184781_184853
CCCGAGGGGTGGCAGCCAAGAGGAGCTACCCCACGTCCGAGGTCAGGGGTAGAAGCCGGGAGGACCCCATGC
>334_LGP02_413606_413738
AGGAACATAGAATATATATTATATTTAAATTACTTAACTTCAGCATTTAAAAAGCAATAAACTTTCTATTTAGCAAAAAAAAAAATAAATAAATAAATAAATAAAAGTTGCCCTTATTTTTCAAAAAAAAAA
>334_LGP02_437095_437198
AATTTTTTTTCCTTTTTTTTTCTTTTTTTAAATTTTATTTTATTTTTAAACTTTACATAATTGTATTATTTTTGCCAAATATCAAAATGAATCCACCAACTTG
>334_LGP02_653014_653075
TAAGATAAAGAGGTAGAGAATTGAGGAAGAAATAATATAAAATACCTTTGGTTCCTGAGGG
>334_LGP02_1225873_1225927
CCTTAATGAATTTTGTTATTGCTTCTTATGAGTTTTTAGTTGCTTCTCAATCTG
>334_LGP02_1775022_1775461
TGCCCATAGGATTTTCCAGGCAAGAGTACTGGAGTGGGGTGCCATTGCCTTCTCCGAATTAACATACACATGTACTTTAATCAAGTTGAGTATATGGAATAATAATGGAATATAATGTAAAATAAGGTGTATTTTTTATTTGATAAGGACAGCCCTACCTTTAGGACTCTGGAGGTCACTGGAGTGGGAGTGTGCAAATTTCATGAGGGCCTAAAGTGTTTTTTAGGAGAAAAAACCTTATAAGTCTCCAAACCAGCTTTCAGCACTCAAGTAGGTATGCCAGTATATTTATTACACAGGTAAAACAAGAGGGACCAAACCTGAAATACATAAGTAAACCCTGGAGGGATAACCCAGGGAGCCTTTTAGGACATCCTTCTGATGGAAAGTTGGGTTCAGAGTCATGTTTATCTGAATATTGAAAGAAACATCGCCTAAA
>334_LGP02_1847351_1847447
GTGAAGGAAATAGGCTACAGTCCATGGGGTCACAAAGAGTCAAACACGACTGAGCAACTTCACTTCACTCATTTCACTCCATACTTTATCACTGGA
>334_LGP02_3278124_3278191
GGGAAGATCACCTGGAGAAGGGTATGGCTTCAGTTCAGTCCCTCAATCATGTCTGACTCTTTGCAAC
>334_LGP02_3329223_3329336
CATCCTCACCTAACTCTAGGTCAAGTTAGCAGGTATCTAAAATGTTAGCCCATAAAGATTAAGGGTGCCTAACAAACACAGTGATTTTCATTCCATTCTTCCACTGAACACAC
>334_LGP02_3388321_3388373
ATATATATATAAATACATATATATTTATACATATATACATATATATATGTAT
>338_LGP02_692879_692948
AGCTTGGACCTGGGAGGTGCAGGCAGCCCAGGGCCAGCCACGGATGGTTCCCTGCGGAGCAACCTAGAG
>338_LGP02_1156697_1156761
ATATACATATGTATATACATATAATACATATACATATACATATACATATACATATACATATACA
>338_LGP02_1224477_1224664
AGGGCTTCTCATGGAGCTTGGAAATCATACCTTCAGACCCAGGAGATTTCTCCTACCCCTTTTTTCCCCCTGTAGTAGTAAACTTAGCAGTGTGCAACTGAGCTGTAGACAGGGGGCAGCGGGTCCCCTTACAGCCACGCTGATTAGGGGCTGCAAGTGAGTCGTGTGCTCTGCCACCACTGTTCAA
>339_LGP02_82702_82784
ATTAAATAATAAATAAATAAATTTAATTAAATAAAAGTGGTTTTATTAAATAACCAGATAAATATTAAATTTATTTTAATTT
>339_LGP02_141093_141153
GCTGCAATGGAATGAGAGCGAGGCTATGGCAGGGGAGGGAGCCTCGGAAGGTGGGTGGCT
>339_LGP02_291933_292175
ATCATGTACATAATAATTATCTAATATATAATATAATATATAACATATTATATAGTATATAATTATATATCATATATAATTATCTAATATATAACTATAATTATATATTATATTTTATATATTATATATTATACATATTTATATATTATATATTATACATATATACACACATATATATTATACATATATATATACACAATTATACATATATACACAATATACACATATATACACATACACAA
>339_LGP02_305287_305343
TGGAGAAGGGATAACGCAGGAGACCCTGGTTTGATTTGTGGGTTGGGAAGATCTTC
>340_LGP02_10078_10152
ATGTCCGTGGGGCATCAAGGGCAAAGATGACTTGCATAAGTCCTCCTTGATCACTGATGTAAACCATCAAGGGC
>340_LGP02_34854_34924
CTCGTGTCTGGGCCTCGGCCTGTCTGCAGAGGTTCACTGCTCCGCTGGCTGGACGCTCACTCACCACTTG
>340_LGP02_238055_238173
CGAGGTCAGAGCCCCGGGGAATGTGAAGGGGTGCCCTGGACACGTCAGGTCAGAGCCCGGGGAATGTGAAGGGACAGCCAGGGCTGGCGAGGAGTCCACTCGGGGAGGAAGCAGGGAC
>340_LGP02_351526_351611
AGAATTATTTATTAGTACAAAGCAGAAAAAGACAATATCATATGATATCCTTTATAGGCGGAATCTAAAAAAAATATTACTTAAG
>340_LGP02_391819_392027
CCAGTCCCTGCACTTTGGGCTCCAGGCTCAGGGACACCAGACGCCGAGGTTCTGCTGGCTCTGCCCATCTTGGCTCACCACCCTACCCTGACTGGAAGTCACCTGCCCTGCAAGGACCACCAGCAGGCTCAGCTGAGGGCTGCCCAGGCTCTGCGGCTTGTTATCAAAGGAACCTGTCGTCTTGACTCCCTCGCAGGCTGCAAGGGGT
>340_LGP02_599816_599961
AACACAGGAGACCCATGTCTACCCACACAGGTACAGTCAGAACGGGGGGCAGGGAGAACACAGGAGACCCCCCATCACCCTCACAGGTTCAGTCAGAACAGGGGGTGGGGGAGAACACAGGAGACCCTGTGTCTACCCTCACAGG
>340_LGP02_599961_600019
TACAGTCAGAATAGGTGGTGGGGAGAACACGGTAGACCCTGTGTCTACCCTCATAGGT
>340_LGP02_600019_600095
ACAGTCAGAACAGGGTGGGGAGAACACAGGAAAACCCATGTCTACCCACACAGGTACAGTCAGAACGGGGTGGGGA
>340_LGP02_600250_600315
AACGGGGTGGGGAGAACACAGGAGACCCCATGTCTACCCTCACAGGTACAGTAAGAACAGGGAGT
>340_LGP02_772527_772606
CCGACCGGGTGACAGGTGACCGGGGCGGGGGGGAAGCAGGGGAGCCGAGTGATTCTGGCCGGCGGGAGGTAGCAGGGCC
>340_LGP02_837428_837526
CCTTCAGCACCCCGTCTGAAGACGCTCTGCTCTCTGGAGCCCCATCCAGGTGACGTCACTCCCCTGCAGACAGCTGAGGATCACGGGGCATGTCCACA
>340_LGP02_1362177_1362233
GACCAGACACGGAGGCGGAAAGCCGCCAGGAAGGAGGGAGCATCACGTACGGCGTG
>340_LGP02_1465778_1466024
CCATCATGACCTCCGAGCTCCATCATGACCCTCCAACCCCATCATGACCTCCGAGCTCCATCATGACCCCCCAACCCCATCATGATCCCCAACCCCATCATGAGCTCTGAACCCCATCATGACCCCTGAGCTCCATCATGACCCCCCAACCCCATCATGACTCCCAGACCCCATCATGACCCCTGAACTTCATCATGAACCACAAACCCCATCATGACCCCCAAACCCCATCATGACCCCCAAACT
>340_LGP02_1586409_1586465
CAGAGTTCAGCCGTGGTGACGTGAGAGTCGTCATCAAAAGGCGCTATAAACAAAGA
>340_LGP02_1826881_1826942
GGTGATCTCCTGGGTCCCGTGGGCGCCCAGGCTCCCGAGGCCCGGCTGGGACTCCCGGGCG
>341_LGP02_899172_899271
CAGTATTTCATTTGTATTTTTTCATTGAGGAAATAAATTTCAGAGCAGATTAAAACAGTCATTCACCTAAGTGGAGTATAAAGATGAGCACATCAAAAA
>341_LGP02_1225732_1225792
AAGGTGATCTGGTGGGCATGATGAGAAGGCCTATCTCCAGAACAGTCTGCCAAGAATACA
>341_LGP02_2747623_2748284
ACACTTCAGGTGTACTTTCCATTTTGCCACACAGAATGTTCAACACGTGTACTCAAGAGTCAAGACTTTCAATAGTAGAGACTTGACAAAATCCATTTTTACTGCTTCATCAAAGACATTAAGTAAAATGTGCATTTTCAAATGGCTGATACATGCAATGAAGATGACTGTGGTGGTACTGTTACCACCCTTTGGTGCCAAGGCCTTAATACAGGCTAAGAAGTCAGCAGATTGACCCACCACTGCTTTTGTATCATTGGCGCAAATGTCAACATAATGAAAAAGGCAAATAATGTCTTAGTATGATTATGAAAATAGTTTTAACTTCAGAGACCTTTAGAAAGAGAGGCTGCCAAACCACACTTCAAAATGGAATAAATGACCACTGTTTTGACAATGCACCAATGTACAAGGACATACATTACATGTTCTAGCTTAAGAATTCCATTAGCAGAAAATTCAGTAAATCTCCAAGTTGGATTCAATTACTTCAAAACAATAATCTGCTAGGCATTATAAATTAACTCTAAACCAGTCACATTCCAACAATCTCAAACACCTTCACCTTAACTAAAAGGAGCTCAAGTTTTTAAGTAAATAAACTTACATTAGGGAAATCTAAAGTTTTGAGGTGAGAATCCTAGCTCCACCACCTGCTTAC
>342_LGP02_242599_242679
GTGATGGATTCATTTTGATGTTTGACGAAACTAATACAATTGTGTAAAGTTTAAAAATTAAAATAAAATTAAAAATATAT
>342_LGP02_1354476_1354552
CTTCTAGTCCATAAAAAAAGTCCATAAAAAAAGTCCATAAAAAAACTTCTAGCTATTTATTAAGTCCATAAAATAA
>342_LGP02_2199820_2200046
TGATGCCAGCGTGAACTCAGCACTCCGAGAAGAGTGAGCTGATTGCAGTGATGATTCCTAGAAGGCAAGGTGGTCAAGGCAGCAACAAGGGCATACTTAGTGCTTACTCTGAGGCAGAGTTTTTCTAAGCACTTATTTGTACTAATTCACTCAACCCTCATAGCAACCTGATGACACAGGCATTAGAATTACTTTCTCTTTTCATTCAAGGAAACTGTAAAGTCCA
>342_LGP02_2338200_2338273
GAAATCGGGGAAGATTGTGAAAGGAGCAGATTGGGTAAAGGGAGGAAGATCAGAAATTGAGAGTTAGTATTTA
>342_LGP02_2359418_2359480
AGGCCCCACATTTTGATGAGAGAAGTGGCAGGAAAAAAAACATTCCCGGTTTCATCTACTGC
>342_LGP02_2429824_2429915
ATGTAGATGTTTTTACCTTTCCATGTAGATTGTAAATTATTCCGAGACCAGGATCTTGTCTTCTGCCGTCTCCTCTGCCATACCTAACATG
>346_LGP02_1513807_1513876
GTTTCTATGAGAAAACTGTAAAGGAAAAAAAAAAAAAATCACTATTTGTAAGTTAAGATTCTGCTCATC
>347_LGP02_59985_60052
TATGTTTCTGCTTTACATGTCCTTAGCAATAAAATGTGTTGAGCAGAAAAAAAAAAAAAAAAAAATT
>347_LGP02_697900_698476
CCCCATCAGCGTCTCCCTTTCTTCATGGTCTGCTAGGTTATCCCTTTCCAGCCTACTTCTCCGCCTCATCTCTGGTCCTCTGGCTTTGTTTTTAGTTGGGATGCTCTATATTAAGATAAACTTAGCTACACCATAGAGTAGGAAGCAAAATTTGTTAAATAAATAATAATAATACCACATCTGGTTAAAACCAAGCCCTTGAAGACATTTCCTTCTGCTCAGAGCTCACATCATTTCCTCTCCCCTCCCATTGCTCTCACCCTCAGAGTTGGAGATTCCAGTCCACTTTTCTCCCAGGGAACTTGTAGGGAGTTTGGGGAGCTCGAACTGCCTGCAGGCTCTCCATCTCCCTTCACTCCTGTCCTTTCTTCCATGGTTCAGATCAGAACCCTAGGAGACACTCGTTGCTCCCTACCTCACCGAGCAGCACCATCACAAGTCCTGCTTGCTCTGCAGGATTGGGGACTTCCCTGGTAGTTCAGTGGTTAATGCTCCCCTGCTTCTAATGCTGGGGGCCTGGGTTCGATCCCTGGTCAGGGAACTAAGATCACACATGCCTGAGGTGCCCCTTGGAGC
>347_LGP02_858393_858539
CCACCAGGGAACCCCACCAGCAATCAACTCTGCCCCCACACTGCATTGGAGTCCAGGAGTCTTAACCACTGGACCACCAGGGAACCCCACCAGCAATCAACTCTGCCCCCACACTGCATTGGAGTCCAGGAGTCTTAACCACTGGA
>348_LGP02_300390_300484
CATATGTATATACATATATATATATATGTATATATATATATGTATATATACATATACATACATATGTATATATATATATGTATATATACATATG
>348_LGP02_415439_415497
CTGGAAGTGGCCACTGTTTAGATGAGAAAGGAGACCAAACAGGGAAACTCAGAATTGC
>349_LGP02_238613_238666
TTCCCTGCTCTTGATCACCCAGATAGTAAAAAAAAAAAAAAAAAAGGGACAGT
>349_LGP02_371586_371637
GAACAATAGAGAGGAAAATGGATTGACAAAAAAAGTAAACAGAGTCTTAGA
>350_LGP02_643240_643325
ACACACGCACGCACACACAGAGACACACACACACACACACACACACACACACACACACAGCGATCCTAACCCACACAGCCTTCCT
>351_LGP02_354501_354670
CATCCGGTCAGCCTTGAGCAGAAGCCCCAGGGCCTTCCTACTACCAGGACAGCCTCATGCCGAGTCCCCAGGGCTGAATCAAGGTCAGGAATGGTGGGGAGGGAGGAAGAAGAAAGGGTGTTATCAAGAAGGCAGGTGGGTGGATGGTGATGAACAGACAGGCGGATGG
>351_LGP02_833379_833521
ATTTCAAAGGCAAATGTTCTGAGAAGAAGCGAGGCATAATAAACCGGGTTGATCGATATTCCACTGAAGGAGAGGGACAGAGGGAGGGGAGAGACTGACCTGGAGAGACATAAAGAGACATGGAGAGACCCGGAGAGACCCG
>351_LGP02_903103_904638
ACACACCCCACGTTGCCCGCCTTTCTGACCTCTTCCATCAGACCACGTGCCCATTTAAACACCACTGTGCTGGGTCTGGCGGCTACCCGGCACTGTGTACTGTAGAGTGGGGTGAGTCTGTCCCCTCCCACTCCCAGTGCCCCCCAATATTCCATGGCGTGCACACACCACCCCTACCTATTCCGTCCCCCTCTTGATGATTGCTTTCAGTTTGGGAATCTGAAAGGTTTTAAAATTTTTGAGGCTGGAAGCTTATAAATTTTGAGGTAACCATGTCAACAGCAGCTGCCAGCCTTCTGGGGCTTGGCCCTTGGGTGCCCCCTCCTTTGTTCTGGACCTCAAAGGCACGACTCAGACCTTTGGCCACCGTTGTGTGTACACACAGATATGTCTTCCTGGGGCTATATTCGAGTCCTCACTAGGTTCTCAAGGGGTTCTGTGACCAAAGAGGTTCAGGACCACTGACCTAGAACAGTGAGACCCAAGTAAGCTTCTTCAGCTCGCCTGACACTCGTGGAAGACGCTACTTTGGAGAAGAGCCTTCTGAGTCCCCTGCCTCAGGCCGGTATGGCTGCCAGGGTGGCTGGCGCGTACACGAGGCCTCGTCCTGGTCTCACCACGTGGGAGCTGTGACTGGACGAGCTCTCTGCTGGGAGCTGGGAAGACAGGACAGCTCACCCTGTCTGTGAGGCTGAGTTCGGGACCCACGCACGCCTGACCCAGGGGAAGCAGCTGTCAACGGGGACCGTCACTGCAATCCCACATCCTCTTTCAGACTTGAGAGCTGCCACTCAAAGGAAGAGCCTGCTCTCCATGGAAAAGTCCCGACTCGGGAGCTCTGGTGTCCTGTGACAGCTCTGCCACTGACCCACCCTGCGGCCTGGGCCTGTTTCTGCCTCCGTGAGACAGGGAGACCTGTTCCCTGGTGCCGCCTGGGGCCACGCCATTTGAGCACACACCGCGGGTCCTGCCGACCTCTTCCCCGGGCTGGCGTTTCCACTGCCCCTGCTGCGGAGCGGCGCGGCCCGCTGCCCAGGTCTCTGGGAGAGAGGCTCCGCTGGGCTGTCTTCACTGGGCTCTGGTGGACAGGATTTGCGTTCTCTGACAGGCCTGCTGGCTTAATAAGTATCATTAGCAAGGGGCAGCTACTCACTTCCCCGACGTCCACTTTCCGAGCCACCAGCTGGCGTCAAATGGAGAACGGATATTGAGTACACGTCAACACCCCTCAGGAGGTCCCCGTGGGAGAAGTCACGCTGTGGCCCTGGCCTGCAGCTCCATCCCCTCGCAGGCCGGCACACCCTGCTCGTCTTCATCCACCGAGAAATAAGACGCCTGGTGTGCTGAACTAAAGTGAGCGGACGGCACTTTGGGGACAGATGACAGTGCCCGAAAGTGAATTCAAATGCAAAGAGGAAAAAAAAAAATCCGTGGGGAGGGCTGAATGCTTTCAGGCCAGAGAGGCATCCCGGATGTGACCTCCCCCTTCCATTCCAGGGACGGGCGGCACTGCTGACGGTGGTCTTCCTTTTCCA
>351_LGP02_1014032_1014084
GAGCTTGGTTCCAAATGCCCACATCCCACAGCCATGAGGACGGGGCAAGAAA
>351_LGP02_1176067_1176127
AACTGATAGCCGATTAACAATGTTGTGACAATTTCAGGTGAACAATGAGGAGACTCAGCC
>351_LGP02_1578959_1579125
TTCTTTTTTTTTTTTTTTTTTTTACAGGCCGGGGTCTGGATCCCGGGGCACCGAAGGGCCGCGGACTCTCTCGGGGCAGCCCCGCGCTCCGCCCGCTGGGGCCCGGCCGAGGCGCCCCGGGGTCCCTTCGCCGCCCGCACCCCCAGCGCCGCGCCGCTGTATCCAG
>351_LGP02_1791469_1791524
TCCCCATGATAAAAGATTTCCTGGACAGAAGCCTGCTCATTGGCTAGCAGATGGC
>351_LGP02_2038896_2039159
GCGACCAGGGATCAAAGTTCCCCAACCAGGGATCAAACCTGTGCCCTCTTCAGTGGAAATACAGTCTTAACCACTGGACCACCAGGGAGTTCCCCAAATGTCTTGTGTGGGGACATGACTACTCCCCAGCTCAAAGTAGTTCTGCTGCTCCCCGGCCATGCTCTCTCAACCTGAGGCTTTCACTTGCTGAACTCACCCAGCTCTGAAGACTTGTGGGTCTTCCCTCGCTCTATTCTCGAACCTAAAGCAACCTTGCAAACAGG
>352_LGP02_591582_591650
TCCCAGGAGCTGTGTCCCCCCAGAAACACCCCAAGAGCTATGACATCCCAGAAACAGCATCACCCCAA
>353_LGP02_2089865_2089938
CACAGTTCATGTGATAGATTCATTTTGATATTTGGCAAAACTAATACAATTATGTAAAGTTTAAAAAAAAAAA
>353_LGP02_2408236_2408287
AACTTTATGAAAAGTTGTATGACTTTACATAGGTCTTGAAGGTAGAATTGG
>354_LGP02_375322_375374
TATCATTTGCTGGTGGGATGAATGATTACCTTCTTTATATGTTCATGTTGTC
>354_LGP02_426891_426959
ATTAAATTCATTAGCCACAATATCACAGGAAGAAAGCAGATTGGTTTTTAGAAAAAAATAAAATAAGA
>354_LGP02_473349_473404
AGAATAGTCAATAATCTGCCCAAGTTTTCAGTACCTATTTAAGATTGAAGGTAGG
>355_LGP02_171066_171135
AGAGGCTGCCATCAATGTAGGCATCTTGACCTCTCTTTAGTCTTTTAGATTTCTGTCTTATACAGAGAG
>356_LGP02_1262946_1263010
ATCTACACTCTTTCCCTCCTCGACGCTGGTCCCCCCCCCCCCCCCCCCCCCCCCCCCCCCCCCT
>357_LGP02_42567_42620
CCCCCCCCCACCGCTGGCACTCGATCACCAACTGTATCTCATCCTTCACGGAT
>357_LGP02_104115_104183
TGTTCTGGCCAACACCAGAAGCTGGAGGAGAGGAGGACAGGCCTCCCCGGAGCCTTCACAGGGAGCCA
>357_LGP02_355811_355882
CAGACACACACACACACAATAGACAGACCCACAATAGAGACACACACACACACAGAGACAGGCACAGAGAG
>357_LGP02_393004_393073
TGTCCCTCTTCAATGGCAAAGGCTGAAGCGTAAGGCTCAGAGTTCGTCTCAGGGCTGCAAGGCGGGTCG
>357_LGP02_514664_514722
AAGAGTTAAAGAACTGGGTGCCAACAACAAAATGCCACGGTTGGCTACTCACCCAGGA
>358_LGP02_1212757_1212871
ATTCATTTTGATATTTGGCAAAACTAATACAATTATGTAAAGTTTAAAAATAAAATAAAATTGGAAGAATAAAAAAAATAAAATAAAAAATAAAAAAAAAAAGTAGTAGTAGGG
>358_LGP02_1543838_1544001
ACTTAGCAGCAGCAACAGCAGCAATGGAGACACAGACATAGAGAACAGGCTTGTGGACATGAAAAGGGGAAGAAGAGAGTGGGGTGAGTGGAGAGAGTAGCGTGGAAACATACACACTACCATATGTAAAATAGATACTCAGTGGGAATTTGTTACATGACTT
>358_LGP02_2131257_2131342
GGAAAAACCTAAACATACTTTTGGAAAAAGTACTTTATGTAAAAAAAAAAAAAGTACTTTATGTGAAAGTACTTCCATACTTTAT
>359_LGP02_687125_687181
GGGGCCGGGACGGGGGCGGGGGGCGGGGGGGGGGGGCGCGGGGGGGGGGGGGGGGC
>359_LGP02_1762737_1763189
CCAGGTGAGTATAACTTTGCGCCTCCCCCCAACACACACACACACACACACACACACACACACACCCCTCCCCCGGTGCCCAGCAACTACACACACACACACATACACACCCCGCCCCCCCCCCCATCAACTACCAACAGTAGCAGCACCAGCTACTCTTTAGCAGGAGCAGGGAGCATGGGGCAGGGGGAGTGGGGGCAGGCTGGGATTCAAAAACTGGCCAAGGTATTGGATGGGTTGGTAAAAACCTCAAGGAGTAGAGGGAATCTCTATACCTCGACCAGTTCTTGGGTACTTCTGCCTCATCCCTGAATGCTGTGACAGGAAAGTCTAAATACAAACAGGAGGTGCAGAGAACCAATAATTACCAAATATTTGAGGAAAAAACTAATCCAATAAAGTACCAAATGCAACAAAGTATAACAAAAATTTACAAAGTGGACTTCTACATA
>359_LGP02_2000526_2000637
TACAATAGAATATATATATGTAACACATTCATTTTAAATCAATTTCTGATTTAAAAATTATGAAATATTTTCTACATACAGTAGAACATGTATATACAATAGAATATATAT
>360_LGP02_750437_750505
CCCCCCCCCCCCCCCCCCCCTCCCCCCCCCCCACCCCTTGCCCCCCCCCCGGCCCCCCCCCCCCCCCC
>360_LGP02_1594077_1594131
TAGTGTCAGAACAAGACACTAACTTCACACCATTAAAAGACAGTAATATTACAG
>361_LGP02_463404_463488
TCTTTTTTTTTTTTTTTTTTTTGAATAACAATAAGTCATTTATTTTTACCTATTGTTAGTATAGATACAAGTATTCTTTTCTTT
>361_LGP02_2874675_2874736
ATACAGCAGCTTTGAAAATCACATTTCTTTAGTAAACACGAAGAAGAACAGAAATGAAATA
>361_LGP02_4172566_4172630
TGAGGGTTCAGGATGGGGAACACATGTATACTAATTAAATAATTTTCTATTAAAGAAAAAAAAA
>363_LGP02_42898_42961
GCTTGGGGCTATAATATCATATATGAAATGAATTGCCAGTCCAAGTTCGATGCATGATACTGG
>363_LGP02_704382_704511
CACACACACACATACACACACACCACACACACACCACACACACACACACACATACACATACACCACACACACACACCTATACCATACACACACCAAACACACACACCTATACCACACACACCCACACAC
>364_LGP02_422834_422934
CTTTTTTTTTTTTTTTTAATGGTTACAGACTTTAATTACATTGGTAAATCCCATGCAATCCCTGATATACAACATAATCACAAGAGTATAATAATCTCTT
>364_LGP02_494904_495018
AAAAAAAAAAAAAAGTTGTTAAGGGACGACCCAGAGGGATGCTATGGGGAGGGAGGAGGGAGGAGGGTTCAGGATGGGGAACACATGTATAATTTTTTTAAATTAAAATTGAGA
>364_LGP02_1249704_1249802
CTGCGGAGGATTCATTTTGATATTTGGCAAAACTAATACAATTATGTAAAGTTTAAAAATAAAATAAAATTGGAAGAAAATAAAAAAAAAAAAAAAAA
>365_LGP02_103725_103862
ATTCTCCCCTCTCCATCTCCACTGACCCCCTTCCATTCTCCCCTCTCCATCTCCACTGACCCCCTTCCATTCTCCCCTCTCCATCTCCACTGACCCCCTTCCATTCTCTCCTCTTCATCTCCACTGACCCCCTTCCA
>365_LGP02_178633_178694
AGAACACGGGCACGTGTGAGTCTCACAGACATGATGCTGGGAAAGAGGAGATATATAGATG
>365_LGP02_185242_185305
CCATGGACTGCAGCCCGCCAGGCTCCTCTGTCCATGGACTGCAGCCCGCCAGGCTCCTCTGTC
>365_LGP02_974211_974269
ATTCTACCAGAGAGCGAGTTTTTATAGAACTAAAGGGTTAAGACAGAAGCCTGGTCTG
>365_LGP02_1705694_1705764
ACAAAACTAATATAGTATTGTAAAACTACATTTCATTTATTTATTTATTTATTTTCTTTTTTTTTTCATT
>366_LGP02_540509_540601
GGGGGGGTGTGGGGACAGAGGTGCCGGACTGGGAGAGACTGAGATGGAGATGGAGTCAGAGCAGAAACACCGACGAAGAAAGAGGGAGGTGG
>367_LGP02_163897_163960
TCCGTTGTATCCCTAGGGCAGGGTCTGGCTCAGTGTGTGTCTGCTGGAATATTAAATTAGTAA
>367_LGP02_507871_507931
AGCGTGTTGAGTGAGCCTCTCAAATGCTGTGAGACATGTCGGAGCGAGTGATGTGATGGT
>367_LGP02_1045206_1045266
CAGATGATTTTAAAAACAACACACCCGGCCTCTCGGTCTCTGTTCTACAGATGACGCGTG
>369_LGP02_255716_255775
AAATTTCATTGGTAAGCCATGGTAAGAAAATTTCATTGGTAAGCCATCTATGGCTAAAG
>370_LGP02_1337953_1338055
CCTCCCCTCACTGAGCCCCCTCCCCTCACAGAACCCCTCCACTCACGAGGACCTCTCCCCTCCCCTCCCCTCGCTGAGCCCTTCCCCTCACGAGGACCCCTG
>371_LGP02_1052254_1052407
ATGGTAGTGATGGTGATGGTAGTGATGGTGGTGGTGGTGGTGATGGGGATGGGGATGGTGCTGCTGTTAGTGATGGTGATGGTAGTGGTGGTGGTGTTGTTAGTGGTGGTGGTGATGATGGTGGTGATGGTGATGGTAGTGATGGTGGTGGTG
>371_LGP02_1111765_1111821
TACTCAGCCACCCACTCACCCACTCACTTTCTCATCCACCCACACACCCACCCATT
>371_LGP02_1210748_1210834
ATCACACTCTGAATCCTGACCCTGGCCACACACTGATCCCTGACCCTGGTCCCGCTCTGAGCCCTGACCCTGGTCCCGGTCTGAGC
>371_LGP02_1211025_1211097
TCCTGACCCTGGTCACACACTGAGCCCTGACCCTGGTCATACTTTGAGCCCTGACCCTGATCACACTCTGAA
>371_LGP02_1338642_1338706
CTTTTCCAGGCAGGAGTACTGGAGTGGGGTGCCATCAGGCAGGAGTACTGGAGTGGGGTGCCAT
>371_LGP02_1512670_1512912
GGTGGTGACGGGGGTCGCGGTGATACCAGAGCAAAGCTGGAGACATGAAGGCGGTGACGGTGGTCACGGTGATATCAGAGCAAAGCTGGAGACGTGAAGGCGGTGATGGTGGTCACAGTGATACCAGAGCAAAGCTGGAGACGTGAAGGCGGTGATGGTGGTCACAGTGATACCAGAGCGAAGCCGGAGACGTGAAGGCGGTGATGGTGGTCACAGTGATACCAGAGCAAAGCTGGAGACGG
>371_LGP02_1513061_1513123
TGGTGGTGATGGGGGTCGTGGTGATGAGAGAGCAAAGCTGGAGACGTGAAGGCGGTGATGGT
>371_LGP02_1575485_1575547
GTCAGCCGTTCCCGCGGGGTCTGCGTGCCAGGGAGCTCACTGGAGGCCGATCAGCCGTTCCT
>371_LGP02_1647208_1647273
CCACAGGATGGGAGGAAGGCGACTGGCAGGGGTGGGGGGACCTCTCCCTGGACGACCCACAGCAG
>371_LGP02_1973667_1973748
GTGTGTGTGTGTGTGTGTGTGTGTGTGTGTGTGTGTGTTTGAGATCATTTTTCTAGCTCTTTCGTGTGTGTGTGTGTGTGT
>372_LGP02_345986_346069
ATGAGCGATGTTTTTTGTAGATACATACAGAAGTAAAAATCAATAAAGAAATATTGGTTTGGTAAAAAAAAAAAAAAAAAAAA
>372_LGP02_832273_832350
ATTGGCTGGATGGCATCACTGACTCGATGGATGTGAGTCTGAGTGAATTCTGGGAGTTGGTGATGGATATTGATGGA
>373_LGP02_95744_95809
TCTTTTTTTTTTATTTTATTTTTAAACTTTACATAATTGTATTAGTTTTGACAAATATCAAAATT
>373_LGP02_853580_853642
CTGGAGAAGAGAATGGCTACACACTCCAGTATGCTTGTCTGGAGAATTCCACAGACAGAGAA
>374_LGP02_26040_26232
CACCTGGGAGAGGGAGACACACCTGGGAGAGGGAGACACCTGGGAGAGGGAGACACCTGGGAGAGAGAACCTGGGAGAGGGAGACACACCTGGGAGAGGGAGACACCTGGGAGAGAGGGAGACACACCTGGGAGAGGGAGACACACCTGGGAGAGGGAGACACCTGGGAGAGAGAGACACCTGGGAGAGAGA
>374_LGP02_26232_26283
CACACCTGAGAGAGGGAGACACACCTGGGAGAGCGAGACACACCTGGGAGA
>374_LGP02_244070_244131
AGTCCCCCGGCCTACCCGGCCCCCGTGGCATACCCTCGTGGGGCAGAGTCCCCGCGCCCGC
>374_LGP02_244150_244215
GACCTGTGTCCGCGGTGAGACTGTGCTCACGGCTGACCTGTGTCCGCGCTGAGACTGTGCTCACG
>374_LGP02_491084_491146
AGCTCAGTCGTATCTGACTCTTTACGACCCCACGGACTGTAGCCCGTCAGGCCATGGACTGT
>374_LGP02_636496_636548
GAGGAGACACCGCAGGCCCAGCCCATAGGTGCGCCCGGCGCCCGGCTGCTCC
>374_LGP02_659179_659265
CTCCAGGGCAAAGACCTCAGTGGCTACGGCACACGGGCTCGGGAGTCGTGGCAGGCGGGCTCCAGAGCAGGGCTGCGGAGCATAGG
>374_LGP02_934313_934388
CGAGTTCTGGGTCCCCTGAGAAGGGCGAGGTGGGTGCTGGGCTGAGCCCGGAGTGCCGGGCCCCCCGGGAAGGGC
>375_LGP02_114719_114787
TCCAAGGTAAGGAGCAGCGGCTGCACTTTGCTGGAGCAGCCATGAAGAGATACCCCACGCCCAAGGTG
>375_LGP02_195113_195213
TCCTCTGTCCTCTGCCCCCACCCCCGCCCGCTCCCTCCTCCGCGAGGCCAGCCTTACTCCCAGAACTCGGTGACGGGGGCCCCCACCCCCGCCCGCTCCC
>375_LGP02_332342_332481
GCTGGGTGCGGGCCGTGCTGGGCCCTCTGGGTGGACTGTTCCGTATGCTGGGTGCAGGCCGTGCTGAGCCCTCTGGGTGGACTGTTCCGTCTGCTGGGTGCGGGCCGTGCTGAGCCCTCTGGGTGGACTGTTCCGTCTG
>375_LGP02_392874_392928
GCTCTTCGGGTCTCCCGGGGCGTTACCGCTCTTCGGGTCTCCTGGGGCGTTACT
>375_LGP02_592280_592356
GGTGGGGGGGGGGGGGGGGGGGCCGGGATTAGCGCATGCGGTGGAGGGGGGGGTGGAGGCCGGGATTAGCGCATGC
>375_LGP02_607175_607250
TGCTGACCAAGCGCTGAAACCCGTGACACTGACCAAGCGCTGAAACCCGTGATGCTGTGTATTACACAGTAAAAC
>375_LGP02_637051_637109
AAAAAAAAAGTGAGTGTGCTCAAAGAAAGGTCAGTGCAAGGACAAGTACTCCAGAATA
>375_LGP02_1037960_1038078
GAGGGAGGCTGGCGGAGGGGGGCCGGCGGAGGGGGGCCGGCGGAGGCTATCCTGCCGGAGCTGCTGGCCTGGCGCTGAGAGTGCATGGAGACAGGGCCTGAGGCCGGCAGAGGGAGGC
>375_LGP02_1038078_1038178
CGGCGGAGGGAGGCCGGCGGAGGGAGGCCGGCAGCGGCTATCCTGCCGGAGCTGCTGGCCTGGCGCTGAGAGTACATGGAGACAGGGCCAGAGGCCGGCA
>375_LGP02_1781570_1781666
GTGCGTGTGTGCGTGTGTGCGTGTCCGTGCGCGCGTGTCCGTGTCCGTGCGCGCGTGTCCGTGCCCGCGCCCTTGCATGCGTGCCTGCGTCCGTGC
>375_LGP02_1794731_1794800
GGAGCCTGGAGGGCCCCAGCGGCTGCCCCCACGACCAGGCGGGCCGGGGGTCCGCAGAGGCGCGACCGT
>375_LGP02_1959417_1959542
GCCCCGGAGGCCCCACACCCACAGCAGGGCCTCTGCCAGGAAACAAGGTCCAGCGCCACAGGGACACCAGCGTGGGACACCCCCCAGTGCCATCAGCGGCTGGCCGTGTCCCCGCTTCCACGGCA
>375_LGP02_1987701_1987785
CTGGCTCCTCCGGCTCGGCGCCTGGCTCCTCCGGCTCGGCGGCTGGCTCCTCCGGCTCGGCGCCTGGCTCCTCCGGCTCGGCGC
>375_LGP02_2158643_2158705
AGAAGCCCGGGGCTGTGTGCTAGTGGCCCGCAGAAGCCCGGGGCTGTGTGCTGGTGGCCCGC
>375_LGP02_2161248_2161332
GGGAGCACCCTCCGGGGAGCGCCCTCCAGGGAGCGCCCTCCGGGGAGCGCCCTCCAGGGAGCGCCCTCCGGGGAGCGTCCTCCG
>375_LGP02_2448431_2448488
GGAACGTGTCCTGGTGGGGCGTCCTGGGGGGGACGTGTCCTGGGGCGGTGTCCTGGG
>375_LGP02_2542048_2542099
GTCTCGGGTTTGAGGACGTCTCGGGTCTGAGGAGGCCTCAGCTCCGAGGAC
>375_LGP02_2697976_2698039
GGGTTCTCCCCGGGGGTGTGGGCCTGGAGAGGAAGGGGCGTTCCTGTCCCAGCGGCCCACGGT
>375_LGP02_2762411_2762471
ATGGTGGGCGTGTGTGTGTATACAAGTTTTATATGAGTTACACACGTGTATGTGTGTGTA
>375_LGP02_2859795_2859853
ACACGCCCCCCCCCCCCGCTGTGTGCTCCGTGCACATGGAACACGCCCGCCTGCACAC
>376_LGP02_247203_247278
TGAAAGAGTGGAATGCCTCACCGGCTCCCCGAGGAAGGAGGCTCGGCATACGCAAAGGCGGGATCGAGCCTCAAT
>377_LGP02_418019_418075
TAGTATATGATGGAGGAGGAGATGGCAACCCACTCCAGTATTCTTGGCCAGTCCTA
>377_LGP02_1040540_1040609
ACCCCCCCCCCCCCCAAAAAAAAAAAAAAAAAAAAGAAAAAGCCCCCCCCCCCCCCCCCCCCCAAAAAA
>377_LGP02_1216748_1216815
TACATTTTAAGATAATAGGATTAGAACTTAACAATAGAAAGATCTTACCAGACCCACTCCCATAATA
>377_LGP02_1421295_1421413
AATAAAATACAAAATAAATACAAATACAAAATACAAAATACAAAATACAAAATAAAATAAAATACAAAATACAAAATACAAAATACAAAATACAAAATAAAATACAAAAAAAACAATA
>378_LGP02_875691_875743
CCCATCTTAAATCTTAAATCTACCTTCCCATCTTAAATCTTAAATCTACATT
>378_LGP02_1170866_1170931
CAATGCGCCTGACAGAGGCAGCATGAAGAGATGACCGTGTGACAGGCTGTGAAGACGAAGATGCC
>379_LGP02_506848_506922
CATTCATCCACCCATCTATCCATCAATCCATTCATCATCCATCCATAACCATCCATCTATCCATTTGTCCGTCC
>379_LGP02_1167758_1167815
TGCATGGTTCTCTAACAGATGGCTTTGTCACTGACGGATGCTGTCAGGGCCGGCTCA
>380_LGP02_3247202_3247268
TCTTATCTTTTTTTTTTTTTTAATTTTATTTTATTTTTAAACTTTACATAATTGTATTAATCATCT
>381_LGP02_884183_884470
ACTGAACAACAAATATAGCAATATTTAATTCTAAACAAGAGAACCTAAAATTTTTCTAAACATAGAAGCAAGAACTATATTGTTGGAAAACAGTAGGAATGGAAAAACATATTCACATTAGAGTTAATCATAAGCAACTAGCTATAATCTGATGAATAATATATTTCTATCATAGTTAAAATCATTTATGCTTTACAACATTTTGTATGATGAAATCATCATATTCATCATCTGAAATAACTTTTACTCTGAAATAAAACTTTAAATGTCTTTCAAAAACTCACAAT
>381_LGP02_2662831_2662883
GTGTGTGTGTGTGTGTGTGTGTGTGCGTGTGTGTGTGTGTGTGTGTGCGTGT
>381_LGP02_3567217_3567298
TAAGAAGCTCTTGAACTGTGTTCAGCATGGCTACAATGGAAGAGTCATTGTAAATGCAAAAATTATTTTGGTTTTACTTAT
>381_LGP02_4033988_4034056
CAACAAAGTGGATCAGATACACATGCATCTATTCTTTTTCAAATACTTTTCTTACTTAGGTTGTCAAA
>381_LGP02_4183902_4183981
TAACCAACTCCATGGGGAGTTGTGTCTTTGTCACCCCTCACCACTTCCAGATGGGCCTTCCCAGGTGGTCAGTGGTAAA
>381_LGP02_4434862_4434982
TTTTTTATATTTAATAAATAACATTTATTAATATTTAATAAATAATTTAATAAAAAATTTAAAATATTTTTAATAATTTAAAATTAAAAGTAATTTAATTTTAATAAAAATATTTTAATA
>381_LGP02_5225533_5225599
TATAGATATATATATACAGATATATAGAATATATATATATATATATATATATATATATACAGATAT
>381_LGP02_6467903_6468061
TTGTCACTATGCAAGTATATGAAAACTGTTTCCTCCCTTGAACCACTTTAGTTTGCTCCCTTTGAACTAACCCCATTGCTTAGATCACACCCATCAACAACAAAAGTACAAAATGCCACCTCCTCTGTTGCCTCTCAGGCCATTTGCAGCTAAAATGG
>381_LGP02_6604265_6604319
AAAGGCTTTAAAACAATATGGAGCAGGGTTGAGAGGGCCAAAATGGTGGAACAG
>381_LGP02_7871138_7871195
CTCCTCAGTTACATAACCCCCAGCTGCCTGGTGCAAATACCCTGCTTGTTTCTGCAA
>381_LGP02_8037175_8037245
GTTCTTTTTTTTTTTTTTTTTTAAACTTTACATAATCGTATTAGTTTTGCCAAATATCAAAATGAATCCG
>381_LGP02_8044350_8044628
ATATTTGTATTTCTTTGACTTATTTAACTTAGCATAATGTCCTCTTGGTCCATCCATTTGTTACAAATAACAGGAATTCCCTTTTTGATGGGTGAATAGTATTCCAGTGTATTTGTGTGTGTGTGTGTGTGTGTGTGTGTGCGCGCGTGCGTATAAGATGATACTAAGTGTTCATCAATGAACAAATGGATAAAAAGTGTGATATATGTATATGTTTATACACACATACATATATAAAGCTAAAGAAACATGGTATACATATGTACATATGTGTATAT
>381_LGP02_8158024_8158104
TTTGTTCATCAGACTAGAAGTAAGAGATAGTGTCCATATCATCATCCTTTTTATTTATTTATTTATTTATTTATTTTTTT
>381_LGP02_8158104_8158211
AAATAATTAAGTTTTTATTTTTATTTTTATTTTTTTTGCTATATGTTCATATATTTTTTTTTCTCTAATTTTATTTTATTTTTAAACTTTACATAATTGTATTAGTA
>381_LGP02_8282443_8282514
CCTAAATATGCATTTATTACCTAAATAAAATATATTAGACACACATATATTTAGATCTAATTTACATGTCT
>381_LGP02_8377985_8378062
TTCCCCCCCCCCCCCCCCCCCCCCCCCCCCCCGTGCACTCTTGGGCACCCCCCCCCCCCCCCCCCCCCCGCCCCAGT
>381_LGP02_8488325_8488387
CATATATATATGTCTCATATATATATATATATATATATATATATATATATATACACACACAC
>382_LGP02_1305301_1305360
TTACCTTGGGCGTGGGGTATCTCTTCACGGCTGCTCCAGCAAAGCGCAGCCACTGCTCC
>383_LGP02_2201291_2201357
GTAACATATTTATTTTTTAAAATCTTCCCTATAATCTATCTGTTTAGATACTTTGACCATTTTATA
>385_LGP02_206262_206314
TTGTACCTTAAATCACTTGCACAAGTGGTGAACTTACGTCATTAAAAAGAGG
>385_LGP02_652766_652835
CTTGGCAGAGGGCCTCAGGCGGGTCTTGAATTTTGAACAGGAGATCTGTCTCGATGACAGGCTTTCAAG
>386_LGP02_717571_717701
ATTATTAAGTCTAGACTGTAAAAGTTATTTAATCTGGCAAGTAACATACAATTTCATTTTTGTTAATGAGAAATAGGCAATATTAAATAAAATAAGATGAAATAAAGATGAGAATTGATTTAAAAAAATT
>388_LGP02_860052_860300
CCTAATATTTAAGAAATAATTGGTTATGCTCTTTCAGAAATAATTTGTTATTAAATACAATGATTTATATTTTCTATACCATAATAAGGGGCTTCCCAGATGGTGCAGTGTAAAGAATCCACCTGCCAAAGCAGGAGACACAAGAGACCCAGGTTCAATCCCTGGGTTAGGAAGAGCCTTTGGAAAAGGATCCTTGGGTCAGGAAGATTCCCTGGAGTAGAAAAAGGCAATACACTTCAGCATTCTTG
>390_LGP02_183841_183922
TGCTTTTGAATATGCTATCTAGGTGGTCATGTATGGATGTGAGAGTTGGACTGTGAAGAAAGCTGAGCGCCAAAGAATTGA
>390_LGP02_255486_255543
TCAAGGAGCCCCGAGTAGGGAAGTCTCGGAGCTAGATGACTCTTAGACCCTTCCAGT
>391_LGP02_850516_850662
GAATGGGCGTGCCCGTGTTCCAATAAAACTTTCTTTACAAACAAGGCATAGATGAATGGGCGTGCCCGTGTTCCAATAAAACTTTCTTTACAAACAAGGCATAGATGAATGGGCGTGCCCCTGTTCCAATAAAACTTTCTTTACAA
>391_LGP02_922140_922226
ATCATGGAACTCAGGGAGGAAGACCACGGAACCCTGGGAGATGGACCATGGAACCCTGGAAGAGGGACCATTGAACTCTGGGAGAT
>393_LGP02_933554_933633
CTCACACACACACACACACAGCTGTGCTGAAAGTGAGAAAGCCAAAAGGAGCACGCGCGCGCGCGCACACACACACACA
>394_LGP02_552488_552551
GCTAGATTATTTTAAAAATGTTTCAAAAATTGGTAAGAGACTGGAGGAAAGCAGGGTGGAGAA
>394_LGP02_701581_701660
ATTTAAATTGTTTAGTGGGTTTTTTTTTTTTTTTTTTACATTTTTACCCTAGAATAGTATGAATTCAATATTGATTCTG
>394_LGP02_977303_977355
AAATTCACCCATTTGAATTAAATTCACCCATTCCAGTCCATTTTAGTTTACT
>394_LGP02_2127489_2127548
TCTCCGTCTCTGTTCACACCACCTTCTGCTCTGTGCAGTCGTGTTTTCTCTTACGTCTG
>394_LGP02_2156307_2156394
CATTATTAAAAAAGTATATGCCATTTGGCAAAACTAATACAATTATGTAAAGTTTAAAAATAAAATAAAATTGGAGAAAAAAAAAAA
>394_LGP02_2395477_2395580
GAGGGTGCTGAACTTTCCTGTCTAATGTGCAACACAGAAGTTGCTGCTAAGTCGCTTCAGTCGTGTCTGACTCTGTGCGACCCCATAGACGGCAGCCCACCAG
>395_LGP02_2897_2948
TAAGTATGTTAATACTAAGTAAAACAAGCCAGTAATTATGCTAAGTAAAAC
>395_LGP02_184647_184765
GGTACCTTGGGGTTCAGATCCCAGGGAAAGAGTGTACCCTTGTTCAAGAAGCCTTGTTTGGATGAGTTCAATTCCTGGGGAGAAACTCAGCAATGAGATATCATCAGTCCTAGAGACT
>395_LGP02_274042_274145
CTCTCAGGCTGGGGCAGCTCTCACTGGGGCTTGCTGGTACCAATAGCTTTACTGTTCTGACCCCACTGCTTCTTTCATCTTACTGGTACAATGGGAGGACAGG
>395_LGP02_610636_610705
TTCAAGTTTACAAGTATCATGCTAATACAGAAACCCATCTGACCTTGGTCCTTTTTAGGGATGCCTTGA
>395_LGP02_847195_847247
CGGGGGGGGGGGGGGGGCTAAGGGAGTGGTGGGGGGGGGAGGGTGAGGTGGG
>395_LGP02_1297392_1297479
TGTGTATGTGAGTGTCTGCATGTATGTACGTGAGTTCTGCATGTGTGTACGTGAGTGTCTGCATGTGTGTACGTGAGTGTCTGCATG
>395_LGP02_1691299_1691391
GGTCAAAACTAATACAATTATGTAAAGTTTAAAAATAAAATAAAAAAAATAAAAAAAAATAAAAAAAAAAAACAACAACAACAAAAAAAAAA
>395_LGP02_1851556_1851632
GTGAACCATGAACTTCCAGATGTTCAAGCTGGATTTAGAAGGCAGAAGAACCAGGAATCAAATTGCCAACATCCGC
>395_LGP02_1968134_1968196
ATAAAACTTCTCACAGGTTGTTTTAGTTTCTTAGCACTGTTTTAGGAAAACCCCACAAAATG
>395_LGP02_2765577_2765721
TTATTAGAGAAAATAGTGAGTGCACAGCTATAGAATTGTCTTTTAAAAGTTCCTGTTAAAAGATCATACCACTGTGACCTTCCACACTCCTTTGTATTTATTGCTTTTGATTGTTGATCATAGGATAATTTGCTCCTCAAATTA
>395_LGP02_2887749_2887905
AATTTTGTTTATTTTGGAAATGAATATTCTGACATTATTCTCTTTATGCATGTAGCAGCTCCATAGAGGGGACAACTACTCCTATGGAACCAAGTATGGTCCTTTACAGTGAAAAATTCAAAGCCTTCTTCCTATATTTTCTTTCAAACTATGTTT
>397_LGP02_29288_29358
GGCGCGCAGGCGCCATACTCCACGGTGGGAGGGCTGAGCCCCTGAACCGCCTCCGCTTCCGGGCAGGATA
>397_LGP02_687297_687384
ATGACCTAAAAATAAACCAAAAAGAAATTCTGGAGCTGAAAATACAACAACTGAAATGAAAAATTCAGAGTTTTTTTGAATCTCTGG
>397_LGP02_1249324_1249383
GTTTACTGACTTTAGTAACCTCACAGAGGTTGAGCTCTGAGCATATAAGCCCTCACTTA
>399_LGP02_1455341_1455961
GGTTTCTTAAGAGAACTGCTAATCCTAAAATTGGGACAAGAGGAAAAATTTGCCTTTGTGTTATATTTGATACTCCATTAAAAATCCAAGAATACCCTCAATAGCATACAATTTTTAAATACAAGGATACATTTTATATGAAAAATTTTTCAAGTTTCCTCAATATATGCCAAGCACATACAGAAAAGAGTATTAAAAGTGGTGGGAAAAGACACCTGGTATTTGATGAAGTGAGAGAAATAAACAATGAGGTCAACATAGGCAGCAGAAGAAAAAGAAAAAAAAATAATATAAAGCCACATTTTAATGCTTCTAGAGGAACAATTATATATTATATTCCCTAGGTAATCGACTAGATTTCATAGACTATTAAGATCAGTTCTATTTTTGGACAAGTGTCGGAGTTGATATCTATTCTATATTGTCTATATTATTCTATATTGAGTTAGGTTAGATCAACATCCTTTCTTGAAAACAGTCTAATTTAACAATATCTTATCCTTAGCCAAGTGAATAACTAACTTTAAGTAGCTATATATAACTGCTATAACTATACAAGTATTTATTTATAAAATAATCTAGGGTCTTATTTTTGCAGGACTAAAATATGGGAGTGTGTT
>401_LGP02_236193_236269
AGTCGCTCAGTCGTGTCTGACTCTTTGCGACCCCATGAATTGCAGCATGCCAGGCCTCCCTAAGTAAGTAAGTGTT
>401_LGP02_424038_424092
TCTATTTCTATTTATTTATATTTCTATTTATATTTCTATTTCTATATATTTCAT
>401_LGP02_1304654_1304738
CACATATACACACACACATACACACACATATATATATATACACACATACATACATATATATACACAACACAAACACACACACAC
>401_LGP02_1344772_1344983
TTATATATATGTTTATTTGTATTATATATATATTATATATAACATATATATTATATATATTTATATTTATATTATATATATAATATATAATATAATATAATATATATTATATATATTATATATAATATTTATATATAAAATATATTTATATATAATTTTATATAAATTTATAAATATATAAATATATATTTATAAATATATAAATATATAT
>401_LGP02_2215047_2215104
AATAAATGAAACTCGTAAAAGTCCTCTATATCCTATGCATTTATTTGTAATAAATAA
>401_LGP02_2631749_2631908
AAGTGTGAATTTATTTATTTTTTTCCACAAAATAATAATATTTATTAAATATTTATTTATATATTAAATTATTAATTTAATTTAAAAAATTATATATTAAATTTTATATATTAAATTATATATTAAATAAATAAATATTTATTAAATATTTATTAAAAC
>401_LGP02_4306625_4306760
AGAATTTTGCATTTTATTTATTTATTTATTTATTTATTTTTTTTATATGCGCGGGGCGATGTCCAGATGGTTCACGTTGAACCCTTTGCTTCACCTGGGCAGCCACACCCGCCTTGCCCTTCTACAGACACTGCC
>401_LGP02_4574233_4574304
TTTTTTTTGGGGGGGGAGTTAACTTATTTATTGAAGCATTTACAGTTATTCTTTTTTTTTTTTTCTTGGTT
>402_LGP02_297174_297885
TAGTGTACAAGTACCAAGCTCTCATCTCTCTACAACTGAAAGATTACTTATTGCTAAAATAACATGGTTTTACTCATATCTTTTTATGAATTTGAATTTAACTAGTTTTTCCATGTGTATCCCTTTTCTTGAGATTGTAAATTAGGGGAAGGGAAATGGGGAGAGGGAACCAGGTTTTTAGTGTGTGTGGTACCTAGTTGAAGGGAAATAATGAATACCTGTGAGTTATTTAAATATTTATGCTGCTGCTCAATTATTAGACTCTACACTTTAAATCTATTTTGAAAGTTATCTGGGGAAAGTATTGTGAAAACATATTTGATGCAATTTAGTTTAGATAAACCCAGAAATAGGAGCAATAGTGTGGCTATTAATGGAGTTTGGACTATGTAGAAGACCAATATAAGTAATATAAAAACCATTTTACTTAATTGATTCTGGTAATAATAATAAATATTTTGAAAACAAAAAAGTGGAATTTTCACCATAACCCACTCTTACTTTATTGCAAAATAAATATTAGATGATTCCCTGAGTAAAACAGTTTACACTGCTTAAGAGAAATTGAGCAAGCATATCCTCATCAGACACTTAGAACATGTATAATTATGAAAAGTTCTCTCCAGTTATGGTGCATGGAGTACTGCCTTTTTGTTATATTCTAAGCATTTCAAATTGCAAAGCCTAGCATACACAAAAATGGTATGAAAA
>404_LGP02_238239_238300
GTGAGCGTAGACGCTCCCTATGGATTAGGTTAGAAAGCAGTCATGTCTGGATGTGAGAGTT
>405_LGP02_225038_225114
TATACATATACATATACATATATACATATACATGTACATATACATGTACATATACATATACATATACATATACAAG
>406_LGP02_1430352_1430426
GCATGTAGATAGTAGATAGTACACTCTCACCGCACCTAGAGGAAGCCCACCTGCAGCAGTGAAGACCGCGCACT
>407_LGP02_5367_5469
CAGTCCCTGGGGTTGCAAAGAGTCAGACAAAACTTAGCACGCACACACCTGTATATAGTATCACTCCCTGCTGAGAACTAATTTTTGACTAGATTGAGGGAA
>407_LGP02_38872_39000
TGCTGCAGTCCATGGGGCCATGGAGAGTCAGACACGACTGGGCAACTGAAACTAACTGAACTGGTAGAAAATACCAAGGGCTCTGTAGATAGAGTAGCCAGGCACAGACTCAATATAAAGGTGGAAAC
>407_LGP02_39024_39132
CATATATACACACACAGGTATGTGTGTGGGTGTGTGTATATATGTATATATATTGGTGGCCCCACTGCACAGCATGTGGTACTTCAGTCCCCACCCAGGGATGGGGCC
>407_LGP02_388470_388592
GGAGAATCCCATGGACAGAGGATCCTGGTGGGCTACAGTCCACGGGATGGCAAAGAGTCAGACACGACAGAGCAACCACCACGTCCACTTTGACTATATGATCAATTAATCTACAACAAAGG
>407_LGP02_494661_494729
TGTCTGTAACTGTACCTATATCTGTCTCTGTAAGCATATCCGTACATTTGTATATTTACACACGGATA
>407_LGP02_726568_726781
TCTATGATTATGCTAGTCTTTTTCATGTTCTTTATTTTAATTGCAGTTGAAAGTCCCTTTGAAAAGAATGCATTTTGATAAAGTCCGAGTAATGCTCAAAATCTAGTATTTTACTGTGTTCACATATGTTCAATTTATTTTGCAGCTAACCTTTTGAGTTGGCATTTGCATGCATGCTAAGTCACTTCAGTCATAGTCTAACTCTTTGAGACC
>407_LGP02_896740_896861
ATAATTAAGGCAAAACCAAAACAATATTGTAAAGTAATTAACCTCCAATTAAAATAAATAGAATGTATATTTAAAACAAACAAACAACAAAAAAATTTCATCTACCAAAAAGAAAAAAATT
>407_LGP02_898413_898472
TACTGGAAAAACCATAGCCTTGACTAGATGGACCTTTGTTGGCAAAGTAACGTCTCTGT
>407_LGP02_1306830_1306934
TCAGTGGCATCAATCGAAATGCAGACTAGCCTGTTGGTATTGGCCTAGTACGTGGTCACAATCAAAAGCAGACTAGCCTGGGTGGGCCTGGCCTGATCAATGGA
>408_LGP02_103578_103642
AAAAAAAAAAAAAAAAAAAAAGGGAAAAAAAAACCACTCACACAGAAGATATTTAAAAAAAAAG
>408_LGP02_893724_893797
TATATGTATATGTTAGTATATGTATGTATATGTATATGTTAGTATATGTTAGTCATATACATATGCTTGTATA
>409_LGP02_891725_891788
GGGTAGTGAGGCGGGCAGTGAGGCAGGCAGTGAGGCGGGTAGTGAGGCGGGTAGTGAGGCGGA
>409_LGP02_1557320_1557378
GGCCCGGGGACTCATAGGCCGATGGGGGCGTGGGTGCGCACATGGAGAGCCCTGCGCA
>409_LGP02_1728265_1728337
TTCATTTTGATATTTGGCAAAATTAATAAAATTATGTAAGGTTTAAAAATAAAAAATTAAAAAAAAATACCA
>410_LGP02_17484_17563
ATGCAGAGTTGTAAAGAATAGCAAGGAGAGAAAAGAAAGCCTCCCTCAGCGATCAATGTAAAGAAATAGAGGAAAACAA
>410_LGP02_995976_996037
TTGTTATTCTTCATCAGCTAAGAGTCATATATTTTACATTTAACCTAGATACTCATATTTT
>410_LGP02_1297703_1297855
ACTTTCTGGTCACCCTGTGTATTCTACAACACTTCAGTGATTCAGTGGGTGAAGGATAGTGACTGGGGGTAGAGATGGCTATGATAAGGGCTCTGAAACTAGACTACATGAGTTTCAATTCTATCCCTATTTCTTGGAAGCTCTATATCAAC
>410_LGP02_1517613_1517703
CAGCATCAAATTGAACAATCCCACAGAAAGGCTCTGATTGGCCATATAAGCCTTGGCTTATGTATTGACCCCAGGATCAATTATCGCAGT
>411_LGP02_347479_347534
GCCGGCCCCCCCCCCCGCCAAGGGCGGGGGGAGAGGGGGGGGGGCCCCCCCCCCC
>411_LGP02_1666473_1666561
ATTTTAATATATTTAAACAAATATATTTTAATATATTTAAACAAATGTATTTTAATATATTTAAACAAATATATTTTAATATATTTAA
>411_LGP02_2249133_2249193
GATGAAGGTAAAAGAGGAGAGTGAAAAAGCTGGCTTAAAACTCAACAATAAAATAACAAA
>412_LGP02_1121575_1121636
AAAACTAATACAATTATGTAAAGTTTAAAAATAAAATTAAATTAAAAAAAATAAAGCTCAT
>413_LGP02_33238_33502
CTCCTTCATAAATAAATCATGGCGCTCAGTTAATTACAGTGAGACCACTAAAGGGTAAAGAGGCTATGATTTAACTTAAAAAAACAAAGATTTTTTGGTCAATTTCAAGCTTCAGTGAATCAGATGGGAAATATAATTTGAAAAAAGTCAAATGATTTCATTCACGTTTTTTTTCTGTGCTTAAGTTTAGGTATTACCAGAGGGGCATGAGAGATTTTATATATATATATATATATATATAATTTCTGTCTTGTTTTCTAGTGT
>413_LGP02_127436_127506
ACGGACTGCAGCCCACCAGGCTCCTCCATCCATGGGATTTTCCAGGCAGGAGTACTGGAGTGGGGTGCCA
>413_LGP02_199504_199561
AAAATAAAATAAAAAAAATAAAAGTAAAAAAAAATAAAGGGAGGGAGAAGTCTAAAA
>413_LGP02_365004_365107
GGAATCCGCCCGTGCGCACGGCGGGGCGGGGCGGGCCGCGAGCGCGCGGCTGGCGCTGGGCAGGTCGGCAGGGCTAAAAAAAAAAAAAAAAAAGAAAATATAT
>413_LGP02_715909_715991
ATATATATATGTTTATATATATATGTTATATATATATATATATATACATATATATATATATATTTATGTTATTCTTCTAAAC
>413_LGP02_773398_773462
GAGAGAGAGAGAGAGAGAAAGAGGGAGACAGAGAGAGAGAGAGAGAGAGAGAGAGAGAGAGAGA
>413_LGP02_1023877_1024090
AAGTGGAGCCTGGCAGGCTATAGTTCATAAGGTTGCAAAGAGTCGGACACAACTGAAGCAACTTAGAACATGGACAAACAATTATTATAACATATATGTATGTGTGTATATACACACACACACACACACACACACACACACACACATATATATATATATAATTTTTTAACAAGCATTTTCACTTAACATAGATTAACACTTCTCTTTCGAATC
>413_LGP02_2305853_2306079
ACAGGTACATACTGTGAAAATATATACTAATATATATTATTTATATATATATTTATATATAATATTTATATATTATATAATATTATATATAATTATATATATTATATATAATATATACATAATATATATATAATTTATATATAATATAATATATATAATATAATAATATATATAATATTTATATATTATATATTTATATATAATATATATAAAATATAAACTAATA
>413_LGP02_3363726_3363800
TGTGACTTATTGGCCAAAATAAATCACCTTGCCATGTCCATAGTAAAAAAGAATACAGAGGCATAATTTTTGCA
>413_LGP02_4188589_4188642
TCATAATTGACTTCATAACAGTCATTTGACCCAATAAAGAATTCATATTTTCT
>413_LGP02_4637951_4638021
AGACTCCAACCTCTGGTATTATTCTTTGATGACTTCAAAGTCCTGAGTCTAAATCATCTAAGACTCCAAC
>413_LGP02_4691449_4691605
AAATGTAATTTTGGACGACCCAGAGGGATGGTATGGGGAGGGAGGAGGGGGGAGGGTTCAGGATGGGCAACACATGAGAAATAAAGGAATAAAAAATTTAAAAATAAATAAATAAATAAATAAATAAATAAAATTCTTTTAGAAAAAAAAAAAAGA
>413_LGP02_5341154_5341239
TTATATTATAATATATATTTATATATATATATATATATATATATATATATATATTTATATATATATATATATATATATATATATG
>413_LGP02_5383762_5384787
GCATTAAGCTGTCCAAGAATCAAGCATTAATGGACTGAAACAGACTATAGTTCTATGGGTCCCAGTAATTTCTGAAATATGCATAATGGATGCTAAGACTAAGAGACTATCCTCTGCCCTAAATAAACCTAAAACATTAATTCTAGTGGGGATTTCCACTAAAAATAAACAGCAATAAAATGAAGAAAGAATGTGGCTTTCTTTAACTGTTAAGAAATTATAACTAAGTATTGCAGTGCAAATCATACAGACAAAAATACATTTTCCCAAGAAGAAAAAAAAAATCTATGAACCGAAATAAGTATAGGTACTGTTCTCAGGAGTGTTGTGGCAAAGTTTCTGTTTATAATTGCAACCTTAGCAGTTGATGACTATCATCTTTTTATCTATAGTTTTTATAGCTATAAATTTTATAGGTATAAAATGATAGATTTTTATCGTTTACTAACAGTTTAGATAATTAGATGATCCAGTTCACTTTCTTAACCACATTTTATTTATAGCAATATCCATTCTAACACTATACAGGCCATATTAAAAGTATACAAACATTTTAAAAGCCAACTACATTTTTTCCTAGGCCAACTACATTTTTTCCTAAGTACAATATACATTAACACTTTTTTTCAATGGACAAAAGATTATAAAGATTCCATCTGTTCTATTTTTTATGGAAGAATATCAAACATACAGATAGCATCTTTCTCTATAGTCAGTTGTGTCTATCCACTTCAGTTTCACATTGAGATTTACCGAATGAAAATTCAACCATTGATTTGGAGATTTACACGTGCTTGTGCATGTATTTTCTAATTAAATCTTCCTACTTTGAAGGCAAAGTATTTACTCCCATATTGCTTAAAAGGAAAGTGAGGAATTGTGGTGGTTTGGGGCCCAGGGTAGGTGACCCCCAAATATGCCACAAGAGCAAAATTGATTATTTCAAATTAAAGTTACTTTAGAAATGGAAAATGCAAGAGTGACATTTTGACCCTTCTTTTAGTCTTCCTGAAAGTAGTAAATAT
>414_LGP02_833582_833673
CCAGGGAAGCCCCACACTGAGTCTTGTAGACAGGTCATCATGCCCACTTGCACTGCGGTTGGGAGTGTCTGCAGTCATTCTCCTACTAGAC
>414_LGP02_1010448_1010510
TAATACTCAATAATAATCAATAATAATACAGATATCAATATCAATAAAACAGATATCAATAA
>414_LGP02_1865417_1865626
AATAGACAGCTAGTGGGAACCTGTTATAAAGCACAGGAAGCTCAGCTGAGTGCTCTGTGATGACCTGAGAGGGGGGATTGGGGCTAAGAAAGAGGTCCAAAAGGGAGGAGATAGATGTATGAATATGGCCGATTTACTTCTTTGTATACCTGAGATTAACACATTATTGTAAAGTAACTAAATTCCAATAAAAAATGGAAAAAAAAAAA
>414_LGP02_2234692_2234745
AGTCCTATAAGGGTATAGCCATTTAGGGGCCTACCTTTATGCCATGGTCTTAG
>416_LGP02_388597_388682
CGAATGATGAGGTGGAATCAGTAGAGGAGAGACCCGAATGACGAGGTGGAGAAGAGAAGAGGGAAGGGGAAGTCAGAGGTGACCT
>417_LGP02_120021_120091
CAATCTTCTCTCGGCAACACTGCTCACGTAGAGAGGGGGCCTTTAGCTCACCGTAGAGAGGGGGCCTTTA
>417_LGP02_919212_919267
GGCTCCTCTGTCCGTGGGATTCTCCAGTCTGTGACCCCTGGACCGCAGCCCGCCA
>418_LGP02_374490_374543
TAGACCTTGATGAGAGTCAGGGAAGCCTTCCACGAGGAAGCCCCTGTTAAACT
>419_LGP02_50713_50790
GAATGGCTCTTGCAGCCCCCGCTTTGTCAGGGGGTTTGTTTGAAGTGGTCTGGTTTTATAGTAGTGGTTGAAAGATT
>419_LGP02_294506_294576
GCGGGGGCGTAGTGGGGGGGGTGGGGGCTGGGTCGGGGGGTCGGGGGGGGGGGGGGGGGGGGGGGGGGGG
>419_LGP02_509198_509254
AAAACCTATTAATTTTTAAAATCTTGACATTTTAAATACACTTGAAATGCTAGTTA
>419_LGP02_746651_746744
TATTAGAATTATTATTATGAATAAAATTAGAATTATTATCATCATTATTAATAATGAATATTAGAATTAGAATAAATATTAATTTAGAATGAA
>419_LGP02_1045681_1045743
TATCCTACTGTGTCTCGTGCTGTCTCAGACCACAGGTCCTGAAATAGCTAATATTTATCTCT
>419_LGP02_1116226_1116295
CCCCCTTAACAAACTGTGCATGACAACCTTCTGTGCTGGGAGACAAATGTGAGTAATAAGAGCAGAGGG
>419_LGP02_1244509_1244612
TCCATCGAGCCAGGAAGATTCTCTACCATCTGAGCCACCAGGGAAATTTAGGGAATTCTAAAACAGTGCTTCTCTTAATGGATACTCTCTGGGAGGCAGTGGG
>419_LGP02_2278941_2278996
TAGATTCCTGTGGGAATGCAGCCCTAGCCACCTCCCCCCACCCCACTCCCACCAT
>419_LGP02_3170277_3170396
AACAGAATCGCAAAGAGCAACATGACTGAGCAACATATCTGAGCAACATGACTGAGCAACATATCCAACTCTGAGCAACATGACTGAGCAACATGACTGAGCAACATGACTGAGCAACA
>419_LGP02_5445874_5445939
ACCAGGACCCAAATAGCCCACAGAGACTAAGACAGAACTGTGTTTGAGTGTCTCCTGAGGAGGTA
>420_LGP02_807133_807219
CATCCAGCCATCTCATCCTCTGTCATCCCCTTCCATCACCAACTCCCAAAGTTCACCCAAACTCATGTACATCAAGTTGGTGATGC
>420_LGP02_1383000_1383140
CTGGCTCATGCCTCAGGATGGAGCTAAATGTAAGACTGAGCCGTCTGAGGGGACTTTGTTCACGCTTCCCCTGGCTCATGCCTCAGGATGGAGCTAAATGTAAGACTGAGCCATCTGAGGGGACTTTGTTCACGCTTCCC
>420_LGP02_1924658_1924764
CTGTCCTTCGCTATCTCCTGGAGTTTGCTCAGACTTGTGATGTCCGTTGAGTTGATGTTATCTAATCATCTCATCCTCTGTCCTCAATCTTTTCCCACATCAGGGT
>420_LGP02_2308047_2308273
GTTGCAGCTCTGAATAGCCATTTCCAGAGGCACTAATGCTGCTCAGAGACCCATCCCCCAATCCTAATTCTAGTCTCTGAACCATCATTTCTGAGACTGCCCTCCTGCTGCCCCTCATCCTACCTCCTGGATTCTTCCAGGTCATGGCCCTGACCCATCATTTCCAGAGGTGCTAATGCTGCCCTGAGCCCCACCCCACCCTCATCTCAGTTGTGGCTATGGTCCA
>422_LGP02_1035621_1035682
TAGTATATACTTGTGTGTATGTGTGCTGGGGGGTGTCTTTGCATTTACGGGTACACTTGTG
>423_LGP02_55934_55985
TTTTTTTTTTTTTTTTTGGCTTTTTGTTTTGGGTTTTAGGTTTTTTTTTTT
>423_LGP02_916772_916850
AAAAAAAAAAAAATGTAATAAAAAATAAAAAAAAAAATACCCATGTTGAAAATATAATTATAGAAAAAAAAAAAAAAA
>424_LGP02_499450_499508
CTATTTCCCTGGTATCTTTCAACCAGGCCACCTGAGTATCTTTCAGCTGAAGGGGTGG
>424_LGP02_651111_651236
CTGGTTTTTGAAGCCAGACAAATTTCTATAGAACTTACAGAGAAGATCCCAAAGTTACTCTGTGCTACAGACTAAATTTTTATGTCCCAAGTTCAAAAAAAAAAAAAATAAAAATAAATAAATAA
>424_LGP02_829048_829107
GTCAACAAACACTAAGAATTTAGTTCTGATTTTACCTTTATATATCAAAATTGGAAAAA
>424_LGP02_1215893_1216025
GCTCAAACTCATATCCATTGAGTTGATGATTTTTCCCAGAGTTTGCTCAAACTCATGTCCATTGAGTTGATGATTTTTCCCAGAGTTTGCTCAAACTCATGTCCATTGAGTTGATGATTTTTCCCAGAGTTT
>426_LGP02_229635_229694
GTCCAAGGTAAGGAGCAGCGGCTGCACTTTGCTGGAGCAGCTATGAAGAGATACCCCAC
>426_LGP02_610013_610149
TACTTTTTATTTTATGCCTTTATTATATTTATATAATTATATATATATATATAATTATATATATATAATATATATATTTTTAAATATAATTTATATATATATAATAAATATAATATATAAAAATATAATATATTTA
>426_LGP02_612497_612557
AAAAGTTCTAAGAATATTTGTCAAAACTAATACAATTATGTAAAGTTTAAAAAAAAAAAA
>426_LGP02_839487_839546
AATTGGAGAAGGAAATGGCAACCCACTCCAGTGTTCTTGCCTGGAGAATCCCAGGGACG
>426_LGP02_2176427_2176522
CCACCCCCCCCCCCCCCCCCCCCCCCCCACCCCCTACTTAAAAAAAGCTCAGTAAAAAATAAAAAAACAAAAAAAAAAAAAAAAACCCCCCCCCC
>427_LGP02_173534_173613
GTGGGCTCCTGGGGTGCCATGGTGGGGCAGGGGGCACTATGTGGGTTCCTGGGGCGTCATGGTGGGGTGGGGGGTACTA
>427_LGP02_823124_823208
TGAGCAGAGTAATCTCACCCGCTCTATTTCAAACAGTGTGAGTGCTCTGTGGGTGAGAGGCAGGCAGCAGGGGAAGCCAGACAT
>427_LGP02_985963_986123
TCTTATTCCTTCCCCTTCTCTGTCTCATGTTTATTTCTAAGTACACGCCTGTCTTGATTTCCGGCTTCTAGGACCATGGTTCTTATTCCTTCCCCTTCTCTGTCGCACATTTATCCCTAAGTACCTGCCCGTCTTGACTTCCGGCTTCTAGGACCATGGC
>427_LGP02_1095665_1095742
ATGGGGAGGCCGGCCTTGGTTCTGCAGCCCGTTACCCATCCATAAGCTAACTTGTTCCTGTAGAAGCATACATGCCG
>427_LGP02_1119850_1120004
GACCCCCGGAGGCTCGCTCTGGATGGAGGAAGCACTGGTGGTTCCTGGACCCCCAGGAGGCTCGCTCTGGATGGAGGACGCACTGGTGGTTCCTGGAGCGCCAGAGAGGCTCGCTCTGGATGGAGGACGCACTGGTGGTTCCTGGAGCGCCAGA
>427_LGP02_1180060_1180128
TGCTCTGACGTCAGAGGGCGTGCAGTCACGGCTTTGCTCTGACATCAGAGGGCGTGCAGTCGCGTCTC
>427_LGP02_1855302_1855380
GCTCCGACTTCTGTAGGAGGGGCTCGCGTGGCGCACGGTCTTTCGTGGCTGGCTTCTTCCATGCAGTCTGTCCCTACC
>427_LGP02_1872683_1872748
CCCCCGGTCCCCCGAGGTCTGCGTCGGTACCTAAACCACATTCTTTCTGCTCACGCTGCGTCCGT
>428_LGP02_470115_470197
TGGCACTTGAGCAGCTACTCTGGTCTTGGCACTTGAGCAGCTACTCTGGTCTTGGCACTTGAGCAGCTACTCTGGTCTTGGT
>428_LGP02_768251_768315
CTGCCTCTGACCTCGGAAGTGTGGTAACTACTCTTGGCCACCGCCCTTCGGGTCCTCCTGGCTT
>428_LGP02_880160_880212
CATATATATATATATATATATATATATATATATATATACGTATATATATACG
>428_LGP02_913477_913533
GGTGGGGGGGGGGGGAAGGACGGGGGGGAGAGGTGGGGGGGGGTGGGGTGGGGGGG
>428_LGP02_1486412_1486490
TGGTGTTGGTGATGGTGGTGGTGGTGGTGGTGATGATGTGGTGATGGTGGTGGTGGTGGTGGTGGTGGTGGTGGTGGT
>429_LGP02_1153454_1153578
CTATTCTTTTTGTTTGTTTGTTTGTTTTTTTTTAGACATGCAAATGATTTATTAGGGGAAGTGTCTGTGAGGAAAAATGAGAAGCTGGTGCAGGCTAGTAGAACCATTAGCCCATAATGAAATT
>429_LGP02_2317395_2317514
AGTTCAAAAGCATAAATTTGTACCCATCATTTAAAAATGGACATTTAATTTCTAAATATTCGGACTGGTTGGATCTCCTTGCAATCCAAGGGACTCTCAAGAGTCTTCTCCAACACCAC
>429_LGP02_2369585_2369636
ATGAATTTAGATTAGAACACAAATTTGGTTTGTTTGGTTTGCTTTTAAGAA
>429_LGP02_4932485_4932549
TGGAGTCAAACTTGATGGAGTCTAGTCCCAGCTCTGCCATTTATGACCTGCCTAGTCTTGGGAA
>429_LGP02_5066243_5066419
ATTTTGGAGGAAAGCTTCATGACATTGTGTTAGGCAAAACCTCCTTGGATACGACACCAAAAGCGTAAGTGACAAAAGAACAAAATCAAGTGGACTTCACCAAAACTAATACAATTACGTAAAGTTTAAAAATAAAATAAAATAAAAAATAAAAATTAAAAAAAAAAATCTTTAAT
>429_LGP02_5088343_5088416
GCATAATACACCACTCATACCATGTGCTGCTGCTGCTGCTGCTAAGGCACTTCAGTCATGTCACTGGGATTGG
>430_LGP02_227364_227461
GAAGTCCCAACAAAGTTTCCTACCCAAACTGTTTTTGAGTAGGAAGGCAATAAGTTTCTGTCCCTCCTTAAAATAGATGCATTCAAACCTGGGGACT
>430_LGP02_424630_424700
CTCCTATTACCCTTAGAAACCATACCTGTGGTTCTCTTCCTCATGGCCCACTGAGCCTTAAGTGACCCCA
>430_LGP02_492126_492190
AAGAGGATCATTCTGAACTGTTTGCAGGTAGTACCTGTATCTTCATTTATTTAGAATCAGTTTT
>430_LGP02_565295_565503
TACACACATTTTTTTATTTTTTTTTTTTTTGCCCCATAACACCCATTTATTTATTCAGTCACCAATAAAAGTTTACTGAATGGCTGACACACAGGGAACTGTCCAAGGTGCTGAGGACACAGCAGGAAACAAACTTCCTGCCCTCATGCAGCTTACATTCTGGGGAGAGAAACTGACAACACTAGGAAGAAAAGGAGTCTGATATATA
>430_LGP02_600346_601377
TTGAAATATCAACTGCCTTAAACTAGTAGTTCACATATCTGACTGATGCTGTGATTTGCTGGTTTTTCTTTATAAATTTAAAATCTGGAGAATGTAATCCACAAAAGACTTTGTTACACAGCCAACCAGAATTGTGTTTCTGAAGGGCCATTAGGGTTTTAGATATCCATGTTTGTTTTCCATGGGCTTGCTGTTCATTTAGGGAAAAATAACCACTTGAGCCTCATTTTGTTGCAGTTTAGAGTCCTAAAAGTACAGTTTCAATTTGTCCCAAATCTCCCAAATATCTTTCTATCTAACACTATCGATTTGCTACATATTTAAAATCACAACGGGAGTAATCAAAGGACTTTTTGTGTGTGATCACTCACCCCTAGAAAATATGATCTAGTACAGATATAATTTTTATAGAAGATGTCCTTAACATGGAGTAATATGCACTTGCCCCCAAGTTTTCTATTACCAGACCCTTTATCCAAACATCTCTCATTAACACCTAGTTAACATAATTGTACTTACATAAGACAAAAAAGTTACCAGAAAACATGCAATTGGGACACAGATAGGAGATGGCAGAAAGAAAAGGTAAAAATGTAGAGAACTCCTCAATAACTAATATATCGTAAATTGAAAGGATCCAAAGTCATTGCCATAAAAATCTTATGAAAGTTCTGTTCATAATTAAAATTGAAAATACATATATAGATGTGTATATATAGATACACATATATGTATATACATGTATGTATACACACATATATATAGGTATGTATGCATTTCCTCTGGGAACCCAAATTTAAGACCAACAAGAGGAGATCTGAGACCAGTCAAGAGTCAATATATTAATACGTTATAGAGTCGCAACATTAGTCAAGAAAGAATTATCCTCACTTTACAGAGAGGTACTTGATTCCATGACACCAATAAGTTGTAATGAATCTACTAGAATAGGCCTACAGGTACCTATTCTAGTAGAATAAGGATTCATCTAGTAGAAAAGGGATTCATCCTTTAACCAATACCATGGGCTA
>430_LGP02_775102_775232
CTTTATAGTTCTCTCAAGAGTCTTTATAGTTCTCTTTGTAGTCTTTATAGTTCTCTCTCAAGGGTCTCTCTCAAGAGAAGACTTTTGAACACCACAGTTCAAAAGCATCAAATCTTCGGTGCTCAGCTTT
>430_LGP02_1421213_1421324
GTTTTTTTTTTTTTTTTTTTTTTTTTTTTTTTTTAAAATGAAGGTTTTTTTGAACCTTTTTTTTTTAAAATTTTTTTTTTTAATAATATTTATTGTGTTTTTTTTTTTTTT
>430_LGP02_2629700_2629754
ATGTTTTTTTATTTTAAAAGCACTATCAAAAGGCACACAATACTTTTTAAACAA
>430_LGP02_2688649_2688913
TTTTTTTTTTTTTTTGTAGTATGTGCATGCATGAAACCTAATATATCACACAGGAGTTTCCTTTGGAGTAATTACATTCCCAGCTCTCTAAACAATTGGAAACTAAGACCTTTAAGCTAGACACCAAGGCACTTGCTAATATGATCCATGGGCTATTTGAAGAGTTAATGAGGGGAAAATATCCCTTAAGTTTAAATCACTCAAGAACTCATAACTTGAACACCTGAATTTACCTCTTTTGGGGAAAAAAGTATGGAGCAAATT
>430_LGP02_3389566_3389629
CATTCTGTTGTTGTTTTTTTTTTTTTTTTTTTCAAATGACTTAGATTTAATCATCGGAAGCAA
>430_LGP02_3423824_3424007
TCTGACATGCTGCAATCCATGGAGTCACAAAGATTTGGACAAGACTCAGTGACTAAACATATACTAATTATAGGTAATATTCCACAGGGGATATATCAAGAATATTCATAATGGTGTTGGTTTAAGCTATTTATGATCTTGTTGGGCACATAGATTATCCATTAAAGCATTAACGAGTCAATG
>430_LGP02_3551016_3551141
CTGTGGTTGGGCATGGAGGGAAAGGGGATTAATGAATACTCTGGCTTCTTTCTTCTTCCACTCTTTAATCTCCTGTCAATTCTTCCCATGGTTTAAATCCAATGAGGCTGAATGGTAAAAGAGCT
>430_LGP02_3559347_3559422
TAGTCTTGTGATGGCTTTGGTAGATGGACATATATAGTAAGAAGTGAAACTAAATTTACTAAAGAGTGAAATATT
>430_LGP02_3944156_3944327
ACTCACTCCTTTACTTCCCGCAGATTCTTGCTTAGCTGCCATTTCCCACTGAAAACTTGCCATGACCTCTATACATAAAATTGCAATTTTTAGGGTTCCTTTTTCCCAAATCAATTCTGCATTCCCCGTTCTTATGCCTGGGTTGAATTTTCTCCGTTAGTATCTTTTACC
>430_LGP02_4164512_4164620
ATCACCATTTTGGTTGCTTCAGAAATTCTTTTCTTTCCTGTTTTGTGCCATCAGCACCACCATACCATTGTTGGAAGGTTGCTCCAGGAGACCCCTTCAGATCTCTGA
>430_LGP02_4238955_4239045
AAAGGCAAAGGATAAAGGAAAGATAAACCTATTTGAATGCGAGGTCTAAAGAATAGCAAGGAGAGATAAGAAAGCCTTTCTCATCTCTTC
>430_LGP02_4331310_4331393
AGTATATATACAGGTTTTTTATATACATATATATACATACAGTATATATATATAGATTTTTTATAACCTGTAACTTATATAGC
>430_LGP02_4340637_4340758
AGGCTTTCTCTTGTCTTCTTGCTATTCTTTGGAACGCTGCGTTCAGATGCTTATATCTTTTCTTTTCTCCTTTGCTTTTCACTTCTCTTCTTTTCAAAGCTATTTGTAAAGCCTCCTCAGT
>430_LGP02_4453314_4453409
TCCAAAAAATGTCAATGACATACCTAAATTTGCTGACGAGTAGCCAGTTTGGAAATTGTTGTCTACATCTTGGCAATGTTAGTTCATTTTTGAAT
>430_LGP02_4473707_4473776
CCCCACTCCAGTACTCTTGCCTGCAAAATCCCATGGATGGGGGAGCCTGGTGGGCTGCCATTTATGGGG
>430_LGP02_4602341_4602466
GTTATATCCACTAACCACATAATACTTTAAATACAGTTAGCTAAAATTAAAATTAATTTCTTCACTCATCCTAGCTAGCTATATTTCAATAGCTTGTGTGGTCATATGTGGCTAGTGGCTTCCGT
>430_LGP02_4939385_4939742
TATATATATATATATATATATATGTATATATATACATATATACACATACATATATACATATGTATATATATATACACACATATATACATATACATATACACATATATATACATATATACATATACATATACATATATACATATATACATATACACACACATATATACATATATACATATATATATACATATACATATATACATATGTATATATATACATATATATACATATATACATATGTATATATACACATATACATATACACATATATACATATACATATATATGTATATATATACATATGTATACATATATACATATATATATATATACACATATATACACATACATATATAT
>430_LGP02_4981225_4981359
TATTTATATTTATATATTTATTTTTATTTTTATTTTATTTTTATTTATTATTTATTATTTATTTTTTATTTTATTTATTATTATTTATTTATTTATTTTTTATTTATTATTTATTTTTTATTTATATTTATATT
>431_LGP02_242268_242342
CGAATAATATTTGGCAAAACTAATACAATTATGTAAAGTTTAAAAATAAAATAAAATTAGAAAAAAAATAAAAA
>432_LGP02_229491_229546
GTATTACTATCTTATTAGTAAAAGGTGAAGAAATCAATGCTCAGAGAAGCTAATA
>432_LGP02_394594_394697
GTGGGGAAGGGCAAATTGTTTAAAGTGGTAGTTGCTTGGGATCCTCCCACTTTCTTTATCTGTGGCTTCTCCCTGGGACTGCTTTGTTTCATTTTGCTAATAA
>432_LGP02_418631_418757
TGCTCTTGTTAGTAGAATTATTTATCTTCATTTTATAGGTGAACGGTTTGCTCAACTCATGCAGCCAGTTGCAGAGATAGTACCTACCTCTGGCCCAACTTTTTGGGGAGGAGTCTGACAAGAATG
>432_LGP02_1522023_1522100
GGGAAAACCACTAGACCATACAGGTATGACCTAAATCAAATCTTATTGCCAAATTCAGGCTTAAATTGAAGAAGGTA
>432_LGP02_1592927_1593010
CATAACTTCCAAGAAGGGTTCCCGTCCATGCCCCTGAGGTCAAATCAGAATATTATAGGAAAACATAAACCATATACCTTTCC
>432_LGP02_1715877_1715970
TTTTTTTTTTCTTTTTTCTTTTTTTTTTTTTTTTAATTCTTCCAATTTTATTTTATTTTTAAACTTTACATAATTGTATTAGTTTGCTTCATT
>432_LGP02_1799848_1800181
TGTCCATGTATTTTCCAGGCAAGAATACTAGAATGGATTGGCATTTTTTCTTTGTATCTATAAGCCTTTTATTTTGACTGTTGTGTCTTTTAGATTCCCTATATAAGTGAGGTCATGTGGTATTTGTCTTTGTCTTACATCTTTCACTTTGCATAACACTTTCTAGATCCATTTGTGATATTGAAAATGGCATGATTTCATTTCTTTATTGGCTGAGTAATATCTTACTAAAGATATATATATATATTCATATACACACACACACACACACACCCCACATCTTATTTATGGACACTTAGGCTACGTTGACCCACTCCAGTGTTCTTTCCTGGA
>432_LGP02_2146087_2146143
CCCAGGAGTAGCATTGCTGTGTCATATGGTAATTCTATTTTTAGTTTTTAAAGGAA
>432_LGP02_2225816_2225894
GAACTACTTTTTACATTTAAAAATACTTTAACTGTGATCAAGTAGTTTTCACTAAAATATACCTTTTAAATTATGCTA
>432_LGP02_2249266_2249326
ATATATATATATATATAATATATATATATATATATATATATTATATATTATATATATATA
>434_LGP02_1151745_1151840
ATGTAAAGAAATGCTCAGGAACTTATAGCAAACATACACCTACGGTTTACATAAGGAAGGACTATTCCATTAATGCAGTCAAAATTTATTCTCTC
>434_LGP02_1788499_1788858
ATGCTTAGTTAATGTGACATGGGCTAAGATTTGGTAAGTGCTTGTAATTGGGATTTGACCTCTCTCACTGCTTTTGGGACCTTTCCATGACCACTATGTAAGGAAGCTTGAACACACCAACCCATCCAAGCCATCTTCTTCCACTAGGCAGGACCTGTTAACTAGGACACCACTTATACAACTCACAGAATTGTGAGATGAAGTTATTGTTTAAACCCACTAAATTTGGGATTTGTTAAGCAGAAAAAGCTTAATGATACACATCTATCACTTCATTCACGAGGTATTTATTTCTAACTAATGGGAAGAGTATACTTAGGGAAAAAAAGAGACTGGTTTAAATGGTATGTATCAAGAAA
>434_LGP02_2020444_2020503
GTCTGAATAATAATCACGATTTAGCAGCAGCAGCAGGAATCAGAATAATAATTATGGTT
>435_LGP02_140609_140694
CAGTGTGGAGATTCAGACACACGCGGTCCGGAAACCTTCGACTGGCAGGAGTCGCGTTTTGCACGACGACTCCAGTGTGGAGACG
>435_LGP02_276837_276910
GGTCGCAGGCAGATTCTTTACCACCTGAGCCAAGCTCTGATGGCTTCCCTGCCCATCTTCCCTGCCTGCATCA
>435_LGP02_279278_279343
CAGCTGCCCTGAGCGTGGGTGCTGGACCCCGGGTCTGAAGCCGGGGCACAGGGGCAGCTGCCCTG
>435_LGP02_502866_502968
AACCCCGGGAAAAACAAAAAGCTGCCCAAGGAGAGAAATGTAACCTCTTAGTACTTACCTGGCCCAGTAGCCAATTCCTTCACAATCACAACAGGGTAATAC
>435_LGP02_928547_928615
TGTGTGTGTGCCTGTGTGTGCTTGTGTGTGCGCCTATGTGTGTGTCTGTGTGTGTGTGTGCCTGTGTG
>435_LGP02_994534_994630
TTGGTTCCTGGTCCTTTGGTTCTGGGTCTCTTGGTCCCCTGGTCCCTGGGTTCCCTGTTCCTTCAGTTTCCGGTCCCTCAGTTCCCTGGTTACATT
>435_LGP02_1253449_1253527
GCCCGGGGCCCTCCCCACGCCATCCCAGGTGGAGAACCGAGCGCCCCTCCGGTCTCCCACGGACCCCGTGTGCCCGGG
>435_LGP02_1301344_1301484
GGGTGGGCGGCCTGATCCGCGGCCTGGAGCCCTCGGCTGGGGGAGTGCTGCCCGCAGGACGGCACCACGGGGGTGGGCGGCCTGATCTGCGGCCTGGAGCCCCCGGCTGGGGGAGCACTGCCCGCAGGACGGCACCACGG
>435_LGP02_1309529_1309607
TCTGAGAATCCTGCAGAGACGACGTGATTATCCCATCCAGGACTGAAATCAAGACACTGGGCGGCGACACAGGCTTGG
>435_LGP02_1584100_1584165
CCCACTCTTCACTCCCTGCCTGGGCTGCAGCCCCTCAGCTCGTGGGCTCCCCCGTCCTGTTTGTT
>435_LGP02_1585834_1585967
AGGTGGGACTCGGGCGCGGCCCGTCCTGTTTCTAAGGACCCCGGGTGGGACTCAGGTGCGGCCCGTCCTGTTTCTAAGGACCCCGGGTGGGACTCAGGTGCAGCCCGTCCTGTTTCTAAGGACCCCGGGTGGA
>435_LGP02_1713619_1713670
GTGGTGCATGGCCAGGCTCCTGAGACAAGCTTCAGGAGCAGCTGAGGCTCA
>436_LGP02_280687_280757
TTCTTGGTGTGGTCCTGATATGTTCTTGGTATGGTCCTGGTGTGTTCCTGGTGTGTTTCTGGTGTGGTCC
>436_LGP02_1157396_1157464
ATGGGGAAGCTGGGACCCAAAGGTGCCCTGGATGGCCAGGGAAGTCCCTTATCATCCCAGCTTTACAG
>437_LGP02_768048_768100
AGAATCAGATCTCTCCCGCGCTCTGATCTGATCCCAGGACTCTGGTACCCTG
>437_LGP02_1074466_1074535
CGCGCCCCCCCCCCCCCCCCCCCCCCGCCCGCCCAAAACCCCCCCCCCCCCCCCCCCCCCCCCCCCCCC
>438_LGP02_267540_267601
CATGCACTCAGCTTCCTGCTTCCCAGCGTCCCTCCTGGTCATGGTCAGTCATGGTCACGGT
>438_LGP02_3008867_3008921
TGCCCCCTGTGGAGTCCCTAGACCCCACGCAGACACGAGGGTGAAGCACGGTGC
>439_LGP02_906495_906574
CAAAAGTAGGACCTGCTGTAGATGGATTAGGGTGAAACAAATGGGCTGAATTGTAGAAATTCAAGGTCAGATCTTTTTA
>439_LGP02_993915_993989
ATGTTCCCTGCTCAGTGATAGAAACTGTGTCTCCTGCATCTCCTGCATTGGCAGGTGGATTCTTTACCTCTGAG
>439_LGP02_1409251_1409324
TGGGAAAATAATTCTAGTTAGGAAATTTTAAAAGCAAACAAACAAAAAAAAACCCCACAATGTTTCTTTTCCT
>439_LGP02_1584243_1584321
AGCCTCCCTACACCACAGTTCTTACTAACCCTGATGGCAAAAAATGGCTCCACAAACTCATGACACCAGAAGAGGACA
>439_LGP02_1736231_1736302
CTGAACTGAAACTTAATTCTGTATTTAAAAATTTGGCTTTCTCATATACACATAAACAATATTAATATCAG
>439_LGP02_1774591_1774672
CACGATGTCTAGGTTTCTTCTGCTAGAGATAGAATTAAAGGCATCCCAAAGCTATTCACGTTTTAACTTCCAGACAGCATA
>439_LGP02_1777436_1777543
TCAATATTAATAATTTATATTAATTATAATAATATATAATAATTATATATAATAATATATAATAATAAAATATAATAATAAATAATAATATAATAATAATATTAATA
>439_LGP02_2026778_2026878
TTACACAAAAATGAGGCAGTGCTTTCTATGAAACCTGTGAAGATAGGATACTTTTGGTATTTATTAAAGTGGGGCAGCTATACCACAATATATTTTTGAT
>439_LGP02_2074260_2074342
ACATTGAATGCAATTGGAGCTAAAATGCACAGGTTACAGAAATAAAGTACCCTCTCACATTAATTTCTCTGAAGAGAGAGAC
>439_LGP02_2117164_2117220
TGAGATGAAAGTTTAATATAATGTAATAATTAAGCAATTATTTATGTGTATGCACG
>439_LGP02_2360152_2360249
TTTCCATATTAAAAATCACTTATTTCGATATTTGGCAAAACTAATACAATATTGTAAAGTTTAAAAATAAAATAAATTTAAAAAATAAATAAATAAA
>439_LGP02_2454723_2454776
AAATATTTTATATATTTATTTATATATATATAATAAATATCCAAAAAAATAAA
>439_LGP02_2495637_2495713
TGCCCTACTTCAGTACTCTTGCCTGGAAAATCCCATTGGATGGAGGAGCCTGGTAGGCTGCAGTCCATGGAGTTGC
>439_LGP02_3228142_3228227
TGAATGTGGGGTTGCCCCTCTCAGCCATTGCCCCTGACCAGGGGTGTGGGGTAGCTCCTCCTGGCCACCACCCCTGACCTCGGAT
>439_LGP02_3738746_3738800
AAAAACCAATAGAAGTTTTAATAGAATACTAAATGTACAATAAAGTATCCCACC
>439_LGP02_4983431_4983534
GTGTGTGTGTGTGTGTGTGTGTGTGTGTGTGCGCCTGTCTGGTGTATGTGTGTGTGTGTGTGCCTGTCTGGTGTGTGTGTGTGTGTGCCCGTCTGGTGTGTGT
>439_LGP02_5442428_5442522
GACCAGATTTCACTGATATATTAATGTTCCCAGCGCCTGGCACATGGAAGACACCTAATACATGTCTGATTCATTCATTCAACAAATATTTACT
>439_LGP02_5463683_5463889
TACTCATGCTCTGAGCTATTTTGTGGGAAATAATTTACTCATGCTCTGAGTAAATTGTGGGGATAATTTAAGTTGTGGGGATAAGTTGTGGGGATAAGTTGTGGGAAATAATTTACTCATGCTCTGAGTAAATTGTGGGGATAATTTAAGTTGTGGGGATAAGTTGTGGGGATAAGTTGTGGGGATAAGTTGTGGGGATAATTTAC
>440_LGP02_1240708_1240782
CTAAATTTTCACAGTTACAAATAAATCTGAGATAAATATCTCTCTACATAAATCTATTGCCATTTTGATAGTTC
>440_LGP02_2159812_2160006
AATTTACTGTCACCACTTTTTTTTTAATTACTTAATTTGAATTCAATTCATTAAGTCAGCAAAAGTGAGATAAAATAAAATAAATTTGTTGTTTTTCAAACCATGAATCAAACTCAGAAACTGTGTGAGTCCTTTCTGTCAATGTGGAACCAGGCCAGTTTCAGCCTGTGAACTCATATTCTCATTAAATATAT
>440_LGP02_2632702_2634582
AGGACCAAAGGCAAGGCAGAGGAGGCCCCAAAGATGAGATTCACATTATAACAGCTCCACACAGAATGACTTTGTAATCTTTAGTGACACCAAGCAGGCAAAGTGTGGTTCACAACCCAGAAGTTCAGATCAGTGTAGGGTTTAACTGGGAAGATATATTGAAAAACAGCTTACATTATTCTTTGTTCGCATCCATCTAGATTATTCTAATGACAGTATCTGATCTAGTATCCTCTCCTTCCTTTTGTACAGTGCCCCTAAGTCAGGTTTGTTATTCATTTCTCCATCCGCACTGCCAGATAGTGGGATACTGATTCTAACATAGTTGTGAAATGTGTGCAATTTGCTTACGTTTCCTTGTCTTCACCAATATCCCTACCCAACCTCCACAACATGTAACCTATGGTCTCAGCATGTTCTGTGCTGAAAGCATTTCTCACTTTCTTCTCATGCTTTCTGACATTTCTACTGGAACCAACCTACCTATAAAGGATCACTGAATTGAGGGCTCAGCTACTCTGAAAGAAAGAAGAGGGCATGAGGAAGAGTTTAGAGAATAGAGCTTCCTTAGAAACATAGCATGAGACCAGAAACTACAGAAAGACAAGATCAAGAAGAAATTCTTCAGGGATAACAGGAGCAGTGATGCCTTCCACTGAGCTGTTTATTTTACTCTGCTGTAGTGATGATTCATATGGCCATCAGTAAAAGTTGTTAGATGCACAAATCAAAGACTAAATGGAGGAAGGGGTGTAGATTAAGGTATTTTTACTTACTAACTGGTTGCTTTCCTTGGACAAATTAGCTTCTGTCTCAGTTTCTACCTTTGTGAAATATCATGACCTTTACCTTACAAGATAATTACAGGCCCCTCATTAGGTGTTATTCTGTATTTCTTGTCCTCAAAGCCTTGGTAGGTGATGGATTAACTATGACAGAAAAAACTAAAATAGTACAAATGTATTGGCAGGTGTATTTGTGGTAGTAATTATTTATACCAATTTTCCTTTTGGGGTATATTTTCAGTTTTGTTAGAGGTCTTGAGTGCCTGAGTTTGGAAGACTTCTTACCATTATGAGATATTTTTGTTTATATTTTTGCTACACAGTGTATGAGATAGCTTGTGTCCTGGCCTGGCAGGCCATGGCTAACTGGAAAGGAGGAAGGTAGCACTGCAGGGGCCAGAGAGACCTGGAAGGAGACCTGGCTGGTAGAGTGAAGCGGGCCACAAGGATAAGCCCACCTGGAGGTATAAGAACAAAGTCCAGGTAGAAAGTAGGACAATATTTGAGCAATGCACCAACAGATCATCAATAAGCAGTCCAGGTCACAGAGGTCCAACAGAAAGTGCAAGATTGATGTCACACGCAGATGGAGCATAGTAATGACCAGCAGCAGAAATCTTAGAGAGATTAATATTCAGCAATTAGCATTTAGTCAGATGACTCAGTAGATGTTTTCGAGGATGTCCATCAGCAGAAGACAAGCTTTTGGATCAAAGTGGCTAATAAGGAATAAGAAATACCCCCAAATTCCAAAAGGCTATGAAGTGCTTATTACAGATAATCAGGATAAGGACCTGGTCATAAGAAATCAGATAAAGGAGTTGAGGGGGTAAGATCTTAACACAACTCATAACTGGAGCTGAGGATCAGAGCTGTTTAATAACAAGAACCACAAGATGCTGAACACTGTTTTAGAGTTCTTTAGAGCCCATCCTTATCTCCTACTGATCTCACACACACATATAGACCTTAGGGTTTTATGTTTTGCTATTAGGACATGGAAACTATGCAAGCAGAAGACAGACAATCCATTAAAGAAAGAAGATAAGGCTCCAGAACTTATAGCCAGGATAACCCTAAAATGTTGCTTGTACC
>440_LGP02_2672630_2672698
CACACCATTATAATATAGAATCATGGGGTATTAATGCTGGAAGGAATTGCTGATACTCTAGCTCATAT
>440_LGP02_4433555_4434008
AAAGAGATCTTACCGCCTTATAGATTGAGTATAAGTTGTGGTGGAAGCAAACCAAGTGTCCCCTTTCTGCAAGACAGTGGAGGGACCTGTTAGGTCACCATGGGGCAGAGCTGTGGTCCCAGGTTTCAAACCACCTAATGATTTGATGACAATGTGAGTGGGAGCTCTCTCCCTCCTGTCTCCATGCCCCTTACTGCTGACTTCCACCTGTCCTTGGTGACCCAGTCTCATGGCTTGACTGCTTAGATTCCACGCTGAGGGAGCTGCAGTCATGATCTGATTGTTAACTGCCTGTTGGATAGCCTCATTCTAGAAGTTTGAAATATTTCAAGTTCCTTACTGCTTCCTAACTACAGTTAACTTACTTTGACCATTGAAGATTGATGGTAGAATTATTTTAATATTGATTTGAATATACCCTTTATTTCCTGACATGCCCTCTAATTTTTAAAC
>440_LGP02_4728623_4728740
GAGCGCGCGCGCGCACGCGGGACTGAGGGTGGCGGAGAGCGTGAGGCGCGGCCCGAGTGCGTCGCTCCTCCTCTCCCCTCCCCAAAATATACGAAAAAAAAAAAAAGATTAAATGAG
>440_LGP02_4930264_4930385
CACCACCTGGGAACTTGAAAGAAAAGATGAAGTTTCTAGGATCTCTTACCAGACCTACTAAATCAGAAATTCTGGGGTTGAGGTCTAATTATCTGTGTTTTAAAAAGGTTTCCAGGTGGTT
>440_LGP02_5990255_5990354
AACCCATGCAAGTACAAAGACCTTGAGTTTAGGTTATGATTATATTTACCTTATCACCTCATAGGCATGATGTAGCAATTAAATGAAATAATATGTGCC
>440_LGP02_6093476_6093606
CTTAGTTTATTTTATTTTATTTATTTATTTTTTTTTTTAATTTCAGCTTTATTGAGATACAGTTGACATACAAAGTTGTAAGATATCTGAAGTGTACATCATGTTGATTTGATATATATAAACATAAAAT
>440_LGP02_6251540_6251598
AAATCCATTCCGATGTGTCACTGCCTATTCTCATATTGGAACTCCAGTCTTGAATTCC
>440_LGP02_6395310_6395380
GATTTCCACCCACAAATAGTCTTCGCCCTCAGCATCTTTTTTAACCTAAAGATTGATTGATTTCTCAATA
>440_LGP02_6423136_6423213
TCTAAATTTAATTTGCTTTTATACAGGCCTATTACTCTCATTCATGTTAACATTCAATGTAGGAGCTTTATCTTTTT
>440_LGP02_6702387_6702441
TTAGGCTTACAGATCTTAGAGGCACAAACATTTTAAAAGAAGAACAAGATTTTC
>440_LGP02_7508002_7508168
TCTGTCACCATGCCTTACTGGGTGACCTGAGGGCTTTCTGGGTGTCTTCTCATTATTTCTTTCTGCTCATAGTATCGGCAGACGAGCAGTATTTGCATATTTTGTTAGTGGCTTGTTAAGACTGTAGAATCTTAAGACCTCCTAGAATTACTGAGTCAAAATAATA
>440_LGP02_8140545_8140596
ACCAGGCATATGATCTCAGTTGGAAGACTTTTGCCTGAGTTAGGGTCCCAA
>441_LGP02_173596_173690
CATTAAATGAATATTTTAAATGATATTTTAATGAATTAAATTGAATATTTTACTTAAAATATTAAATATTTTAATTTAATTAATGGGTTTTTAC
>441_LGP02_173765_173822
ATATTTCTATTGGCCGGAGCTGCCCTGAATGCTGAAGGGCTGGGACTTTGTCCGGGT
>441_LGP02_1128374_1128433
GACATATACACACACACACACACACACACACACACACACAAACACACACACACACACAC
>441_LGP02_1208672_1208736
AGAGGGAGGAGACCCAGAGAGAGGGGGCGGGGACCCAGAGAGAGGGGGCGGGGACCCAGCGAGA
>441_LGP02_1209159_1209218
CCGCAGTCTAAGGGCGGCGGCCTCCCGAGCGGGTGGGGGGCGGAAGAGAGGGAGGGGGG
>442_LGP02_84101_84236
AAATTTTTTTTTTAAAGAAATTACAGTGGCTTTATTTGTTTCTCTTAATTGAGGTATATCACGCACACAAAAAAGCATACAAATCGTTAAGTGTAGAGCTCCCTGAATTGAAGTGTACCCATCTATGTAACCAGC
>442_LGP02_637252_637329
TGACCCATGGACTGTAGCAAACTCCAGGAGATTAGTGAAGGACAGGGAAGCCTGGCATGGGGCAGTGCATGGGGTTG
>442_LGP02_1019300_1019454
CTTGAGATTGTTTTGCTACCCAGGGTCTTCTGTGGTTCCACTTTTAAGGCTAAAGAAATGTCTGAGATATGAGGGTACAACCAAAAATAATAAATGAATAATGTCCAATCTTAGAAACTCTTCAACTAAAATATTTGATACCAAAAAAAATCTC
>442_LGP02_1682736_1683129
AACTTCTAGAGTGATATTGGTATGATCATGCGTGCTGAATAACTGTTACCTTACCTTCTTTTCTTCCTCTGCAACTATCCTTCTAGCCTTTTATTTTGCTAGCTACATTTTTTTGTTTTGTTTTGTTTTACTTTTTTTATGCCATGTGGTACTATCAAACAAGTCAGTTGATTAAAATAAACAAAAATTTATTTTTATTTAAAAAATGTTCACCGTGGTTAGGGCAAATCTCTATAACAGTTGTCCCCTATGTGGCTTATTATTTCAGGTTACTTTTATCTGGGGCAACACCATATGAATGCTTACTTGTAAAATCACAGTGACATAACAGAAATCATCTTAACTCCTTTCACCTAAAAATCACATTCATATTTAGGATCACAATTGATTAGT
>442_LGP02_1781165_1781255
TACTTCTGGGTGTTTATAATATCTCATCTTACATTTAAATCTTTATCCATTTTAACTTTATTTTATATGGTGTTAGAGACTATTTTAATT
>442_LGP02_1790001_1790057
ATTTGTAAGACCTCCCAGACAGCAATTTTGCTTTTTTGCATTTCTTTTCCATGGGG
>442_LGP02_2006449_2006537
AATTGGAAGATTAGGACTAACGTATATACTGTACTATATATGATACAGATAATTAGTAAGGACCTACTGTATAGTACAGAAAGCTCCA
>442_LGP02_2240133_2240227
CTTACACTATTATTATATATATTATATTATAATATATATATAATATAATATAATATATTATAATATATATAATATAATATATTATATTATATAT
>442_LGP02_3108393_3108485
TTACTCAGCTATTAAAAAGAATACATTTGAATCAGTTCTAATGAGGTAGATGAATGGATAAGAAAGCAGTGGTACATATAAACAATGGAGTA
>442_LGP02_3361109_3361201
AAGGTGCAAAAATCCATCTAATATCCAACATATTCTTTTTTATAACTGTGCAATATTTCTGCAACAGAGTCACATATGCATGCCACCGACTA
>442_LGP02_3469701_3469779
GTAAATTCAGGTAGCCATGCTTCTGTTCACTTTGACTTCATTTAGCTCCTCACGTTTTAAGGACAGATTTTAAGACTC
>442_LGP02_3508100_3508199
TCGGTGGGGCCACGAGCTGAGTGCACTTAGTCACTCTCCCCCATGTTCCTTGAGAAGGTCTGAGACTAGGGCCAAGAACAGGCAGTAACAGGGCCTCCC
>442_LGP02_3541663_3541793
ACACACAAACACATGCAAATACACACACAAATAATTAAAATAATAATGGGGGAGATAGAAAAGTTTGAAGGATGATGGGATACATCTATGGCCTTGTGGTGAAAGTTCCAAGTGTATATTTGTATGTGTG
>442_LGP02_3635914_3635988
TTTTTTTTTTTTCTAATTTTATTTTGTTTTTAAATTCTACATAATTGTATTAGTTTTGCCAAATATCAAAATGA
>442_LGP02_3835064_3835116
AAATTTTTTTTTAATTTTTTATTCCTTTATTTCTCATGTGTTCTCCATCCTG
>442_LGP02_4235334_4235440
CGATTCCATTAAAAACTGAGTTATTTGATTTTTTGTTACTATAGGAGTCCCTTATATCTTTGCTTGTTAACCCTTTATCAGATACATGGATTGCAAATCTTTTCTC
>442_LGP02_4358050_4358106
AAAACAAAACATACTCATTCTGATAACTGTGGACATTGGAGGCAAGAACACAGAGA
>442_LGP02_4389368_4389451
AGCCAGGAGTATACCTGATGCTCTATGTGGGTATTCTACTTGTAGTTTGGGAGCCCTATTGAACTTCAGGTTGCAAATATAAA
>442_LGP02_4620631_4621033
TTGTTTGTAATAAAGACAGACATCAAGATCAATGGAATAAAATAAAGAGATTCACATGCTTGTGATCAATTGATATTTTGACAAAGCTGCCAAGGTGATTCAGTAGGGAAAAATGTAGTTTTTATGCGTTAGAAAATGGATGCATTAGAAAAATGGATGTACACATGTAAAGAAAAAAAGAAACTTATACCTTTACCTCTCACATACACAACAATAAATAAAAATGACTCAAGAGCACTAAATTAAGAACTAAAACTAGAAAACAGAAAAATCTATGTGAACTTTATTTTTAGCAAAGGTTTATAATATTAAACAAAATAATACAATGTAAAAGAATAAATTGGACTTCTGAAACATTTAAAACCTTTGTTTTTCAAAGGATGCTTATGTCCAGAATATATA
>442_LGP02_4814123_4814329
CATAAGCAGTATTTTATTCCATTTCTAATATAAGACTATTTTTGTAGTTAACAGAGACCACTGAATGATTTTAAGCATGGAAATAAAATAATTCAATTTGCATTTTACAGTACCTAGTTTGCAGTTGGGAAGAGACATTTTATGGGGCATTCCTGACCATGTGACTTTATATAACACTATACACTGTGATTCCAGATAATAATGTC
>442_LGP02_4814651_4814843
CAAGATACTGTGAGATCAGAAAGTTTCCCAGGTGGTGAGGTAGCAAAGAATCTACCTGCCAATGCAGGAGAAAAAAAAAAAAGATGCAAGTTCGATTCTTGGATCAGGAGAATCCACTGGAGTAGGAAATGGCAACCCAATCCAGTATTCTTGACTGGGAAAATGTATGGACAGAGTAGCCTGGCAAGCTAC
>442_LGP02_4889414_4889469
GCGATGCCTGGTGGGCTGCCATCTATGGGGTCGCACAGAATCGGACACGACTGAA
>442_LGP02_5257136_5257214
CTTCATGGCAAATAAATAGGGAAACAGTGGCAGACTTTATTTTTTTGGGCTCCAAAATCACTGCGGATGGTGACTGCA
>442_LGP02_5400527_5400585
ATAACTAATACAATTATGTAAAGTTTAAAAATAAAATAAAATTAGAGAAAAAAAATAA
>442_LGP02_6407612_6407707
TAAACATTTAAGTAGAATAAGACTAACTTTTAAAATGTAGATTGAGTGGATTACTAAATGAAAATTCTGGATGATTCCTCTCCCTCTGTAGAAAC
>457_LGP02_728190_728309
TGAAGCAAGTCAGGATCAGATCACCCCACAAACTGTCATCAAGCCTAAGCCAGTCTCCGAGTCTATTAAACAAAATAAAATAAATAAAATAAATAAAATAAAAAAAAATAAAATAAATA
>459_LGP02_549809_549862
CCCCTGCACACGGGGCAGCCTGTGCTTCCTGCTCCGGCCCCTGCACACGGAGT
>459_LGP02_1131440_1131494
AGCTGCGTTTGTCAGGAACTGATGAACCTGCATGTACACACGTCATTACCATCA
>460_LGP02_264780_264859
CACTTGATCCAGTACCTAGTCCTGACTCTGTACTTGATCCGGTACCTAGTCCTGACTCTGTACTTGATGATCTGGCACT
>460_LGP02_409760_409815
CGTCTCCGGCGGTTCACTGGGTCCTGGATCCTGTGTGGTTACTGAACGCTTTCCC
>462_LGP02_231002_231054
TTTGCAGAGCGGTTTCAAGCTCAGGAAATGTGGGACCAAGTAAACACTGCTT
>462_LGP02_835030_835147
TCTCGCGACTTCCGTGGGAGCACAGTGCCCTGGCCCACACCCCGTGGGTGCATCCTCGCGACTTCCGTGGGAGCACAGTGCCCTGGCCCACACCCCGTGGGTGCATCCTCGCGACTT
>462_LGP02_1234198_1234284
TGATTTTGGTGCTTTGCCCAGAGGTCAGGCTGGAGGGTGATTTTGGTGATTTGCCCAGAGGTCAGGCTGGAGGGTGGTTTTGGTGC
>462_LGP02_2231280_2231340
AAAAAAAACAAAACACGAAAACATACACATGATCTAAAGGAAAATTAGTTATTAAAAATG
>462_LGP02_2516372_2516427
TGATATATATATATATATATATATATATATTTTTTTTTTTTGCTGTGCCATGCAG
>463_LGP02_191474_191560
AGGCTTTTCTCTAGCTGCAATAGTGCAGTTATCTTCTCCTTTCTTCCCCATTATTTTCGGCTGTCCTGGGTCTTCGTTGCTGCACA
>464_LGP02_145957_146027
ATAATGAATCCCTTAATACAATGAAATTGGAAAAAAAAATCAGTTGTTGGGATTCAGAGAATCACAGTTT
>464_LGP02_388893_388945
CTAATTTATTCTCCATATTTCTTATTTGTTCACCCATATTTTTTTTCAATCT
>464_LGP02_432363_432438
TAACTAACACAATGTTGTAAAGTTTAAAAATAAAATAAAATTAAAAAAAATAAAATAAAATGCAAAAAAAATAAT
>464_LGP02_591734_591794
AATCTAAAAACACAATAAAGGAATGTATATAACAAAAGGGAAACAAACTCACAGATATAG
>464_LGP02_591896_591973
TGCGAGGACAGACTGTACAGCACCGGGAAACACAGCCATTATTTTGTAAATAACTTTAGAGTATAATCTATAAAAAT
>464_LGP02_1908488_1908573
CTAAAGCATTTAGGATCTAAATCTAAAGCATTTAGGATCTAAAGCATTTAGATCTAAAGGATCTAAAGTATTTAGGATCTAAAGA
>465_LGP02_62639_62709
TGGTGTCAGCCAACCACATCATGACATAAAGCTTAAAAGTGCAGGCTCCGCTCTACTGGAAACTTGGCTA
>465_LGP02_651903_651971
GAAATCTACAATTCAGTGTTTTTGAGTTTCATCCTTTCTTGATAAGATGTCTGGCAGAGAATGAGATT
>465_LGP02_1541343_1541403
AAAATATGATGGGATTAGAAATTATTAATTATTATGGAAATGTTAACTGACATCTTAGAA
>466_LGP02_540149_540253
ATATTTTATTTTATTTATTTATTTTTTGTTGTTCTTTTTTTTTTTAATTAATTTTATTTTTTAAACTTTACATAATTGGATTAGTTTTGCCAAATATCAAAATG
>467_LGP02_208342_208423
TTTTTAATGGTAGTTATTTTGCAAAAAACGGTGACTAAGTCTGAACCAGTAGTGAAGTGGCATGTGCACAGAAATGAATTT
>469_LGP02_28851_28916
CCGCCCCTCCTGGGCAGAGCACTCAGGCAGCCCTTTCTGCTTCCACACGTGCAAGCCTTCCTCCT
>470_LGP02_76687_76748
CAGATGGGTATATATATATATGGGTATATAGGATGTATATCCTATATACAGAAGATATCCC
>470_LGP02_1691820_1691874
CAAGGAAAAAGGAAGGCATGGGTCAAGCAGGCATGGCCATAGGGGAGGAGAGGA
>470_LGP02_2569886_2570033
TTTTTTTTTTTTTTCAGTTCTTCTAGCATATTTATTCTGAATCTTAAGCTGTGTGGAGAAGAGGAATGGTTCTCTTCTTCTTTTTTTTTTTTTTTCTTCTGACTTCTTTTTTCTTTTTTTTGTTGCAGCCCATAAGATCTTTTTTTT
>470_LGP02_3082684_3083300
GAAATGTATAATCTGTGTTATCATCAATGTCTGATACATGAGGAAATCAAAAGAAACTCTGAATAGTGAATAGTTAAAAATGTCAAAATAAAGGTTAATTTCTAACTGTACACATTTTCTTTCTATAAATCTAGTGCTTCCCTTATAATTGGCATTAAATGCTTAAATTAGACTTTCTGTAGATCTAGCAAATCAAAGTTTGAAAATAGCACTTAGTAAATATTGAGCAGGCATTTGATAAAATGGACAGATAATCATAATTAGTACAATTGTTTCCTTATAAATATGTGTCTTTAAAGTATTTGAAAATGCTTTAAAATTGTGTGTTCTCTTAAACATTTTAAGCACCCCTCTGCAAGCTCATATACTACAAATATCATCTGAATTACTTTTTTGTTGTTACCGAAAAAAGAAACTACTGCCCGATGTTTGTAAAAGAGCTATATATTCTAAATGGGTGCAGTCAGGATGATTAGCATTTTTTAAATATTTCTGTTTTTATATATTTCCTTCTTTAACTAATATTAAGTTGACATGAATACTAAAAGCAGACAACTTAAAAATTTGTAGTTAAATTACAATGGCCAAGTTGGGTCTATATTTTTTCACAATATGT
>470_LGP02_3122606_3122671
GGACAGAGGGGCCTGGCGGGCTACAGTCCACAGGGTCGCAAAGAGTAGGACAGGACTTAGTGACT
>471_LGP02_67451_67505
CGGTCACGAGGGGCAGAAACCAGCCTGGCTGACGGGCCGAGGGGCTGGGGAAGC
>471_LGP02_458758_458812
CATAACGAGAGACAGAAAGAGCAGGAAGATCAGGAGAGAGGTCTCCCGCTCTCC
>471_LGP02_518685_518868
CTAATACCGCCTGCTTGGAGGGACGTCAACATTGGGGTCTCTGGATCACAGACCATCAGCCGGCTCTCCCGACAGGGTGTTCCGCAAACAGCTGTGTGCAGGATGGATCCTTTAAAAGAGCAACAGCTCTCTCCAAAAAGTGGGGGTCACCTCCCTGGTGGCCCAGTGGTTAAGACTCTGTGC
>471_LGP02_771539_771593
GGCCTCCAGCAGTGAGATCGCGGGATCTCAACTCCCCACCCAGGGATAAACCCA
>471_LGP02_1027219_1027281
AACGGACAGTGTCTGCATCCTGGGCACAGTGTAGAGACAAGACAGGCAGCGTCGGTGTGGGA
>471_LGP02_1160738_1160817
AACGTAGCCCACTCTGCTGTCTCAGTAAGAGGACTTGTTTGGGCTCCGCGTGGCCTCCAGCACTGTTTGAAGGACTGCA
>471_LGP02_1165616_1165675
GTGTCACACCCACCCTGTCACACCCACACTGTCACACCCACCCGTGTCACACCCGCGCT
>471_LGP02_1276309_1276431
AGACATATTAACAGGAGAAACGGGTTTATTCATACGCACATGGAGGCTAAAGAAGTAGGTAACCCAATAAATGGTCAGTTAGGGGCTTGGTGCTGGTGCTCGTCCACGGGATTCTCCAGGCA
>471_LGP02_1288748_1288799
GCTGTGGCCTGGCTGCCGCTGGGGTCAGCGTTGTCTCTGACAACAACAGTG
>471_LGP02_1375008_1375082
ATCCTGCCTTGTTTCCACCAATTAGAGCTCCCGCAGCCCTCTCCTCTCTCCTCATTGGTTCAGGCAGATGGCCC
>471_LGP02_1757374_1758089
GGGCCCCTTGCTCACACGTTCTCTGCTCAGGTGGCCCCTTGCTCACACGTTCTGTGCTCACAGGGCCCCTTGCTCACACGTTCTCTGCCCACAGTGCCCCTTGCTCACATGTTCTTTGCTCAGGGCCCCTTGCTCACATGTTCTCTGATCACGTGGCCCCTTGGTCACATGTTCTCTGCTCACATGGCCCCTTGCTCACGCATTCTCTGCTCACAGGGCCCCTTGCTCATACACTCTCTGCTCAGGGCCCCTTTCTCACATGTTCTCTGATCACGAGGCCCCTTGCTCACACGTTCTCTGCTCAGGGCCCCTTGCTCACGTGTTCTCTGCACTCAGGGCCCCTTGCTCACATGTTCTCTGCTCACAGGGTCCCTTGCTCACATGTTCTCTGATCACTAGGCCCCTTGCTCACACGTTCTCTGCTCAGGACCCCTTGCTCACACATTCTCTGCTCATGTGGCCCCTTGCTCACATGGCCCCTTGTTCACATGTTCTCTGCTCAGGGCCCCTTGCTCACGTGTTCTCTGCTCAGGGCCCCTTGCTCACGTGTTCTCTGCTCACAGGGCCCCTTGCTCACACGTTCTCTGCTCAGGGCCCCTTGCTCACGTGTTCTCTGCTCAGGGCCCCTTGCTCACACGTTCTCTGCTCACAGGGCCCCTTGCTCACGTGTTCTCTGCTCAGGGCCCCTTGCTCACACGTTCTCTGCTCACAGGGT
>471_LGP02_1758605_1758760
GGGCCCCTTTCTCCACGTTCTTTGATCACAAGGCCCCCTGGCTCACGTGTTCTCTGCTCAGGCCCCCTTGCTCACATGTTCTCTGCTCACAGAGCCCCTTGCTCACACGTTCTCTGCTCAGGGTCCCTTTCTCACACGTTTTCTGATTACGAGGC
>471_LGP02_1856689_1856746
GGCGCTCCTGGGCAGGCGGGAGGCGCTCGGGAGGGCGGGCCCCGCGGAGCACTGCCA
>473_LGP02_947402_947486
ATAAAAAAAGTCACATTCTTATATAGGGAATGTGGTATGTATATAAAAAAAGTCACATTCTTATATAGGGAATGTGGTATGTAT
>473_LGP02_1274080_1274144
TCTTCTTTAAAATAAAGAAGGCAATTTTTTATTTATATAGATATAAATAAAGACAATTCTTTAT
>474_LGP02_526009_526063
TTATGAGTTCTAGTCTCATTCTTTCCTTGGCTCCATTATTGGTCCTGATGGTGT
>474_LGP02_1054796_1054888
GGAAACCATCTCTTTACTTGTTAGGAACTTAACCATTCCTTCTTTTTGAATGTTTTCTTTCAGTTTATCTCTACTTGTTAACCCTCATGACC
>475_LGP02_110521_110618
TAGTGAGAACGCCAGCATATCTCCTATAATCTCCAAATAGTTAATAGTTTGCTCCGATTTCAGGTAAATCGTTCTTCTGCGAGTGATAGTGAGAACG
>475_LGP02_166817_166877
GCCCTGGATTTTGGAGGGAGAAAACCTTCACCACCAACCACCCAGGCTCCAGCCACTCAA
>476_LGP02_590348_590430
AATCATATAGTATGACCTGTGACAACAGAAATAAATCTGAAATTATAGCTATAAAAAAAAAAAAAAAAAAAGAAGTTACTGC
>476_LGP02_634305_634382
TTAAACAAACATAAACAAACAAACATAAAAAACAAACATAAACAAACAAACATAAACAAACAAAAGTTAAACAAACA
>476_LGP02_720499_720568
AGAGGAACCATTAGAGTGACATATCTATAAGCCAAGGGACTTCTGAGGCTACTACAAGCTATAAAAGAA
>476_LGP02_938979_939100
AATTTGTATAAATTTTGTATAATATTAATTTGTATAATATAAATTTGTATAAATTTTATACAAAGTTAAATTTGTATAAAATGTGTATAAATTTTGTATAAACAAAATTAAATTTGTTTAA
>476_LGP02_939365_939490
TGAAGCCATAAGGCAATGCACACAAATATCAAGTCTTTATTATATAGAGTACATAGTAGAGCAATTCTCTACACTTCTTTCTTTAACTCCAGTATAATGACTGATGCCCGTCTTTTCAATAATCC
>476_LGP02_1105155_1105279
AAGCTTAAATCAGGGACTTACAAAACAAAAAAAGAAAAACCAACTGTCAGGGCTTACACTACAATAATTCTTAAGTATTTCTGAGTACTTACAAAAATAGGACTTATTTTTAGGACAGTTTTGG
>476_LGP02_1654461_1654530
GGACTAGGCTGTTTGACTTTATATACCCAGGCAGATGTATAGTTGTTGCTCACTTCATGAGTTTACCAA
>477_LGP02_775986_776040
AGTGAACGGAACTGAACTGAACTGAAGTCTAGATGAGGGGGGTCGTGGGTGTGC
>477_LGP02_787222_787291
CATCTCATCCTCTGTCATTGATGTCGTTCATATTTCTCCAGGCAATCTTGATTCCAGATACTGTCCAAC
>478_LGP02_116117_116814
GTATATACACTGTATACATATATATACACACATATACATACACATATACATATATGTACACACATATACATATACATATACATATATACACACATATACATATATACACATATACATATATATACACACATATACATATACATACACACATATACATATATATACACACATATACATATATACACACATATACATATACATATACATATACACACATATACATATATACACATATACATATATACACACACATATACATACATACACATATACACATACATATATATACATATACACATATATACACACATATACATATACATATATATACACATATACATATATACACATATACATATATATACACATATACATATATATACACACATATACATATACATACACACATATACATATACATATATACACATATATACATATATACATACACATACACACATATACATATACACATACATATATATACACACATATACATATATACACATATACATATATATACACACACATACATATATATATACACATATACATATACATATATATACACACATATACATATATACACACACATATACATATACATACACACATATACATATACATATATATACACACATACATATACATATATATACACACATATACATATATACACACATATACATATACACAC
>478_LGP02_463924_463980
TGGTATGGACCTAACAGAAGCAGAAGATATTAAGAAGAGGTGGCAGGAATACACAG
>479_LGP02_75025_75083
TCCAGTAGGAGGATGTTGAGACGGTCAGGTGGAAAGGGAAGTGTGGAAATCCAAAAGG
>479_LGP02_354484_354607
AATATAATTTATAAATTTATATATTTTATAATTTTATAGTTTTATAAATTTTTATATAGTTATATATAGTTATATAAAATTTTATAATTTTATATAATTTTAAAATTATATAAAAATAATTTA
>480_LGP02_489759_489824
TACCCCTCGACACACACACACACCCAGCATCCTTCACAGCACATACACGTCCACCCAGCCACCCC
>480_LGP02_489824_489876
CCGACATACACATACACCCAGCATCCTTCACATCACACACATCCACCCCTAG
>482_LGP02_294628_294695
AAGTGAAGTCGCTCAGTCGTGTCCAACTCTGCGAGACCATGGACTATAGCCTACTAGGCTCCTCTCT
>482_LGP02_662472_662527
TGAATCTGTCTAATCAAGGCATGTTTTTACGTTTCCAGTTCAAGTTCACTTTCAT
>485_LGP02_37674_37791
CCAGCTGCCCGTTCCACACTCTCCTTTCCCATCCGACCTCATCTCCTACTAGTCTCCCCTTTGTTCCCAATGGGCTCCTGCTGCATCTTTGTTCCCAACCATTGCATCTGCCTGCAA
>485_LGP02_1061498_1061641
TATATATATATATACATAGGTCTATATATATAGGTCTTTTGTTTCTTTTATAGTTTTATTTCTTTTATAGTTTTATACAGTTTTGTTTCTTTTATAGTTTTATAGGTTTTATAGTTTTCTATATATATATATATATAGGTCTA
>485_LGP02_1124305_1124380
TACAGATGGACTCAAAAAGATGGTACCGATGAACCTATTCGTAGGGCAGCAGTAGAGACGAAGACGTAGAGAACA
>486_LGP02_5911_5983
AATACTTGATTCCTCTTGATTCTTCTCTTTCCACTGACCCAGCATTCACTCTTTTTAATAAATCCTCTTGAA
>486_LGP02_31669_31721
CACTGAGCCACTGGGTAGGCCCTTATTCATTCATCCTTATTCATCTGTTTAG
>486_LGP02_1055049_1055114
CATATTCTACTACATATTAATAGTAATATTCCATAGGATATTACATAGTAATATTCCACTACATA
>486_LGP02_1080398_1080472
GTTTGCTCACATCTCCTTCCATTCTGTAGGTTGCCTTGTCACTTGTTGATAGTTTCTCTTGCTGTGCAGGGTTG
>488_LGP02_768307_768371
TGCCTCCAGGTGATCAAGCCCCACCCCCACCCCGTCACTGGCTTTTCTCCTGGTGCCGTCGCCT
>488_LGP02_773285_773336
TCTTAATCCAGCGCCTTAGACCGCTCGGCCACGCTACCACCACACATAACT
>488_LGP02_884773_884833
GAATGCATGAATGAGGGAGTGAATGCATGAATGAATGAGTGAATGCATGAATGAGGGAGT
>489_LGP02_934230_934300
TCCTGGTGGGATCACAGGGGGGACTGTGGGGGGGATCCTGGTGGGATCATGGGGGGGACTGGGGGGGGGA
>489_LGP02_1062255_1062328
CCCTCCTCCCCGCACCCCTCCTCCCCGCACCTCCTCCCCCGCCCGCCCCCTCTTCCCCTCCTCCCCCGCCCCT
>489_LGP02_1114380_1114452
GTGCAGAGATGACACGCTTTGAACTTTCAGCTGCGTTATCAGCCTTTCCCCATTGCTCCCTGAGTCTGGATG
>490_LGP02_682791_682878
TTTCGTTAAACATCAGTCTCTCTCCACTAGAATGTAGACTCCTTGACAGCAGGGCTGTACAGCCCATGCTAAGTGTTGAGAATGTGT
>491_LGP02_823302_823400
TTTTTTTGTTTTTTTTTTTTAATTTTCTCTAAAGGGAGAACAATTCTTGGGGGCTTGGGGTACTTCTGAGATAAAGCCACTCTGCCAGGAGACAAGGT
>493_LGP02_64705_64781
AATACCTATATTTTTTTTTTTTTTTTTTAGGTTTCTTCCAATTTTATTTTATTTTTAAACTTTACATAATTGTATT
>493_LGP02_757585_757662
ATCTGTCTCTTATCCTAACTTTACACATCAGAGAACAGAACAGTGATTTTTTTTTTTTAATCTTTAGTGGATTGGAA
>496_LGP02_309998_310061
GAGAAGAGAGAGAGAGAAGAGAGAAGAGAGAGAGAGAGAAGAGAGAGAGAGGAGAGAGAGAGA
>497_LGP02_495482_495534
CGCAGTCAATAAAGCAGTAGTTTGTTTGATCCACGTAGTCAAAGGCTTTGGC
>497_LGP02_554580_554636
GCCAGCCTCCCAGGGCAGAGTCTCTAGGTCTGCACTGGGGGCCCTGCCCCAGGACA
>497_LGP02_622607_622667
CCCCCCCGCCCCCCGGGGGGCTGCCCCCCCCCCCCCCCCGCCCCCCCCCCCCCCCCCCCC
>497_LGP02_867865_867960
TTTTTAATTTGATTTTCGATAGCTCCCTGAGCAGCCTCCTCCATGATCTGGGACTTTTTTTTGGGGGGGGGTCTTGATTCAAATACCAAAGGCTC
>497_LGP02_927663_927847
CAGTTAGCACTTTTTCCGAAGTTCCTTCTGGACTGGAGTTACACACACACACACACACACACACACACACACACACACCAGTTAGCACTTTTTCCGAGGTTCCTTCTGGACTGGAGTTACACACACACACACACACACACACACCAGTTAGCACTTTTTCCGAGGTTCCTTCTGGACTGGAGTT
>499_LGP02_195362_195429
GATCTCTGAGGTCTCCTTTATAGGAGCACAAATTCCATTCATAGGGGCATTACCCTCAGGTGAGGAA
>500_LGP02_453606_453673
CATCAGTCTAGACCTCTGAGGCCTCCCCAGCTCACGTCTATCATCTGCACTCCGTGAGTCAGTCTAA
>504_LGP02_80254_81055
ATTCTTGCCTGGAGAATCCCATGGATAGAGGAGCCTGGTGGGCTGCAGTCCATGAGGTCACACAGAGTCAGACACGATTTGGCATGCACTATCATTTACAGCTTGTGCTGCCTTGAACAAGCCATTCTGTGCCTTGGTCTCCTCACGTGTCCAGTGGGGGATTAGGATGTGAACTAGTAGATTCTGAAAATACTCAGCAAAGGACTTGGTACATAAACGTTGGATGAAAATGGGTGAGCAAATGAACAAACAAGATTAAGCCTAGTGAAAAATGCAGCAGAATAGCCATAAAGAATTTTCAAAATGATTATATTTGATTTAAAAATTTTAATAAGCTATTTTTCAAAGCTGGTACTCCAGGGGAAATGTGTTTAAAGGATTATGTGATTTATGGACACACTGATGGAGATTTTTAAAGGGGTTTCTAGACCTTTTAAAGGGCTTTTGAAATTGACGATAGTGGTTCCATTGAAGAATTTTAATGAATATGAATCATAAGAAAGTTTGGACAGCTGCCTATTATTTCTTTTATGTAGAAATTGAGATTTTTCTAGAGTACCTGGCTAGAGCTAGGAAACAGCAGAGGAGGAGGAAGGGAACTAAAGAAAATGTTTAGGGAAGCTTGCCAGGAGCATAAATAACAGGACAGACACACATTGCTAAGCTTGCTGCATCTGATCCTCAAAACAATGCCAAGGGGTAGGAACTAGTCTTATCATCACTTAATAGATGTGAAAACGGAGAGCCATAGATGTCCTTACCTCCAGTACTCTTGCCTGGAGAATCCCATGGACAGAGGAG
>504_LGP02_946789_946870
TGTCCAGTTTTCTCAACACCACTGAAGAGGCTATTCTTCTCCCATTGTATGTTCTTTACTCTTCTGTCGTAAAGCCTATAA
>505_LGP02_274773_274824
CACCTGCTTCAGTGAGAGTGAGTGTCCCCGGGGGTCTGGGTGCCTGCGGAC
>505_LGP02_328236_328287
GGGGTGGGGTCTCCCGAGAAGTGTCCCGGAGCGCAGGGACTTGGGGTACAT
>505_LGP02_462133_462191
CCCCAGTGAGTGGGTGAGTGGGGGAGTGATAGTCACTCATCCGTCTGACTCCTTGCGA
>505_LGP02_584014_584104
CACACGCTCATATACACACACACTCACTCACACACGCATTCACACACACACACACACAAACTCACACTGACTCTCACACTCACACACACA
>505_LGP02_631920_632021
AGGGCCTGGGGGAGAAGCTGGGGTGAGGGCCTGGGGGAGAAGCTGGGGTGAGGGCCTGGGGGGAGAAGCTGGGGCTAGGGCCTGGGGGAGAAGCTGGGGCG
>505_LGP02_632083_632151
GGGGGGGGAAGCTGGGGCGAGGGCCTGGGGGGATGTGCGAAGCCTGGAGGGCGAAGCTGGGGCGTCCG
>505_LGP02_642021_642104
TGTCCCCCCAAGTCCTGCAGTGAACCAGCGACCAGTCCAGCCGTCTCCCCAAGTCCTGCAGTGAACCAGTGACCAGTCCAGCT
>505_LGP02_690380_690458
TATCTACCTCAGGAGGTGGTGGGACTTACCTACCTCAGGAGGTGGTGGGACTTACCTACCTCAGGAGGTGGTGGGACT
>505_LGP02_690770_690848
TACCTACCTCAGGAGGTGATGTGACTTACCTACCTCAGGAGGTGATGTGACCTACCTACCTCAGGAGGTGATGTGACT
>505_LGP02_719466_719554
GCCTGGAGGTGACAGCGAGTCCTCCCCACGCCTGGAGGTGACAGCGAGTCCTCCCCACACCTGGAGGTGACAGCAAGTCCTCCCCACG
>505_LGP02_723574_723630
GGTGTCAGTCCTTGAGGGTGGTGTCAGTCCTGGGGGAGCATCAGCCCTTGGAGGAC
>505_LGP02_819254_819341
AGGGCCCATTTCTCCGTCCCCTCACCAACATTCACAGTCAGATCTCTCAGTTTGTGCTCACCCACACTCACACTAGCTGTGTGTACA
>505_LGP02_826382_826722
AAAGTGTGGATGGTCCCGAGTGGGGGCAGTGAGGGGCCGCTGGAAAACGTGGAAGGTCCCGAGTTGGGGAAGCGAGGGGCCGCTGGAAAGTGTGGATGGTCCCGAGTAGGGCAAGTGAGGGGCCGCTGGAAAGCGTGGACGGTCCCGAGTGGGGCAGAGAGGGGCTGCTGGAAAGCGTGGATGGTCCCGAGTGGGGCAGAGAGGGGCTGCTGGAAAGCGTGGATGGTCCCAAGTGGGGGCAGCGAGGGCCACTGGAAAGCGTGGACGGTCCCGAGTGGGGGCATAGAGGGGCCACTGGAAAGCATGGATGGTCCCGAGTGGGGGCAGCGAGGGCCGCTGG
>505_LGP02_944755_944831
GCTTGCCACAGCCAGCTTTCAAAACCTGCCTCTCCTTAGGCAGCTGGCCACCAAGGCCACCGGGAGTTCCCACGGC
>505_LGP02_1226002_1226080
ACCACCCCCCCACCCAGGACTACAGTCTCGTGGCCCGGAGCACGCGCAGCAGGAGCCTGAGTCCCCGGGACCCTCCCG
>505_LGP02_1356390_1356460
GGCTGGCACAGAGGCCGTGGTCTCACCCCGAGTGCGGGCACAGATACCCCCTGGCGGGCAGACATCCCCT
>505_LGP02_1383113_1383165
CTGGGAAGCTGTAAGTCAAGTTGGCAGGCGGATTCTCTACCACTGGCACCAC
>505_LGP02_1605130_1605205
CGGGGAAGGGGTATTGACTGGTCTTTACAGTGGGGGGGCCGGGAGGGGGTATTGATCCATCTTCATAGGGAGGTG
>508_LGP02_58069_58138
TTTTATATATATATAATATATATATATTTATATATATATAATATATATATAATTTATATATATATATAA
>508_LGP02_212445_212528
AGGCCCAGATACCCAAGTATGATGGGGCAGACAAACCCAGCCAGTATGCACAACCCTTGCAGCACAGAGTGTGGGCCCAGGTA
>508_LGP02_215241_215297
AAAATTGAGGAAAGTCTCAGTGACCTTTGGGACAATATTAAATGCACCATCATTCG
>508_LGP02_1424377_1424438
GAGGCAGGCTCAAAAGGAAGGGGATATAGGTATATAATTATGACCGATATGTCTTGTTACC
>508_LGP02_1639176_1639302
TTTTTTTTTTTAATTTTTACTTTATTTTATTTTTTTTAATTTAAATTTATTTATTTTAATTAGAGGCTAATTACTTTACAATATTGTATCAAACAAGAATCTATTGAAAGCAAACACATTCAAAGA
>508_LGP02_1974633_1974757
ACCAGCCTGCGCACCCTGTTGAAGAATCCTTACATTCCTGAAATAAAGCCCACTCGATCATGATGTAAGATCTTTTTAACATGCTCTTGGATTCTATTTGGTAGAATTTTGTTGAGGATTTTAT
>508_LGP02_1982452_1982514
TAGAAGAGATGATATTAGGTGGGATCGGTATATTAATAGTCCTGCAAGGGATACAGTGAATG
>509_LGP02_321794_321896
TGGTGGTGTCCCGCCTGGGGGTAGCTGACCGTGGGTGGTGGTGTCCCGCCTGGGGGGCTCACCGTGGGGGGTGGTGTCCCGCCTGGGGGGCTCACCGTGGGT
>509_LGP02_322688_322743
GTCCCGGGGAGGGGCACAGGGCAGAGTCAAAGGCGGGCCTCCTCAGTCATAAGGA
>509_LGP02_417555_417689
TGAGAGAGAGAGAGAAAGAGAGAGAGCGAGCGAGAGAGAGAGAGCAAGAGAGAGAGAGAGAGAGAGGGAGAGAGAGAGAGAGGGAGAGAGCGAGAGCGAGGGAGAGAGCGAGAGCGAGAGCGAGAGCGAGAGCA
>509_LGP02_748465_748517
CAAAATAAGAATAAAGATTCCCTATCCCCACCTTCACAGGACCAGCCACATG
>510_LGP02_927975_928150
CGCAGTGCACCAGGCTCCTCCGTCCCTGGGATTCTCCAGGCAAGAACACTGGAGTGGGGTGCCATTGCCTTCTATATAGCCCTATGAGGTAGCAACTATTTTTAATACTTTGTTACAGATTGAAGTGAAGGTGTTTAGTTGTGTCTGACTCTTTGTGACCCCATGGACTGCAGCA
>510_LGP02_933014_933071
TATTTGGCAAAACTAATACAATTATGTAAAGTTTAAAAATAAAATAAAATAAAAAAA
>510_LGP02_1071630_1071683
AAAAAAAAAAAAAAAAAAAAAAGAACAGGACACATTTTTTTAAAAAAAAAAAA
>510_LGP02_1331740_1331799
ATAAAGATTTCATATATAAGATTTAAGATATAAGATTTCATATATAAGATTCACATATA
>510_LGP02_1863762_1863817
TACACACACACACACACACACACACACACACACACACACAAGACACTGCACCATC
>510_LGP02_1864493_1864659
TTTTTTTTTTAATTTAATTTTATTTTTTAACTTTACAATATTGTATTGGGTTTGCCATATATCAAAATGAATGATTTTTGTTTTAATTGCGGTTCTCAATATTGGCTTATAAGGACAGCAAAACAGCTAGAAGACTGAAGAGTTTTCCAACTAGAGAATTGTGATT
>511_LGP02_909708_909774
ATGTGTATATGTATATGTACGCGTACGTGTATATGGATGTGTACATGCAAGCATATATGTATATGA
>511_LGP02_1088916_1088978
TGTGTATGTATATATATATATATATATATATAGATATACATACATATACATATATATATATA
>511_LGP02_1323258_1323324
TGTTATAAAAGGTTTGGTTAAGAAGTAAGAAGCATAAAAAAAAAAATGAAGTAAGGAGCAGAGATG
>512_LGP02_925136_925219
GTCCGACTCTTTGCGACCCTCTGACAGTAGCCCACCAGGCTCCTCTGTCCATGGAGATGCTCCAGGCAAGAACGCAGAAGAGG
>512_LGP02_1241861_1241935
TCGTGAGAGTCGGACCCGAAAGAAAGCTGAGCACTGGAGAAGTGACACTTCTGAACCGTGGTGTTGGAGAAAAT
>513_LGP02_194660_194744
GTATTACAACTAATACAATATTAGTTGTAATACAACTAATACAATATTAGTTGTAATACAACTAATACAACTAAAGTTGTAATA
>513_LGP02_734148_734228
AGACCTCTTCAAGGCCTGAGAGTGGGCTCTTGTCTAACACTTGGGCTCTTGTCTAACAGGAGTGTTGCAGGAAGAGGGAT
>513_LGP02_737008_737069
CTGTAATGGTTCAAACTCATGCACACTGAGTCATCCATCCAACCATCTCATCTCTGTCATC
>513_LGP02_795553_795604
TGCGACCCCAGAGATGGCAGCCCACCAGGCTCCCCCGTCCCTGGGATTCTC
>513_LGP02_871454_871573
AAGTGCGCTGGGAAGGCCCAGGGGGATGGTATGGGGAGGTTGGGAGGGAGGAGGGTTCAGGATGGGGAGCATGTGTATATCTGAAATTAAAAAAAAAAAAAGAAAAAAAAAAAAAAAAA
>513_LGP02_1619651_1619734
TCTTTTTTTTTTTTTCAGCACCATGACATTTGTTTTTTAATTTTATTTTTAAACTTTACATAATTGTATTAGTGACCCACTAC
>513_LGP02_2462930_2463023
GTATTTTGGGTAATTTCTGAGTACAATTATTTAACAATGTTAAAGGTTGGAACTTATTTAACAATGTTAATATAAGGCCCATTTTGTGCTAGG
>513_LGP02_2465178_2465249
AGACATAGACACACACACATCTACACACCATTGATTATATTCCTCTTCCTGTAGAAGAAAATATATCTCTC
>513_LGP02_2648552_2648767
TATCCATTTTATTTTGAATATTCTCATTGGAAATGAGATTGTTTCCCAAGATAATTTAGTCTAGAGAAATGAAAACTTACATTCACAAAAGCAACAAATGCAAATGCTTATAGCTCCTATGTTCATAATTATAATCATTAAATGTTGGATTGAACACCAATGTCCTTCAAAAAGTGAATGGATACACAAATGGTGATCTATCTATACAATGAGAT
>513_LGP02_2680989_2681127
TACCTAAATGGCTATTTCTACATCTTGTTCTAAACTAGCTATCACTTTTCGTATGCGATCATTAGAGATTAGTTAGTTGTTATGCTGTGTTATTTAATAAATTCCACTGCATGTACACAAAAAAAAAAAAAAATAAAA
>514_LGP02_24236_24288
GAAATCAATGTTTTTCAGTATCACCAACCCCATCCCTTGCTATAAGTTCTAG
>514_LGP02_823886_823971
CCATTCAGTATATCCACATTCAGTATATCCATTCAGTATATCCACATTCAGTATATCCATTCAGTATATCCACGTTCAGTATATC
>514_LGP02_1461860_1461924
TTAATGCCAAAGGTAATGCTGAAAAAAGCATAAAGAAGTCTATGTGACCTCAAAAGTTATCTAT
>514_LGP02_1493049_1493128
ACAGGCTTGCTGATAGAGCGACAAACTGATGCAGAAGACACAGGCTTGCTGATAAAGCGACAAACTGATGCAGAAGACA
>514_LGP02_2072510_2072645
AGAGGCCAGAATTCACCGAAGAGGCATTTAGGAATAGACAGGGTTTGTGGACAGTAGGAAAGAGTAGGGCTGGAACAGTAGAGAATGCCTCCCAAGGTTTAGCTTATGAAACCAAGTCAAACTGAAGGACCGTTT
>514_LGP02_2508760_2508820
CGGTGTGTGTGTCTGGTGGCAAAAGTAAAGTGTGTGTGTGTGTCTGGTGGCAAAAAGACA
>515_LGP02_196941_197014
ATTCCCCCACTTTCAACTACAGCTCTCTTCACTTGTATACATATAAAGAACAAAAGAATTTATGAAGAAAACC
>515_LGP02_271023_271099
GCCTGGTGGGCTGCAGTCCATGGGGCTGCAAAGAGTCAGACACGACTGAGCGACTTCACTTCTCAGGGACAAAGGA
>516_LGP02_95623_95843
GAAGGTCTCCTGGAGAAGGAAATGGCAACCCACTCCAGTCTGTAGGGATTTCCACAGAGTCTATAGGGAAAATCCACACAGAATTTGGTCTGGGGCTTTTTTCCTTATGGTAATAAATATCTTTGACCCACTCTAGGGCAGTAAAGGAGCTTCCCTCGTGGCTCAGATGGTAAAGAATCTGCCTGCAATGCAGGAGACCTAGGTTCGATCTCTGGGTTGG
>517_LGP02_43036_43093
TACAAGTTATTAAAAATAAACAATAGTCATGGAATAATAATATGTCTGTTTCTCCCT
>517_LGP02_828079_828135
TATGGTTTTTGCAGTGGTCATGTATGGATGTGAGAGTTGGACTGTGAAGAAATTTA
>518_LGP02_293000_293102
GGGAAAAATGGGGGGATGGGGGGGAAAAAAAACCAAAAAAAAAAAAAAAAAAAAAAAAAGATTAATTTTGTTGGGGGGGGGGGGGGGGGGGGGGGGGGGGGG
>518_LGP02_845362_845419
AAAATGGGGCTACGCATCAAGCCAGATGTCCTTTGAGGAAGAGGGACACTGGAGATT
>518_LGP02_938027_938078
GAAGAAGGGGATGACAGAAGATGAGATGGCTGGGAGGGTTTAGGGGCAGGA
>519_LGP02_329996_330070
CTGTAAGTTGTTGACCTACTGGGTTTTTTTCTGGTGTCTGTTATTTGAAACCAAACACAATTATTAAAAAATAA
>520_LGP02_503485_503563
GTGACCAGAGAGAGAAGGACAAACACGGTCTCCTGATATGTGACCAGAGAGAGAAGGACAAACATGGTCTCCTGATAT
>520_LGP02_538994_539101
ATGCAGACACCGTGCTGGGAGCGGAGGCTCTGAGAAGCCCTCAGGAGGCCGGTGGAGAAGAGGAGGCCACTGCCAGTGGTACGCGAGCGCTCAGCGGCCTCGTGGGT
>520_LGP02_579779_579839
TAGACCTCAGACCCCCTTCCCAGCACCCTGAGCTCCGCGGCTGGCCGCCTGCTCCTGGGT
>520_LGP02_650392_650457
CGTTTTCTGGGGCTGAAGTAAAGCCACTGCCCAGTGTGGGGAGAACCGGACGTCCGAACCACACT
>520_LGP02_1056552_1056636
TGTGATGGCTGAACTGGGAGCGGGCGTGCATCTGGGTGTCACTGTGATGGCTGAACTGGGAGCGGGCGTGCATCCGGGTGTCAC
>521_LGP02_29014_29069
ATTACATATATATTATATTATATATTATGCATATTATACATATATTATACATGTA
>521_LGP02_449151_449246
CAGTTGTGTCCGACTCCTTGTGGCCCATGGACTGTAATCCACCAGACTCCTCTGTCCATGGGACTCTCCAGGCCAAGAATTGCTCAGTCGTGTCT
>521_LGP02_674226_674284
TTTTTTTTTTTTTTTCCTTTTCGCCCCCCCCCCCTTTTTTTTTTTTTTTTTTTTTTTT
>521_LGP02_1158854_1158920
ATCAGGTAAATCAAATATTTACTTGGTATCTGAGGAAAGAGCATGCTCCTGTTTTTGCAGCAGAGA
>524_LGP02_576806_576866
GCGGAAGGAGACCCCACATGGCGGAAGGAGACCCCACATGGCGGAAGGAGACCCCACATG
>524_LGP02_1947142_1947201
GCTCATGAGGTACTCTGCATAGAAGTTAAATAAGCAGGGTGACAATATACAGCCTTGAT
>524_LGP02_1968777_1969084
GTTGTTTTTTTTTTTTTTAATGTTTCAAGAGTAACAGCTTTATTTCAAAATACCTTAGTGATTATAAAAAATACAAAAATTTTGCTTCTACTGATACTGTTACTGTGCAACACATTTTACAAGTAATTACATTGTCTTATTTTATTGTAAAAAAACAATACCAAACCTAGAAAAAAAAAGAATTTTTTCATTCTATAATGAGTGTTCTAGTACAGAAGGTTTCAATGATTTGTAAAAGATTACATAGCAAGTTATGGCAAATTGAGAAGTAGAATTTTCTCCTAATTTTAGCCCAGAGTTAAAGTTC
>524_LGP02_2456160_2456234
GTTATGCAGCCTCAGGAGGATGAAGCAGCTTTAACCAGTGCCACTAGGTGCTGCTGTCATTCACTGAGGTAAGG
>524_LGP02_2488624_2489193
TCCAGCAAGGGAGAATGCAAGCCAGGAGATGAAACCCTGGTCATACTTTCCTCCTGCTTTATAATCTCCGTAAGATGGTTCAACCAAATAAGAAGCCAGAGGTTCAAGGGAGCCTGTTAACTCAACTCAGATCCCTATTAGGGTAGAGAGTCTATCTGATGGAAGAATGGAAAATATCCTGCACAGGTGCCAAGAATTCAAGTCACATTCTTTGCTAAATTTCATGAGAAAGGAAAGATCATAACTGAACCTGTTCAATCCAGTTCACTGGAAGCATTGAAACATTACCTTGGCTTAAATCTCTTTTGTCATTTTGAAGCTGCCTTTACTGTTTCCCGTTGTGATAGGAAGATGCATCCCTAGTTTGAATTGAGTATGCATCATCTATTTAATTTTACTTTACAGCCATGTGTAATAATAAATATCATGAACCAGGACCAGTTCTAAGCACTTTAAATAGGCTCATCCTTTAATTCTCATAAGAGCTTTCACATTGTTACTGTTGTTTGCCTCATTTTGCAAATGAGAAACTGAACATAGGAGGTTAAATAAGTTGCCCAGCATCGCAG
>525_LGP02_66051_66119
GGAAGGTTCCCAACCCAGAGATGGAACACATCTCTGTGTTCCATCTGTGTGGTTCCATCTCTGGGTTA
>525_LGP02_401431_401484
AGAATGGGAAGCACTGGAATGAGGATGGTCTTCTAACAGGCTGCTGCACCAAA
>525_LGP02_522081_522147
ACAATCTAACTCACACAGCAATCCAGTGCACAATCTAACTCACACAGCAATCCAGTGCACAATCCC
>526_LGP02_792142_792218
TAATACTAAGCTTATTATTAGTTTTAACTCATAAGTGAGTATTAAGAATGTCTCTCCATAAATTAAACACTTCTTT
>528_LGP02_40731_40831
CAATTATGTAAAGTTTAAAAATAAAATAAAATTAGAGAAAAAAAAAATAAATAAATCCAATGATCCTACAACTAGAATAAAAAAAAAAAAAGCTTATAAA
>528_LGP02_495183_495247
GCCTGCCAACGTAGAAGACACCAGGGACTCAAGTTTGTTCCCTGGATCAGGAAGATCTCCTGGA
>528_LGP02_683372_683434
TATATTCTTTTTAAAATGTCACTTTCCATTGTGGTTTATCATAGGATATTGAATATAATTGT
>532_LGP02_5157_5356
TATAAATAAAATATATATATTAAATATTAAATATATATTTAATATAAATTTTATTTAATTTATAAATTTAATATAAAATATAAATTTTATATATTAAATATTAAAATATATTTATATATGTTTTATTATAAATAAAACATAAATATATATATTTCAAATGAAATATATATTTCAAATATATTTCAAATAATATATATAT
>532_LGP02_416709_416814
CTAAGAAATTGTACTCACTTGTATAATCATTACAGAAAATAACAGAGATTGTCATTTGAGTATGAGAGAGAGGAGTAACTACTTTACATTGAAAACGCCACAGAT
>532_LGP02_1423248_1423763
TCCTGCTTTACATTTATAAAGTAGGTCCACTGTTATTTGAAAGAGATTTAATGTTTAAGAATAGGAGCTTTCTGTCCCATTTAAGAGCACTTTGCCTTCATCTGGGGTACCTAATCACCTGCAGAAGATCCCATCTCCTAATTAACCTCACCTTGGGCATTAGTTTTTTTAACTTATGAATCGGGAGATGGTTGCAGGGCACACAAGTTCAGATCATGGCATTATTCAAAAAAGGGCTGGCTAATTTATTCTAATTGAACAAATTCCAGCTAGTTTATTCTAAGGGTTCTACACATCAGGGTATTTAATATCTAGATTTGAATCCTGGGAATATAATTCCCTGCTAATTGGAAGCTACTAAATGTCACTGCAATTAAAAAAAAAATGCAACTATCCTATAGTAATCTTTAACCTGGTATTATTTTTATAGACAGAAACAGTTATAACTAGTCAGTTATATTACCTATAACTATATATAGTTTATTTATTTATATATATATTTATATATATAAGCT
>532_LGP02_1736465_1736723
TACTTTTGAGACATGGAACAGAATTAGTGATGTAGCCAAAAAATCAAACACCTAAGAATGGTATCAGACCTTCCTCATTCTTTGTTAATAACAGGGTAAATAAATATTTAGTGTATACCTCCTTCCTTTCAGATATCTCTTCACTACTTTATCATTATAGTGTGTGTAATGTGTGTAACAAGTGCATGCTCAGTCGTGTCCCACTCTATGCAACCCCATGGACTATAGCCCACTTGGCTTCTCAGTTCATGGAATTTT
>533_LGP02_830437_830567
TGTGTATGTGAGTGTGTGTCTGTGGATTTGTGTGTGTGAGTTTGTGTGTGTCAGTGTCTGTGAGTGTGTGCCTGTGTGTGTCTGTGAGTTTGTGTGTGTGTCAGTGTGTGCATGTGTGTCTGTGTGTGCG
>533_LGP02_908623_908682
ATAAATTTATTTATTTATAAATAAATTTGTTGAAATTTATTTATACTTTATTTATAAAT
>533_LGP02_1217109_1217172
TGCTTAAGTGCTCCAGTCGCAGCTGCCTGCGTCTAAGTGCCGCCGGTCGCAGCAGCCCGCGCC
>534_LGP02_1774955_1775011
TAAAAATTTCTTTATATAGACAGCCGGAACATAATGACATTCTCCAAAATGTCAGT
>535_LGP02_463000_463052
GCCGGCGGCCAGCGCTTGCTCCAGACCGCCCGTTAACTGTGTGAAGTCATGT
>536_LGP02_1010174_1010311
AAAACTGAAAACATACTTGAAAACAGATGAAAAAACAATGTAAGAAAGAAGACGAACATGTAGTCTTATATTAATGTAACTTTGTTCTGGAATTTTCAATGTAATTTCATAGCAAAACGAAATAAAAAAGAGTAGTT
>538_LGP02_222785_222844
AATAAATATAAAATATAAAATATTTTATTAAATATAATAAAGACACTGGTTCTTAATAA
>538_LGP02_578686_578758
GGCAAAATTAAAGAAAATGTCATATTCCTACTGCAGATATTGGATTATTTTGTTTATTCTTTAAAACTGTAT
>538_LGP02_976304_976356
ACATCTTTTTTTTTTTTTTTTTTCCTCTAATTTTATTTTATTTTTAAACTTT
>539_LGP02_430781_430835
GCTGGGCATTGCGGAGAGCCAGGCACGCTCCAAGTGTTTTTAAAAGTGCTCGAG
>540_LGP02_76963_77019
CACACTGCGCTCCCAGCAGGAAGCTGCACGGGAACGGGGGGACCTGGCTTCTCTCT
>540_LGP02_478387_478449
CTGCTGTGAATGATGCTGGTGCAGGGAGGCTCTGCTGTGAATGATGCTGGTGCAGGGAGGCT
>540_LGP02_885848_885956
ACAGCTATGGTGGATTCATTTCGATATTTTGGTGGATTCATTTCGATACTTGGCAAAACTAATACAATATTGTAAAGTTTAAAAATAAAATAAAATTTAAAAAAAGGA
>540_LGP02_1066430_1066537
GAACAGTCTGCCATAGACCTGAAAGGAGTAGTGACTGGGCCCTGGAGGACAGTGAACAGTCTGCCATAGATCTGAAAGGAGTAGTGACTGGGTCCTGGAGGACAGTG
>541_LGP02_452834_452910
GTGGCGGATTCATTTTGATATTTGGCAAAACTAATACAATTTTGTAAAGTTTAAAAATAAAAAAAAGAAATGCACG
>541_LGP02_565465_565574
GGGGTGGACGGGCGGGTGGGGTGGATGGGTGGAGTGATGGGTGGATGGGTGGACAGATGGGCGGGTGGGGTGGTGGCAGCAGGTGGCTGGGAAGTAGGGCTGCTGGATA
>542_LGP02_235480_235629
GTGAAGTGAATTCACCCGGTCAGGAGGGATCTTGGTCTAGAAATACCCTGGAGAGTTTTGAGATCACAGCCACCCATTGTGCCTGATGGTTGTGGCCTGAGATGACCTCTTTGGTATCCCTCCAGTGTGTGTGTGTGTGTGTGTGTGTG
>544_LGP02_162634_162793
GGCGGGACTACTTGAGAGAGTAGTATTAAAATATATACATTACCATATGTAAAATAGATGACTAGTGAGAAGCTGCTGCATAAACAAGGAGCTAAACTCAATGTTCTCTGACAACCTAGAGGGCTGGGATGTGATATGGGATGGGAGGGAGATTGAAGA
>544_LGP02_1204208_1204299
TTACCTATTTGGTATTACCTATTAGGTATAGGTATTACCTATTAGGTAATATAGGTAATATAGGTATTACCTATTAGGTAATATCTAGATA
>546_LGP02_415181_415266
ACCAGTGCAGAGAGGGGTTGGGAGAGGTATAAGATCACTTCACTTCAGTCACTCAGTTGTGTCCAACTCTTTGCTTCCCCATGGA
>549_LGP02_320054_320129
TAATTGATCAAATATATTGTCACTGCCCTTCTCCACCGTGAAGTTTAAGTTCCACATCCATAAGAGACCACCTTC
>549_LGP02_491033_491136
AAGATATTTCTAATTGTTTACTGATAGACAACACATACTGTTCAATGGAATATTTGATTTTTTAAATAAAATTATATTGGTTTACTTATTAAAAAAAAAAAAA
>552_LGP02_769781_771036
TTTAATTTAAACCTCACATGGTACCCAGTCATGGTTTGGGGATGTAATGAAAGATCAGAAAGGAGATTCACAAGTGTGTTCCTCTTTCGTGTAGGCCGAATTTCTAGACTGCTCTAGATTGTTCCTCATAAGAAGCAGGTTGACCAGGGGGAGGCATCCCCCTCACATTTCCCCAGCAGTATCTTCAAGTGATGTTCAACTGCTCAGCTTCCTTCCTTCAAGGATGCCCTAAAAATTCTGGTCTTCACTTTCTAGTAAGATCAGTCTGAGCCACAGGGCCTCTGATATCATCATCTCTTTCCTTTTTTCTTCTTTTTTTTTAATTTTTTTTGGGGGGGATCTTAATCCCTCAACCAGGGACTGAACCTGCGCCCCCTGAGATGGAAACACTCTATCAGGAAAGTTCCCTCTGGCACCATTTCTGATCCTTGTCAGAATTAACAGTCTTTCTAGTTTTTGCTCTTAGCTGTCACCTTAATGAAACCTCAAAGCCTAATTCATACTAACATGATATTGGCTGATAATAAGCAAACGTACCTCTTCCATGCACATTTGTTTCTTAAATGTTAGAGCAGAAATATTCTTGGGAGAGGCACAGCTGAGTAAAGTGGCCACACCTTATTGAAGAGGGGCATAGATAGGGAGACACTTAGACGTTTGTGAACTCCTTGATCATCAGTTTTCTTGTCTGCCAAAGGGGCAGTAATAGGAGCATCACTCACAGAGTCATTGGGAAGATTACATTCTAAATGTTTATATAGCTTCTAGGACAGTCCGTGTCGCCACCACTGTCGTCATCACTGTGATTGTCATGTTTATTAATAAGGGACCAGTCTAACTCGGGGAAGTTGCAAGGTTGAGTTTAGGGCAAGAAGACATAAAAACTGCTTCTTAAGAATGTTCTGGGAAGTTCCCTGGTGGTCCAATGGTTAGGACTGGTTACTGTCACTGCCAGGGCCTGGGTTTGATTCCTGATAGGAGGACTAAGATTTCAAACACCACATATCTCAGCCCAAACAAAAACGTTCTGTGTTTCAAGTTGGCAACAGTAAGTCCCTTATAGCAAATGCAGTTGGGCAACCTGTCTTGTTTCCGTTTTTCCTGCCCCGCCTCTTCAGCAGCAAATACAGGGGGAAAGATGCACTAGAACTCGATGTTCTCACAAGTTTGTGTGGCTTTTAAATAATGACTTATTGAACTGAAAAAATTGTATCTTTAAAAAAAAAAAAGAAAAAAAAATAAATTAATTAATTTA
>552_LGP02_771360_771514
AGAAAGGAAGCTTCCTGGACCACCAGGAGAGGTGGAAATGTGCTGAAAGTCAGGGTTCAGTTAGGGCTGTGTCATAGTCCCAGTGTCTCCATGAAGCCAGAGGCAGAGCTTCCTTAGGTGTAGATGTTGGCCTGGAGAGGAGAGGCCTTTACCC
>552_LGP02_912115_912174
TCAATGTTCTTTTAACTAAAGTGTATTATACCAATTTCTTTTAACTGAAGTGTATTCTA
>552_LGP02_1168913_1168994
CGGATGTGGGGTAGCTCCTCTCAGCCGCTTCTAAGCCCTCGCAGCCTGGCACTCTCAGTCGCTGCCCCTGACCTTGTGTGA
>552_LGP02_1318784_1318864
TCTTCCCCTCCCATGTCTCCAAAAAGAAGACATTGCTCACCAAGTAGAGATCTGACACAAGGGCAGCGGTTGAGGGGAAG
>553_LGP02_23433_23492
CTTACCTTGGACATGGGGTATCTCTTCATGGCTGCTCCAGCAAAGTGCAGCTGCTACTC
>553_LGP02_608921_609008
ACCTAAATGCCTTTGATAGCTTCCTTGTTATCTGGGAATAAGATATTCAAAGTTCAGCTAGTAGTTTTTCTGTCCAAGACTTGGTAT
>554_LGP02_868951_869004
GACTGAGCGACTTCACTTTAACTTTTCACTTTCATGCATTGGAGAATGAAATG
>556_LGP02_476517_476594
GTGTGTGTGTGTGTGTATATACATATATATATATATATATATATATATATATATATATATATAGTACATATATGGAA
>556_LGP02_908151_908245
CAGCAGACAAGCAGAATAGCCAGAGCTGGATTGATCAGTCAGAGGTGGAAGAGCTTCTGGAAGGAACATTGTCATGGTTGCCCTGCTGCTGCTA
>556_LGP02_945853_946074
TATGTAATATAATATGTAACATAATTACATTATGTAATATAATAATGTATATAATATTACATTATGTATATAATATTATTATATTACATTATGTAATATAATATGTAACATAATTACATTATATAATACAATAATGTATATAATATTATTATATTATGTAATATAATATGTAACATAATTACATTATGTAATATAATAATGTATATAATATTATATTACAT
>556_LGP02_1090346_1090430
ATGTAATCACCACTTCCAGTGCCCACACCCCACCTGGGTTACCACCACCTCTCACTGGACTGTGCTAAGAGCCTTCATTATGCC
>558_LGP02_459611_459938
TTATAAAAGATATATGCTGTATATACAGTTACTACAGCTAAGTATCTTTTCCTGCCATTACACTCTACTCCAAAAAAAAAAAAAAAAAAAACACCAAAAAATCCAAAATACAGTAAAGATTGCATGTTAAAAAAATAAGACTGGAAGAAAATGAAACAAATGTTTAATAACAATTATCTTTGAGTGATGAAAATTTGGTGTTTTTAATTTTACTTTTCTGTATTTTCTAAAATTCTTGAAAGCATAAGATGAAACTCTTCATTTACAAGTGAATACATAAAGGAAGAGAGAAAACATGCCCAATTGCATCTACCAATACACACGTTT
>558_LGP02_489300_489359
GTTCTTGCCTGGAGAATCCCAGGGACGGCGGGGCCTGGTGGGCTGCCGTCTATGGGGTC
>559_LGP02_575657_576070
GTTTCATCAATGTGGAGATTGTTTTTTCTCTTCACTGACCAAGTGCTATTCCTGAGGATCATCTCTGCTCCTATGGCTTCCTTGACTCTTCATGCCTTGACAGCTCACAACCAAGCTCTATCACCCTTCTCAGTCCCCAGTGCATTTACACAACTACCCACAGAACCCTGGCCTCAAACCCAGCACAAACTCCCCATCTTCACCTGTGCCACCCCTGCGAATAGCACCACTACCCACCAGAGGCCAAGGCAGAAGCCAGGAGCTCACCCCAGGTCCCTCCCTCTTCCCTTTACCTACCATATCCCACAGTCCCCAGGTCCAATTGTTTACCTATGAACTAGCTTTGGGCACCATCCACCGTTCCCTGTCCTCCAGCCACTGCCCTGGTCCAGACCATCTCATTGCCACAGCTG
>560_LGP02_246765_246844
CTACTGCCTTTGCAATGGTATGTCATTGTGGTCATTGTTGAGTCGCTATGTCACGTCTGACTCTTTGCTACCCCATGAG
>560_LGP02_249548_249636
ACAGAAGGAAATGATCAGGACTTGCTCCCCCACTCCCGCCCCCACCAAGTTCTGCCTGGGAAGCCAGTGCTGCTGAGAAAGGTCATCC
>560_LGP02_639360_639446
TTCATGTGACCCCCCCCCCCCCCCCCCCGCCCCCCCTTCCCCTGGCCTCCCACCCCTCCCCCCCCCCCCAACATTCTGGGCCCCCC
>562_LGP02_24632_24709
CACACATGTTTGGCAAAACTAATACAATATTGTAAAGTTTAAAAATAAAATTAAAAAAAAAAAAAAAAAAAACTACC
>564_LGP02_50362_50434
TATATGTATATGTATGTATATATATATGTATATACATATATATATGTATATACGTATATACATATATATATG
>565_LGP02_77833_77898
AGTGTCCAGCTTAGCATCCGCAGGCTTTTTGTGGTTTTCTTGGGTTTGGAGTTCACTTGTGTGAC
>565_LGP02_133282_133344
AGCCCCCACACCAAGCCCCGCCCCGCCCCGCCCAGCCCCCACACCAAAGCCCCGCCCCACCA
>565_LGP02_486857_486915
ACAATGCCACTGACCGCCACACCCAGGCAGGAGCTGCCAACGGCCACCCAGCTCTCCA
>565_LGP02_506214_506278
TGTGCTGCGGAAGCCAAGCCCTTGTACCAAGCCTGCTTCTGCCCCCCGGCTCTCTCTCCGGTGC
>565_LGP02_551210_551266
CCCCAGACGGAGGTCAGCGTCTCCACTCGCCTCCCCCAGGGCTGGGCACGGGGCAC
>565_LGP02_610705_610773
CCGTGTCCCTCCTCCTCACCTAGAAGCCTGGACCCCGCGTCCCTCCTCCTCACCTAGGAGCTTGGACC
>565_LGP02_795989_796048
ATGGCGGCACGTTCGGGCCCGCGGCAGGCAGGCCGCTGCGGGAGCAACGAGCAGGCAGC
>565_LGP02_809454_809599
CACCCCCCCCCCCCAAAAAAAAAAAAAAAAAGGGGGGGCCGCGCGCCCCCGCCGCCCCCCCGGGCCCCCGCCCCCCCCCCGGCGGCGCCCCGGCCCCTTGTGGGGGGCCGGGCGGGCCCCCGCCCGCCCCCCCCCCCCCCCCCCC
>565_LGP02_898299_898350
TCGCCCCCGCTCCTCCACAGCCCGGATCACTTGGGGAGCGCAGAGGTGGCC
>565_LGP02_941619_941715
GTGTGTGTACACAAACACCCCCATGTACGTGTGTGTGTACGTGTGTGTGTGTACGTGTGTACATGTGTGTGTGTACATGTGTGTACGTGTGTGTAC
>565_LGP02_965615_965712
CAGAGGGGCTCGGGGGCGGGGAGAACGGGGCCCCGGAGACCCGCGCCTGCGCCCCGCGCGGACGGCGGAGGCTTCCGGGGAAGCGGCGTCTAGAGGA
>565_LGP02_1171624_1171701
TCTCAACTAACGTAGAGTTCAGCACTGTGGATAACCTTTGAGTTAGGAGGAGCAGGTAGGAGAGGAGCATTAACTGG
>565_LGP02_1444771_1444828
GCGGGCAGCCCCGGTTCCCTCCTCCGACTGGGGCCACGGCCAGCCGGCGCTGGGGGG
>566_LGP02_420222_420337
AAAGGCTAGTCTGTGGCATACTTCTGCTGGACAAAGTTACTTCCGGAATTATTCCCCTGAAAATTATTTTGTTTCTTATCAACTTAAAGGAAAAAAAAAACAAAAACAAAACACT
>566_LGP02_897087_897458
GTCACTCAGTTGTATCTGACTCTTGTGACCCTGTGGACCGTAGCCTGCCAGGCTCCTCTGTCCATGGGATCTTCCAGACAAGAATATTATTCATACCTTAAACAGAAATTACAGTCCTGAGCAGCACGTCAAGATCTTCCTCTCTCTCAAGACTCTTCTTTCCTAACTGAAACAAGTTGCCAGGCATAACTGACCAGTTTTTGGGTAGTTTACATTGATCAGGTTAGGCAGATACGTCTAAAATGTCTACTTCATGATATGCTGTATAGTCACAGCTATTATATACTTCTTACTGTGGTATGAGATGAAACGTATAGTGAAACTCAAAAGTTTACAAGCTTTTATTTACATCATCTTAGTCATGTGCAGTT
>567_LGP02_190711_190767
TACACTGCTTTCTCTTAAAATGTGGTATTATAAAATATGTGTTTCTAGAACAACTG
>567_LGP02_293414_293483
CGTACTTTTATTAAGTACTTTTATTATTGTAAAATTGTAAAATTATTGTAAAATCACTAGAAATACACT
>567_LGP02_786517_786584
TGGATGTTCAGAATATTGTACAGAAGGCAGGGATCAAGACTAACCCCAAGAAAAAGAAATGCTAAAA
>567_LGP02_899267_899327
TCTTGTACATTACGAAATCCATTGTACATTACATTACATCTTGTACATTACATCTAATCC
>568_LGP02_358367_358428
CTGCAGCTCAGTCCTGGAGGAATTTACAAGAAGACGCCGAGTGCACCCAGAAGCCTGTGGG
>571_LGP02_847530_847584
TTATTTTACTTGCATACGTTTGAGAGTACGTGTGCGTGTGTGTATGGGATGCAG
>571_LGP02_1088930_1089145
GTAAGTGACAAGGACCTACTCTGTAGCACAGTAGTAGTATAAGATAGTCAATATGATGGAAAACAATCTGGAAAAGAATATATATATATATATATATATATATATATATATATATATATATATAACTGAATAATTTTGCTATATATTTGAAACTAACACTTATAAATTAACTATACTTCAAATTAAAAAAAACAAAATGTGAATAAAAGTGTTCT
>572_LGP02_213163_213220
TTTTTTTTTTTTTTTGTTAGTTGCTTGGCAGTTCAGGTTTAATGGTGTGTTTTCTTT
>574_LGP02_109533_109599
GATAAGCACATGACCCAGGCTAGCCAATCAGCATCACCCAGTCTCTGAGACCCTGACTAGCTAGGG
>574_LGP02_460065_460144
CTCCCCCTCCCCACCAAAGGCTGAGACCTCCCCCAGAACAGGGGGAGCGCTGGGCTCTGTGTGCTGGGCTCCCACGGCA
>574_LGP02_529592_529658
CCCTGCCCTGGCTCCCCTGACCCCCTGCCCCAGCCCCTGCCTGGTGCCCCAACCCCCTGCCCCTAG
>575_LGP02_748458_748605
ATGCTGCAGTCCATGGGGTCACAAAGAGTTGGACACGACTGAACACCTGAACTGAACTTTCTTCATCTATTCTAATATCTTTCATTCTTGTTGTTGTTCAGTCATTAAGTCATGTCTGACTGTTTGCTACCCAGTGTACTGCAGCAC
>575_LGP02_892798_892850
GGAGTGGTGGCACACAGGCTGGCAGGGCTCTCGGCGTGAGGGCTGCAGGAGT
>577_LGP02_2125_2226
ACGAAAATGCTGAAGCATGTAATGGTTATGAGTGACTTTACGGTCAGATCAACCCAAGTTCTAGAGCATATTAAAAGGCGGAGACATCACTTTGCTGACAT
>577_LGP02_92191_92279
GTGTGTGTGTCTACGGGTGTGAACAAGCATGGGCAGCAGTGTGTGTGTGTGTGTGTCTACGGGTGTGAACAAGCATGGGCAGCAGTGT
>577_LGP02_693281_693355
GCACAAGGTCCCAGTGGCTTTGTCCCAACACTTCCCAGCCTCACTGCTGTGGTATCTTTTCCTCCTGGGATTCT
>577_LGP02_782644_782708
GTGGGTGGTAGCAGTTTAAGGGTGTGTGTGTGTATGTGTGGCAGCAGTTTAAGGGTGTGTGTGT
>578_LGP02_9498_9566
GGCCTCGGTGAGTGCGGGGAAAGATCACGGCAGGCGCCACCGGGGGGGAGAGCCAGGGGCTCGGCCTT
>578_LGP02_66637_66721
CACACACACACACACACACACAGGAAAATGCCCTCAACTCTACCTCATGGAATGATTGCTCTTTTCAATCAGCACACGCGCGCG
>578_LGP02_221776_222081
GCGTCCACACCCCACATCTTCCCAGAGTCACAGGACCCTGCCTTTATTCCAGGCACAGAGCACCCAGCCCAAATAGCACTTCCCAGCCTCCCTGTGTGGCCTTCTAATTAAGCTCTGGTCAATGAAATGTAAATTCAGGGTCTGGGAGTGACTTGGGGTGGGTGTTTAAGAGTGGTGGGGTAGAGGGTGCTTTAAAGGAAGTTGCCTTAGCCAGGAGGGATATCAGCCCCTTCCAGCGGTCTGCCAGCCTGAGATGTCAATGTGATGACCACACCTCCACCTCTCATTTTGTTCCATGAGGCAGT
>578_LGP02_367889_367990
TCACCACCATGCCATGCCCCCCTCCAGGGTATTTTCCTGACCCAGGGATTGAACCCGTGTCTCCTACATTCCCTGCATTGGCAGGCAGGTTCTTTACTGGG
>578_LGP02_402884_403763
TCTGATCTGAGGAACTTCACGTTTTGCTGGTCCAGCTTCATGATGCTGGGCTTTTTGCTTATGCCATTCCCCATGCCAGAATCCCCTTACTGATCCTAGACAGTTGTGGCCATCAGAATCATATGAATTGGTTCAGGCTTGGGCACGTGATTCCTTCTGGGCCCAAGAGCATCAGCTTTGGGGATTCTGTGGGAACCTATAGGAAAAGGACACCCACACCGCTGGGTTCGTTAGCTGGAGAATATACAGCTGGTACTGCCAGGGACCATCTTTGTCCCCCAAGGGGCTCAGCCCAAAAATGAAACCAACCCAGAGGGAAGCAGATTGGAAAGGCATTAGGGGACATCCTGATGACATGATTACAGCACCTGAATCCATCTATGCCTGAAAGTTACCTCTGAACTTCTCAGTCATTTGAGTCAAGAAATTCCCTTTGTTCAAAGAAAACAAACAAACAAGCAAACCCTGAAAATAAAAAAACAATTCGAGCAGGACTTTCAGGCATTCACATTGAAAGTCATTCACTGCAAATAGAAAGCCAGTGCTCCCAATCAGGCAGGTTTAACTTCTCCTTTATCACTCTCCATATGCTGCTCGCACAGCACTTACCCACTTGGGTAGCATTGGCTGTTTCTTTCTCTGCCTGCCCAACAGAACCATCCCCTTTGAAGGAGTGGACATTGCTGCTGCCTCAGCTGCCACTGGACCTCAGGGGCAGCTCATTATGCTCTCGAGTTGAATTCCTTGGCACAACTTCATCTTTCATCCCATAAAGCCCCTCTCTTGTTTTATTCATTCTCTTGTATCTATCGCTCTCTCATTCCCTTCCTCTGCACAGGCAGCATGCTAATGCACCTTTTCCCCCCCTACTGTAACAGG
>578_LGP02_665288_665354
AGTTGCAGTGGTGGGCTTCCCATTGCAGCCTGCTGCTGGATGTGGGCTTTCTCTGGTTGTGGCGAG
>578_LGP02_922178_922234
TTAAAGTGCTAGTATTAGTACACAGTCAAAATAAAAGGGGTGTGGACACTTCCGAG
>579_LGP02_62197_62261
ATATGTGTGTATGTGTGTATATGTGTGTATATGTATGTGTTGTATGTGTGTGTGTATGTGTGTG
>579_LGP02_169789_169852
TCTTCGCGACCCCATGGACCACAGCACACCAGACCTCCCTGTCCATTACCAACTCCCAGAGTT
>581_LGP02_191320_191373
CTTTCTTATCTCTCCTTGCTATTCTTTGGAACTCTGCATTCAGATGCTTATAT
>582_LGP02_119683_119743
TTAAAATTTTATTTTATTTTTAAACTTTACATATTGTATTAGTTTTGCCAAATATAATTT
>584_LGP02_187070_187132
AGAAGGGTGAAGGTCATGGGGCATGGAGGTCTCCCATAGGGCATGGAACAGCCCCGCAGCAG
>585_LGP02_248156_248355
AATAGGCTCCAGTCCATGGGGTCACAAAGGGTCAGACACGACTGAATGACTTCACGTTCACTTTCGTGTGTTTGTGTGTGTATATATATATATATATATATAGGCATATAATCTAATTGTGTTAGATTTATAGCACAAGTTCTTAGAGTTATAACGGATGACTTTTAAGTTTTTGAGAGAGTGGCCTTTAAGGGCATTT
>585_LGP02_841097_841166
CTGGCCGTTGGATTCTCCACTACTGAGCCACCAGGGAAGCCCTTAATAAAATCTAGAAATCATCAAGAC
>585_LGP02_1007984_1008041
ACCCAGGGACTGAACCTGCGTCTCCTGCTTGACAGGCGGGTTACTTACCACTGGGCC
>585_LGP02_1404720_1404782
CCTATGAAAAGTAAGAACCTATGAAAACCTATGAAAAGAAGAACCTATGAAAACCTATGAAC
>585_LGP02_1590183_1590242
CCTTCCTGAGTAGTATAGAAGAAAGAATGAGGAGAGGGAAGAAGAAAGAAAGACTGCTG
>586_LGP02_943116_943202
AAGGGTATATGTCAATTATATCAATTTTAAAAACGGCAAAGAGACAATTCACAGGAGAGGAATCCCAAATGGCCAGTAAACTATGA
>587_LGP02_894667_894746
ACCCAGCTATCTAACCAAACAGCCACCCAGCCACTCAACACCCAGCCACCCAGCTGTCTAACCAAACAGCCACCCAGCC
>588_LGP02_686722_686778
AGATGATATTCTTAAACTTTGTAATGTAGGTCATCACACCTTGTTTCCAAGATTTA
>588_LGP02_1000810_1000876
TGCATTCTAGGATATTTAGCAGCATCCCTGGTCTCTACCCACTAGATACTAGTCACACCATCTCCC
>589_LGP02_718732_718799
ATATATATATATATATGTGTGTGTGTATATATATATGTGTATATATATATGTGTGTATATATATATA
>590_LGP02_1315226_1315353
TCACTGGAACTGCCTGTCATTGGAAGCCTGTCACTGGAACTGATATATATATATATAAATTTTATATATTTTAAATATATATATATATATAAATTTTAAATATCTTCGAAGCCAGTCTTTGGAACTG
>590_LGP02_1395259_1395313
TGTTCTTCCAACAGAGCGCATGGGTTTGATCCCTGATGGCCCAGTGGTTAAGAC
>591_LGP02_114768_114838
ACAGCCAAAAGTGTCTCCTCAGCCTCTACCCCCTAGGCTGCAGCAGTGCCCTTTCTCATCCCTAGCTGTG
>592_LGP02_904611_904698
CTCATTATACAAAACTTCTAGTTACATAAGGTCTGATGGACCTTATGGTCCACATATTAGAGCTGTTTATATTATGGCCTGAACTTG
>592_LGP02_1282125_1282199
TCAGAAACATCCCTTGCAGAAGGGATAGGCTATATACTCCCATTTTCTTGGGCTTCCCCGGTTGGATCCCTGGG
>592_LGP02_1571509_1571641
CAATCATTCAGTAACTTAGGTTTTTCGTTTTTACAAAATCATCGTTACCCTGACAGGTGTCTTGCCAAAGGGCAACTCCAGGCTTTAACTACATGTTTACATATATCACAGTTACTGAGTAATACATTTTTT
>592_LGP02_1613595_1613666
GAGCCATCAAGTCTGGTAAACTCTATCTCCTAAATCTGTCTTGAATCCACCGATCTTGACATCATCGCTCA
>593_LGP02_400821_400890
ATTTTGTATTATTATGAATTAATCTGCAGTAAACCTTGTATGCAAGTCTTTCTGTAGGCATGTGTTTTC
>593_LGP02_495004_495189
TACATTAAAACATCATAGAGATGGAAAGATAGCAGAGTGGTTTGGCAGAGAAAGGACTGGACTAGGATATAGTTCAAGGGCTTGTTTTGCCCCTAAAATCAGTGAACTAAGCATGAGTCACTCAGTTGTGTCTGACTCTGCAATTCCATTGACTGTAGCCCACCAGGATCCACTGTCCATGGGAT
>593_LGP02_912332_912419
CTCGGGCGTGGGGTTGCCCTTCCCTGCGGCTACCCTTGGCCTCGGTGTGGGGGCGGAGAGTAGGTCCTCCCGCCCACCGCCCCTGGC
>594_LGP02_757056_757138
ATAAATTTAGTTGATAAAACTAAATTAAATTATATATATATATATATATTATATATATATATATATATATTATATATATATA
>594_LGP02_913993_914044
GATGAGGCCTCTGGTTAAGTGTGGTGCTCCCTGCACTTCTCTGACATTTGG
>594_LGP02_952191_952246
CCACTGCTGAATTTTCCAACTTTGCTAATATATTGAGTGCAGCAATTTAACAGCA
>595_LGP02_99150_99228
GGGAGCTCGGGCGCGGCCTCTGAGGGGCTCTGTGGCCTCAGTCTCGGGCCAGCGGAAGACTCGCCCTTGTGCTTCCCG
>595_LGP02_113283_113344
GTCATGATTTCAACATCGGGCTCTATGGGAGTCAAGCCATGACTACAGCCTAAGGAAAACT
>595_LGP02_509799_509868
TTATTTATTTTATTTGTTTATATTATGTGTATATTTATGTATATTATTTGTTTATTATTTTATTTATTT
>595_LGP02_566829_566883
AAACTTAATTTTGCCACGTGCAGGCAACTGTTTGCATAGCATTTACATGGTCTT
>595_LGP02_1361554_1361621
CAGGTCTCGGGAGGATGATGCTGAAGCCCAGACCCAAGCGAGGGGTCGGCTCTGCAGGTGGAGGTAC
>596_LGP02_307167_307238
TCCGGCGCCTCTCCTTGAGTTCTGGTTTTATCCTAGGGCGGTTTAATTGGCATTTCTGCTTCCTACTGTGC
>596_LGP02_347769_347857
CTGTCTTCCACGGTCTCCCAGTTCAGTTCAGTCACTCAGTCGTGTCTGACTCTTTGTGACCCCATGGACTGCAGCACAACAGGCTTCT
>596_LGP02_613739_613841
GCTTGGGCTCACGGCGTGTGGTGAAGCATTCACCTGTCAGGGGTTCTCAGCATCAGACTTCCGCGCCTGTCCTGGGGCTGGTTCATGTCAACTGTACCTGCG
>596_LGP02_1153296_1153369
TACTCCTCTGGAGGGGCTCGACAGGGACTCCCCACCACAGGAGTGCTTAGGTAAGGAAGAGAGTCTGCAGCCA
>596_LGP02_1209782_1209857
CCCTGACCAGGGAGTGTGTTGATATTTATTTATTTGGCTGTACTGGGTCTTACTTATGGCATGTGGGATCTAGTC
>599_LGP02_2851_2903
TAAGAACAGGAAACTAATAAGCCTCCACCAACCAGAAGAGTTTGTAAAAGGT
>601_LGP02_1333678_1333739
GCAAGGGGCCTGGGAGGAAGCCTTGCAGAGACAGCATCTCAGAACACAGAGCGTGGATCAG
>601_LGP02_2043475_2043533
TTACTTTTTTTTTTTCTAATTTTATTTTATTTTTAAACTTTACATAATTGTAATAGGT
>602_LGP02_215095_215532
TAGTTGACTTGAACTACCATCTATTTGCCAGTCTGCCAGTGGGACCTCAGGCAATGCTGAGTTTCCAATACCTACATGGTACCAGAGCTTCTTTTGGGGATCTGCCCTTATCCTCCTCCAGGACACTGGGTCATGTCTAGTCCTAAGCCACAGCACAGCTAAAATAAGACAATCAGTGCAGAATAGTTGCAAAATGGACACATAATCACAGGAGATCCTTGTCGTTTCATAGAAGTGTGATTACATCTCCCTCTTGCATCCCACCTCATCATGGCTCCATCTTGGCCGCCATCGGTTTTAGCTGCTTACCGCCGTACTCAAGGACTCTCATGTCCCGACACCTGGCTCCCTTCCAGCTTCATTCTCTTGCCACGTACACTTCCAAAACAGATGTCCTCACAATGCATTCATGGCTTAGCACACCCTAAAAGGCCAGG
>602_LGP02_540004_540063
GCTTTGCCTGAATCTTCCAGCGTCTCTCTTTCTCCCATCTCTTTGATCCTGCCCCTTCT
>602_LGP02_595239_595292
CTGCGGACCACACCTTGCACATCACTGGCAGGTGGAGTTGCCCGGTCGTGCCC
>603_LGP02_656141_656245
TATTAATTAATATTTATTATTTATTAATTTATATATTATATAATTTATTAATATATATAATTTATTAATTATTATAAATAATTAATTATTATTAATTAATAATT
>603_LGP02_766365_766543
ATTTATATAAATATAAATATAAAATTTATATTTAATATAAATATTTTATATTTATATTTATATATTTATATTTATATTATTATTTATATATTATATATATTTATATAAAATATAAATATATTTAATATAAATATAAATAAAATTTATATTTAATAAAAAAATTTTATGCATTGGTAAG
>603_LGP02_847996_848084
GCTGCTAAGTTGCTTCAGTCGTGTCCGACTCTGTGCGACCCCAGAACACTGGAGTGGGTTGCCATTTCCTTCAATATATACATCTGCT
>604_LGP02_1320266_1320336
GGGGCGTGGGGGGGGGGGGGTGGGCCGGAACCGTGGGGGGGGGGGTTGGGTGTGTGGGGGGGGGGGGGGG
>605_LGP02_173234_173289
CCTTCTGTCACCCCACCCGCCCCTTGGGGCGGGGGGGGGGGAGGCGGTTAAACCA
>607_LGP02_43981_44055
TTTTTTTTTTTTTTTTAGTTCCTTCTTCTTTGTTCATTTATTTTACATTCTCAAAGGGTTGTCAATAATATTCT
>607_LGP02_827044_827136
TTTTATTTATTTATTTTTTTTTTGCATAAACATTTTATTTATTTATTTTTTAACAGTGACTTCTCTAATTTTATTTTATTTTTAAACTGAAT
>609_LGP02_10848_10968
AGAAAAATAAACTATTCAGATCCTGCAACTGATATAGAAGTTCTCTGGCTTGATGTGATACCAAAACTCGGTCTTCCCCCAGACCGTCTGCTGTTTACAAGCAGGGAGCTGTTTCTTGTT
>609_LGP02_418293_418349
CATATCCATACATGACCAATTCTTCGGTGCTCAGCTTTCTTCACAGTCCAACTCTC
>609_LGP02_603094_603707
AAAATGGATGGGAAGGTTCTAGCTGCTGTTTTAAGTGGTAAAAACGAAAACAATGGTGGAAAAATTTTAACATAACTCTTAATTCCACTTATCATTTTTCATTATTTACTGAAAATGTCCTTTAAAGGTAAACATAGAAGAATTTCTAAATTATTAATACATCCTAGAATGCTACTTTCCCATTTCCTACTCATTACAAATCAAAACATGTTGCTTGTCATCAGGATGAGACTCATAAAATTTTGAAAACTGGGGAGAAGACCATATGCTATGATCACAAAAGCACAGGTATTTGTACGTCCTCTCCCTTACTGGATCATGAGCACCTTAAGAGCAGGGTTCATGTCAAACTTATTCACTCCCCACTCTGCCCCGGCTCTTGGCACAGAGAAATGTACTTAAAAGATCATTAATAAGTATTTGCACAATGATAGCAAACAAAAATCTTTTGGTACCAATAGTTTTATAGTGGCTTTATTTTTAGTTTCTAATGCTCAATGAAAAGCTTGGGATTGCTCCAAGAAGTAAACTGAGATTTTTTTCCCCTTTTATCAGATATGAGAGGGAGATACACCAAAAATATAAATATAGATTATTGAACCATGTGAATTAA
>609_LGP02_803844_804332
TTGAACTAACTAGGGAGAAAGCCAGCCTTTTTCTTCAGGAGCTTTTATTTGGATGGGGAGGGAGGGAGATATCAAACAGCATACATGGGTCTGGAGTTCCAGGGAGCAGACTGCTGGGTAGAGTTGGAGTGCTCCCAGGCATGCCTCTCTGGACCACAGACTGGGCAGGGGGAAGATGTAAGCCTTTGATAAGCTGTCCCTTTTCCCTCTCCTGTTAATATGTTATTGTGTGAATTAGGTTTTTCATTATGGAACTTTGGATGTGGTGGAGCTATTCAGTTGGTTCTGCTTTACTCTAAAGTGAACACTCCTATGCTGGGTTGGCATCAATGCTTCCAGGGCTTTATTAATCATGACCAGGACAAATAGATTCTTTCTAAGAGAAAAGTTGTACTTATATATGCCTGTTTTACCCGAGATTTACACCAGAGGGCAGTATGGTTGCTCTGTTCTGGAGAAGCCTTTTTTTTTTTTTCCAGGAAGTTCAG
>610_LGP02_317446_317524
TATGTCATCTCGCTCATTGATTGTGACTCCTTCTGCCTGTATGTCATCTCGCTCACAGATTGTGACTCCTTCTGCCTG
>610_LGP02_325768_325887
TTTTTGTTTTGTTTTGTTTTAAGGATTTTCTCTCCAGGCAGGCACCAAGCTGGGAGCTGACATCACTCCCAGTCCCAGGTACCTCCCCTCCCTCGTGCCCTCCCTATATAAGAAGCATT
>610_LGP02_330111_330255
CACACGCCCGCACACGCACACGCACACACGCCCGCACACGCACACGCACACACACGCCCGCACACGCACACGCACACACACACATGCACACGCACACACACGCCCGCACACGCACACGCCCGCACACGCACACGCACACACACG
>610_LGP02_380193_380250
GAAGGCAGATTCTTAACCACCGGAGCACATCTTAATATCAAACTCCCTAACTATCTG
>610_LGP02_542690_542756
TCCCTGGGTCAGGAAGGTCCCCTGGAGGAGGGAGAACCCGCCTGCCAGTGCAGGAGGTGAAGAGAC
>610_LGP02_542756_542842
ACGGGTTTGACCCCTGGGTCGGGAAGGTCCCCTGGAGGAGGGAGAACCCGCCTGCCAGTGCAGGAGGTGAGAGACACGGGTTTGAT
>610_LGP02_819612_819704
GACATAGACACACACACACAGACGCACACAGACATAGATACACACACAGACATAAATACACACAGACACACACAGACATAGATACACACACA
>612_LGP02_283397_283571
TTTTATTTTTTTTTTGAAAGTTGAATATGTATATTTTAATGTAATCATCAAAACAAAAAAAAAAAACACCAAAACTGTGTAAAATGATAGAATTTCAAAACACAAATGATAAATTAAAATACAATAATAAAAAGTTCAAAGTATCTCAAAAATTCAGTAAAGGGTCCATTTTAA
>612_LGP02_995334_995478
GCCCTGGAATGCACCATGTTGTCTGGTGAGGGGGAATTAAGGTTGCATGCCCTGGAATGCACCATGTTGCCTGGTGAGGGGCAATTAAGGTTGCATGCCCTGGAATGCACCATGTTGTCTGGTGAGGGGGAATTAAGGTTGCAT
>616_LGP02_277388_277513
TTTTCCAGTCATGCCCCCCACTGCCACTACCTTTCCCCCACCAGAGTATCCAAACCCCGGGCAGTATCCCAACACCATGGCATTGTCATCATGCCCCTATGCCTCTGTCTACCCCCAAATGCCAC
>617_LGP02_260662_260714
AGGGGCCGCCCGATCCCGCAGGGGCAGGGCCGTGGCCGGTGAGGCGGCTCCA
>618_LGP02_178884_179148
TGTAAATATGTATGTATATGTATGTGTATGTATGTATGTAAATATGTATGTATATGTGTGTATGTAAATATGTATGTGTATGTATGTATGTAAATATGTATGTATATATGTGTATGTAAATATGTATGTGTATGTATGTATGTAAATATGTATGTATGTGTATGTAAATATGTATGTATATGTATGTGTATGTATGTAAATATGTGTGTATATGTATGTATGTAAATATGTATGTATATGTATGTGTGTATGTATGTAAATATG
>618_LGP02_602896_602952
TGGTCTCCCATTTGAGATGCTTCCAGGGATGTCTTTAGCAGGAGACTCGGGGACTA
>620_LGP02_83927_83990
TGTCATTTGATACTGAAACACTTTCTTAAATACATGTGGTTGTGTTATCCATAATTGTAATAC
>620_LGP02_531972_532044
ACCCCGTGTCCGAGGTCAGGGGTGGTGGCTGAGAGTGCCAGGCTGCGACAGCGCAGGAGGCCAAGAGGAGCT
>622_LGP02_203132_203328
TTCATGGAGGATAACTGGCAAAACGTTGAAAAAATCAATTTTTTCCCTAGCTTTTTTTTACCTTTCTCAGTGTCTAATATCTCATCCCGCAACTCTTTCAAAATGTTTCATTTTCATGAATTCTCTAAATATAATAACACTAAATTTGTTGCAAACAATGCAAAACTAGCTCCATGCTCTATATTAAGTACATATA
>622_LGP02_1194797_1194913
GAAGAAGTGACAGAATACACAGAACTATACCAAGGGAACATTTCATGCAAAGATGGGCACAATAATGGACATTACAGAATGCTTTGTATGGACCTTACAGAAGCAGAAGATATTAG
>622_LGP02_1323607_1323692
GGAATAAAGACAAATTGTTTTCTCAGATTATGAAAATGTAATATGGGGAAATTGTGAAATGTAAGGAAAGAAAAATTCTTTTTCT
>622_LGP02_1357144_1357202
AAAAATAAGGTACCCAAAAAAAAAAAAATAAATAAAAAAAAAAAAATAAAAAAAAAAA
>622_LGP02_1392083_1392248
AGATATGTGTGTTTGTGTATTCTCTTATAATGAAAGAATAATTTTTAGCCAAAGTCAAATCCATATTTTCACCTGACTCTCATTTAGTCTTCAAATTAAAACATAAAGAATAGAATGTAGCAAAAATATTGCAGTGCCTTGAGTTTAATAAGGGATTTTCAGTTC
>622_LGP02_1860461_1860544
TTGCTACAATATTAGCAAAGATTGATGGAGAAGAGCTTGAATTCTCCCTTCACCTACCAGTCTACTACAATTGTCTTTGCTAC
>622_LGP02_1939287_1939355
GGGATATTTGGCAAAACTAATACAATTTTGTAAAGTTTAAAAATAAAATAAAATTTAAAAAAAAATTA
>622_LGP02_2224420_2225311
ATATTGAGTAAAAAGTGGTTGATGGCTTAAGAACTAACTCAATATATGCTGAACACCTCAAGGATCTACCGTGATGTTTCATGGGACCAGATTTGGTCTTTTAGACAGGAGAAGCAGAAATATAAAGTAGGGCGCACTACATTATCATTGATCAATGGATCTTTTAGATTAAGGAGAACATAATGATGGGAAGTAAAAAACTGCCACTGCTTCTTGCAAGAAATGTGAGATGGACTTCTAAGGCGTTTGAGGTGGGGGAGAATTTGCTGTATCTTTTATCTTACAGAATTAAGATAATCTATGTGGAGCATTATTAGAGCACTACCCTAGTTTTACAGGTGAGGATTCTGGGATTCAGGAAAGTGAACGCAGGGTTCTCAGGCACAGAGCTACTAAGTTTTAGTATTAGTACTAGACATATCATTCTGACTCCTATTTCATAGGCCTTAAATCTACTTAAATATTATCTTGGCAGGATATAATAAGTCATCAAATTTTAGCTTCTCAACGTTGAAAAAGTCTCAGCACAACAATTTAGAATTCTTATTTTCAGATCTATGTTAACATTGATTCAGAAGGGTGGTCTAACTATTGTCATTTTATATTAGCTACATTGTGTACTTTTACAAGGATTCATTTAATTCATTGCTCAATCTTTTTATTCGCCTTCAACTATTAATCATAGTTGGATATTAAGAAAGTCTGACTTTGAGTATTTTCAATTCAAAATATTTTGAACTTAACCTCAGTTTAATCCTGCACCTGTTATATAACTAAGTAGTCTATGTTAGCAGTCTGAATATTCTGCTTGATGGTGGAGAATGAAATAGTGAAAAAACAAAATATGGCGCCTGCTGACTCTGAACTGAAGTTTAGTATGGAGATAGATAT
>623_LGP02_119115_119234
TGGAAGAAAATTAACCATCTCTGTCATTGCTATATCACACACACTTGGAAGAAGTCTAGAAAGTCATGTATCTAGCTAAAACAATCTTATTATAATGGGAGAAACGCAGAAGTAGATAT
>625_LGP02_305047_305131
AATCTTAAATACAAGATAAAAATATATATTCTGACTTCTGTGGTGAGGGATGTGGTGAGGGAATAGATCTTAAATACAAGATAA
>625_LGP02_610642_610732
TGTGTTTTAATGTTAGTAGTAAATGAAGCCTGTACAGGTGGTGTTGATTTTCTTGAAGACAATTATTTTTAAAATATCATCTGTCACCAG
>626_LGP02_226961_227128
TAAGAGATTATGAGCAGATGCCCTCCTTTCCTCCCTCCAGGACCTGAAACTCATCCTGCCCAAGATGAAACTTGGCATCCTCCCCTCCCTCACCCAAGCTGGCCCCTCATCTCGTGTCCCCATCTCAGCTGATGACTCCACATCCACCCAGCTGTGAAAGGGAAAGA
>627_LGP02_510981_511046
TTGGTGTCTGAGGGTGAGAAAGATGTCGTAGCGTGGTGTCTGAGGGTGAGAAAGATGTCGTAGCA
>627_LGP02_775157_775217
TGACCATTTCAACCATTTTTAACGTACAGCTCAGTGGCGTTAAGTACATTCACTTTGCCA
>628_LGP02_3524542_3524595
AGAATTTGTGCTAATCCTATTAGAAAGACCCTTAATTATTGCCTCTAAATAAT
>629_LGP02_101570_101700
AGGAGAGCAGGCCCAAGAGAGGGGAGGCCAGGGAGAGCAGGTGCAGGAGAGGGGAGGCCAGGGACAGAGGAGACCCGGGAGAGGAGAGGCCCAGCAGAGCAGGACCAGGAGAGGGGAGGCCCAGGAGAGC
>629_LGP02_122217_122273
GACCACCGGGGACAACGCTACGTTTTTTAAAGGTTTATTTTAACATAACTCAGCAT
>629_LGP02_374887_374957
GAGGGGGCCCAGAATCAATCCCTAGTCGGGGAGCTAGACGCCGCGTGCCGCACAAAGATCAAACTCTCCA
>629_LGP02_442553_442616
TTTAGAATCACAGCCACTCAAGCCCAGGACCTGTACCCTCTGAAACCCTCAGGACCTCAGGGG
>629_LGP02_853555_853615
CCCGTCTCCCGCTCCTCCTGCTCACCCTGGTTTCCAGTGGGTCTTGGGACTCACACGCCA
>629_LGP02_1033354_1033411
TGTGGTTACCGTGTGTCTCTCTGCTCCTCTCACTAGCGCGTGTTAGCAGAAGGTGGC
>629_LGP02_1089264_1089319
ACGGGCCAGCTGAAGGACCCTCAGACCTCAGAGCCTGCGCTTGCCACTCGCACAC
>629_LGP02_1251773_1251853
GACAGTGACAGGACCCGCGTCTGAGGGGAGGAGGGTGGGGACAGTGACAGGACCCGAGTCTGAGGGGAGGAGGGTGGGGA
>631_LGP02_125237_125320
AAGAAAACAAGTTCTTGTTTTTTTTTTTTTTTTCTCTAATTTTATTTTATTTTTAAACTTTACATAATTGTATTAGTTTTGCC
>632_LGP02_310107_310202
GCCTGGATCAGAAAGATCCACTGGGGGTACTCTTTCTGCCCCCTTCTGATGCCTATGTCAGAAGCTTTCTCTATCTCCTTTATAAAAAAAAAAAA
>632_LGP02_664085_664136
TTATTTTTTTTTTTTTTATTTTATTTTATTTTTAAACTTTACATAATTGTA
>633_LGP02_467291_467384
CCACCAGGAACATGTCACATGAGCATCTCAAGGAGTCTCGGAAAACCTTTTCAGAGACAGTAACAGGTAAGGTAGAGAGCTGCAGGAGGCAAC
>633_LGP02_636001_636059
ATCCCAGGGCTGATCTCCTTCAGAATGGACTGGTCTCCTTAGGACTGATCTTAGGTCT
>633_LGP02_2316000_2316064
ACATGATGCCTAAATGTGATGCTAAACTTTAGTAACATATATGGCAGGACAGGAAGTCATGGTA
>634_LGP02_91622_91691
TGGTACATTGACTGTTAAACGACATGGTTTGAACTTATCACATGTTTTTTTTCAATAGTACTACTGCAA
>634_LGP02_215103_215499
GTTGTTGTTATTATTTATGTGACTGTGAGACATTGATATTATCAAGAGAAAATCCAGGTTACTGATGTAGTTGCTTTCTCTAAGAATAGGTTAGGAAGATTTTTGTCTTGTTTATTTTTAGTATAGTCTTGACTGAAGATGAAGAAAGATGTCTTAGATTTTAAGCTCAACCATATAATGAATGAAAATGTGTTTGGATTCAGGAACAATATTCTACTTTTCTTTTAATTTTGACTGAAGTATGAGATGCAAAGTGCATACTCACAACCAATGTTTCCCCCTGATTTAGAGAATTCTTTAGAAGCTGGCTAAAAACAGAAAATGTTTTGGTTACCCATTGCTGCATAACAAAAATATCAATCTTAGTATTAATAGTATAAAAAAGCAACCATTTTA
>634_LGP02_1354704_1354760
CACTTGGATAAAAAAGGACCTCTCCTCAGAGAGAGACAAAAATTCTTTTTCCGCAG
>634_LGP02_1367249_1367312
GTCCCAGTTGGGTAAAGTTACGTTTCCTTCTTTTTAAGGCACATACATTGCCAACTCCATTTT
>634_LGP02_1458203_1458285
TTTCTTTTTTTTTTTTTTAATTAATTTTATTTTATTTTTAAACTTTACATAATTGTATTAGTTTTGCCAAATATCAAAATGT
>635_LGP02_790746_790872
TATTGTTAAAATACATTTATCTAAAGTTGAAATTGTTAAAATACATTTATCTAAAGTTGAAATTGTTAAAATATATTTATCTAAAGTTTAAAAAAAAGAAAAAGGTCTTTCCTAAATAGGAAACAA
>636_LGP02_934840_935002
TGAAGTGAAGCCAAGAGTCCAGGATTTTCATAGAGAACAGTTAGTTTTTGATTAAAAAAAGTATATTACGGTCTAATTTTGTAGATGCAACTTTTGTTTTCAGTACAGAATTTGTTAGTATAGTTTCACCATTTTACATATCCATACTTTGTTTGTGGATTG
>636_LGP02_935393_935535
GATTTGAATTCTGCCTTTCTAACCTGTCCCTCCCTTTCCACCTACTGGGAGATTGTGCATTTGGTGTAATATACAGTGTTCATGATTGAACATGAACAAGTGAAAATATGTTTGAGGAAATGTTATTACCTTTAATAAGAAG
>637_LGP02_600571_600632
CGCAACCTAGATGTCCATTGGCAGATGAATAGATAAGAAAGCTGTGGTATATATACACAAT
>637_LGP02_740478_740540
CCACATGAATTTCTGAGCCCAGGAAGAACAATGCCTGCTATCCGGCAGCCCTCAAGCTGCCA
>638_LGP02_883018_883092
ATTTTTTTTTTAAACTTTACATAATTGTATTAGTTTTGCCAAATATCAAAATGAATCTGCCACAGACCTATCTT
>639_LGP02_16302_16371
CTGACGCTGTCAGCAAGGCTGCCAGGAGAGCAAATGTCCCTCCCCAGGAAGCCCCTTCCCATCACTCTC
>639_LGP02_1468832_1468941
CACACACATTCTAAAGACCCAGATATACACACACACACATTCTAAAGACCCAGATATAGACACACACACACACACACTGTAAAAACCCAGATACACACACACACACACA
>640_LGP02_1311951_1312028
TCTTGTATTATTTTATAATCTTGTATTAATTAATTAATTAATTAATTAATTAATTAATTAATCTTGTATAAGATTAT
>640_LGP02_1370939_1370999
CTATTCCCATCCATTTTAGTTCCCTGATTCCTAAAATGCTGATATTCACTTATTTACATT
>640_LGP02_1873369_1873421
TTTTTTTTTTGTATAGAACAATTTTTTTCTCATTATGTAACAAATTTTTTTT
>640_LGP02_2299831_2299882
ATGTCCAATGTTGCATAAAATCCCTTTGGACTTGATTCTCTTTCTTTCTGA
>640_LGP02_2343822_2343896
TTCTAGAAACCTAGAAACCTAGGTTTCTAGAAACCTAGAAACCTAGAAATCAATCTAGAAACCTTTCAGGTGCA
>640_LGP02_2547298_2547350
TCTGCACTTGATCTTAGCCAAAAGGCCGAGAAGCGATTGTGTGTTCCCCATT
>641_LGP02_170411_170471
TTAGCCTAAACTAGTTTGAGTCACAGAGAAGGCAATGGCACCCCACTCCAGCACTCTTGC
>642_LGP02_524992_525053
AAGTATCCAACTTAAATTATGAGAGTAAGGCCCACTCTGTCAGGCCAAGCTTAAAATTGTT
>642_LGP02_906960_907016
CGGAGAAAGCAGTCTCAGGCCGTATCAGCCTGAAGGCGCCCGATCTCGTCTGATCT
>644_LGP02_1118130_1118263
TTTTTTTTTTTTTTTTCCATCTGTGCACCTCCGGCCCGGGCGCTGGCGCTCCTCACGGCGTGCGCCCCGCGCCGCTTCGGGCGCGCCGGCGGCGGCCCCGCGCCCGCACTTCCTCGGCCTGTATTCTGCTTTT
>644_LGP02_1595175_1595227
CCTCTCACCGTCCCTGAGCCTCGTGATGCCCAGCCCTCTCCATCTTGCCTGC
>645_LGP02_377690_377785
CTACACATTTCTTTTTTTTTTTTTTTTAATTTTATTAAATATTTTTTTTTTTTAATTACTGCAACTTCACAGTTAAGTGATTCATTCTTGTACTA
>645_LGP02_858346_858421
ATTTTGATATTTGGCAAAACTAATACAATTATGTAGTTTAAAAATAAAATAAAATTTAAAAAAAAAATCATCTTC
>645_LGP02_924352_924461
TATGCTCTTAGCGTGTGCGCGCACGTGTGTGTGTGTGTGTGTGTGTGTGTAGGTCCATGCTCTTAGTGTGTGTGTGTGTGGTCAGGCTGTGAACCCAGAGACCATGCTC
>647_LGP02_5279_5351
CAGTGTATAAAAGTAGACCATGGAAAATAAAGAATTGGGATCAGTTCCTCGAAAAAAAAAAAAAAACTGTCT
>649_LGP02_2094473_2094536
GAGCGCAGGGTGGGGGAGGGCAGGGGGAGGCAGCCCCAGCTAAGTCCACAGCGCCACCTGCTG
>649_LGP02_2279333_2279420
CGGCGGAGGAGCCCTCGCGGGGCTGCTGGGAGTCTCCCCTGCCCGGCGGAAGAGCCCTCCCGGGGCTGCTGGGAGTCTCCCCTGCCC
>651_LGP02_204236_204316
GGCCACCCTTTCCTCCAGGTGGGAAGGAAAGCGGGGGCTGGAGGCTGACTGGAGCTGGCAGAGATGCTGGAAACCACCTG
>651_LGP02_233785_234018
GGAGCAGCTAAGCCCTGCACCGCAACTTCTGAGCCTGTGCTCTGGAGCCCGGGAGCTGTAACTACTGAAGAGAAGACCCTGCAGTGAGAAACCCATGCAACAGAGAGTAACCAAAAAGACCTTTTAAATAAAATAAAAGGCATAAATAAGTAATACAAATGTTACAAATCAACAGCACAGCCACATTTACTGTGTCAGCCTCTATGTCACTTTTAGAAAATGGTAACCTATGT
>651_LGP02_287914_287970
TTGTTACAATAAAGTGAAAGTGTTAGTCACTCAGTCATGTCCAACTCAAAGAAATT
>651_LGP02_349724_349782
CGACACCCGCGTGCCCTGGAGCCAGTGCTGCACAACGAGAGGCCGCTGCAATGGGAGG
>651_LGP02_386981_387044
CGCCAGGATTTTTTATATAAAACTTTTTATATAAAAAGCCGTCTGATTTTTTATATAAAATCA
>651_LGP02_509711_509769
CACCTGACCTGATTCGGATCACATCTCCCGCCTCTCCCCTGGGTCCAGCTGACTCCTG
>651_LGP02_749408_749538
AAGAATCTGAAAAAGAAAAATATACACATGTGTATATGTGTGTGTGTATATGTGTGTATGTGTGTATATATATATATAGTATATGTGTGTGTGTGTATGTGTGTATGTGTGTATATATATATATAGTATA
>651_LGP02_1071937_1072018
AGTGTGTGTGTGTGAGTGTGTGTGTGTGAGTGTGTGTGTGTGTGAGTGTGTGTGTGTGTGTGTGTGTGTGTGTGTGGCCAA
>652_LGP02_153274_153331
ATATACACACATATATATATCTGGTGTATATATATATATATATATATATATATATAC
>652_LGP02_262144_262205
AAAACAAGAGTTAATCCACTTGGTGCCGAGGAGAAATTGATCCTAACTTCTACTGACCTCA
>653_LGP02_685486_685545
TCCTGCCCCCAACCCCTCTGGTCCATCCAGCCATCTCACCTTCTGTCGTCTCCTTCTCC
>653_LGP02_1414793_1414880
ATGACAGAGAAGGAACGAGTTGGTCCTGGCCTGGGAGAAGCTCTGAATTCTGTTAGAAAACTGTCAACAATGGGAAGCAGGATACAG
>654_LGP02_334849_335006
TTTTATTTATTTATTTTTTCCTCCCACTGAGGCAATGGTGGCCATCTCTGCATGATTGCAGTGTTGCTTTGTGTGCTGTTGACGAGTCCAACTTTAGATTCTTACCCTCACTTATTAACAGATTTCTTGGATAGTCTTTGCAGAGTGCCGCACTCCC
>654_LGP02_1153232_1153319
CTGAACTTTTTTTTTTTTTTTTTTAAGAATCTGCCTGCAATGCAGGAGACCCGGTTTTGATGACCTCCTATTTTCACTTGACTACCC
>654_LGP02_1205550_1205625
TACATATGTATATATATATACACATATATATATATACATATGTATATATATACATATGTATATATATATACACAT
>654_LGP02_1246590_1246690
GTGTTCCACTCTTCAAGACCATATGGTCTTGAATACTGGAGTGGGTTGCCATGCCCTTTTCCAAGAGATCTTCCTGACCCAGGGATTGAACTCTACTCTT
>654_LGP02_1526362_1526466
AGAGAGTATTCTAGAAGGCATGTAGACTAAGAAAAATACTCTAATTATTTGATATAATAGCACAATAGTAAAGCTCAACATTCAGAAAATGAAGATCATGGCAT
>654_LGP02_1561802_1561861
TGTTCTATTTTCACGGGGTTTTCCCTTCCTTGTCCTCGGACCTTCTTTTGACCTTCCTT
>654_LGP02_2211718_2211788
TTTTTTTTTCTTCCAATTTTATTTTATTTTTAAACTTTACATAATTGTATTAGTTTTGCCAAACATTTTT
>654_LGP02_2230806_2230885
AAAAGTGAGTGGGAGGTATAAACTGGAAGTTTAGGACTGAAATACATTCTGCTATATATCAAGTAGATACAGCACAGGG
>654_LGP02_2654942_2655002
AAAGTAAATATTTACTTTACTTTTTAATTTAAAGTAAATATTTACTTTACTCTTTAATTT
>654_LGP02_2854773_2854853
TGTTGTATACAATATTGTATACAATCATATTATATATTACTGTATATAATGTATACATTATACATAATTATACATTATTG
>654_LGP02_3806338_3806393
CTGTCTCAATACAATCTGTCTCCTACATGTCTATATACCTTAAAATCATATAAAA
>656_LGP02_316763_317049
ACCTAGAATCTAAAAGCCCAGATAACTAAATAATTCAAAAGATGCATATTCTGAGAAACAGCTAACTTGAAAGACTGAATAATTTAGGCTATAAACTTTAAAACACAGATAAAGCAAAAATTTAACATGTTATAATAAAAGAGAAGGCTACACATTTGTACGAATGCTGCTTTCTTCAAACATTATTTAATTTTGCTGTCTCAACCTAGTAATCCTCACAATGAAATAGATCTAAAAATTCCATAACAAAGAAGCATTAATTTTCCCACATTATGCTGAATAATTA
>657_LGP02_437292_437418
TCAAGTAGAAGTTCAAATAAAACAGACAAGGATTCTAGTTGCAGCTCTAGGACTGTGTGATTTGTCAACCATTCACTAATCTCTGGGTTCCAGTTTCTTCTTTTACAAAATGGAAGAATGATCTTG
>657_LGP02_1144763_1144833
CTTCAGGACCCTGTTGGTTATATAGAAACTTGTTGTTTAATCTCCATGTGTTTGTGTTTCTTACAAGTTT
>658_LGP02_250480_250538
ATATATATATATATATATATATATATATATATATATATACACACATAGGGAGAGAGAG
>658_LGP02_626551_626618
CATGCATGAACAGAACCAACCACTCCTCCCTGCTGTTTTCAAGCGGCTCATGACACTTCCCTTCATT
>658_LGP02_996834_996892
AAAATTCTTTTTATTTTTTTATTTTTTTATTTTTTTATTTTTTTTTTTTCAACTATGG
>660_LGP02_1284235_1284297
GTATTATATTAATTGTAATTACTGTAATGTATAATTGTATAATTACTGTATATCCACTCAGC
>661_LGP02_1694692_1694757
TATTTATTTATTTATTTTTTTTCTCCAATTTTATTTTATTTTTAAACTTTACATAATTGAATACT
>661_LGP02_1773994_1774045
GAATATTGGAAGTAGATATAGTTTTCAAGTATTTTTCAGACAGACAGCATG
>661_LGP02_2327232_2327310
TTTTTTTTTTTTTTAATTCTTCCAATTTTATTTTATTTTTAAACTTTACATAATTGTATTAGTTTTGCCAAATCTTTT
>662_LGP02_551253_551306
ACTGGGAGGAGACAGTCAAAACACATCTTGTAAAAGGCACATATCCAGAAGAA
>662_LGP02_1361387_1361446
CAGTGCTCGGGTGTGTGTGTGTGTGTGTGTGTGTGTGTGTGTGAGATACTGGTGTCATG
>662_LGP02_1752767_1752927
CACCCATCCATCCATCCATCCATCCACCCATTCATCCATCTACCCACCCGTCCATCCTTCCATCCACCCACCCATCCATCCTTCCATCCATCCATCCACCCACCCATTCATCTATCTACCCACCTACCCATCCATCCATCCACCCATCTATCCATTCACA
>664_LGP02_932167_932251
ATAGCTATGTATCCTACCTTGTAATGTTATTAACAGAATTAACAATGTACATATTTGTAAAGCTGTTTAAATAGTACCTGATAC
>665_LGP02_96672_96734
CGCTGTCTAAGCTAAGTCATAAGCTTAGACATAGTCTAAGCTTAGTCATAGTCTAAGCTAAA
>665_LGP02_829201_829267
TTATAAAATGTAAAATATAAATATAAATGTAAAATATAAATGTAAAATATAAAATGTAAAATATAA
>665_LGP02_852037_852094
AAGTGGATTTCTTTTAGAACATATAAATATGCAGGATAAAATTGAAGGACTCTAGAG
>665_LGP02_1594688_1594739
GGCTTAATTGTAATTGTTGTTGTCAGGCATTTTAGACTGGGACCTCTGGCA
>668_LGP02_165811_165889
TCATATGTTGGTTTTATTCCTAGCTTTTTAAGGAGTCTCCATATTATCTTCTATAGTGGGTGTATCAGTTTATATTCC
>670_LGP02_279711_279994
TTTGATATTAAAGCCTCATCACACATTTTCATTTTAATGGCTGCACTATCCTATAGATACAATGTAGTTTAAATAAAACACATTTCCTAAATTTGTACCCTTGGATTGCTTCTGGCTTTTGATATAATAAATAGTACATAAAGATGAATATCTTTACATATAAATCTTTGTCCACGTTTCTGATTATTTCCTTAAGATAAACTTTTTTTTTAGTCTGACCTTATTTATTTCTTACTCTCAACATAATAATCATGAAAAAGTTTGAAATATTGTGGGAATTACC
>670_LGP02_296649_296742
GTTGAGGGTCTTTTATCTTAGTCCTTTAGATTGAAAATCTGAACACGTTGAGGGTCTTTTATCTTAGTCCTTTAGATTGAAAATCTGAACACG
>670_LGP02_329732_329808
CCGATGGACAGGGGTGAGGGGGTGGTGACTCCTGGAGACCGATGGACAGGGGTGAGGGGGTGGTGACTCCTGGAGA
>670_LGP02_447510_447584
ATGTTCCTGCTCCCAGCCTGCAAATCCCGATTCCCCCCTTCCTCCCATGTGAATGCCTTGGCTTTCCAGTCTCC
>670_LGP02_676379_676452
TTATTTTTATTTATTTTTTATTTTTTGAGATTAAACAGGCAAGTTTTATTATCAAATGTAACAGGTGACACTG
>671_LGP02_329175_329329
TGTATATAGCCCTGTATATATAGCACTGTATATATAGCATTGTATATATAGCTCTGTATATATAGCTCTGTATATAAAGCACTGTATATATAGCCCTGTATATATAGCTCTGTATATATAGCTCTGTATATATAGCCCTGTATATATAGCTCTG
>672_LGP02_1032019_1032091
TTTTTTTTTTTTTTGCAAGGATCTGGTAGTGCCAGTCTTTGAAGCTTTTTCTTATGCAGATGAGCTCTTCCA
>673_LGP02_1107489_1107890
CCTGCAGACTCTGTATTTGCCAGACCCCCACATCTCATCAGGCAATTTCCTTTAAAAAAAAAAAAAAAAGGATTCTATCTCCTGGTGGTTCTAATTCCCTGAAGATCCCTGACTAACGCAAGCACTGAATCTTATTTTATTTCTAATACTATGAAATATTTATCTCTATCCATAAGATATTCATATTTGTTTAAATATAGAAATGTCCTCAGTCAGCAGATAATCAACAAATGCTTATTGAGCAAATGGGTCAGGTCCTGACCCATTTGCCTTTTCTAGAAGACACTTCATAGCTTCCAGTTCCCATGCATCACCCCCCCAACCTCCAGAGTTCACTACTCTCTCTCTTATCTCTTACTTGTTAAATTCCCATTCATGTTTCAAAGCCCAGCTCACTTAGT
>674_LGP02_617711_617766
TCTATTGTGTATCTATTGATGAATATAAACATATGTAGTGTAGCTTTGTATCTAT
>674_LGP02_683661_683996
TGGGGTCACAAAGGGTCAGACAGGATTGAAAAACTAGCACTTTCAGGAAACCCCCAAATTTGACTCACTTTATTGCAATATTCTCTATTGCAATATGCTTTATTGCCATGTTCTGGAATCAAATTTACAAAATCTCCGAGGTGTGCCTGTAATGAGTTTGCTCTTTGTATGACCCCCATGATTGTAATAGTAATCACCATAGTGAGATATAGCAAGTCCACTTCATAGTGCAGAGAAGTCATTGCTCCCAGAATCTGAAGACCTAAGTTCCATAAGTCACCCAACTCTTAGATCTTCTGATTCCTCATAAGTTAAATGGAGTTTTGTTGTGAAGA
>675_LGP02_843899_843979
CATCACAACCTAGACAGCATATTAAAAAAACCTTGGAAGCATGACCAACCTAGACAGCATATTAAAAAAACCTTGGAAGC
>675_LGP02_1060324_1060375
TGAAGAGAAGGGCGAGGAAAGAGGAAATCCACAGCCTGTGGTAAGGTGTCG
>675_LGP02_1113120_1113219
ACACACACACACACACACACACACACACACACACACACACACACACACACACACACACACACACACACACACACACACACACACACACACACACACACG
>677_LGP02_1519228_1519551
TAGATTTTTTTTTTAAGACACATATACATGCTGTCTAAAAAGATGCATTAACATCTCTAGTGGCATATACAGACTTAAAGAAAGGGTATAATTTTTTTTTCCATGCAAATGGACATCAAAAGAAAGGTGGCATTTCAATAGTCATTTTAGATGAAATAGACTATTTAAAGAGATTATTGAAAAAAAAAAAAAAAACTAAAATAGATACTATTACAAGAGGAAAAGATGGGCACTACATAATGATCAAGGATTCAATGCAAGAAGTTACAACAATTCTAAATATGTATGCACCCAACATACGAGCACCGTAATATGTAAGTCAA
>677_LGP02_2183615_2183671
TAAATATAGTTCTTCTGTGCATGTTTGCCACCTCTTCTTAATATTTCTTGTTTCAG
>677_LGP02_2349790_2349844
GGCCCTCCTGCACCCACACAGCCACTACTCCTTGGACATGGGGTTGCTCCTCTC
>678_LGP02_80387_80504
AGTCTCTTTCACACATATACACATAGTAGAATATTATTCAGCCTAAAAACAAAACAAATCCTGCCATTTGCAACAACATGCATGGATTTTGAGGACATTATGCTAACTAAAATACGA
>678_LGP02_438123_438193
CCCCTCTGCATTCCTGTTGGGTATCCCCTTTATATACAATGTATAAAGTAATGGGGTCATTTATCAGGAA
>680_LGP02_840964_841023
GGTGAGATTAGTACATATTTAGTACATATATTAGTACATATATTAGATTATCTACAGTG
>681_LGP02_89867_89921
GCTAAGACAAGGATGGATAGCAAAAAGATAAACTGTTTATGCTAGGAGAAAGAA
>681_LGP02_219854_219952
TTATATTATATATATATATTTATATATATATATTATATTTATATTATATTTATTTATATATATAAATATATATATTTATATATATATATAATTATATA
>681_LGP02_276527_276591
TTTTTTTTTTCTTTAATAGAAAATTATTTAATTAGTATACATGTGTTCCCCATCCTGATAATCT
>681_LGP02_723978_724033
TGTGTGTGTGTATATATGTATGTATATACACATATATGTGTGTATATACATATAT
>682_LGP02_45043_45096
CCCACCCCCCCCCCCCCCACCCCGCCCCAGCCCCCGCCCCCGCCCCCCCCCGG
>682_LGP02_108524_108598
GGAAGAGATGGGGAGGGGGAAGGGAGGGGAGGGGAGCAAAGAGGGGGAGGGTGGAGGGGAGGAGAGGAGGGCTG
>682_LGP02_325106_325198
AATTTATGGGGGGGGGGGGGGGGGGGGGGGGGAGAAGGAGACCCCGGCCCTTAAGAAAAAGGAACAAAAAAAAAAAAAGTGGGGGTGGGGGG
>683_LGP02_334136_334319
TATTTTTATTTATTTATTTATTTTTACCTGGGTTCGCACCGTGGGAGAGGGGGCAGGGCGGGGGAGGGAAAGGGATGCCGAGGGTCCTAGTGGCCCCGAACGGCGGGGGCCCGGGGCGCCATGGGGGCGGCGGGCAGGCAGGAGGGTGGGGGCCGGGGAGGGGGCGCGGAGTTTTTATGTTTT
>683_LGP02_1038807_1038960
CCAAAGTCGCAAAAATTATAAAGAAAATATAGGTACAAAATTGACAACAAATACCAAAAAGCAAAAGTTAAAAATCTAAAGTAGAGTTTGGAATTTCAAAAATACATTGTTAAAAAAAAGAAGAAGAAAAAGAAAGAGAGAAAAAAAAAAAAC
>684_LGP02_216225_216293
GTGTGTGTGTGTGTGTGTGTGTGTGTGTGTGTGTTTTCAGGGCCGCAATGTGATAATAAGCTCTGTGT
>684_LGP02_368415_368503
GTGATGATGGTGGTGGTGATGATGGTGGTGATGATGGTGGTGATGGTGGTGGTGATGATGGCGGTGGTGATGGCGGTGATGATGGTGG
>685_LGP02_241126_241189
GTAATCCTTCCCTCCGTGAGCCTGGACAGTGTGGAGCTCGTTTTACGTGCTTTTAAACTTCCG
>685_LGP02_242532_242595
CCCCCCCGCCCCCCCTCGCCGGGCCGCCGGGCGAAGCCCGACGCCCCTCCCTCCCCCCCCCCC
>687_LGP02_587887_587943
TCAAGGGACTCTCAAGAGTCTTCTTTAGGATGGACTAGTTGGATCTCCTTGCAGTT
>689_LGP02_618008_618065
TACATATACACACACACATATATATATATATATATATATATATATATATATATATAT
>689_LGP02_797189_797393
TTCCTATGTTTTTTTTTTAATATTTTAAATTACATGGCATTTATTTTTTATTTTTTTCCCTCTTTTCTGCTTTTATTTTATTTTATTTTTTTTCTTTTTTAATAATTATTTAATTAGTATACATGTGTTCCCCATCCTGAACCCTCCTCCCTCCTCCCTCCCCACACCATCCCTCTCATGTATGAAACGAGATGCCAGTCCAGG
>689_LGP02_935121_935180
ACAAAGTATTGGGAAGGTCATCATCTTTCCATTTCTAAAAGTTGTTTTTGAAACCATTT
>689_LGP02_1183411_1183544
GAGAGGAGCTACTCCACGTCCAAGGTCAGGAGCGGCGGCCAAGATGAGCTATCCCATACCCAAGACAAGGGCGGCGGCCGAGAGGAGCAACCCCATGTCCTAGGAGAGGTGGCTGTGTGGGCACAGGAGGACC
>689_LGP02_1284053_1284113
ATATATATATATGTATATATATATGTATATATATATATATATATATGTGTGTATATATAT
>690_LGP02_913999_914126
GCTTGGAGAATTTTGATCATTACTTTGCTAGTGTGTGAGATGAGTGCAATTGTGCGGTAGTAATAAGGACAGTAGTAATAGCCTTTGGGGTTACTTGTCTGTATAGACATGTTCCCAGGACCACATG
>691_LGP02_813321_813404
AAAGGTCCGTCTAGTCATCTAGTCCGTTTTTCCTGTGGTCATGTATGGATGTGAGAGTTGGACTGTGAAGAAGGCTGAGCGCC
>691_LGP02_831010_831078
GGAGTGTGCTTGGAGCTTTAGTTCTTTGTTCTACACAAAAGCTCTGAGCGATCAATTGGCCCCCGGAG
>691_LGP02_1146821_1146881
GACCCTGAGGGGAGGGGGGGGGGGGGGGGGGGGGGGGGGGGGGGGGCCCCCCGGAGGGGG
>695_LGP02_530921_530982
CACACACACCCCCCCAGAGCATTAACCATGCTCCATGAGGAAGACAAGAAGGAACTACACA
>696_LGP02_474411_474486
GGCAGGTTAGCAGATTTTTTTCAAAATTATTTGTTCTCAGTCAGCAACTGGGATATAAATATCTTACTATGGTTA
>699_LGP02_372087_372139
GTGGGAGAGACGGGAAGGCGGCGGAGAGGAAGCGCGGAAACAAACACCTACT
>699_LGP02_1181421_1181547
TCACTGGAAAGATTCATGCTAAAGCTGAAACTCCAGCACTTTGGCCACATGTGACCGAGCGACTTTCACCTTCACCTTCACTGTTACAGGGTCGGTTCCAGCAGCTTGAGTCTGAGACCTGAATAT
>699_LGP02_1249405_1249573
TCTCAGTGCATCCCCGGACCCTCTGAATTAGGGACTCTGGGAGCGTGTTAGAGGTGTGGCCTGTCAGCGCATCCCCGGACCCTCTGAATTAGGGACTCTGGGAGCGTGTAATTAGGGACTCTGGGAGCGTGTAATTAGGGACTCTGGGAGCGTGTTAGAGGTGTGGCC
>703_LGP02_1132892_1132960
CATGAAAGTGAAAAGTGAAAGAGAAGTCGCTCAGTCACGACCCCGGGCTGCCACCTCCTTCTCCAATG
>703_LGP02_3689123_3689177
ATTTTGCTAATTTTTTTGCTAATAAATTTGCTAATAAATTTTAGCTAATAAATT
>703_LGP02_4396995_4397050
TATCCCAGGATATTTTGCTCTAGGTGAGTGATCACACCATTGTGATTAACTGGGT
>703_LGP02_4603689_4603760
ATAGATATTGATATGTATATGTATATCTATCGTATTGGATATTCAGTATGTATATCTATATCTATATCTAT
>704_LGP02_202741_202847
CAAATCAGATTTATCTTTCAGGGGTAAGAGCACACCAGCTAAGGTTAGAGGAATGTTTGTTTATTAACATGTTAAAATGAGAACTGTAACTATGACAGCTGGTGTA
>705_LGP02_57117_57185
GCAAAACTAATACAATTATGTAAAGTTCAAAAATAAAATAAAATTAGAAAAAAAAAATTTTTAAAAAA
>705_LGP02_57185_57338
GGGAAAAAAAAAAAAAACTTATCCATAGTTCCTAAAAAAATAAATAAATAAATGAAATGAACTTCTAAAAAAAAAAGAAGATGTAGGAATAAAGTCATCTTGTCTATAGCTTTCATTAAAAACTGTTAAAATGAAAAAAAAAAAAAGAATATG
>705_LGP02_61146_61235
GCAAGAATACACAGAAGAACTATACAAAAAAGATCTTCATGGAAGAAATCTTACTGACCTAACAGAAGCAGAAGATATTAGAAGAGGTT
>706_LGP02_8977_9116
ATAAGATATATGTTTTAAAGTAAAATTTAATGGAAGTATTTTGAAAAACATTAATAAACAATTTGTTATCCTTGCATTTATAATATTTCTGTTTCATATGTATAATTTCAAGCTCTTAAAATGCAAGGACATTAGGTTC
>706_LGP02_175182_175233
ATATGTATGTATACATATACATATGTGTATATATGTATACATATGTGTATA
>706_LGP02_203790_203930
AACCAAATGCTCATCCAAAACAGAGTGGTATAACTATTGTGATGTATTTATATAATAGGATAGAACAACATTCAAAATATGAAACAAAATAAAATGATAAAAAGTTAACTATTGTGTTATATGCAGTCCACCCTACCACC
>706_LGP02_316750_316940
GAGTCGGATACGACTGAGCGACTGATCTGATCTGATCTGAGGCCTCTCTCATTGGCTTGCTGCTGACTTTCTTCTCTCTGGGCTTCCATCTGTACATATCTTCATTATAATCTTTTCATTTATAAAGATACTAGTTATTTGGGTTCAGTTCAGTTCAGTTCAGTTACTCAGTCATGTCCGACTTTTTGCG
>706_LGP02_1577376_1577440
CTCGTGAGAAAAATTTGGAGAAACATGAATAGAAAAATAATTTAAAAGAAAAAATCTTAGGGCA
>709_LGP02_569875_569944
CTGCAGACACTCCAGAGTCTCCAGAGTCCAAGCAGCAGACACTCCAGAGTCTCCAGAGTCCAAGCTGCA
>709_LGP02_797388_797462
ACACATATATATATATATATATATATATATATATATATATACACAATGGAATATTACTCACACACACACACACT
>710_LGP02_129060_129154
TGTGAGAAGGGGAGGGCAGTCTTGTAGGACTGAGCCCTTAACCTGTGATTGGCATCTGAAGTGTGTGTGTGTGTGTGTGTGTGTGAGTGTGTGT
>712_LGP02_1014479_1014538
CTTACATGCATGTCTTTATTAATTTATTTCAGAAACCCTATGAGAAAGTTACTATTGTT
>712_LGP02_1143232_1143404
ATTCTCTTGGGGCTGGTGCGCTGGGACGGCCCAGGGGGATGGTATGGGGAGGGGGGAGGGAGGAGGGTTCAGGATGGGGAGCACGTGTATACCTGAAATTTTTTTAATTTTAAAAATAAAAAAAAATAAAATAAAATAAAATGGAATACTACTCAGCCATAAAAAAAAAAGA
>713_LGP02_323093_323147
AGTGGTCCTCCTCTGTGACAGTTACATAGGGGGAGCAGCAGTAGCACGTAGTAA
>713_LGP02_500832_500909
AGGGTGCTACCCTAAACCTACACAGCATTTCCTTTAGAATCATTAGGAGTGTTCACTAAGATAAAAATACATATTTA
>715_LGP02_546880_546939
GGGTCAGCATCTGAAACATCATGCAACAGAGAGACCCCAGGGGAGAGGGCAGGGCGCCC
>715_LGP02_721396_721451
ATATTTATACACATCTTTATGTCTACACATACATCTGTATGTCTGCACGCATATC
>715_LGP02_735603_735669
GCCAGACAGAGGGTGGGCAGTGCGGAGCGGGCCCATGCAGAGACAGGGCCCCGGCCACAGGGGCCC
>715_LGP02_783771_783839
CCCTCAGGTCTCTCAGGCCCCGCCTCCCAGGACACCCTCGGGTCTCTCAGGCCCCGCCTCCCAGGGCG
>715_LGP02_852829_852901
CTCAATAACCTCAGATATGCATATGACACCACCCTTATGGCAGAAAGTGAACAAGAACTAAAGAGCCTCTTG
>715_LGP02_854514_854720
GGCCAGCTCACTGCCCCCAGCATCCTCTGCGTTGTGTGTGTGGGTGTGTGTGTGGGGGGGTGTGGGGGTGTGTGGGTGTGTGTGTGGGTGTGTGTGACGGGCCAGCTCACTGCCCCCAGCATCCTCTGCGTTGTGTGTGTGGGTGTGTGTGTGTGGGGGTGTGGGGGTGTGTGGGTGTGTGTGGGTGTGTGTGGGTGTGTGTGACA
>716_LGP02_3420_3487
GATTTTCTTGAAGTCTGGACACTTGTATCCCTTATCTTATTTTCTTAGAACATGGCACACTCATTGG
>716_LGP02_309329_309564
TAAAATCAAGGTCCATGATTCCATCAATTCAGGCCACAACAATGTTGGTTCTAAAAGGGTCTATGTTGTGCCTGTAACTGTCCTTTATTAATGAAACATAAGCTCTCCCACGCTATTCAACTACCCAAAGAGAAAGGAATTAAGTGGCTTTCAAGCATTGTCAAGATAGATCTTCATGTACCTGACTATGTACTAACTTGTTAGATTGATGACATCTCTGTTTGAGACAGATGGA
>716_LGP02_592791_592859
ATTTTCACAAAGCATTTTGAACAGACAACATTGCCGTGAACATTCCTCTCTGCCCAAGATTCCTGGGA
>716_LGP02_640254_640316
TAAATTCACTCTTTAAAAACAAACACAAGAAATGAAGTTGAAAACACTGTGTTTTTAAAAAG
>716_LGP02_1390702_1390772
AATGTGTATAGGAGTTATCAAACTGTAGGATTAAAATGAAAATTCTAATCTTAAAAAAAAAAAAAAAAGA
>716_LGP02_2043620_2043683
TCACATGTTATGTGAAGTTATGTGAATAACTTTATGAACTTTATGTAAACTTTATGTGAATAA
>716_LGP02_2072008_2072077
GGGCTGCCATCTATGGTGTAGCACAGAGTCGGACACGACTGAAGCGACGACGACGCCGCCGCCGCAGCA
>716_LGP02_3797059_3797139
ATGTTACATTTGACTTGTTATTAATTTGCATGTTGTGCTGTGTTATGTTATGTTGTGTTATGTTATGTTATGTTATGTTA
>716_LGP02_3960012_3960079
CATACATTATATGTATATATATATACATATATATATACTATATATATATATATACAATATATATATA
>716_LGP02_4170751_4170803
CCACATCCTACATGAGGTGTTAGTTCTAAATGTGAGGACATGAGGAGCTACT
>716_LGP02_4353445_4353520
AGCTATTGCAAATAGTGCTGCAGTGAACAGTGGAGTACATGTGTCTTTTTCAATTATGGTTTCTTCAGGGTATAT
>717_LGP02_137450_137506
TACCTAATAAATAAATAAATAAATTGGTAAATAAATAAATAATTGGTAAATAAAGC
>718_LGP02_552313_552375
GGGGGGGGGGGGCGTGGGGGGGGGGGGGCCCCCCTGGGGGGGGGGGGGGGGGGGGGGGGGGG
>720_LGP02_607779_607835
GTTTTGTCATACAGTAGTAGATGGTAAGTAGTGCATCCATGCAGTCACCTCAGTTG
>722_LGP02_592675_592726
TTTCCAGTCCCCAGCCCCGCCCTCTGTGTTGCAGGGCTTGCGTGTTCTTCT
>722_LGP02_673996_674167
AACATATGCAACATTTTACCAGTGATTTGGAATTTTATTAAAAGCATTGTCAATGGATGCGGGCTCAAGAGACCATTAAATGTAGTGGTTCAGTCGCTAAGTCATGTCCAACTCTTGCAACTCCATGGACTGTAGCCCGCCAAGCCCCTCTGACCGTGGGATATTCCAGGC
>722_LGP02_1069968_1070045
TTTCTTTTTTTTTTTTATAGGCATCAGATTAGCTTTATTTTTTTTTTTTAATATATTTTAAAGGTATACATGTGCCG
>723_LGP02_285804_285860
CTCACTCTCTCTCTCTCTCTCTTTCTCTCTCTCTCTCTCTCTCTCTCTCTATCTCT
>725_LGP02_3181_3243
ACACACTCACACACCCACTCATACTCACACACACTCACACACACACACACACACACACTCAC
>727_LGP02_21297_21353
AGGATAAATACAGATCTTGTTTCATTATCAATCTAGCCAGCCTGTGTCATTTGGTG
>727_LGP02_76630_76685
CTCCCAATTGGAATCCTCAGTCTCAGATTCCCAATTGGAATCCTCAGTCTCAAAC
>727_LGP02_400414_400479
AATTGGAAAAGTGAAAAAGCTTGATAAGTGGGTGACCATTCTGTGGTCATTCAGCATTTGAAGCA
>728_LGP02_767581_767683
GAAGGCCACAGTGTAAGAACAAGGATGGCCAGCAGGGGATTATCTCCAAGGCCTGCGTCTGTTCTAGAATGTGGATGAGAGGATGGAGTGAGGTGATTATGT
>728_LGP02_802950_803023
GGGCTCTAGAGTGCAGGCTCAGGAGTTGCGGCTCCCGGGCTCTAGAGTGCAGGCTCAGGAGTTGCGGCTCCCG
>730_LGP02_661205_661258
ATCTCTCCTTGCTCCTCTATTTCTTTGCACTGATCACTGAAGAAGGCTTTCTC
>730_LGP02_730366_730484
CGCTATGCTATATATATATATAGCTTTATATATTCTTTTATATATATATACATATTTTATACATATACATGTATATACATATATATACATATTTTATATATATACACATATACATAGC
>730_LGP02_962686_962757
GTATATATATACATATATACATTTTATATATATATATATATATATATATATATATATATATATATATATAA
>730_LGP02_965003_965232
ATCTTATATATGATATTGTATTAGTAAAATATATAGTATAATATGATAATATATATTATATTATATTATATATTATATATATTATATATTTATATGATTTGTATATATTATATTATATATAATTTATATTTGATACATAAATTACTTTATATTTGTATATATTATATAATATTATATTATATATTATATATAATAATATATACAAATTATATATAAATGTATATTTATA
>730_LGP02_1256905_1256989
AATTGATAAACAAAAGCAATCAGAGGGTCATATATATAAATACATACATAATTTCAGCTTCAGCATCAGCCCTTCCAATGATTT
>730_LGP02_1697304_1697357
GTTTATATTTATTTAAATAAATAAATTTATTTAAATAAATAAATATATATATT
>732_LGP02_276671_276747
ACATATATATATATATATATATGTACACATATATGTATATTTTATATATATATATATATATATATATATATACACA
>733_LGP02_932548_932633
CTATTCCAACACCTATACATGGGAAAGGTCAAAATATGCATTTTCTAAGTAGTCAGAAGAATGTGGCTTAGATACCAAGCCACGT
>734_LGP02_581190_581260
TTCTAAACAATGTCAGTGATAAAACACCTCCTCCCTTCTAAACAATGTCAGTGATAAAACACCTCCTTCC
>735_LGP02_49849_49914
TCTGAAAAATTACACTAAAAATTCTAAAAATTACACTAAAATTCTGAAAAATTATTACACTAAAT
>737_LGP02_44930_45001
AGAGAGAGAGGGAGAGGGAGAGGGAGAGGGAGAGGGAGAGGGAGAGAGAGAGAGAGAGAGAGAGAGAGAGA
>737_LGP02_673747_673806
CTCTGGCAAAAAAGTAAAATGGGGAAAAAGGAGAAAGAAAATGCTTGTAGTGATGGTTA
>737_LGP02_714217_714331
CACTGGAGTGGGCTGCCAGGCTCCTCCGCCCCTGGGATTTTCCAGGCAAGAGCACTGGAGTGGGCTGCCAGGCTCCTCCGCCCCTGGGATTTTCCAGGCAAGAGCACTGGAGTG
>737_LGP02_897260_897319
TTTTAATAATAGTTAATGTATATATATATATATATATATAATTTAATAATAATTAAGAA
>737_LGP02_1159087_1159172
TTTTTTCTTTGAATTTTTATTTTATTTATTTATTTATTTATTTTCCAATTTTATTTTATTTTTAAACTTTACATAATTGTATTAG
>739_LGP02_24414_24466
GGGAAGATCCACTGGAGAAGGGATAAGCTACCCACTCCAGTATTCCTGGGCT
>739_LGP02_408526_408577
TCAATTATAAAAAAAAATAAAAAAAAAAAAAATAAAATAAAATAAAATAAA
>740_LGP02_412809_412947
GAAGATATAAAGGGAACTTAAGCAGAGATTTGCTGAGAACTAACTGTGTGGATATGCTCCCTTGAAATTTCTCTTATGCAGGAAACAGTGGTTATAATTACTTTGGGGAGACTGAAGAACTTTGGGGAGACTGAAGAA
>740_LGP02_2646002_2646161
ACATATATGATTCTGAAACACTATATATATGAAACATATATATATATACATAAACATATATTTATACATATACATACATACATACATACATACATATACATAAACATATATACATAAACATAAACATATATATATATACATAAACATATATTCTGAAAC
>743_LGP02_185042_185109
TTTTTTTTTTTGTTTTTTTTAAAAGAATTTTTTTTTTTTTTTTAAATTTTTTTTTTTTTTTTTTTTT
>743_LGP02_339589_339751
AGAAGCTATCATTTGGGCAAAGATCTATAGGTGACAAGGAAACCAGCACTGGGACTATCCAGGGGAAGTGGGAACGGCAAGAGCAAAAGCCCTGAGATAGTTCAGTTCAGTTCAGTCGCTCAGTCGTGTCCGACTGTTTGTGCCTCCGTGGATTGAAGCACA
>743_LGP02_998845_998915
GAGGCAAGGTGGCTGGCCCACAGTGAGGCAAGGTGGCTGGCCCACAGTGAGGGGTGGCTGGCCCACAGTG
>743_LGP02_1095808_1095944
ATTAGAAAGAAATTCTAATTTCTTTCAAAAGAAAGAAAGTAGAGCTGAGGATGTATATCAAAAGAAATATAGAGAGCTCCTTATAACGTTGTTTATATCTCCGAATCCAGATATGTCTGACAGCCAGATTCACCCA
>743_LGP02_1121897_1122041
CCGGTTTGACTCGTGATCTGGGAAGATCCCACATGCCATGGTGCACCTATGTGGCAACCATGCCCGTGCACCAAAACCACTGAGCCCGTGCTCTAGAGTCCAGTAGCCATGACTACTGCGCCCACATGCCACAACTACTAGAGC
>743_LGP02_2216973_2217061
ACAAATATTAGACACCTACCATGTGCCAAGCTCATGTTGGAGGCACAAAGGTGAAGAAGTGTAGTGCCTGCTCTGAGTAGTTATTGTC
>743_LGP02_2249031_2249178
TTTATTTTTTGCCCATCCTTGTTGGAGCCCTTTTCTTTCCTCTCAGCAGCATTCATGTTGCCTCAGGGAACTGGCATCCAAAGAGCAGGAACCCAGTGAGAAAAATGAGTCTACACTCAGTTCTGACTTCCAAAATAAAAATTTTTG
>743_LGP02_2358518_2358575
GGAAAAGACCCTGATGCTGGGAAAGATTGAGGGCAGGAGGAGAAGGGGGCAACAGAG
>743_LGP02_2479022_2479080
CTCATCCTAGATCTCAGGGTCTCATCCTAGATATCCCCATCATCCTAGATCTTGGGGT
>744_LGP02_72183_72250
CTGGAGGCGACAGCAGGCCGCCCCCACTCCCATGGGAAGCTCAGCCTCCGAGTCTGCCCCTTGCAGT
>744_LGP02_692089_692195
ATGGCAAACGAGGGAAGCAGGGATGTGAGAGGAGCTGAGGCTGGAAGGCACGGGGCCCTGTGCTGGGGTCCTCTTGCAGGAAGTCAGGACTCTGACCTTGTCAGAA
>745_LGP02_1075879_1075943
TTTTTAAAAAATTAAAGTTGTTTAAAAATTGAACTGTAATAATACCAGTGTAAGCCCTAAGTTC
>745_LGP02_1227441_1227501
TCCACTCAAAGGCAGACTGCTGCATCCCACCCACCCAACTCTACACACACTGGGCTTAGC
>745_LGP02_1367595_1367678
ATAGTATGTCCTTATTTTGTTGTTGTAAGGATTAAGTATGATAATTCCACTTATTTATTTATCTGGCACAAATTTAGAGTTCA
>746_LGP02_122218_122283
AGCCCTACAATGCCCCTGTATAGCCTGAAGAAGCCAGAGTGGTCATCACCCCTTTTCCCCTGAGA
>746_LGP02_862577_862656
TAAACTTATTTTTAAAATAAATAAACTTATTTTTAAAATAAATAAATTTATTTTTAAAAAATAAATAAATTTATTAAAA
>747_LGP02_389933_390059
TTTTTTGTTTTTGCCAACAAAGATCCGTCTAGTCAAGGCTATGGTTTTTCCAGTAGTCATGTATAGGTGTAAAAAAATAAAAAAATAAATAAATAAATAAAAAATAAAAAAAAAAAAAACAAAGGT
>751_LGP02_219603_219722
TTCTTTTTTTTTTTTTTTTCCTTTTTAAAAATACATTTATTTTTTTTTATTTTTATTCTTTTTTTTAAATTTTATTTTATTTTTAAACTTTACATAATTGTATTAGTTTTGCACTTTAT
>751_LGP02_339301_339407
AAACTCTGTTCAATCTTAGAGATTTATATTCATGCTTTTGTTTTTCATAAAACATACTTTTTACTAGTGATAAGCTCACCACCAGTAGCCACTTTTCATTTGGCAC
>751_LGP02_830320_830435
TAGCAGGTTTTCCTCTGGGTGCTGTGGAAGAGTTTATGTGAAAGGATTAAAGGGATAGTCTATTTCAGTGTTAATTGTACAAAGTGGTATAAACGTTTGATGAAGGAGGGGGAAA
>751_LGP02_1210707_1211045
CAAAGAGTTGGACATGACTGAGCAACAGAACTGAACTGAACTGATATAAATGAAATCTGCAAATGTGGTATTATTTCGTGACTATTTTCTCTCACTTACTATAATGTTTTGAAGGTTCATGTTGAAGCACATATCAGTTTTTCATTACTTTATATGAATGAATAATATTCTACTTAAGGTTATACCACACTTTGCTTATCCAATCAACAATTGATAGTCATTTCAGAACTTTTGGAGAAGGAAATGGCAAAGAGCACTGGAGGAAGGAGCACTCCAGTACTCTTGCCTAGAAAATCCCATGGATGGAGGAGCCTGGTGGGCTATAGTCCATGGGGTCC
>751_LGP02_1287624_1287689
AGGGGGGGGGGGGGGGAGGAAAAAAAAAAAAAAAAAAAAAGAAAAGAAAAAAAAAAAAGGGGGGG
>751_LGP02_1400431_1400484
GGTAAAGTTTTTTTTTTTTAATATAAATTTATTTATTTTAATTGGAGGTTAAT
>751_LGP02_1638307_1638362
TGCCATTTCCTACTCTAGGGTATCTTCCTCACCTAGGGATTAAACTAGAGTGGGA
>752_LGP02_71440_71513
ATATCTGACAATGAGTAATTGTGTCTAATACATTCTATGCACTCTGCTAGGTGCATTAAAATAAATAAAAATC
>752_LGP02_92752_92821
CTATCTGTTGGGGGCCAGAGTGAGGTACTCCGCCCACGGCAAAGGTCATGAGGAAGGAGGCTCGATCCT
>752_LGP02_1034111_1034211
TAATATATATTATTAATTATATATATATAATAATATTTACAATTTATAATTATATATAATATATAATTATTATTATGTATAATATATAATATATATAATA
>752_LGP02_1164284_1164350
CTAAGCACTGAAGAATTGATGCTTTTGAACTGTGAGGCTGGAGAAGACTCTTGATAGTCCCTTGGA
>752_LGP02_1645436_1645550
TATAACCTATAACCTATTATAACCTATCATATTTATAACCTATGCAAAAAAAAGACCTTATTTTTTAAAGCAAACTTCATATATATATATATATATATATATATATATATATAT
>752_LGP02_1719538_1719594
CTTTACTTTATTTACTTTATAATATAAAGAACTAATCAATGAATAAAGTAAAGTAA
>752_LGP02_2083811_2083875
GCTTCATTGAGTTATGCAAGCCCATTCACCATGACAAGGCAGTGATCCATGAAGGGGATCAAAT
>753_LGP02_35664_35730
TCAGTGGCACACTCCTCAGTGGATGCAGTGCCCTTCTGAGATGGGTTTTAGGTTAAACTCCTTGAT
>753_LGP02_90500_90568
GTCATACAATATTTCCTCTTCTCTGTCTGACTTACTTCACTCAGTATGACAATCTCTAGGTCATCCGT
>753_LGP02_542804_542855
TGGGGTTGCAAAGAGTTGGTGATGGACAGGGAAGCCTGGCTCTGCAGTCCA
>753_LGP02_984803_984871
GCCAGTTTGCTATGACCAGTGGATTCTCTTGGCAAAACGCTGTTAGCCTTTGCCCTGCTTCATTCTGT
>754_LGP02_183278_183347
GATATTTGGCAAAACTAATACAATTATGTAAAGTTTAAAAATAAAAAAAAAATAAAAAAAAAAGAAACG
>755_LGP02_165215_165319
TTTTTTTTTTTAATAAATATATTGTCACGTTTTATTGGCAATTTTTATTTATTTATTTTTTATTTTTAAACTTTACAAAATTGTATTAGTTTTGCCAAATATCA
>756_LGP02_814492_814543
CGCTCAATACTTTGTTGGTCAATGCTTTGGCCACCTGATGAGAATAACTTC
>757_LGP02_150878_150951
AAATGTTTGTAGAAACAGTGATGAGCAAATACTGTCTTTCGCTCCTATCTGATGTATCTGGAAAAAAAAAAAA
>760_LGP02_1581051_1581144
ACCTTACAAAGGGCTGTGAAAAGAAGAGAAGCAAAAAGCATGGAAAAGAAATGCAAAAAAGCAAAATGGCTGTCTGGGGAGACCTTACAAAGG
>760_LGP02_1962946_1963017
GTGTCAGAAAGAACACATACTCTACAATCTCTTGGGCCCCAAACCAACATCCCCTTTGCCTCTGGGGAGCT
>761_LGP02_272875_272937
GGAGGTTAGGTTCCATTTAGTGTTCCAAGAAGTTGCTTCCCTATATACTAAAAACATTTTAG
>761_LGP02_276755_276808
TTGAAAAAGAATTGATTCCTATCTAACATGCAGGCAGAGGTTGAGAGAAGTAA
>761_LGP02_320916_321004
TTTTTTTCTTTTTTTTTTTTTTGAAATAGGTTTATTTTATTTTTTTTTTAAATTTTATTTTATTTTTAAACTTTACATAATTGTATTA
>761_LGP02_496132_496267
AGGGGGATTAGTGCCCTTATAAAAGAGGGTCCAGAAAGATACTTTCCCCTCCCATCATGTAAAAAGACAGTGAGAAGTCTGCCACCCAAAAGAGAGCCCTCATCTAACCATACCACCACCCTGATTTTCTTCCCA
>761_LGP02_1752293_1752355
AGCCATGCCCTCACCCTATCATGCATTAAATCTATTTCATGATAGGGTGAGGGCATGGCTTA
>761_LGP02_2698887_2698956
TGTTGAGTTTTGATCAGCATCTGTTGAGTTTTGAGATATTAAACATAGAAATAGAATAGAATTCAGTCC
>761_LGP02_2855035_2855113
CAAGATTGTCAGGAGAAATATCAATTATCTCAGATACACAGATGACATCACTCTATGTCACTCTTAGCTGGATGGAAC
>762_LGP02_256801_256871
TTGCTGTTTAGTCACTAAGTCGTATCTGACTCTTTGCAACCCCATAGGCTATAGACTACCAGCCACCATT
>764_LGP02_236506_236569
GATGGTCGATGAGGATGTGTCAGATCCCTGCTGTGTGCCCTGGGGTGCCCTCTCAGCTGGCGG
>765_LGP02_113317_113565
TCCCTGAGCACGCCCAGTGGGGTCTGTTCGTCATTCAGCAAACACGTCCCAGGCAGCACCCTAGGCTAGGGGCTCAGAGTGAACCGCCCACCAGCTCTGCCCTCAGCCCAGTGTTGAGATGTGATGGGGCTTCCTGGGGGTGAGGAGAGGTGGGGATGCCTGTCTCAAGAGCCAGCCACCTTGGTGTTTGTGGCCCAAGACGCTCTCACAGATTTGGAAGCAGCTCTGCTCTGCAGGGCTGGGCCCCA
>766_LGP02_67741_67800
ATTTTCATTTTCAGATATGATTGTGTTCCTAGAAATGTTAAGACTCTGTTACAGACTAT
>766_LGP02_112887_112961
GATCATTTTGATATTTGGCAAAACTAATACAATTATGTAAAGTTTAAAAAAAAAAAAAAGAATAAAATGAGATA
>766_LGP02_475997_476062
ATTGCACGTGTATACATGGAAGCGCCAGTGATGAGTAACCCAGTTCAGTTCAGTCGCTCAGTCAT
>768_LGP02_400155_400210
ACAAGAAAGAGAGTTCGGTGAAATCCCATCCATCCACAGGAGAATTGGGAGGCCC
>768_LGP02_454255_454309
CCCCGTGACCTCAGCTCCGGTTCTGGTTCCTTGCAGTGTCCTAACCACTTCTTT
>769_LGP02_1022662_1022749
GTGTGTGTGTGTGTGTGTGTGTGTGTATGCATCAGTGAGTATATGTACATATGTGTGCAGAGATTCTAGAGATGCAGAACTGGCAAG
>769_LGP02_1147647_1147706
GGCGGGGGGGGGGGGGGGGGGGGGGGGGCCGGCGGAGGGGGGGGGGGGGGGGGGGGGGG
>770_LGP02_2244540_2244598
ATTCTGGGTTTTATATATATATATATATATATATATATATATATTTATTTATTTATTT
>771_LGP02_89249_89337
CCCCCCCCCCCCCCCCCCACAAAAAAAAAAAAAAAAAAAAAAAAAAGGGGGGGGGGAGAAAAAAAAAAAAAAACCCACTAAAAAAAAC
>772_LGP02_509500_509598
GGGGGGCTGGGGACAGAGGCTCCCCGAAGGCTTGGGGTGAGCATCTCAGGAAGGTGATGGCACTGATGGGCTGGGAAGGTCAGCTGGGCTGGGGTTCA
>772_LGP02_630482_630556
CCAGGCTGTAAATGGCCCGAGGCTGAGAGAGGGATGCGCCCCACCCCGCCCTCCTGGCCTGGACGAACAAGGCT
>772_LGP02_837834_837886
GGGGTGGGGCGGGGGGGGGGGGGGGGGGGGCCCCCCCCCCCCGGGGGGGGGG
>772_LGP02_990604_990678
ACCGAGGTCTCTCCCCCAGCGCCCTCCTCCCGGGGGACACCGAGGTCTCTCTCCCCCAGCGCCCTCTGGGGGGC
>772_LGP02_1061287_1061355
GGCACTGTTCTAGAAGCACAGATGCCCACCTGCGGGCACTGTTGTAGAAGCACAGGTGCCCACTTGCA
>772_LGP02_1101861_1102074
GCCCAGGGAAAGTGTTCAGGATGAGCCCAGGGAGGGTGTTCAGGACGAGCCCAGGGAGGGTGTTCAGGAGGAGCCCAGGGGGAGTGTTCAGGACGAGCCCAGGGAGGGTGTTCAGGACGAGCCCAAGGGGAGTGTTCAGGAGGAGCCCAGGGAGGGTGTTCAGGACGAGCCCAGGGAGGGTGTTCAGGAGGAGCCCAGGGGGAGTGTTCAGGA
>772_LGP02_1250133_1250217
GATAACGGACTCAGAACGAGCCCCTTCCCTCTCTGAGCGCTAAGAGGTCACGGCAAGCTCCCCTCTGGAGACAGCAACCCCTCT
>772_LGP02_1292531_1292594
TGCCGTCGTGCGCACGCTCCACGCCCATGTGCCGGCGTGCGCGCGCTCCACGCCCATAGGCCG
>772_LGP02_1385329_1385390
GAGGGGGACACAGAGGCGGGCGGGCCGGCTGGGCGCAGCGGGATGCCAGGGTCAGCAGCTG
>772_LGP02_1406611_1406680
TGAGCACACACCCACAAGCATGACCACACACAAGCGTGACCACACACGTGTGAGCACACACCCCCAAGC
>772_LGP02_1416647_1416713
ATTAGCAACTCACCTGCTCACGCACACTCTGAGATGGTGTACAATGTCTATCTATTCAAACACTAC
>772_LGP02_1473305_1473362
TGTGCAGAGGCCACATGCCCAGTGAGAGGAGGGGACCAGCAGGGGCCCCTGGAGACA
>773_LGP02_368681_369027
CTCTGAGTTCTATTACACCACATTCCCAACTCTACTGTCTATAGCTCCTCAAGCTATATCACTCCAGTGGTACTTACCATCTGTGTCTTTTCCATCAGTTACTTAATCTCATCTCTGTAATGCACAGAATAACACTAACTGCCACAGAAAAATGTTATAAGTTTTAAATAAACTACAACACATAAAGTACTTAATAGAACAGGGTACATAAGCACTAACTGAATGTTAGCTAAAATCATTACTTGTTTTTCTTAACAATTTTACTCTTCATCTTTTAGAATTTTTTCTTCTCCTAATTTTCCCTTACATGTGGGTTTCCCCCTTGCTTCTAGCCTTAGTTTACATG
>773_LGP02_1329472_1329674
TGCAATTCTGATTACCTAAATTATCAATAATGTTAGTAAGGGAAAATAAATAGAAAGCCTTCACCCAAAGAAGTTGTACACATATCAGAGAGTTTAACAAAGGCAAAGTTCCATGCAGCACTTTGCCATATATATATATATATATATATATATACACACATTTATAGTTGTTTACATTTATATGTATGTATGTGTGTGTGTG
>773_LGP02_1575691_1575755
TGGGGTATCTCCTACAGCCACTCCAGCCCCTACCATCTTACTGGGGTTTCTTTGACCTTGGACG
>773_LGP02_1654156_1654225
ATCCAGCATGTGTATATCTGAAATTAAAAAAAAAAAAAAAATAAAAAAAAAAAAAAAAAAAAAAACAAC
>773_LGP02_1897773_1897892
ATTAAGATAAAAAGGTAATTGTATGATCATAGTTAATCATTTCTAACAATTTGCTCTTTTATCACGTCATTAGACATAGCAAATATGTAATACTAAGTTTAACAGTTTACAAAAAAAAT
>775_LGP02_250976_251042
GGGGGGCCTTACTCCCTGGGTGCAGGTTTCCGACTGTTCTGGGCGGAGGGGTCCTGACTCCCGGGT
>775_LGP02_256542_256620
ACCTGTCTACCTGTCCCCTGCCCACCTGTCCCCCTCCCACGAGTCCCCCCGCCCACGAGTCCCCCTGCTGACCTGCCC
>775_LGP02_262785_262851
GTATTTAGAATGTTTGCCACATTAACACCCCGTCTAGCAGCATCTTGAATTAATTTAAATTTTAGT
>775_LGP02_535058_535206
ACAGTGGATGGGTGAGTGTCTGAAGACGATGTGGGGTATGTATGTATTCTATATATTTAATATACACAGTGGATGGGTGAGTGTCTGGAGACGATGTGGGGTATGTATGTATTCTATATATTTAATATACACAGTGGATGGGTGAGTG
>775_LGP02_1124841_1124900
CGGTCACTGTCCAGCCAGGCCCACAGGGGGGAAGGTGACAGCTGTGGAGGGCCGGTCAC
>775_LGP02_1843812_1843875
TAAATTAGAACACTCTCTAACACCATACACAAAAATAACCTCAAAATGGATCAAAGACCTAAA
>775_LGP02_1867848_1867900
TTTTCTCTCATGTCGTCCGTCTCTCTGTCTCACACTCCTCACGCGTCTGCCT
>776_LGP02_391414_391481
CTGCAGCCATGAAATTAAAAGATGCTTACTTTATTTTCTTGGGCTCCAAATCACTGCAGATGGTGAC
>777_LGP02_631683_631771
TAATATTTGTGTGTTTTGTGTATACAATCAAATAAAACCATTTCAATGGAATGTTAGTTTGACACACTTAATGAATATAACATCCCCC
>777_LGP02_714488_714574
AACCATCCTGGTTCATGGGCTACCATCTTCTCCCTGTGTCCTCAAAAGGCTGAAGGGTGAGGGGCCCTTTGGGATTCCTTTTAGAA
>777_LGP02_1567253_1567384
TTTTATATATATATTTATATATATAAATATATATATATAAATATATATATAAATATATATATAAATATATATATAAATATATATAAATATATATATTTTTTAAATATATTGTATTTATATATTGTATTATA
>777_LGP02_1609922_1609977
CTAGTGTTACAGATCCTGACCTGATCACTTCTTTTCCTTGCCTACCTGACTCGTG
>780_LGP02_61105_61183
ACAGTGCCAGCTGAGCCACCCCAAACAGTGCCACACTGAGCCCCACCCCAACAGTGCCATCCTGAGCCCCACCCCAAA
>780_LGP02_118618_118869
ATCCGCACCCACGAGAGACCCCGGAGACACCTAGGTGGGGCCGGGCGGGCCGGAGCGCTCCACACCCCCGAGAGAGCCAGGTGGGGCCAGGCGGGGCCGGAGCGCTCCACACCCCCGAGAGAGCCAGGCGGGGCCAGGGCGGTCTGCGCCCCCGAGAAACCTAGACGAGGCCGGAGCGGTCCGCGCCCCCGAGAGAGCCAGACAGGGCCAGGGTGGTCCGCGCCCCCGGAGACACCTAGATGGGGCCGGGC
>780_LGP02_119090_119231
GGGGCCAGGGCGGTCCGCGCCCCCGAGAAACCTAGATGGGGCCGGGCGGGCCGGAGCGCTCCACACCCCCGAGAGAGCCAGGTGGGGCCAGGCGGGGCCGGAGCGCTCCACACCCCCGAGAGAGCCAGGCGGGGCCAGGGC
>780_LGP02_334538_334600
CGGCTCACAGGGCAGCCCCGGCCCGCCCCCCCCTCAGTGGAGCGACAGGCCCACAGCCAGAC
>780_LGP02_466408_466510
GTGTGTGGTGTGTGTATGTGTGTGGTGTGTGTGTATGTGGGGGGTGTGTGTGTGTGGTGTGATTGTGTGTGTGGGGTGTGTGTTTGGGGTGTGTGTGTGTGT
>780_LGP02_586557_586611
GAAAGCAGCAGGCCTCGGCTATCCCATCAGGTCCGAGGCCGGAGCCGGGAGGCG
>780_LGP02_1245248_1245447
CAGCCCCTCCCCCACACGCGCAGCCCCTCCCACACACATGCAGCCCCTCTCAGACACACAGCCCCTCTCCCCCCACCCACACTCAGCTCCTCCCACACACGCAGCCACTCACCCCTCCACACGCTCAGCCCCTCCCACACACGCGCAGCCCCTCCCACACACAGTCCCTCCCCCCCACATGCAGCCCCTCCCACACACG
>780_LGP02_1314413_1314595
GACCCCAGCGGCTGCCGCCCACCAGAGCTGGCTGACCGTGCTGGGGGGACGTGGGTCCCTGAGCCAGCCTGACCCCAGCGGCTGCCGCCCACCAGAGCTGGCTGACCGTGCTGGGGGACGTGGGTCCCTGAGCCAGCCTGACCCCAGCGGCTGCCGCCCACCAGAGCTGGCTGACCGTGCTG
>780_LGP02_1316223_1316274
GCCTGTGCCCACCTTACTCACACCGGCCGTAACTGGGGAGGCTCCCAGCAG
>780_LGP02_1611861_1611913
CTTATCCCACTGAGCATCATGTCCGGCGTATCCCACTGAGCATCATGTCCGG
>780_LGP02_1693220_1693289
CCCCCCCCCCCCCCCCCCCCCCCCCCCCCCCCCCCCCCCCAAAAAGACCCCCCCCCCCCCCCCCCACCC
>781_LGP02_653917_653991
GACACTGACATTCAGTTTTGGCATGCCTGTATGTGTATGAATTAGCATAGACACAACATAGGAATTTTGAAGGG
>781_LGP02_1915724_1915801
TTAATTACAATTAATTACACTAATATGTAATTAATTACATATTACAATTAATACACTAATATGTATTTAGTGTGTGC
>781_LGP02_2384098_2384155
ATATATATATATATATATATATACACACACACACACACACTATTATATATAAAATAA
>781_LGP02_2636848_2636911
CCTTGTTGGTCTCATCAGTAAAATAAAGGAAAGGCACGGTGACACATTTTTAAAGTTACATAA
>781_LGP02_2915820_2915876
AATAATATGCCACATTAACAAACTGAAAAATAAAAACCATATGATTATCTCAAAAG
>781_LGP02_3300864_3300918
ATATTGTATTGGTTTTGCCGGGGGACTTTTATTTTTATTTTTTTTAACATTACA
>781_LGP02_3669564_3669651
TCCTCCTCTGTTGTTCCCTTCTCCTCCTGGAACTTGGAACTTGCTCAAACTCATGTCCATTGAGTTGGTGATGTCATCCAAACATCT
>781_LGP02_3759840_3759915
TTATTTTTTTTAATTTTATTTTATTTTTAAACTTTACATAATTGTATTAGTTTTGCCAAATAAAATCCTCATTAA
>781_LGP02_4946536_4946615
TTTTTTTTTTTTAATATGTAATTCTTTTATTATTCTGTAAAAGGTAACAAAATATACAGAATGAAACTTATTCTTATGA
>781_LGP02_5460353_5460692
TACATTTAGATTGCTTGTATACCTTGAAAGCTATAAATAATGCTACTATGAACATTGGGGGTGCAAAAAATAGAACATTCAGTTAAATTTAAGTTTCAGATAAATGATGAATAATTATTTAGAATAAGTATGTCATTGATATTTTATCTGGCAATCTTCCTTAAGGGTTTTTTGTTTTGTTTTTTAATATAATGTTGCTGTTAAACCATTGTTTATCTTCTATACTTCATTTTAGAAGCTAAGCTCAAAAATGTATATTTATCTCAATTAAATTTCATTTCATAAATTTCAAAAAAAAAAAAAAAAAAAAAAAAAAAAAAAAAAAAAAAAAAAAAATAA
>781_LGP02_5853941_5853995
TATTTATTTATGCCATTTTATTTATGTTTTTCCAGCTTTATTGAAATATAATTG
>781_LGP02_5995313_5995364
CTACATATACACATACATACATATACACCTACATATACACATACATATATA
>782_LGP02_916644_916757
CTCTTAATTCATTCATTTGACAAATATTTGTGAATACCTACAATGTGCCAAATGCTAGTGAATCAACAGTAAACAAAACAGACAATACTGTCAGATGAAAAAAAAAAAACTAC
>782_LGP02_1089699_1089776
TTATCATGTGTGAGTTTCTTCAATTCCCTGCTATGCACCTAAAATTTATGGGAATCTATTCCATTTCCTTCTTTCTT
>783_LGP02_252511_252568
ATATATATGTGTATATATGTGTGTGTGTGTATATATATATATATATATATATATATA
>783_LGP02_371063_371120
ATAAGATTTGCTGATTTGATAATCCTTAGAGAGTCCCTTGGACTGCAAGGAGATCCA
>784_LGP02_605847_607043
CACTTTCTAGGTCCTTGAAAGTGCCAAATGCAAAAACAAACAAAAACATTAAGAAAATGTTTAAAATATTTAAATTGACTTACATTTATTTAAACACCTGGTCTGATGCTTAAGGCAGTGAACTAGAATGATCCTGTTTGTCTGAGAAAAGAAAACATTCATAATAACAAAAATACTCAGTTATTGTCAGTTTAAAATTATCTTTGCTGATTTTTAAAGTAAAACAAACCATATTCAACTCATTTATTTTTTTCAATATTTGGAAATGTCCCTGAATAACAGAGTTAGAATGAAAGTGTGTGAAAAGTAAAAGCTATAGGTTTCTCTGGGGTCAGCTTCAAACAGTGCAAAATGCTGTGATCCTTCCTTGGGCCAGTTGCCTGACCAGACCAACCTTCTACCTTCCTAATTCGATAGTGTCTGTCATAAGACAGATGTGGTATCTCACACTTGCTAACTGTCCAGTACATAGGAGCTTCAGTTTCTTCTTGTGTTCTTTCAATTGCCATAAAAGTGTATAAACAATATCATATTCTCATTTTTATTTATACCCTCAGAAATGACTTTTTAGTTATTGGTTACAGAGTAGAGTGACTGGCTCTATTTTTCTCAGTCTTTAGAAAAGCAGAAGTGACAGGGATGGGTGAGTGCTTCGGGAATTCACCAAACCAATTTGTATCTTGGCCAAAGTAGTCTTTCAGAATACTAAAAGCAAATAAATTGGGCTTGCCTGAAGTTTACTGATATCGAAGATTTGACAACACTTTGAGAGTAGAAGTTTGATTTAGAGGTGATCCTGAAGGTATGGCTTAAGCACCTCTGGTAAAGGAACTGAATCTGTGGTGATTCTGCAAAATGGGTTGCCTTCTAGCAACACAAGGTCAGGCACACCAGAGAAAAAGAGAAAGTTGGACGGCAAAGACAAACCTGCAATTTCTCACTATTGTCCAGGACATTTTCACTCAAGTCGGGTCCTCTGGAGGGCTATGGAGAAGACGGATTCTGATTCTCATGAGGTTCTGGGAGTACTGTTCGTGCTGAAATCTTAAGACCATATGATTTTTTTAGTTAATTTTTATTATAATAGAGTTGCATTGTGTTAGTTTCTACTGTACAGCTATATGTATACATGGTGGTTTAGTCGCTAAGTAGTGTCCAACTCTTGCAATCCCGTGGACTGTAGCCTGTCAGGCTTC
>784_LGP02_940141_940199
GGTTCATGAATCAAGGCAAATTGGAAGTGGTCAAACAGAAGATAGCAAGAGTGAACAT
>784_LGP02_970074_970270
CGCCGAATGTTCACTCATAGCAATGATCCACAGAAAGGCAGTAAGAAATCAGTTACTGTGTTCCTTGATCTCTCATGATTTTACTTATTTTCCAAGCTTGCTTATCTGCATACCAACAGATTCTGGGGACTATCTCTAAGTCTTTTTACAAATTCCTCCTCTCTTTTGGTTGGCCAGAACTCAATGCTCTTGTTTA
>784_LGP02_1554680_1554738
TGGTTCCCACTTTAAGCACATTTCTATCTTCTTCCCCAGAATTTTTTTAAAAACATGT
>784_LGP02_1894018_1894084
TTTATTAGTCATTTTTTTTCTGAATAACAAATTACCCATACACTCAGAGACTTAGAATTAATATAT
>784_LGP02_1907257_1907399
TTCTTTGTCCATGATGCATTTGTAACTTGTTAGTGTGATGTTTCCTACTGAATAGAAAAAAAGTTCATTCTTAGTAGAAATACAGAGTTGATGGTTTATGCTTTCTTAGTGCATCATTTTGGAAAACAAGATTTTGAATTGT
>785_LGP02_568823_568889
CTGTATTGAATAAAAGTGATAAGAATGCATCTCCTTGTCTGATTATTGTGGCTAGGACTTCCAATA
>786_LGP02_74998_75069
CCACCATCTCGTTCTCTGTCGTCCCCTTCTCCTCCCCACCCATCTCATCCGCTGTCATCCCCTTCTCCTCC
>787_LGP02_72940_73016
TTTTTTTTTTTTTTTATTCTTCCAATTTTATTTTATTTTTAAACTTTACATAATTGTATTAGTTTTGCCAAATATC
>787_LGP02_503282_503336
GACCTACTTGCAAGAAAGTTTCAGCATTTCACAATAGTTTTATTTATTTATTTT
>788_LGP02_345181_345242
CACACAGACACACACACAGAGACAGACACCCAGAGACACACACACACACAGAGACACACTG
>790_LGP02_1171853_1171904
GGTTGGGTTATATAGAGCCTGATGAAGAATTTGGAAAAGGGAAATTATTGA
>791_LGP02_677221_677283
CCCGCCCTTTGCCCCGCCCAGAGGCCGGCAGTTCACCCGCAGGCCCCGCCCACAGGCTCAAG
>792_LGP02_1155321_1155453
TTTCAGCTTAAAATATAAAATATAAAATATATTTGGTCCATCCTATGAAAAGTAAATAATATGTCCTGGGCATGTTTGAGATTTGGTGGGAACATGTCTTGTGTTCTAATCTTAGCACTGCCATTATATATA
>796_LGP02_44153_44212
GGGGGGGGGGGGGGGGGGGGGGGGGGGGGGGGGGGGGGGGGGGGGGGGGGGGGGGGGGG
>796_LGP02_531986_532071
ACCCCACCCACACCCGAGACCAGGCTGGCCACGCCCACGCATCACCCATACCTGTGACCAGGCTGGCCACGCCTATGCCTCACCC
>797_LGP02_104183_104323
AACTGACTATATAACATTATATATATATGACTATGTAACACGTGCGCGGACTGTATAACACTACATATATATAACTGACTATATAACATGTGCACGGACTGTATAACACTACATATATATGACTGTATAACACGCACGCG
>797_LGP02_132002_132089
ACAGAGGAACCTGGTGGCTATGGTCCATGGGGTCACAAAGAGTCAGATACAACTGAGCCACTAATACACACACATACACACACACAT
>797_LGP02_487638_487726
CTCTTTTTTTTAGCTATTTATGATATGCGCTTATACTTTTAATTTTATTTTATTTTTAAATTTTACATAATTGTATTAGTTTTGCCAA
>798_LGP02_852238_852294
GCTGGACTAACATTTTTCTCCCCTGGGCAGAGATGGTGAAGTTGGTCTGGGAACTA
>799_LGP02_744397_744453
TAACAAGGGTTATTTCTTTCAAAATAACAAGGGTTATTTCTTTCAAAACCCAACAA
>800_LGP02_191980_192087
TCAAATCAGAGAAAATCCTTATGTATCACTAAAGAAATGTAATTCATGCCCTTAGTTCTTAAAAAAATTTTCTAAATTTTATTCAATAAAACATTCTCTAGATTTAG
>800_LGP02_496141_496216
CATTCCTGACCATGATCTAAATGTGACTATTTTGTTTGTACTGAGCCTTCTAAATGGCCAAGAGAGAGCAGTAAT
>800_LGP02_821986_822055
TTGGTTTACATTCCTAGCAACAGTGTTGAGGGTTCCTTTTTCTCCATATTCTTACCAATATATATTTTT
>800_LGP02_963528_963598
TTTTTATTTTTTTTTTTTAATTTTAATTAATTTTATTTTATTTTCAAACTCCAGTCCATTTTAGTTTGTT
>800_LGP02_968147_968221
GATTATATATAATGTATATTATATATTATATTATATTATATTATATATATATTAATTATATATAATATAATGTA
>800_LGP02_998986_999076
CTTCAGCATCAGTCCTTCTAACGAATATACAGGACTGATTCCCTTTTGAACTTAAAAAGCATATTAAAAGACGTGATGTTGAAGCTGAAA
>800_LGP02_1179042_1179105
TGTATAATATCATATATGAAATGACAAAGAAAAAAAAAACTCAACTTTCAAAAAACTAAGATC
>800_LGP02_1608999_1609058
ACCTATAGGATCGCAGAGTTGGACAAGACTGAAACAACTTAGAACATATGCACACATGG
>800_LGP02_2043953_2044004
TGAAATTACAAATACCATCTCAAATTTATTTTCATGACTTCACAAGACAAG
>800_LGP02_2104786_2104889
AAATTATGTAAAGTTTAAAAATAAAATAAAATTAAAACCAAAAAATAAAAAAATAAAAATAAAGCTCTAAAATTAAAAAAAAATAAATAAATAAAATAAAATA
>801_LGP02_607916_607979
CTTTTATATATATTTTTATATATATATTTTTTTATATATATATTTTATATATATATATATATA
>801_LGP02_647506_647566
TTACAAAACATGAACATGATGAGCGTATGAGATTTCAATACTCCAAATAATTTTAAATTG
>801_LGP02_1305026_1305096
ACATGCAAATACTACAGTAAATAACTCAGAGAGTCAAACTTTCAAGGAAACTACCAAGAAATATTAAAAG
>801_LGP02_1411004_1411167
TCACTTCAGTGACTTTTATTTTTTAACTTTACAATATTGTATTGGTTTTAAAATAAATATAATTTATTATCATATTAAAATAAATTTTAATTTATTAACATTATATTATATTTAATATTATATTAAAATAGATTCAAATTGAAGTAACTAAGTTGCTGCTAAA
>801_LGP02_1468242_1468303
CTGAAAGAGATCAGCCCTGGGATTTCTTTGGAAGGAATGATGCTAAAGCTGAAACTCCAGT
>802_LGP02_279226_279297
GTCTGAAACACAGAGAAATTCACAGAGTTGGGTAGAGTAGAGAGGGGTTAGGGAGGAGAAATAGGCGACCT
>802_LGP02_479419_479490
AACATTTGTTACATTTAATGAACCTAAACTGACACATCATTATCACCCAAAGTCCATATTTTGCATTGTGG
>802_LGP02_595058_595202
TGTTCTTCTTTTTTTTTAACATTGTATTTTTGAAATTCCAAATTCTATTCTAGATTTTTATTTTTTGCTTTTTGGTATTTGTTATCAATTTTGTACCTATATTTTCTTTATAATTTTGGTGACTTTTTCTCTTCTCTTTCTTTT
>802_LGP02_1071858_1071919
TATTTTTTTTTGTTTGTTTGTTTTTGTTTTTGTTTTTTGTTTTTGTTTTTTCAGATGTTGT
>802_LGP02_1931182_1931248
TGGCTCTCAATTATTTGACTATTTTGTGCCTAGTCATCTCTTTATATTTACTTATCCTTTTTGAAT
>802_LGP02_2091332_2091393
GTTTAGTATATATATATATATATATATACACTAATACTAATATTATACATATACATACTAA
>804_LGP02_1218965_1219049
CATTTATTATATTATTATATTATATATAATATATATATAGTATATAATATATATATACTATATATTCCATATGCTGGTAAATTC
>804_LGP02_1265856_1265977
AATATATTTATATAAATTAAATTTATATAAATTATATATATAATTATATATATAATATATATATTTATATATATATAATAAATTTATATAAATTAAATTAAATTTATATAAATATAAAATT
>805_LGP02_263602_263653
GGCAGGCGACAGTCCATTCATGCCGGGAAGATCCCATGGACAGAAGAGCCA
>805_LGP02_362603_362664
ACAGTCCATGGGGTTGCAAAGGGTCAGTCAGGACTTAGTGACTAAACGACAACAACATGTA
>805_LGP02_391688_391756
GTTCACCCCTCCCGCTCTTCCCATCTTGGTGTCTATGCGGCATGTATGTCAATCCCAATTTCCCAATT
>805_LGP02_503311_503382
GAGAAACCCCCATCCGTCCATTTAGAAATGAGTCAGACGTTACCTAGGTACCCCAGACAGAGTTGTGCACT
>805_LGP02_626357_626414
GCAGGGTCAGTGCCTTTCCCCCAGTTACCCTCCCCAAGACTGAGACTGCTTCCCCTG
>805_LGP02_861913_861972
CTGGATCATCTCAGGTTTTTCCTTCCTTCTGGGCTGTGGGGGAGTGTAGGAGCCTGAGC
>806_LGP02_180574_180626
ATTGCAGGGCTCATGCCTCAAAAAGCCCTGAGTTCCCCAGAAGGGTTTCAGC
>807_LGP02_617207_617405
TATACGCGCGCACCCACGTGTATATGTACACACACGTATATACGCGCGCACGTGTGTATATGTACACACACGTGTATACGCGCGCACGTGTGTATATGTACACACACGTGTATATATGTGCACACACACGTGCATATGTACACACACATACACGTGTATATACGCACGCACATGTGTATATGTACACACACACGTGTC
>809_LGP02_318220_318285
CCTCGCCCCGCCTCGCCCCGCCCCGCCACCCCCGCCCCGCCACCCCCGCCCCGCCCCAGCGCCTG
>811_LGP02_534265_534333
ATTCTACTTATAAGCCCCCAAGACACTGGTTTTCCATGTTCAAAATCAGTTCAAACAGTAGGTAGGAG
>811_LGP02_900528_900652
AAGACTGTGATCATATGTGTTCTCATGTGTTCCCCATCCTGAACCCTCCTCCCTCCTCCCTCCCTATATGAGGAGGGAGAAATATGAGAAACACATGAGAAATAAAGGAATTAAAAAAAAAAAA
>811_LGP02_915719_915792
TTCCAGGTAAGAATACCTGACGCTTTGTGAGCCCATGGACTGTAACCCACCAAGGTCCTCTGTCTATGGAATT
>811_LGP02_943274_943360
TAAAGAGGGAGGAGGGTTCAGGATGGGGAACACATGAGAAATAAAGGAATAAAAAATTTAAAAAAAATTTATACATTTTAAATGTG
>811_LGP02_1455139_1455191
CAGAATTTGATATTCCAAGGTACATCAGAATTTGATATTCCAAGGTACATCA
>811_LGP02_1951324_1951398
TTTTTATATTTTTATATTTTTATATTTTTTTTATATTTTATATATTTTTTATATTATATTTTTATATTTATATA
>811_LGP02_2041919_2042026
GCCGGTTGTGTTCTGACTGGTGCAGAGTGTGAACAGGGCCAGTGCAGGAGAAACCACCACAAAGCTATGAGGTGGCTGACAATAAATATAGAAATGCCACACAAATT
>811_LGP02_2102636_2102688
TCTAGCGACCCCATGGACTGCAGCCCACCAGGCTCCTCCGCCCGTGGGATTT
>811_LGP02_2453952_2454393
CAGGGGATCTTCCAGACCCAGGGATAGAATCTGCATCGCTTATGTCCCTGCACTGGCAGATGGTTCTTTACCACTAGCACCACCATCATTGGCCCAGACCCTCATTTTCCCATTTGTAAAATGTGGGTGATCACACACATTTTTTTTTTTTTTGATCACATACATTTTGCAATATAAAGGTGAAGATTAGACAACGTATGCAGAACTTACAGTGTAGTTCCTATGTTATTCAAACTACTAGTTAAACAATTTTAATCTGTAATTATTATTAAGGAAGAGAGCCATTCTGAGTTCAGGCTATGGGGATGAATCTGAGGCCAAGACTCACACACACACACATAAAACCCAGCTCCTCCAGAGATCTAGGACCAGTTTAAAAAATCAAGAAAGGTCAGTATCAATAAACAAATGAGCACTTAAACAGTAAGTAAAATATTAAAC
>812_LGP02_61847_61898
CATGCTCTGCAGAGGACCCAATGACCCTCTGAAACCAGGCCCAGCAATGGT
>812_LGP02_232453_232535
ACATAGCTTGGTCCAAGGGGACCAAGCCTAGTTTTAGGGGGGAGGTCAGAGAAGGCTCCCTGTGAGAGGAGTGTGTGAACTG
>814_LGP02_2291382_2291451
ATGAAGGCTTTAATAGGGGAGGTATGAAGGCTTTAATAGGGGAGGTATGAAGGCTTTAAAAGGGGAGGT
>815_LGP02_278492_278556
TGGATCCGTGACAGTCAAACATGAAACAGGATGAGCCCCGTGATGATATCTTACTATAAGGACG
>816_LGP02_832549_832691
GTGTGTGTGGTATGTGTGCATATGTGTGTGGTGTGTTTGTGTGATGTGTGTCTGCGTGTGTGGTGTGTGTGGTGTGTGGTGCGTGTGGTGTGGTATGTATGTGTATGTGGTGTGTGTGTGTGGGGTGTGTGCGTGTGTGCGT
>816_LGP02_879125_879230
CTCCCCCCCCCCCCCCCCCCCCCGGGTTTCCCCCCCCCCCCCCCCCCGCCCCGCCCCCCCTCGCGCCCTCACGGCCCCTTCCCCCCCCCCCCCCCGCCCCGACCC
>817_LGP02_75200_75297
CCAGTATTGAGACTCTATTGTGGAAGTTAAAGGATGGAAGAAAAGGAAATCATTGTTCACTGGGAAAGGAATGAAATGTTTTCAGGCCAAATAAAAT
>817_LGP02_165985_166084
CACCTCTTGGTTATACACTTCCAGTATTATTCATTGTCCCTGAAACTCAAGGTTAAGTATGCTAACAAGGCCAACAATGTTAAAAAGAAACTGAGGTCA
>817_LGP02_618223_618300
CATTTATGATGGTATGTGTGTGTGTATATATATATATATATATATATATATATATATGTGACTGGAATTGAGTCATA
>817_LGP02_1552018_1552098
TCTCTTAATTCCTCCCATTCTTGTCAATTTTCCATTAGCTATCTATTTTACATGTGGTAATGCATATAATTCAGCGCTAC
>817_LGP02_1677460_1677548
CATGCTGTAGTCCATGGGATCGCAAAGAGTCAGACACAACTGAGCGACTGAACAACAATAACAAGCATTCTCCCATAATAAGTATATC
>817_LGP02_2100849_2101199
AAAACTTCTGCTTCCTAACTAGCTATCATAGGTGATGACTGACTTATACAACATGTAATATCTGGCTCAAATGCATATCTGTTTCTGAAGTGGTATTTGTATAAAAATAGAACTGAAGATTTTTATCTGATAAATAAGTAGTCAAGCAACTAATTAAGAACATGGAGAGGGCAATGAAGATACAAAGAGAGACAGAGAGAAAGGGGGGGAAAGGGAGGGTTGCTGAAGTCATACTAATTTCACTTTGCAAGACCCTGTAAGTAATACTGAAAATAGCCTGGGTACAGTGGTGAAGGGTCCATAGCTTTTGCTAGGTTTTGCAAGGGCACAAGGCCCAAATGTATTTTAAA
>817_LGP02_2874805_2874926
GGTCAATATTTTGAGTGTCTGCTCATCACAGTCTTCTCAACAGCTCTCCCTACCTGATCCCTAGAGATGAACCTGTGCTCCTAGAGGCCCAGGAAAGGGGAAGTTGCAACATGTGATTCTG
>817_LGP02_3081215_3081380
TAGTGGATCACTAAGTGATCCACTTAGTGGGCAGAAAAGCCTGCCCACTGATGAAGACCCAGCATAAATAAATAAAATTAATAATAAAAAAAGAATACGAAGAGAAATCTTGATTTGGTGGAGAGGAATTAGTGTGTATATAAGTGTGCTCCGGAATCCACTAAG
>817_LGP02_3234402_3234597
TTCAGTTTATATTTTCGTTTTTTTTTTTTTTAAACATAGGAAATTTTCCCGCTCCAGTATTCTTGCCTGGAGAATCTTTCTTTTCTGTAGCTTGGGTGTTCCCCTCAAGGTACTGGCAGGTCTGTGTTCCTTTCTGGTGACTCTTGGGGGGAAGACTTTTTAAGATTGATGGAGCTCTCAGCTCACATCACTGAC
>817_LGP02_3354500_3354561
TTCTAAGGCCCATTTGACTTCACATTCCAGGATGTCTGGCTCTAGGTGAGTGATCACAGCA
>818_LGP02_742484_742598
AGTCATAGCAGTATTTGCATCTGTCACCTCTCAATGGGCTTCCCAACTGGTGTTAGTGGTAAAGAACCCACAAAAGCAAAAATAAATGAGACCTAAATAAAACTTTCTTTATTG
>819_LGP02_550600_550673
TAGACTAATAATTAGTTAATTAGTCTAATATTAGACTAATAATTAGTCTAATATTAGACTAATAATTAGTCTA
>819_LGP02_609848_609994
ATTTTTATTTTTTTATTTTTTTTTCATTTTTTTATTTATTTTTTTTTTTCTTTAATAGAATTTTATTTAATTAGTATACATGTGTTCCCCATCCTGAACCCTCCTCCCTCCTCCCTCCCCACACCATCCCTCTGGGTCTTTTTTTT
>819_LGP02_1751907_1752040
TTCCATGTCCATGAAACAACATGAAACAACAGCTAGAACTGGACTGGTTCCAGGAAACTGGTTCAGGAAACAACAGCTAGAACTGGACATGGTTCCATGTCCATGAAACAACATGTAACAACAGCTAGAACTG
>821_LGP02_559365_559419
GGGTGTATACTCCCTCTGCTAGCTTGTTGTGATGAGAGGATTCACTCCTGTGAT
>821_LGP02_614457_614509
GACAGAGGAGCCTAGGAAATCCCATGGACAGAGGAGCCTAGGAAATCCCATG
>821_LGP02_942163_942230
CGGGCAGGCTGAGCAGACACCCCTTCAAAGGAGAGAGAGGTCCCGGCAGGCAGGAACACAGCGGGCC
>821_LGP02_963602_963707
GCGGAGGGCCAGGGCGGTGACCGAGAGTGACGGATGATGGAGGCCCAGGGCAGTGACCGAGAGCGGCGGAGGGCCATGGCGGTGACCGAGAGCGGCGGAGGGCCA
>821_LGP02_972129_972211
AGTCCAGACTTAAGAAGGGGACCCAAGGAGAGCTGTAGCCAAAACTCCTCCAGACAAGTAGGTTAAAGGTGCAAGTTGGGGA
>822_LGP02_117608_117661
CACCCCCCCACCCCCCCCGCCACCTCTGCAACAAGAGTACACAGGTTCTCTTT
>823_LGP02_54497_54563
ATCTTAGTATCCCCACCACATGGCTTCAGGGGATAGATGCTCAGCAGGGGTTCACCGAACAGAAGA
>823_LGP02_777170_777296
CTGCTGACCCCGAGTGCCCTGAGCCGCACGCTGCGACTGCTGACCCCGAGTGCCCTGAGAGCTGCATGCTGCGACTGCTGACCCCGCGTGTCCTGAGAGCCGCACACTGCGACTGCTGACCCCACG
>823_LGP02_975653_975711
CTCTATCGCTCTCGCTCTCGCTCTTGCGCTCGCTCTCTCTCTCTCTCTCTCGCTCTCG
>825_LGP02_174306_174399
CCCTTCCCCCACAAAACAAGTAAAAATAAAAGAATAGGAAATGCATGTTGGTTCTGCTTACAGAGAACAAGTCTGGGGGAAAAAAGTCTGGCC
>827_LGP02_539609_539675
AAACGTATTTTATGGGAATTGGTCTCGTAAAATTTTTCTATTGTTAGTTCTAATCCTGTCATCTTA
>827_LGP02_854293_854357
ATATACTATAATATACTATACTATATATATACTATAGTATACTATAATATACTATAATATACTA
>827_LGP02_1270891_1271482
TTTTGGTTCTACATACAGTCTGTGGCAGTATATGTCCTTGGTTGAGGTAAACACAGAAACGACCCTCACACAGATACCTGAAGATGTGAAAATTGAGGAAACATGATAATTGATACCACAGCAAATTCAGCAGTCTAAAACAATGCACACATTTTACTCCATAAAATTGATTGATCTGTCTTGCATTTTACATGGATCTTTTATTCATGCATGATTTTGCTAGCACCAGATAATATCAATTATTTTAGAAACATTGGTTCACTGAGTTTGTGCAGATCTTCTAAATGTTTGACACATTTCATTATGCAGTAAGAAAAAATATATATTTTTATTTTTCCTTTCAATCTTATTTGTAAACCATTTAACTATCTGAAAGCTTTCAAGCACCCAGGATCTAATAAAAACTCTCCAGAATTCTAGTTTTCTCTCTAAGGCCCAAAAATTGTCATTGGAAGAAAAACACTGTCAGTTACTTTCCGTGAAGTTACAGTCTTCGTTCATTGTTAAGAAAACATATGTCAAACACTCAAGTCTGGTTAAACACAGGTTGTCTGTTTTCTTTTTCCAAGTAAAGTCAAGTTTTTTTTTAAA
>827_LGP02_2215021_2215079
TGTGGTTGTTTTAATAACAGTGTTGCTGCTGTTGTTGTTTTAATAACAGTGTTGCTGC
>827_LGP02_2387929_2387996
GATAGATGTTAGATTTGGCAAAGGACTTGATAGATCTCTGTGTTTATGTCAGCAGGGAAAAGGAGAA
>827_LGP02_3511923_3511989
AATACAATATTGTAAATTAAAAAAAAAAACAAAAACAAAAACAGAAAACGAAGGAGAAAAAAAAAA
>827_LGP02_3625513_3625712
TAGAATATTCATTTAAAAAAAGAAGTTTTTTAACTAAGTTCTATTTATTAAGAAAAAAGAACTTTACTTTTCATTTATTTATAAGTGTAGTAAATACTGGGCTGGGCAAACCAAAATTGCCTTTGCACTTAAAATGTTTCCTTTTGCTGTAAACTGTATATATTAAGTAAACACAATATGTATGTGATATAAAATATAA
>827_LGP02_3850753_3851766
AAATGTGCAATATAGCTATATGTAGCACTTCATGTTTCAGAAGGAAAGAAATGAAATGAGTCCGTGTTCACCACTGAGTCCATACCATATAGAGTCTGTGCTTAGGATGTGAGTAGTTGAACACATGTGGGGCAGACTGAACCTGTGATTCAGCCTGGTGAAGTCCTGTCATCTCTGGACAGGGTAGCAGTGTGACTGAGTTATGGGCACAGACTCCAGAGCCAGAATATCTGAGTTCCAGTTCCAGCTTTACCTCTCATTAGTTGTCTGACCTTGGGCAAATTTCTTAACATCTCTGTGCCTGGATTTCCTTGAATTTAAAATAAGGCAAATAATAGTTTCTATTTTACAGTATTCTTTTGAAAATCAAAAGCATAATAGGTATATAGTGCTTAGACTAGTATCAGGCACATAGTAGTCACTGTAAAAGTCTTGTTACTAGTTTTATTATATTTACTCTACTTAAATAGGTATTGCACCATCTCTGTATCTTTCAGTTCTCCTTTTTCTATGTTTCCATCATTGTCTATTATCTCTCCATCACATGGCTTCCCAACAAGCACCTTATTGATACATTTTTTATGTTAATGTGTTCAGTTATGTTACAAGCTAGCATGGAACCCATTCATCTCTTGAAGAAACTTTGCCTATCTCTACTCACATCCATCATATGTTCATTTATAGTTTAATTTCATAGGGAAACTTATTTTTAATTTCTGAGGAGGAATCTTCTATTCATCATGGCATTTGCTTTATTCCCAGAAGACTGCCTTCAGAATTCTGTAATGTCCCTGTGCAGGCATTATCATAAGATATATAAATGCCTACCCATTTGATAAAACAAAAGTTAGATGCTAAGTTGCTTAATTCATTATTGTCTAAATTCAATTATGGTATTTTCAGTGAGCATCTGATCCTTATGAAAAAGGTGAACGTTCTTTAAATATCATGATAGAATAAAATATGTCTGATCCTATTTTTAGAATTTCCAGGTATTACTATTATAAGGAGTT
>828_LGP02_393531_393594
CCCTCAGAGCCCACTCCCCTCACTCCCTCAGAGCCCACTCCTCTCACTCCCTCAGAACCCACT
>828_LGP02_434526_434577
TGATGGTATTGGTGGTGATGATGATGGTGGTGATGGTGATGATGGTGGTGG
>828_LGP02_1412732_1412792
TGGGGGGGGGTGGGGGGGGGGGGAGGGGGTAGGGGGGTGGGGGGGTTGGGGGGGCGGGGT
>829_LGP02_137156_137223
AAATTAAACTCAATATTAACTTTTTAATAACCAGTTACAAGTTTGCAAAAAAATTTGCTGATGTTTT
>829_LGP02_663010_663079
TCAGTTTCTGACAAAGGCAGGCCCCTGGGGCCTGCAATTGGCCCCAGATCAACTCATGTCCAGCTCACA
>830_LGP02_903365_903530
TTTTTCTTTTTTTTTTAAATTAAATTAAATTTAATTTATTTATTTATTTTGGTTTTATTTATTTTTTAATTTAATTTTCTTTTTTTTTCTTTTGAATTTTATTTTATTTTAAAATTTTACGTAATTGTATTAGTTTTGCCAAATATCAAAATGAGTCCGCCTGAT
>831_LGP02_520692_520790
TTTTTTTTTTTTTATACAAATTTTTATGGTATGGGGAGGGGGGAGGGAGGAGGGTTCAGGATGGGGAGCACGTGTAAATAAAAATTTAATATCTACTC
>831_LGP02_977646_977699
ATTTGGTAAGAAAAATTTTAAAGGCCTAAGCATTGGGAGCTAATGCTTAAATG
>831_LGP02_1161287_1161765
TAGTAGTCAAGTTTCAGCTACAAAAATATAGAGATACACGAGGCAAAAACAATAGTCCAAACAAGACTTGAGAATCCTGAGGAATACTGTAACTTAGAAAAGGAAAGTTAAGTAGAAATTTCTTTTACCATCTACACTATTCCAGACTATATACATACTAAGGAACTGAAGGTATTTGAACCTTGCCTCATTATTATACGTCACTTCAGTTGTATTCTCCCAAAGAAAATGCTACTTTAAGAAATATAAAAATGCTATAACTGTGTGGTTAAAAATGATCAGAAACAAGTGGCTGATAGGTGATGTTACTAAGAAATGGTTTCATTTGTATAAGTCTAGACAACCATGAATATTTTTTTACTACCTCATCCTGACAGTTTAACCATGTTTTATTCACCTGTTTAATTCAATGTAGATAATAGTACTGGGACACTGATTAAAGTTGTCTTGTGGAATGAAAAAAAAAAAAAGAAGACTA
>832_LGP02_912680_912996
CAGACTCACTCTTTTTTTTTTTTTTTTTTTCTGAAGTTCCAGGTGAGTTGGGACTGTTTTCTCTCACCCTGTCCATACTTATTATGGTGAAACCTCCTCTGAATGGCTTCACAATAAGCCCTTTACACTTAAACAGATTAACAGAAATCTTTTAATTACAGTCTCAGAGAATTATATAATGTCTTTTATTTTTCTAAGGCCCATCCCTAGGAGTTTACATTTAAGGTGGTGAAAGTTTAAAAAAAAAAAGAGTATGTGAAAGTGTAATATTCTTTTATGTTGCCAAGGAACTAAATAAAGCCAAATCACTAGTTAA
>832_LGP02_928564_928650
CAGCCTGAGTGGAGGAGGCCTTCCACCAGCCCATGTGCCCTGCTCGCTGAGAACCAGCCTGGCTGGAGGAGGCCTTCCACCAGCCT
>832_LGP02_1353374_1353443
CTATAAAATTATAAGTAAAGCTCTTCACAGAATATTTGAAGATGTTTTAATACCAAATCTCTGTTTTTT
>834_LGP02_272679_272769
CGCAAAGACTGGTTTAAAAGACTGTCACATACATACGGAAGTGTTTATAGATAAAATGATAGGCGAGTCTTGGATTTGCTTCAAAATACA
>834_LGP02_300256_300341
TATCATGGCAGTTCTTTGACCAAAATAAAACAAACATGAAAACCTTAAAAGATCAGCCAGCCCTCTTTTCTTCTACTGTAGTGGT
>834_LGP02_608085_608166
CAAGTCTATCTGCCTCTATTCTTAGTAATCATCTTAGAGTGAGAGAACAATAAATAACAGGAATCTATTCATATCTCAGAC
>834_LGP02_658913_658973
TAACACAGAGTCGGACACGACTGAAGTGACTTAGCAGCAGCAGCAGGTCTTGGTTAGAAT
>835_LGP02_1137922_1138025
AAAGGAGTACAAAGCCCCCTAAAAGTCATAAGAAGGAAAGAAATCATGAAAACTAGAGCAGAAAAAAATGAAAAAGAATCAAAGAAGCAATAGTTAAGATTAA
>836_LGP02_417927_418004
TGGGGCTCCAAAATCACTGCAGATGGTGACTGCAGCCATGGAATTAAAAGACACTTACTCCTTGGATTTTATTTTTT
>836_LGP02_418822_418897
ATAAATAAATAAATTAAAAAAGCCAAAAATAAATAAATAAATAAATAAATAAAAAATAATAAATATCATGGAAGC
>836_LGP02_668682_668736
TTTTTTTTTTTTTAATTTTAATTTCAAATTTCAGGTATTTTTTTTTCTTTTTTT
>836_LGP02_788749_788839
ATCCAGCCCATCATTTCTAATGATGTACTCTGCATAAACATCAAGGCTGTATATTGTCACCCTGCTTATTTAACTTATGCTGGGCTGGAA
>836_LGP02_1164975_1165026
GACTTGGATCTGATAATGATCCATAATGTGGATCTGATAATGTGAGTAAAT
>836_LGP02_1217324_1217380
TATTTAAATGTATTTAAAATGTAGGGATTAAAACAATTCAAAGGTAATCATGGCAA
>836_LGP02_1851643_1851721
AGAAAATGAAAAGCAGAAGGAGAAAAAGAAAAGCAGAAAAGAAGTGAAAAGCAAAGGAGAAAAAGAAAGTGAAAGAAA
>836_LGP02_1881989_1882261
AAATCTTAATCAAAATTGATAGATAATATATAGTATTTCTGTTTTCTGCTTATTCCCAAGTGTCATCAAGCATTTTGATACAACGGATTTAAAATGGGTCACTTATGTTTATCCTCTAATGAAATTTCCTCCATGCCTTTCAAGTCTACGGTAATTGTCTCAAGATCCCTCCAGTTTGTGTCTGCCTCTAAGTTTCAAAGAATGGCCACATGTTTCAAGTTTTTGTGAGGGCAACAACCAACCTCTCACTACTTTTTGTTCTACTTGTTTAT
>836_LGP02_3177976_3178044
AAAAAATGATGCTGTGAAAGTGTTGAACTCAACATGCCATCAAATTTGGAAAACACAGCAGTGGTCAC
>836_LGP02_3234479_3234532
CTCACCCACCCATCCCTCTGCGCCAACAAGGGCCCCTGAAATATGATATGAGT
>836_LGP02_3631434_3631601
AATGACGGCCCAGGGGGATGGTATGGGGAGGGGGTAGGGAGGAGGGTTCAGGATGGGGAGCACGTGTATACCTGAAATTTTTTTAATTAAAAAAAAAAAAAACTGGAAAATAAACAATTTTAAAATTAAAAAAAAAAAGAGAGAGAGAAAGGCAATTAAAAAAAAAT
>836_LGP02_3657610_3657679
TGCATACACACATATACATACATACATATATATACATGTATACATATAAACATGCATATGTATATACAC
>837_LGP02_108419_108503
CCTTAGGAATATATTAATTATATATAATATAATTATTATATATAATTATTTAATTATAATTATTATATATAATATAATTAATAT
>837_LGP02_344746_344855
GGGACAAGAGATCTCTGCCAGGCCTCTTATAAGGGCATCAATTTCATTCCTAAAGGCTCTGCCCTTATGATCTAATCACCTCCTAATACCATCACACTGGCACCTAAAT
>837_LGP02_517278_517352
CCTCACCCTAAAATTCATGTAGAATCTCAAGAGACCTCAGATAACCAAGACAATCTTGTAAAGGAAGAGCAAAC
>837_LGP02_528979_529049
AATACAGGCTTATGGACTCTGTGGGAGAAGGAGAGGGTGGGAAGATTTGGGAGAATGGCATTAAAAAAAA
>837_LGP02_705266_705337
CAAAAATATCATCTTTTGGAAAAGAAATTTACAGTGTATTTGATGTCACAGACAGAACTAGTTGCCTACAC
>837_LGP02_1021013_1021106
TTACAATTCTAAAAGACACATGTGTCTTTGTGTGATTCAAATGGTAAATAACAAACATTAAAATTTGCAACTCTTAAAATAAAATAAAATAAA
>837_LGP02_1044413_1044561
GGTAGAGAAATTTTATTTCATAAATTTTCTAAATACTTTATTTCATTTTTTAAGAATAAATGTTGAATGTTATTAAAATATTTTTTCTAACAGTTTTGAGACAAGCCAATTTCCAGCTTTATGTACTATGGTTTCCTGAAATTGAGCC
>837_LGP02_1203353_1203475
AAAATTTTGAGGACCTGCTCTGTGATCTGCTTATAGGAATCTCCCAAAGGCTCTGAACAGCATTCCTATGTGCCAACACTACCTCAAACCCCAATTTTGTAATTGCTACATCATAGTCCCCA
>837_LGP02_1294030_1294091
ATTCATATCTTCTTACAGTCTTTTTACACAGACCTCACCACTACCTCATGAAAAAGAGTGG
>837_LGP02_1364012_1364128
TTATTAATGACACCAAGAATTTCCAAAACCTTGTCTGTATAGTGGAATGAATAAATGTTTAAACTTAACTATTTCATAGCTACAAAATAATACACAGGCAAGGGAAAAATGAAAAG
>837_LGP02_1719948_1720302
TTCCCTCCATAGGTTTTTACTGCATATATTTCATGCTAACATATATGTTCATGACTTTTATTTTTCCCAAGCCACCCCACGAACCATGATATCACCCATATGCATCTACTAAGACCTCACCTCAAGTCTGTTGGTCTCAGGTCAGTTTTATATTGAGCTGAGGTCTATATCAGTCAGTGGTCTATACCACATAGATATCAGTCAGTGGCAAGTGAAAGCCAGTCAGTCAGTCACCAGGGTGAAGCATGGCTACTGGAAAACTGTGCTTATTTCCATGGTATAAACACATAGACACCAACCTCGTCTTTCCCCTGCCAGTGCCCATAGCATTTAGCTCTATTTATGTCCCTTCAT
>837_LGP02_2033542_2033650
CCTTCTCTGACACTCCATGTACCACCTGTTTAGGAAGTAGGACTGCCATCAACCAAGTGGTCCCTGGCCCAGTTGTCGTTTAATCAGACAGTGCTCATGCATAAAAAT
>837_LGP02_2264852_2264974
TCTCTGTTCCCTAAGGGCCAAGAAGAGAGTCCAGGGTCAGGGTCACTCCAAAACACCCAGAATACTGTGCCCATGTCATAGACAGCTTTGCGGGCCACCTCTAATAATATCATTATCCCTCT
>837_LGP02_2294062_2294141
TATTTTGATATTTGGCAAAACTAATACAATTATGTAAAGTTTAAAAATAAAATAAAATTAATTAAAAAAAAGAATAATT
>837_LGP02_2412565_2412661
TTTATAAATTTTACATATATTTTAGAGTATCTCCTGCTCTCTTATGGATCCGGCTACTGATTAAGAGTTAATCAGTGAGCAAAACAGACAACTGAC
>837_LGP02_2554970_2555026
GGGTCTTATATATATATCGATATATATATATCGATATATATATAAGACCCACTTAT
>837_LGP02_2847435_2847723
TATAAAAGGATAACTCTTGTGAACATAGGAGAAAGTGATTTAGATGAAACTGAAAAGTCTAGCTACTCAAAATGTGTTCCTTAGATAGCAGCACCTTCATCATCTAGGACTTTGTTAGAAACTCAGACTCCACATACTGCCCCCAATCATAATCAGAATCTGAATTTTAGCAAGAATTTTTGGAGGATTTGATTGCCTGTCAGCAGCACTCTGCACAGAAGAAGATGCCTAAGATCAGAGACCTCGATCCCATGCATCTTTTATTTCCTGGTATCATCTCTAGGCCTG
>837_LGP02_3124865_3125024
TACCGTGACTCGAGAGCAATGACGCGCTACCCCTTCCCACTCGTATGGGAGACGTGACTTCCCTGGCACCACACGAGAGGCTCCTTGAGCTCCCTGTTGTAGCTCGTGAGAAACCTCATACTGGCGCCCCAGCTCGAGAAAAAGCTCGAGACCCACCCG
>838_LGP02_513337_513620
CATTCTTACCTAGAAAATCCACAAACTGAGGAGCCTGGCAGGTGTAGTCCATGGGGTTGCAAAGAGTCAGCCACTATTGAGCACACATCAAATACCCAAAACTATGAACTACTCCCCAGGAAAAAGCCTGACAGTCATCCTTGACCCCATTCCTATTACTGCTATAACAAATTTCCATAATTTTGTAACTTGCTGTTGCTGTTCAGTCGCTAGGTCATGTCTGACTCTGCTGTGACCCCATGGACTGTAGCCCACTGTCCATGGGATTTCCCAGGCAAGAATA
>838_LGP02_1022644_1022721
AGTCTTTAATTTAATTTAATTTAATAAGACTTTAAAATTAATATAAGATACTTATATATATATATAATATATATATA
>838_LGP02_2343564_2343625
TGTGTAGAGTCTTCTCTTGTGTTGTTGGAAGAGGGTGTTTGCTATGACCAGTGCGTTCTCT
>838_LGP02_4118364_4118458
CCATCTTCACTATATTGCTTATGTTTGACCCCTTCCTCAAGTGAAATCAAGATAATAATACATCCCCTACTTCAGAGAGTTTTTGTGAAGATGA
>838_LGP02_4704806_4704876
TTCTTTGTAGTCCAACTCTCACATCCATACATGACCACTGGAAAAACCATCAATTATTCTGTGCTCAGCT
>839_LGP02_916306_917377
ATACTATACTGCATAATATGGGACTATACTGCATAATATGGTGGCCTCTAACCACATATGGGTTTCAAAGAAATTATTGGAATTAATAAGAATAGACAAAATATCTAAACACTACTTCTCTAGGGACATATGGGGCTGATCAGTAGCACAGGATAAGATGTTCAACATCATTAGATAGAAGGGAGATGTAGGTTAAAGCTCCATTGAGATAATACAGTACACTATTAGAATGGCTAAAGTAGAAAATACTGGCAGTCACAAATGTTGAAGAGGATGTGGAATCAGCCATCTCTCTCATACATTACTGGTGGGAATGTAAAGTGGTGTAGCCACTCTGGTAAATAGTTTGGCAGTTTCTTTTAAAAATATGCTTAACATTCAACCTAACAATCAGACTTGTAAATGTGGTTATTTACCATAGAGGAATGAAAACCATGTTTATACAAAAACAGCAGCTTTATTTGTAATAACCCAAACTGTAAACAACATAAATATCCTTAAACAGGTGAATGGGCAAACAAATTGTGGTATATCCATACAGTCAATAGACTCAGCAATAAAAAGGGATGAACTGTTGAAATGTTCAGTAAAGTGAATGACTCTCAAAATCATTGAGTTCAGTGAGAGAAACCAATATCAAAAGCTTAAACACTGTGTGCCTTGCATGAATGTTCTTGAAATGACAGAATCACAATGATGCAGGACAGTTTACTGTATGACTACAAAAGAGTGGTGTGAGGGGTTCTGAAGAGCGAAGGGGTAGTTCTGGATCCTGATTGTGGTGGTACATACTGTAAAAGGAAGGTAGAAAGAAAAGAAAAGGAAGGAGTGAGTCATATAAAACTGGTGAAATCTAAATAAGGTCTGTTAATTGTTGGCTTCCTGCTTTTGATCCTTGTGGTGTGGTGATATAGGATGTTACCATTGGAGGAAACTGGGGGAAGGGCACACAGGAACTCCGTATATTATTTTTGTAACTTTTCTGTGAGTCTAAAATAATTTCAAATTTTAAAATGTTTAACTAAATAAAATTAAAATTCAGTGCTTCAAAAAAAATAAAATAAAATAAAT
>839_LGP02_2346468_2346525
AGACATATATTATATAATATATATATTATATATATATATTATATATAATATTATATA
>839_LGP02_2729703_2729756
ATCGATTTCTAAAAATCTTTTTTTCTCCCAAGCTGTTCAGGGCAGTATATCTG
>839_LGP02_2958657_2958712
TTATGCATTCAATTATGCAGTTATGTAGCATAAATATATGCATTCAATTATGCAG
>841_LGP02_167412_167505
CTGATTCTACTCTTCTTTCATTATACCACCTTATACTTTCTATTAAAGCTATTTTTCTAGTATTTTATTCAATCATTATAATCCCTTTGAAAG
>841_LGP02_290485_290552
CACCACTGAATCTCGTGAACTCTGGGAAAATCCACATGCCACAGAGCCGCTAAGCCCATGCACCACC
>841_LGP02_1715304_1715440
AGAGTAGACTTGTCCAGGAAGGTACAACTCAGTTTTCTCTCCTAACGAGAAGACTTGTCCAGAAAGGTACAACTCAGTTTTCTCTCCCAAAGAGTAGACTTGTCCAGGAAGGTACAATTCAGTTTTCTCTCCTAAT
>841_LGP02_1735463_1735584
GTAATAACAACAAAAAGAATACTTGAGAATAGACAATAAAAAATGTGTAAAACTCTGTAAAGCCAAGTTTAAAATGCTACTAAAGGACCAAAAAGAAAATTGTACAAGGTGTACTCTAGCC
>841_LGP02_2191276_2191350
TTGTCTAAGATCCAACAATGAAGAAGCAGAAAACAAGACTGAAATTCAAGTTTTCTGACTCCAAGTCCAATGTT
>841_LGP02_2484292_2484353
TTGCTTGTAGACTTTTGGATCGCAGCCATTCTGACTGGTGTGAAATGGTACCTCATAGTGT
>841_LGP02_2610771_2610851
CCTGAGCAGGTGAACTTGGGGACGATTAAGACTGAAGGAGTGGACAGACTGTAGGAGACAGGCCCCGTGATGCAAACAGG
>842_LGP02_218414_218673
AAGTAAATTTGCCTGCATTGCAGGCAAATTCTTTACTGTCTAAAAGTAAATTTGCCTGCATTGCAGGCAAATTCTTTACTGTCTTTACTACCTTTACTTTACTTTACTTTAGTAATTTACTTTACAAATTTACTTTACAAATTCTTTACTACTTTACTACTACTGTCTAAAAGTAAATTTGCCTGCATTGCAGGCAAATTCTTTACTGTCTAAAAGTAAATTTGCCTGCATTGCAGGCAAATTGTTTACTGTCTTTACT
>842_LGP02_1014454_1014550
AAATACAGTTACATCTTTTAAATTTTATGAAAGCTTCCAAACATGTAAAAAATTAGAAATAATAGCATGAATTTCCCTCTATGATGGACTGAATTG
>842_LGP02_1264092_1264150
TTACTGAATTTTTATGAAGAACATGTCAGGATTTTATGGGGTCAGAACCTTATATAAT
>842_LGP02_1531895_1531952
AAGATTGTTGAAGAAAAACAAATTGTGCTCTCTCCTACCTGCCAGAATGATTGTTGC
>842_LGP02_1635336_1635455
ATCTTCTCATGGTCTTTCTTTTTGTCTTCATCTTCTGGGACTCTTATGATTATATTCCAATTTCTAACAATAAATGTGGTCAACCGAAACCCTGGTGTCCACAAGGATGAAAATCCAGA
>842_LGP02_1647882_1648009
GCTTCCACCCTCCCCAAATCATGCAGTCAGCTCTCCTAGTTTCAAGACAATGGAGTTCTCCTAAACCACAGCTTCTGACTATGTCAAGTATATCCATTTCCCCGGGGAGAGGAGGGAGGGGCGGAGG
>842_LGP02_1659599_1659655
AAGAAATTTGAAATATGATTAAGAGTTTATATGACAAAAGGAGAGAAAATACGTAC
>842_LGP02_1722977_1723046
CACCTGGCTGGGATCAGAGGGTGGGTAAGGAATAAAAGGAGGTGGAAGAAAATATGGCAAAATTTGAAT
>842_LGP02_1796492_1796582
ATCCCATGAGAGCTTATTAGGCAAGGAAATTCTCTGCCCCATTCTAGATGTCTAGAATCAGAATTTCTAGCTTCTGGAAGAGGAAGGGGA
>843_LGP02_201751_201817
GTGTGGATCACAATAAACTGTGGAAAATTCTGAAAGAGATAGAAATACCAGACCTCCTTACCTGCC
>847_LGP02_266973_267083
TTTTTTTTTTTTTTTTTTAGCAGGCATGTATTTTTATTTTATTTTATTTTTTTTAAACTTTACATAATTGTATTAGTTTTGCCAAATATCACACACACATTACTGCATTT
>852_LGP02_229793_229850
ATTTTTTATTTTATTTTATTTTTTTTTTTATTTTTTTTTTTTTAGAATCAAGTTTTT
>859_LGP02_140723_140788
TTGGGAGCCCGCACCTCCTGAGCCCGCGCCCTAGGGCCACACCTCCTGAGCCCGCGCCCTCCAGC
>859_LGP02_145474_145538
ACACACACACGGCATTGTTTTAAATCGCAGCTTAGATCACACACACACACACACACACACACAC
>859_LGP02_184855_184914
ATCTAAGCACACCTGAGTCCCAGCCGAGGCCGGCAGTCTAGACTCCAGGTAGCTGGTTG
>859_LGP02_370705_370782
GGTGGCCAAACTTCTCCTCCTGCCCTCAGTCTTTCCCAGCGTCAGGGTCTTTTCCAGTGCGTTGACTCTTCATACCA
>859_LGP02_481284_481343
GGTCTACACCAGCAGCTGAGGGGCAGTCTACACAGGCAGCTGAGGGGCGATCTACACCG
>859_LGP02_628056_628114
GCAGCCTGTTCCCACTGCTCATCCATGTAAAGGCACGCAGCCCCCACTGCAGCGTTCT
>859_LGP02_640572_640640
GGAGCAGCAGCAGCAGTCGCATTAGTGGGTGTGTCCACAGTACTAGTAGAGGTGCTGTTAGGTCAGTG
>859_LGP02_640875_640927
ATTAGTTAGTAAAGGTACTGTTAGTATCAGCAGGCACAGTGCTAGTAGAGGG
>859_LGP02_732389_732479
GAGAAGGGAGACCAAGGCGAGAAAGGTGACGTTGGGGAGCCCCACCCGCGGGGCGGGGAGGGAGTGGAGGGGCTGGGCAGCATGAAGGGT
>859_LGP02_904413_904477
CACCGTGGCGGCTCCTCTGGTCGCGGTACCCAGGGACTGCTCCTCGTGTGACGGGCGGGTTGCT
>860_LGP02_293812_293932
CACACACGCACACGCACACACACACACGCACACGCACACACACACGCACGCACACGCACACGCACGCACACGCGCACGCGCACGCACGCACACGCACACGCACGCACGCACACGCACACG
>860_LGP02_653250_653350
GAGAACCTTTTTTCTTTTTCTCCACATTTCCCTCCACAGTGAGGGAAAAGTTTATGAAAACCAGGGGCGACAGGGAAACTGAAGATATGGCCAGACTGGT
>862_LGP02_34415_34479
CCTCCTCTTCATTTTCTGCCTTTATTATAGTATCATCTGCATATCTGTTGTTGTTGGTATTTCT
>863_LGP02_6980_7066
TTTTTTTTTTATTAAATTCTCTCTATTGAAAGAACTAGTATGATTTCTGTTTCCCTGATTCAACTCTGACTCATGTTATTATTATT
>866_LGP02_94198_94254
GGGTGCTCCCCTGCCCTGGGTGCTCCCCTGTCCCCCTGGCATCCCCCTTTCCCCCA
>871_LGP02_342030_342088
GGATAGAGCCATGTCACTGCAGGTGAAGCCACTTCACGGGGGTGGGGCCTCATCTCTA
>872_LGP02_44162_44222
CACACAGTATGAAACTCACAATCTTGTCAGTGCAGAGACCAGTCCTGTGCCCTTCCCAGA
>872_LGP02_74998_75059
CCCACAGGCCAGGGCTGGAACACGCCCTCTGAGACATCACGTCGCCCTGCATCCCTGTGTG
>872_LGP02_656225_656344
AACCGACGAGTCTGTGCTCCAAGGCCCGGGAGCCACAGCTACACGAAGCCCGTGGGCCGTAACCGATGAGTCTGTGCTCCAGGGCCTGGGAGCCACAGCCGCTGAAGCCCATGGGCCAT
>872_LGP02_793816_794426
ACCAAGTCCCTTTAAATGCAATGATTTTTATTTCTTCTCTTCCTCCTTTTTAAAACAGTCAGATCAAATAGTATGAAACTGAAAGATCCAACATAGAAAAACATGGCCTGTCACAGTACAACCAGAGTATCTGCAAACATTATTATTATTTTCCTTCACAAAAAAAGCTCCAAGTAAGAAAATGCCCAGGATGTTAATGTTAACAGTGGAAAGGACCTTGGAGTAAGCATCCTGCCACATACTGAAGTGTAGCCTTAGCTAAGTCATTCAACCTTCTTGGGATTCAGTTGTCCTATCTGTAAAACGGAGATCGCTTCTAGCTTAAAAAAACAAAAAAACAAAAAAACCAGTATATCTGTTGTGCTAAGACACTGTAATTCCAGGACCCACCCAAGAAGAGCCTCTGGTTATCTGGGCAAAAATGGGATGACCACAGCAAAAAATAACTCTTATGGCTAACATATATAAGTAGCAAGCTAATATATTATATAAATATATATGCACATCAATACATATATAAATACACACACTTAGATTCTTCATTCTCTGAGATGAATTGGTGGTCTGGTGGTTGAATCGCTCAGTCGGACCCTACTCTTGCAACCCCGTG
>872_LGP02_893344_893503
GATACTTTACCATCTGAGCCACCAGGGAAGCCCTGTACATTGCTAATTCACTATTTATAAAAACACACATAATAATTAAATCTATTCCCTCATTCCAAATTGTATCTTTAAAATAACCTAAAGTGGATGCGTCAGCTATCTTTGCCACAAGAATAAAGT
>872_LGP02_1006780_1006834
GGGAGGGAGCTCACGCACCGCCCACCCCACCCTTAGGAGCAGCCCAGAGGCAGG
>873_LGP02_826204_826286
CCCATGGACTGCAGCCCACCGGGCTCCCCCGTCCCTGGGGTTCTCCAGGCAGGAGTACTGGAGCGGGGCACCATCGCCTTCT
>875_LGP02_194002_194093
GCTTGGTCCCCTCAGGGTGTAGCCCCTGGCAGCTTCCCCTCCAACCTCATTTCTTCCCTCCCCGCCTCTACACCCACCCATTGCTAGGCGC
>875_LGP02_256503_256565
CGCCATGGGATTGCCAAAAGTCGGACACGACTGAGTGACCAACACTTGCTTACACTTAAAGA
>883_LGP02_203041_203105
ATAAATAAATAAATAAATAATAATTATAATAATAAATAATAATAAATAAATAAATAAATAAATG
>883_LGP02_946740_946807
TGTGCCTTGTCTGTTTTATTAATGTATTATAAGAATTAATTAGTAATAAGTTTTCGATTCCCTTGTC
>883_LGP02_1244825_1244884
TTGTGTGTGTTCAACTGATCAGTTGCAGCACCTTCTCCATACACTGCACAAATCTTTTT
>883_LGP02_1274749_1274806
AAAAAAAAAAAAATTAAGGAAACCAAGAAATAAACTCTTCAACCTAAAAATTAAAAA
>888_LGP02_570090_570156
GTCGAGGTGTGATGATTCGATGTGGTCTTGGAAAAAGCTAGAGCAGACGAGAAGTCTGCTTCTTGC
>888_LGP02_682223_682327
TGGGTGGGTGGGTGGGTGCGTGGGTGGATGGGTGGGTGGATGGATGGATGGGTGGGTGGATGGGTGGGTGGGTGGATGGATGGATGGATGGGTGGATGAATGGA
>888_LGP02_828288_828566
GCCCCCCGCCCTCCCCCAGCACCCCCACCCACCCCACCGTGGGGCAGGGCCTGACGTCTGCACCGCCCCTTTATGGACAGCGGGCTATAGTCTGCTTCCCTGGCCCCCCCCCCCCCCCCCCCCCGCCCCCCCCCCACCCCGCCGCGTCAGGGCCTGACGTCTGCGCCCCTCCCGCCCTCCCCTCGCCCCCTCCATGGACAGGGGGCTGAGGCCTGCGCCCCTCCCGCCGCCCCCCGCCCTCCCCCCGCCCCTTCCATGGACAGGGGGCTGACGTCTGC
>888_LGP02_840928_840980
GGGGCTGCTCCCCGCCCGGCCCCCCGCCCGGTCCCGCGGACCCAGCTGCTCA
>888_LGP02_1097786_1097884
CACCACCCTGCCTGGCCCTGTGGACGGCTGCGGAGAACAGCGCCGTCCACACCACCCTGCCTGGCCCTGTGGACGGCTGCGGAGAACAGCGCCGTCCA
>888_LGP02_1101079_1101198
GGGACCCAGAGATGGTGGACAGGCTGGGCTGCGTGCCCACACAGGGCGCAGGGCCGGGGACACCGAGTAGACTAGAGGTGGGAATGCTGGTGGCTGGAGGCCTGCGAGGACGGCCCCCA
>888_LGP02_1123959_1124066
GTGCACATGAATTGTGTGTGTGCGCACACGGATTGTGTGTGCGTGCATGGGAGTGTGTGTGTGCACACGGGATTGTGTGTGTGCACACATGGGGAGTGTTTGTGTAC
>890_LGP02_18683_18765
ATTTGCTTTTCTTTTTTTTTGATTACAATTTTTATTGAGATATAATTCACATACAATGCAATTCATCTATTTAAAGCATGGA
>890_LGP02_878623_878981
AAGTTAAAGCCAATTCTCAAGTTAAAGCCAATATTCTCAAGTTAAAGCCAATTCTCAAGTTAAAGCCAATTCTCAAGTTAAAGCCAATATTCTCAAGTTAAAGCCAATTCTCAAGTTAAAGCCAATTCTCAAGTTAAAGCCAATTCTCAAGTTAAAGTTAAAGCCAATTCTCAAGTTAAAGTTAAAGCCAATTCTCAAGTTAAAGCCAATTCTCAAGTTAAGCCAATTCTCAAGTTAAATTCTCAAGTTAAAGCCAATTCTCAAGTTAAAGTTAAAGCCAATTCTCAAGTTAAAGTTAAAGCCAATTCTCAAGTTAAAGCCAATTCTCAAGTTAAAGCCAATTCTCAAGTTAAAGCCA
>890_LGP02_1221674_1221728
ACACAGTCTGAGACTGTCTGAGACTGAGACACACGACTGAGTCAGACACAGACA
>890_LGP02_1445227_1445431
AGATACAATAATAATAAAGATGAGATGTTTGCCAGGTAGAAAAACAGACCCTTGGAATCGTATAGAGAGCCCAAAACAGAGACACACACGTTGAGGCGCTTAAGAAGACGAGGTGGTAATGGAAGACAGTCTTTTCAACACACAGTGCTGAGCTAATTGGACATCTATATGAAGTTTAAAAAAAAAAAAATGCGTGTCCTTTCC
>895_LGP02_99378_99464
ATGTGTGTGTGTATATATGTATGTATATATATGTATATATGTGTGTGTATATATGTGTATATATGTGTGTGTATATATATGTATAT
>898_LGP02_144643_144701
ACTTCAAAAAAGAAAGGACTAGTTAATAGCAATGGTTTAAAGAAAAACAGAAAAAGCC
>898_LGP02_309193_309349
ATTAAGAAGTCACCACCCAAGCAGCAGAGGAGGCCAGGAGAATGAAAGAGCTGTCAAAATTAGCAAAAATCTTTAGGGATTAAGAAGTCACCACCCAAGAAGCTGAGGAGGCCAGGAGAATGAAAGTGCTGTCAAAATTAGCAAAAATCTTTAGGG
>901_LGP02_26937_27010
TTTGTAGCAAAACCCATGTTTCTGTAACTGGTAACAAGAGACTATTCTTTATTTAAAAAAAAAAAAAACCTGA
>904_LGP02_14716_14792
AAACTAATACAATATTGTAAAGTTTAAAAATAAAATAAAATTAAAAAAAAAAAAGATTCAATGTGGGAAAAAAAAA
>906_LGP02_322241_322312
GGCCCCCCCCCCCCCCCCCCCCCCCCCCCCCGCGGCCCCCCTCCCCTCCGCCCCCCGGCCCCCCGGGCCCC
>912_LGP02_237120_237192
TGGCACCAGCAGGTGGCGCCCAAAACAGGGACTCAAGAATCGGAGGGCGACCACGGCCGCTGCCCGCCAAGA
>914_LGP02_459690_459748
CAAGACTAGAATAATCAGGTACAGCTTCCAGAAAAAGACAAGTGTACCTGCTGCCTGC
>914_LGP02_527554_527790
ATTTTCACTCATTCCAAAAAACATGCATTGGCTTCTCTACCGTGTGGCAGGCATTGTTCTGGCCATCTCAGATATATTTGTGAACAATATAGAGACAGATCCCTGTGGGGGTGGAGTTGAGGGGAAGATAGATAATAAGCAATAAACATAAATATATAAATCATATAGTATGTTAGATAAGAAATGCTTTGGGGACAAGAAAAACAAGGTTGTGCAGGTTAAGAGTGATCAAGAGT
>914_LGP02_580098_580295
GACCAACGCACACACACACAGATACTGGTTGACCAGGCTGGTTGCTGAGCTTAGAACATTTTAGACATTTAAAGCTGGGCTTCCCAAACTTCAGTGTGCATGTGAATTTTCAGGAATCTTGTTAAAATGCAGATTCTGATTCTGAAGGTCTGGGGTGGGGCCAGGGAACTGGCATTGCCAACCAGCTTCTGGAACTG
>914_LGP02_667857_667919
GCATGTAGGACCTTAGTTCCCCGATGAGGGATCAAACCTGCACCCTCTGCACTGGCAGTACA
>915_LGP02_42905_43016
GAGAAACATGGACCAGTGGGACGAGAGAGGAAGTCCAGAGACAAACCCCTGCACATACGGGCACTGCATCTGTGCAAAGAGGCAAAAATGTACAACGGAGAAAAGACAGCC
>915_LGP02_187876_188068
ATATCTAAATATATATCTAAATATGTATAATAATAATATGTATCTAAATATATATCTAAATAATGTATCTATGTATGTATCTAAATAAATATCTAAATAAATATATCTAAATAAATATCTAAATAAATATATCTAAATAAATAAATCTAAAATATGTATCTAAATAATAAAATATGTATCTAAATATATATC
>915_LGP02_309017_309087
TTGATGAGGGCAATTCTGTAGGAAGTTTCCCTGCATCAGGCAGCACTCACGGTTGAACCGCGCCACCCTG
>915_LGP02_375218_375316
TGCACTTAGCACCAGGCCTGGGAAGGGCTGTGTGCTTCGGCGTTCTATTGTCTCTGATTTCTAAGTCTTAAACATTCTGTAGCAAGGAGCTTGTCATT
>915_LGP02_527587_527641
GCATCATATTTGCATGGCCAGTACTCCAGATCTATACAATGTGCACAATATTTT
>915_LGP02_665281_665336
GTATCCCTGAGACCTAGACTGATAGGAAAGCACAGAAGACACACCGCTGGTGAAG
>915_LGP02_702511_702606
CTGCAGGCGGGTTCTTCACAGTCTGAGCCACGAGGTAGCCTTTCCCTCCACCAGGGGATCTTCCCCACCCAGGGATCGATCCCGGGCCTCCCGCA
>917_LGP02_6656_6836
TTTTTTTTTAACATTGTATTTTTGAAATTCCAAACTCTACTCTAGATTTTTAATTTTTGCTTTTTGGTATTGTTATCAATTTTGTACCTGTATTTTCTTTATAATTTTCGCGACCTTGTTTTTTTTTTTGTTTGTTCGTTTTTTCTCTCTTTCTTTTCCTTCTTCTTTTCTTTAACATCA
>919_LGP02_278699_278757
ACTTTACAATGTTGTTAAGGAGACAAGGCAGTCAAAAACATACAAAAATGACCAATAA
>922_LGP02_504015_504068
GGTGACAATATAGTTCTGTAGTCAATTTTGCCAATATGTAGGTCAATTTTATG
>924_LGP02_166865_166928
GGGGGGGGGGGGCCTTTGGTTGGTTTCTAAAAAGCGCCGAGAGGGGGGGGGGGGGGCGGGGCA
>925_LGP02_128928_128990
TTTTTAAATTTTATTTTATTTTTAAACTTTACATATGCTAACAATATTCCTTTGCAATTTTT
>932_LGP02_358836_358909
AAAATGATAGGATACTGAAAGAGAAACTCCCCAGGTCACCATTGCTCCTTACCTTGGAGCAGTATGAAAAGGC
>932_LGP02_568314_568391
TTATTTTTATTTTTTTTAAATTTTATTTTATTTCCAAACTTTACATAATTGTATTAGTTTTGCCAAATATCGAAATG
>933_LGP02_399444_399514
TTTCCCAAAGTGCCTGTGCCATTTCATATTTCCACAAACAGTGAATGAGGGTTTCTGAAATTGCCAACTA
>940_LGP02_303699_303783
GTTCAAATCAGCCTCGTCCGTGCGGTCAGGCTGGTTAGCTGCGCTCAGATCAGCCTCGTCCGTGCGGTCAGGCTGGTTAGCTGC
>940_LGP02_787240_787312
TCATGTTTGGCTTATTGCTGTGGCTTGCGAGTTTGGTGCTGGCCGTCGCGGTCTGTACCTGTGTGCGTATCG
>940_LGP02_918724_918785
TCTCCTCCGACCCACGCACTCCCCAGGGCCAGGCAGAGTCAGTGCCTCCCTGGCTGTGCCC
>940_LGP02_1047395_1047477
AGGGTGTGTGCTCCCCCCGGCCCTGTGGCTGAGGGTGTGCGCACCCTGCGCCCCCGGCCCTGTGGCTGAGGGTGTGTGCTCA
>940_LGP02_1594639_1594690
GCCCGCGTGGGTGCTGGCGCAGTCCCTCGGCAGAGGCTGCCCTCAGCAGCT
>940_LGP02_1616199_1616259
CCCCCGCCCTGTCCCGGCATGCCCTCCATCCCCCCATCCTGTCCCCGCACCCCCTCCATC
>949_LGP02_69867_69995
GCATATGTGCATGTGTGTGCGTTCATGCCCTTGCTGGGACGGGACTCGTGTGTGTGTGTGTGTGTGTGTGTGTGTGTGTGTGTGTGTGTGTTCATGCCCTGGGTAGGGATGGGACCTGGTGTGTGTGC
>950_LGP02_60396_60496
TGTTGGGGGTGGGGCGGGGCCTCGGGGGTCCCGGCGTAGAGACCAGGCGGCTGCACTGCCTGGCATCCGTTCTGGCTGGGGTATTTAAAAAAAAAAAGAA
>951_LGP02_122990_123044
TATAGTACATATATTATACATTATATGTATAATACATATATTATACATTATATG
>955_LGP02_293194_293247
TGTTGATGGGAGTGGGAGGACTATTGTGTTCCTCTCTGTTGTTTGTCCTGAGG
>964_LGP02_74623_74789
CTGAACAGACTTCATTCTGACTCTTGTTCAGGTATAGACATGAGGGTTTTCCTACAATAGAATGCATCCTTACCTGGTTCTCCAGGGCCAATCAAATGGGTCCTAAATGCTCCTATTTCTTCACTGTCCTGTGAGCAATCCCCTATGTGTAGTCAAGAAAGGTATG
>964_LGP02_867869_867951
ATTTTCAAATTAAGTATTTATGTAATAAAAAGAAAGTCATACCTTATATAACTTTCTTGTCATATAAGATGGAGAAAAAAAT
>966_LGP02_537174_537297
TGGTTCAGGAGGATCCACTAGAGAAGGAAATAGCTACAGTCCATAGGGTCTCAATGAAAGCCATGGACTGTGGTCCACCAGGCTCCTCTCTCCATGGGGTTCTAGGCAAGAATACTGTACTGA
>968_LGP02_81279_81369
ATATGAAGCTGCTCGAAACCTTTAAAAGGAAAGATCTGGGTGCTCATATACACTGGTATATGAGCTGGTATATGCCTATATTCCATGAAT
>969_LGP02_69304_69383
ATGAAGATTCTATCCCTGGTCTGGGAACTAAGATCCCACATAACTCAGGGACAAAAAAAAAAAAAAACCATAAAAGAGA
>972_LGP02_261996_262063
AAAAAAAAAAAAAAAGTTTAAAAATAAAAAAGCAAAGAAAAAAAAAAAAAAAAAAAAAAAAAAAAAC
>980_LGP02_97318_97404
ATCTGGGACTTAGGAGAAATAGCAGGGCAGAAATGAGAGAAACTGTCTCCCTACTCCAAACATGGATGGAGACATCAACCTTCCAG
>984_LGP02_21762_21841
ATCTTTTTTTTTTTTTTTTTTGGTTGTTTTTTTTTGACTTATTTTTTTTTTGGGGTTTTTTTTTGTTAGAAAATTTTTT
>984_LGP02_186774_186971
TCACTATTTTTACGATCATTCTTTCTTTTTTTTTAATTAAAAAAAATTTTTAAGTCCTCTATTACTCCTTTAATTTTCACTTTTTTAACCTTTTTTTTTTTTGTAAAAAAAAAAAAAAAAAAAGACCCTTTTTTTTAAAAAAAAAAAAAAGCAAACTTCATATATATATATTTTTGTGACCTTGTTTTCTTTTTTTT
>985_LGP02_81935_82079
TTTTTATTTTTTTTTGACTTTTTTAAAAATTTTATTTTATTTTTAAACTTTACATAATTGTATTAGTTTTGCAAATAAGCAGTAAGCAATTTGTGGCCAAAACTGCAACCATCAGACTTGTTCATTTATATACTCAACAAATAT
>985_LGP02_144197_144266
TGATACTGAGTGAAGTCAGACACAAACACAAACACCAAATGGTATCACTTCCATGTGGAATCTAAAACA
>985_LGP02_258201_258945
TTTATTTATTTATTTTTTAATCACTGTGACCAACAAATAATAATCACTTCCAGAATCCCATCTTAAGGTCTGTTAGAAAAGTACTACTAGAGCTGTAATATTACCAAATATCTTTGCCTGAGTTTCCCCTATGAGCAAAGACCAAGACAAAGTTTGTGTATGTGCATTTTATTTAGGGATGTGCTCACACTCTAGAATGGTTCCCTCAAAGGAACCATTTTGAACCTCAAAATTCTCTGCCTGTTGATTAAAAAGAGTAGCATTTATCTATAAACTCCTACCTCCATTGTCTAGGCTTATCTCATAGGGTGATTGTTGGGGAAATTAATGTTAATAGACATAGTCTTGTTTAGGTTTCAGAGGCAACAATATGCCTTTGACTGAACAGAGACCCTGAAAGGAGTCATATGCCAGGTATCCAGTAAACAGCTAAAGTAGGTCTTGGGAACTAACAGGTAAGGAAGGTAGTAAGTTGAGAAGCTTCCTGAGCCTTGAGAATCTGGTAAGTTCCCAGGGGTCAGAGAACATTCTGAGATTTATGATTAGAAACCTAAGCATTTATAATACTAGCCACAGCTGCATCTTTACACATAAGCTGATTATTGGCTTAGAGTTGGCAATAAAAGCATTACTCCTTTGGAAGGCATTCTGAGGTTTCACCAGTGGGATAGATACACTCCTGGGGTCTTCCAAATGGGAACTCCAGATTGCTGTCAAGGTATCTCCTAGCACTGGTTGAGTCTG
>986_LGP02_5041_5112
CCGAGGTCAGGGGCAGAAGCCGGGAGGACCCTATGCCCGAAGGGCGGCAGCCAAGAGGAGTTACCCCACGT
>988_LGP02_52739_52815
ATATATATATATGTATATATGTATATATGTATATTATATGTATATATGTATATATATATGTATATATATATATATG
>993_LGP02_347738_347855
TAGGACCAGATGCCATATCTTATTCCTATCTTTTTAATTTCTCTAGGTTCTGTAGTGATGCACTCTTTATTCATTCCTGAAAGAGGAGAGTGAAAAAGTTGGCTTAAAGCTCAACAT
>993_LGP02_758338_758499
TTGAATTATTGAATTATTTTATATTTATTATATATAAATAATTATATTTATATATTTATATATTATATATATTTATATATATATATAATATTTATACATATATAATAATATAATATATAATTATTTATATATTATATTATTCAGTAATAAATATTATTACT
>998_LGP02_175777_175922
TCCACATTCATTTCTTGAACAATGGGTGAAACTGTACAAGAGAAGATTAAGTGAGAGACTTTCTAGTGGTCCTTCTGCAGATAGTAAATAAAAATAACATTGTTTCTTGTGAGGAAAGGTAGAGAACAAATTACTCACTGCAAAC
>1002_LGP02_117258_117321
TCTGTATACAGAAATGGTATGTCTGTATACAGAAATGGTATGTCTGTATACAGAAATGGTATG
>1008_LGP02_178375_178455
CGGATTCATTTTGATATTTGGCAAAACTAATACAATTAAGTAAAGTTTAAAAATAAAATAAAATTAGGAAAAAAAAATAA
>1011_LGP02_459850_459908
AAATTGCCAACATCTGTTGGATCATTGAAAAGCAAGAGAGTTCCAGAAAAACACCTAT
>1020_LGP02_406417_406478
TTCCCGGGCTTCCCCCGTGGCTCAGATGGTAAAGAATCCACCTGCAATGCTGGATTTTCAT
>1028_LGP02_549193_549338
GGGCCCAGGCACTGATGGTTTCTATAAACTCTGCAGGTGATTCTAAGGTGAAGCCAGTGTTCAGAGCCACTGGCCTACAGGAATAGTTCTCAAGCATTCACGTGCAACAATATCACCCATAGGGTGTGTTGAACCACAGATTTTG
>1032_LGP02_41434_41495
CTCAATCCATGAGAAATAAAGGAATAAAAAATTAAAAAAAAAATTAAAAAAATAAAAAAAA
>1032_LGP02_52381_52526
GCTTTCTCTAGTTGCAATGCTTTGTGTGGGCTTTCTCTAGCTGCAATGCTTTGCATGGGCTTTCTCTAGTTGCAATGCTTTGTATGGGCTTTCTCTAGCTGCAATGCTTTGCATGGGCTTTCTGTAGTTGCAATGCTTTGCATGG
>1039_LGP02_71267_71403
GGGAAGGAGGGAGGAGGCGGGGGATAATTGATAACGTCCTTCCTGGAAAGGGGAACTGACTTATTCTAGGGAAGGAGGGAGGAGGCAGGGGATAATTGATAACGTCCTTCCTGGAAAGGGGAACTGACTTATTCTA
>1039_LGP02_75093_75146
ACCACATCAACAAATTGAAAAATAAAAGCCATATGATTATCTCAATAGATGCA
>1052_LGP02_71698_71763
ATATATATATATATATACATTATATACATTATATATATATATATATATATATATATATATATATA
>1053_LGP02_331754_331809
ATAAAAAAAAAAGAAATCAAACATTTAAATATGAAAAACCGAAGGGAACTGGGTG
>1056_LGP02_13439_13534
GAGGTTTCTTTCTTTCTTTTTTTTTTTTAAATTTTATTTTATTTTTAAACTTTACAAATTGTATTAGTTTTGCCAAATATCAAAATGAATCCGCC
>1056_LGP02_77125_77265
AGTCCGTCTCCAGGTTGAAGTGTGGCTCGCGTCTCGGGACCTCCTTTCTCCATCATCCTGGCATTCCTCTCATCTTCTAGTCCGTCTCCAGGTTGAAGTGTGGCCCGCGTCTCGGGACCTCCTTTCTCATCATCCTGGCA
>1056_LGP02_235810_235909
TCCCGAATTCCGCGGGATGGGGCCCCGGCGCCCTCCTCCGCAAGGGAGACTGCATCTTCCAGGCCAACAGTGAAGCAACCGCTGCTGCTTTGAATCTCA
>1062_LGP02_1509911_1509992
GCGGAGATGTTCCTAAAACTCACGGTGCCACTCCATTCCCTTACATTGGAAAGTAAAGTTGGTCTTTTTTCTGTTGGCAAA
>1062_LGP02_1630497_1630622
CACCATACACACTAACACACACCGCACACAGAACACACACCATACACACAGACACACACACCATATACACACACACTATACACACAGACACACACACCGTACATACCGACAGACACCACACACAC
>1063_LGP02_167820_167876
GAGCTCGCAGGCTCAGCAGTCATGGCCCTTGGGCATCTCTCGTGGCACATGGACTC
>1070_LGP02_32747_32843
TACTGGAGTGGGTAGAACTCTCCAGGCAAGAATACTGGAGTGGGTAGAATTCTCCAGGCAAGAATACTGGAGTGGGTAGAATTCTCCAGGCAAGAG
>1070_LGP02_34144_34238
TTCATATGGGCCCCGAGGTCCTTTGGGCTGCAGTTGTATATGGGTTATTCACAAGGACCCTAAGGTCCCTTGGGCTGGAATTGAATACAGGTTA
>1086_LGP02_178904_178977
ACTATGCTCTATAGACTACTCTATAGACTACTATAGACTATATAGTATATAGACTATATAGACTCTATAGACT
>1087_LGP02_423187_423392
CATTTTCTTTTTTTTTTTTTTTTTTTAAAAAAGATACGCGCTCGGGCTGCCGGCTGCGGGCGCGGCGGGGCGGGGAGCCGGGGCGGTGAGCCTCTCCCGGTCGCTCCCGCGCTGGCCCGCTCGCTCGCGCTCCCTCTTGCTCCCGCTCGAACAGACAGGCACACACCCCACGTCTCCGGCGGCAGCCGCCCCGCCGCACGCACTG
>1088_LGP02_94997_95073
GTCAATTGCAATAGAATCAGATTTTAAACATGCCAAATTAAAGTGTTATATATCACAACAATGATCAGGTTTCTTT
>1090_LGP02_16903_16990
CCTACTGCTCTCTCTCCACTTGACCTGACTGACTATTGTGTTACGTCTGTAAGTTTGTTTTTGTGGTTTTTTTTTTTTTTTTTTTTT
>1090_LGP02_19289_19360
TATATATATATATTATATTCATATATATATTATATATAATATATATTTATTATATATTATAAATATATATT
>1090_LGP02_259217_259343
TGTGTGTGTATATATATATATATATATATATATATATATATATGTGTGTGTGTGTGTGTGTGTGTGTGTGTGTGTGTGTGTGTGTGTGTATAGGTTTCCCAGGTGGCGCTAGTTGTAAAGAACCTA
>1090_LGP02_262926_263018
CATAGCTATTCCCTTCTCCAAGGAATCTTCCTGTGCCAGGGATCAAACCTGGGTCTTCTGCATGAAATTCTCCAGGCAAGAATATTGGAATA
>1096_LGP02_26484_26541
TTTACAATTTCAATTTACCAATGAAAGAAATTTTTGTAAATTTACAATTTACAATTT
>1097_LGP02_104936_104999
CGAAAACTTTTTCCATGATCCAGTGGATGTTGGCAATTTAATCCCTGGTTCCTCTGCCTTTTC
>1110_LGP02_589141_589212
AGCAACTGAGAGGGAAGCATTATTACCAAAAATCTAGAAATTTAGATTTGAGATTTTAGAATAAAAATAGA
>1110_LGP02_649580_649739
TCCTCATGTGACATTCACACATAAAAAACGTCCATGTGGCAAAGCTATTACCTAACAGCAGTCTCTAGAAACAGCTTCATAAAACCCCATCTTACATTTCCATTTCTGTGACCTCTTCCCCCTTTTCACCAAAGCAGACCTCTGCATGAATTAACTGTT
>1110_LGP02_791584_791684
AGAAAAAAAAAAAAAAAAAAAAAAAAAAAAACATCTAGGAAATTTATAATTAAAGTCATAGAAAGGAAAAAAAATAAATTTATATCTAAAAAAAAAAAAA
>1110_LGP02_1116451_1116514
TTTTTTTTTTAAATTGCTTTTTTTTTTTTTTTCTCTAATTTTATTTTATTTTTAAACTTTACA
>1112_LGP02_34327_34386
ATTGAAGGCAAAGGAGAAGGGAGTGGCAGAGGATGAGATGGTTAGATAGGATCACTGAT
>1112_LGP02_179579_179635
GCACACACAGCACACACCAGAGCCAAAAAAGAAACCAGCACACACAGCACACACCA
>1112_LGP02_878571_878625
CATGGTTCTCAATCTTGAATAAATAACTATATCAGCTAAAAAAAAAAAAAGTAC
>1112_LGP02_1144091_1144148
GCACGCACTTGAAAAGTACAAAGAAAGTCAATTCTGCTATAACATGCCATATGCTCC
>1112_LGP02_1353519_1353678
TTTTTTTTTTTTTTGTATTCAAGTCTTTCTGTGGCATATATTTTTATTATTCTTTTTTTTTTTTTTTGGTTTTAATTTTATTTTATTTTTAAACTTTACATAACACATGTATACCTGTGGTGGATTCATTTTGATGTTTGGCAAAACTAATACAGTAGT
>1118_LGP02_260787_260955
AATTTTTATATTTATTTTATTTTTATTTTTTATATTTATATATATATATATTTATATATTTATATATATTTTATTTTATTATTTTATTTATTATATTTATATTAATATATTATATATATATATATATTTATATATATTTTATTTTATTATTTTATTTTTATATTTATA
>1139_LGP02_115384_115464
GAACAACATATATATATATATGTATATGTATATGTATATATGTATATATATATATATATACATACATACACGCTATATGG
>1139_LGP02_115690_116710
ATGGTCCAGCATGCAAATATATATATATATATATATTTTTTTTTTTTTTAACATATATTTGCTGACCAGAAACTGGAGCAGAAACTGGAAGTCCTTAGATTTATCAGAGAAGTGAGTCTGTCATATATTCAAGGCCAATCAATCCCTGCTATTCACCCATGGCTATATCAAGAGAGGGTCATTCCTTTCATCTCTTTCCCTTCCCCCCCTCCCCACTGATCTTCCTATTTCCTAGAGAAAACAGAAGCCACCAGAAGAGCACATCTATACCTCCACCTACCTATATCTGTGCCAGTATGTTCTGTCTTGCCTCCTGTTACCAAGAACATGTTGTCTGTCCTGTATTCAAGGCTAATCCCTTCTTAAGACTCCACACCCGCTCACTCAAGGAAATGACCCTTCTCTCTCCTATGTCATCTGTTTTTTCCCTCTCTACTTCCTCATCCTCACCAGCATACAAGCATGCCATCTGTTTTGCCTTTTTAATCTCTTGACCCCACATGCCCTGCCAGATATTTCCCCACTTTTTTGCCCCTCTTCAAAACTCCCAAGTGGTCTATGCTACTCATTGCTTTCTCTGAGTCCTCTCCTCTCATTTTCCACTGAGGTTCTCCAATCAGGATGTTGTTCCCAAGACACAGGAACCAGGGACCTCCAAACTGTTAACTCGGTCAACTGTTCATCCTCATCTTACATGACACATCTGTAAATTTGACAGAGATAAACAAGCCCTTCACCTCAAAGCTCTTTCTTAGAACATTATCCTCATCTGATAACCCCTGTGCCTCACCAGCTGCTCACTTTCACATCCCTTGCTTGTTCCTCCTCATTTTCTTGACCTCTAACAGTGGAATGCTCCAGGATGCATTCCCAAGCTCTTTTATGTCCTGTGTCTACATTTACTCCTACAGAGAACTCATTTGGCTTCGTGACTCAAAAAAAAAAAAACACAAACTGTGTAAGAACACACACACAATTCCCACATTTCTAAACCCCTTTGGCATTTTCTTCTACACTTCT
>1139_LGP02_389060_389329
AGTTATTGGTTTTAAAGGATACACATTGTTTTATTCCCAGCCCCAAGAAACAGATTTAGTTCTGACCACTAGTTTTCAAACTGAGGCTCAGAGCTCAACTGTAGGCCCAAAGGGCCCTCCCAGGGACCCTGAGAACAACAGGCATCCTCAGACCCCATATGAAATCTTACAGAAAACCCACCTCATTCCCCAGATCCCAGAGACCTCCTCATCACCATAAAGGACAAACTCCATCATTCCAAGGGACACCAATACCACAGGACATTCAG
>1139_LGP02_676995_677086
TTTTTTTTTTTTTTTGGGGCTCCATAGCCCTCTCTTCAGGCATTTTTTTTTTTTTTTCTTTTTATTTTTATTTCCTCCTCCCTCCTCCCTA
>1139_LGP02_1191792_1191860
AGGGCTGACCTGGGGGTCTCTGGGTATCCTGGGTGTTCCTGGCTCTCGTCCTGGGCATGGAATCACAG
>1139_LGP02_1482326_1482383
AAAATAAATAAATAGTTAAATAAGTGAATAAAAGAATGGGAGAAAGAAGGAAGTGGG
>1148_LGP02_77607_77673
CAAAGAGGTGCTCCCAGGAGGACAGACACTGTTTCCACGGAAATCACACAGTCACCATGCCCGAGT
>1148_LGP02_102036_102089
TAGTTAGTTGTAAGAATGGAACTCCGGTGTTGTAATGAGAACTATCCATGCCA
>1153_LGP02_120347_120563
ACTGCAATGCAGATACACGGCAGTCAAAAGTCTATTAACTAATTTTTTAAATTTCTAAAAAATAAAGAAATCCTATAATTCCACATTCTTTCCCCTTTAACAGAAACGTCTCCCCTGGCTTCATTCATCCCCAAAATATATTCAAGGCGCTGATGTTCTAAATGGGCTTCCCAGGGGGCACAGTGATAAAGAATCTGCCCGCCAATGCAGGAGAGA
>1154_LGP02_292985_293036
TAGTATATATATATATAGATATTTTATTGGCATATAGTTGCTGATAGACTA
>1154_LGP02_613134_613197
TTCTTTTTTTTTTTTTTTTTTTTTTTTTTTTTTTTTTTTTTTTTTTTTTTTATATTCATTTTT
>1154_LGP02_1483097_1483155
AGCGTAGTAAAAAGCAGAGACACCACTTTGTCGACAAAGGTCCATGTAGTTAAAGCTA
>1159_LGP02_86534_86596
ATCGAGGCGGGGGAGGCTAGGCCCTGGGAGGCCGACGGACCCCCAGTAAGGCACTGGGGCAC
>1163_LGP02_25122_25238
ACCCGTGCTCCACAACAAGAGAAGCTCCCGCGATGAGAAGCCCCCGCGCACACAAAACCCGTGCTCCACAACAAGAGAAGCTCCCGCGATGAGAAGCCCCCGCGCACACAGAGCCG
>1166_LGP02_474071_474126
TGGCAACGAAGTTTTGCAACATTTGTAAAATGAACTAAAGCTTCTCTACTTTTTC
>1169_LGP02_386064_386119
TACTAGAATACTAGAATAAATAAATAAATAAATAAATAAAGAAATAAAGAAAAAA
>1172_LGP02_156481_156600
TTACTTTAATGTGACCTGTTACAAGGTGTCTTTGACCACGGCAGAGCTTTCTTTGTTCAGCATTCTTTTTGCAGTGCCTGTTGTGTGAGGTGGGTGGCGGTCGCTGTGTTGTTATTACT
>1172_LGP02_199837_199954
ATGTGACCGTAGCCGTGAGGACCTTGTGGCGTGTAAGTTACAGTATGTAAGTCACAGCATGTGAGCCGTAGCCGTGAGGACCTTGCAGCGTGTAAGTTGCAGTATGTAAGTCGCAGC
>1172_LGP02_283166_283246
CTCAGGGCTGTGCGGGGACAAGGCTCCCCACTGGGGGACACTCAGGGCTGTGTGGGGATGGGACTCCCCACTGGGGGACA
>1172_LGP02_304464_304550
GCCCACACCCGTGCCGCACGGCCCCCTGGGCCCGGCGCCCGCGAGCGCGCCTCTGCAGACGGGCCGGGCGGGCAGGGCCAGGAGTG
>1172_LGP02_482692_482822
GTGCGCGTCCGGGACATGCCGCCCGCCCTGTCTTCACGGGGCAGGGGTTGACGGCGGGCACCTGACCGCAGCGGTGTGCGCGTCCGGGACACGCCGCCCGCCCTCTGTCTTCACAGGGCAGGGGTTGACG
>1172_LGP02_537006_537124
CTGCTGCTGTGTGTGTGAGGAGGGAGCGGAATGTGGGGTGCAGTAGGAGCCTGCTGCTGCTGTGTGTGAGGAGGGAGCGGAATGTGGGGTGCAGCAGGAGTCTGCTGCTGTGTGTGTG
>1172_LGP02_658984_659057
GTGAAGATGACGATGATGATAGAGCACGACAAAGATGGCGACGAAGATGGCAGTGATGGCGATAAGAAGGGGA
>1172_LGP02_686673_686744
GCTGGGAGGGCCCGAAGGGTGCAGAGCAGGCAGAGGGGCACCTGGGGCCTCACTCACCCGGCCCCCAGGAG
>1172_LGP02_741979_742047
CGGGGACGAGCGGGGGGCACGGGGCCCCTGGGGGCTGGGATGAGCGGGTGGCGCGGGGCCCCTAGGTG
>1173_LGP02_125977_126193
GGGGGCGGGGCCTCCTCCTGAGGGGATAGGGGGACGGGCTTCCCCCTCCTGACGGGATAGTGGGGCGGGGCCTCCTCCTCCTCCTGAGGGGATAGGGGGCCGGGCTTCCTCCTCCTGACGCCGGGGGGCGGGGCCTCCTCTTCCTGACGCCGGGGGGCGGGGCCTCCTCCTCCTGAGGGAATAGGGGGACGGGCTTCATCCTCCTGACGGGATAGT
>1177_LGP02_26856_26908
TAAAGGTACACCTACAGAGGAATGGATAAAGAAGATTGGTATATAAACATAA
>1180_LGP02_384030_384300
TGTGTGCACACACGCACACACGTGCGCACACATGCACACGCGCGCGCACACATGCACACGCGCACACACATGCACACACGCACATGTGTGCACACACGTGCGCACACGCGCGCACACATGTGCGCACACGCGCGCACACATGCACACACGCATGTGCATGCACACATGCACACACGCACACACGTGCACACACGCGCACGCGCACACATGCACACACACATGCGCACACACGCACACATGTGCACACACGTGCACACATGCACACACGCA
>1180_LGP02_384300_384355
TGTGCATACACACATGCACACACACGCACACACACACGCACGCGCACATGCACGC
>1181_LGP02_69516_69595
CAGTCATCCCCTACAATGAGAGGAACAAGGACTAGGAAGTGGAAGCAAGTGGGGTTTCATCTTGACTGGCCCAGTCATC
>1181_LGP02_95708_95780
TACACAGGGATACACTCACAGGTACACAGGGACACACACAGGGGTACATAGGGACACACTCACAGGTACATG
>1181_LGP02_135686_135778
GCAAGCAGACGACTTGATACGATGCAAGCAGAGGACTTGATATGATGCAAGCAGAGGACTTGATACGATGCAAGCAGAGGACTTGATATGAT
>1186_LGP02_124706_124777
TACCCCACGTCCGAGATCAGGGGCAGAAGCCGGGAGGACCCCATGCCCGAGGGGCGGCAGCCAAGAGGAGT
>1192_LGP02_228959_229019
TGATTTGGGGAGTAGGGATGAGGAGATGGTAGGTAGCCTGATAGACGACAGAATTGGGAT
>1194_LGP02_122440_122523
GAGATGGTTTCGGGAGGCCTTGGAGATGAAGAGCAGCAGGCAGAAAATAAAAATCTGACTTCTGCTGGTGCCTGAGAAAACAG
>1194_LGP02_414138_414283
ACAGGTCTGTGTTCAAACACCCTGCAAGCACGACACAGCAGACCTACACACAAACGCGGATTCTGCCTGACGTATGCAGCCAGCACCGTGAGTACAATCTCTGTTCTGGCAGTCTGCCTCGCGAGCCCTGGGACCGGATTATGAC
>1200_LGP02_274376_274445
TAATAATGGGTGATGTTGAGCATCTTTTCATGTGTTTGTTAGCCATCTGTATGTATTGTTTGGAGAAAT
>1200_LGP02_323465_323535
TCCTCATGCTCTCAGTCTTCCCCAGCGTCAGGGTCTTTGGTACAAGGTGCAAAAGTTTTTTGATTGATGT
>1204_LGP02_603595_603691
TCTGTTGTGTCGTGTTGTGTTATTTCTGTTGTGTCGTGTTGTGTTATTTCTGTTGTGTCGTGTTGTGTTATTTCTGTTGTGTCGTGTTGTGTTATT
>1205_LGP02_91429_91503
CAATTACTTTATACAATTTATACAATTTGTATTTATACAATTGTATACAATTGTATACAATTACTTATTGTATA
>1211_LGP02_10063_10286
TTTTTTTTTTTTTTTTATGGCAAGCTTTTTTTCTTCCTTTCCAAACAGTATACATTGCATAGTGGTCTCTGGTCTTATCTTGAGGGCTAAGATCTTGGGTTAAATAGAAGAACTGATACTGAAAATCCTTGAATTTTTCTTAATTTTGAGGAAACCCTTCTAATGTTTCATCTTTAAGTATAATGCTTGCTGTAATTTTTTGGAGGACATCTTTTATGAGGTC
>1212_LGP02_50174_50254
CTCTATTTCACACATGGTAACGTGTATGTTTCAATGCTACTCCCTCGTATCACCCCCCCTCCTTCCCCACTGTGTCCAAA
>1212_LGP02_260338_260415
AAGAGACAGAGACACAGAGACAGAGACACAGAGAGACACAGAGACACAGAGAGAGACAGAGACACACAGAGAGAGAC
>1213_LGP02_378130_378234
TGTAGATAATGCAGTATCTATGCATGGAGCGGATGGGCATGGGGATGGATGGGGAGGCAAGGTGGGGAGATGCAGGGGGAAAAAGGTGTCAAAGCTGGCTCCAG
>1215_LGP02_1016167_1016225
AACTCCTGAAGCCTGTGTGTCCTAGAGCCTGTGCTCTGCAACAAGAGAAACCATCACA
>1218_LGP02_157576_157707
TCACCATCACCACCACCACCATCATCATCACCATCATTTCATCACCATCATCACTATCGTCACCATCACCACCATCACCATCACCAGCACCACCATCATCATCACCACTAGCATCACCATCATCACCACCA
>1229_LGP02_171427_171486
AACAAGGGGCAGAAGCGGAGATAACGCTCACCTGAGACCAGACAGCACCGTGAGGACGA
>1233_LGP02_56234_56326
TAGTCTTCGTCCTTGTTAAGTTTACATTTTAATGGGGGAGATGTAAAATAGACAAAATGAACAAGTAATACAGTGTGTTTAATTTTATCTTT
>1233_LGP02_170481_170532
GAGAGTGGGTGGGGTGGGGGACCGCCAGGGCTGGCAGGCTGGGGAGCGGAG
>1233_LGP02_421067_421143
TCCCCGGGCCTGATGGGGGAGGGCGAGGGCCTGGATCCCCGGGCCTGAGGAGGTAGGAGGGGCCGGGGGCCTGGAT
>1233_LGP02_503840_503900
CCTCCAACCCAAACTCCCCCCCCGAGGGCCCCGGGTTCTCCCCGGTCCTCGTCCCCCCCC
>1237_LGP02_8058_8141
ACTGTCTAAAAAACACAAGTGTCTTCTATTACATCTCCATTACAAACCAGTGGCATTATGCCAATGTGGTTTAGTGGGTTTTT
>1243_LGP02_880576_880627
TCCCCACGCACACTGCGTCCCCACGCACACTGCGTCCCCACGCACACTGCG
>1245_LGP02_206204_208583
GTTGCCATTGACCCAGAAACGTAGCGCCGTTGTATCAGAATTGATCAACAGGGTGAAAGTTAGGGAAAGTATAGAAAAGTGATTTTGCAGATGAAGCACATTGCTTGCTGTTGAGGAGTAACTACTCTGGTAGATTGATCCAGTGCTGTTCCTGTCTCGGGCATGAAATCTTAGCTGTAGGCAGAAGAGCAGTCCTGGTCCCCATGGCCTCATCTCTGGAGGCAGCTCATGGTCTTTACTAGGAATTTTTGTGAGGGCCAGTGTAATGGTGTGAAGTATTTAATAAGGCCAAAGTTAGAGTCATTTGAAAAGCTATGAAATGTCCCTGGAGCTTGTTAAAGTAAAATATTATTACTGTGTGTGCAAATGTGGGTTTCTGTGGTCCGTTCTGCCTATCCACGGTCACCTCCTGCCAGCCCTGCTCAGTCTACACAGTTCCCTTCCACGCACACACCTTCAGCACGCCAGTGTATGAGCCCTGCAAGGTAAGCGTCTAAGGGACCGGCTGTGTGTGTGTTCTGTGCAGTTAGGTTGCTTCTGGTGTATGTATTTCTTCTGAGTTACAGGCATCTTCAGCTGAGCAAGTGGGTGTCTGTGTGCGTGTTTCTTCGCAGGTGAGGGAATCTAAGGAGCAGCAGGTGCAGTCGTCTGCAGACAGACTTGTACAGATTAGGCTCTGCCGGAGCCCCGCAGTCTGAGTTTGACCTATGAACGTTTCTGTCCGTGAAATGGTTTTGAGAGTCACTTTCTCTTCTACCCTCAGCAACCCTGTCTTCTCAGTAACACAAAAGCCCCAGACCACAAAAGTGAGATTTGATTTGAGCACCTCCTCTACCAGCCACCTCCACCCCACATGTGTTCTCTTGCGAACTTTTGAGGGGCTGTAGGAAGTAGGTAGTAAATCATCTCATTTGGAGACAAGAATACCGAGCTCACTGGTTTAAGAATTCTGACACAATCAGATTACAGATGAACCTAAGCAGTGAAAATTTTACATTGTGGAGAAATTAGAGTACAAGTATTTTGTTTCAGGGATTTAGCCCTATCCCTAGGTTCTCTAGGTTTTGAACTAATAAAAAAGGACAGGGAAACAGCTAAGCGTGGGGGCACGTAAGAGGAGAGCCCTAAAAGGAAGGCTGGGACCTGGTGTTGGTCCACTGGTCTGGCTTCATGGGCAGCCCCACTCCCTGTTGCATCTCAGTGCTGTGGTCACTGATGCTGTGTGGTCCCTTTGCCTCTGTCCCAAGGAGGGAGACAAAGACAGGTAGGCGCTTTGTAGACCCCCACTGGGAGAGGCTGGACATGTGGCACTCTGCATGTCCTTCCCCTGCTGGAGAACTTGCAGCAGTGCAAATCAACTTAACCATTTCAAAGTAGTTGGCTTTTGAAAAGACCATAAATCTTCATTCATTTATATTAGCCATATATGTTTCATCATCCATCTGATATGATAAACTTAATTTAGGGTTTAAATGTCACAATTTCCAATTTGCTAATCTTGCTATGAAATAAAGTCACGTTTGGCAGATTGGATGCTTTTGCATGAAGAATAAATGATGCAAAGTTTTTTTTAAAATTCACAAAAGGATGATAAAAATATTTCATGTTAACATAATCCCATGAAAGCCAAGCCAGTCTCTCCCACCCCCTGCCCCTCCTGAAATTTTGGGATTAAATGAAGGAAGTGCAATAATGTGTTGCTTCATTCAAAGCTAAGTGGTAAGTTTGTGGATCATAGCATTTCTTAAGAACTAATGAAGCATATGTGGTATTTTCCTTAAAATAATGTGAAACAAAGTGATTTACTTTTTAAAAGAATCTGCACCTGTAAATGAAAATAAGCAAACAAAACTGGAGACACCTTATGAAGGGGCAAGAAAAATAAGTTTTTAAAACAATTTTATATATTTTAAAGCTATTGTTTAAAAAATTGATCCAAAATTTCTGCCATCCTCCCTACTCTCCTGTACTTCTAGATGTTGTGATCATGACACAGCTTCTGTTACTGGGGCAGCTGCACAGGCCCCAGAATGGTTTAATGCTCTGCTGTCACGTATTGACTTTCTTAATAATCTTTGAGCAGGGGCCCCATATTTCCATTTTTATACTGGGCCCCACAAATGAAGCAGCTGGCCCTGTTAAGAATAAGAGAATTCTCAGCAGCTCCAGAGCAGTGCTGGGATCCAGGTCTCTCTTCGTGCTTTCTCCATCCCAGTGGCCAGGAGTGACCCCAGACAGGGTGGATGGTGCTGTGTTCCATTTAAACCATCTACCCTTTAGTCATGTCCTTTTCCTTTTCTGAGTACCTTCAAAGTGCTCAGAGGAGAGGAAAGCTGTATTTAACCCAAGGGTTCATTTATTAGCAACCATTTAGACAGT
>1246_LGP02_281597_281658
AGCTGTAGTATGGTAACTGTGCTCCAGGACTGAGCACCCCGAGAGAGCGAGAGCCAGGCAG
>1246_LGP02_282853_282909
TAGTCCGCTGTTTCTTTATAGTCTCTTTATAGTTTCTTTATGTTTCTTTATAGTTT
>1250_LGP02_4868_4923
CCCCCCTTGCAGTTCCCCTAACACCTTGCTTCCATGCGGTACATTGGTTACAGTG
>1250_LGP02_162881_162941
TTTTTGGCTTTTTAGGGGGTTCTCTGAGTTACACCATTTCCTAAATTACAGACTTTTGTG
>1254_LGP02_41710_41780
TCGCATGCCCTTGCATGAGTTCACACATCCTGGCATGCCCTTCCATGCCCTTGCACATCTTCGCATGCCC
>1257_LGP02_101509_101561
ATTGTACCTAGGTTTAATATAAATTAAATATTATATCTGTTACAAGTTTGTC
>1262_LGP02_92187_92309
TCTATATATTAAATAGATTTAATAAATCTATTAAATAAATCTATTTATTAAATAGATTTAATAAACCTATTTATTAAACTCTATTTAAATTTAATTGATTTATTTATATCTATAGATATAAA
>1264_LGP02_43537_43589
TATTCCTTCAGTTATTGATTAGAAGTATATCAAACTGTGATGCTCACCTCCA
>1264_LGP02_122632_122702
GTGACTCAAACTCATACTTGCACACAAATGATTATGTTAGCACTGCTTACAATAGCCAAAGGGTAGAGAG
>1269_LGP02_385627_385688
TTATTTTTTTTTAATTTAATTTAATTAAAAATTAAAAATTAATTTAATTTTTAATATTTTT
>1279_LGP02_44836_44889
CTCCTTCCCTCTCCCTCTCCTCTCTCTCCCCTCTCTCCTCTCTCTCCCCTCTC
>1279_LGP02_118382_118463
AAGGATATATACTTTGAACTGAGCTTCCCCTAGCTATGGTTACCATTCCATTGAAACAAATCTCTATTTGGAATCACAATA
>1285_LGP02_116352_116483
TATTAGAGAGCTAATATTAAATAATTAAATAATTATTTTAAAATAATTTTTAAATTTAAATAATTTTAAATTTAAAATAAATATTTTAAAACAATAAAAAATTATTAAAAATTAAATAATTAAATAATAAT
>1287_LGP02_424269_424329
GCTGTTTGTTGTAAGCCACTACATTCTGGACTGACTTGTTAACAAGACCTGGCAAATATA
>1287_LGP02_754955_755096
AATCACATCAGTTTCGCGGTGATCCAGATCAAAAGGAGAGCAGAGCAAGCGCTCCACGCGGAAGTGGAGAACGATAACATCACCAAAAGGAGAGCAGAGCAAGTGTTCCACGCGGAGGTGGAGAACGATCACATCAGCTTC
>1287_LGP02_1306591_1306698
CGTGTGTGTGTGTCTATGTGTGTGTGTCTGTGTCAGTATGTGTCTGTGCATGTGTCCATCTGTGTATGTGTCAGTATGTGTGTGTTTTTTGCATGTGTCCATCTGTG
>1288_LGP02_91260_91501
CGACTAATACTTTTACTTTATACTACAATTCAGAATTATACCAAGAGAAAAACAATAACGGGGTCACAGACAATATTCAACAATCAAAAAACAAGAACAACAACAAAAATCTTTAGGTAAGAACTAATAACAGAAACTTGATGGTATTAGAAGTGAGATGATTCAGATAATATGAGAGTCAAACATTAAAGGCCTGGTGAGTGCCAGCTGCACTAAAGAATGGCCAGGCATTATCTTAATA
>1288_LGP02_112458_112563
CTGCACCCTAGCGTCTGCGCTATGCACCCTAGCGTCCGCGCTCTGCACCCTAGCGTCCGCGCCACGCACCCTAGAGTCCACGCCACGCACCCTAGAGTCCACGCC
>1288_LGP02_372376_372458
AGGGACAAGGGTTCCACTGTGGTCCAGGAAAATCCCACATGCTGTGGCACAGCTATGCCAGTGAAATCTACCTGCTGATGCT
>1293_LGP02_8402_8491
ACACAAATTCATTGGCGATATACATTTATATAAGTAACTTGTGCCCTATGGAAGGATATAAAATGAATGAAACTTATTCTCTTCTGGGG
>1299_LGP02_226556_226616
TGTATAATGCCTCGCAGTTGTTCAGAGACAGACCATTTCTATTGTTCGTCCATTTAGGGT
>1299_LGP02_760617_760696
AGAGTAATTTCAACCTTTGTTGGCAGAGTAATTTCAACACACTGTCTAGATTTGCTATAGCTTTCCTGCCAAGAGGCAA
>1299_LGP02_788844_788915
TAATGTAAAGTAAATGTAATGTAAAATAGTAAATGTAATGTAAAATAGTAAAGTAATGTAAAGTAAAATAA
>1302_LGP02_34121_34179
AGGTCTCCAGAACTCTCTTCATCTCGCATTACTAAAACTCTGTACCCATTAAACACCA
>1305_LGP02_190562_190616
CTCAACCTGTTCGGGGATCCTCTAGTCCCAGGGGTCCCAGGAGGTCGTCACGCC
>1307_LGP02_15151_15210
ACGACTGAAGCAACTTAGCAGCAGCAGCAGTTGCTCCTATCCTTTGTTGTTCAGTTGCT
>1307_LGP02_701634_701702
TTAAATCTTATTTCAATCTCAGAAAAGTCTATAAAGGATGTTTTTATTTCTATTTTTCAGAGGAAAAA
>1307_LGP02_893322_893385
ACTCCATTCTTGCCTGGGAAATCCCATGAACAGAGGAGCCTGGTGGGGCTAAAGTTTATGGGG
>1309_LGP02_786251_786317
TATTATATATCTATATATTATAGTGTTAAACTGATACTGTAACCTGAGTACTTTAAATTATCTTTA
>1309_LGP02_911958_912038
TGAATGGAAGCAGGTGGGTTATGGTCTTGAGTCTATGCATTTCATGCATCTTTTAAAAATACTTTGGAAATGAATGGAAG
>1312_LGP02_241289_241364
ATGAGGCATACCGGACTCCTCTTTAAAAATGCCACCGATGTCACCTTTTATCTCACTTTTACAATGTACTCATAA
>1315_LGP02_71119_71320
CCCTTGCCACCCACAGCTGGTTCCCCTTCATTCTTACTCAAAGAGCCTCCATTTGTGGCAACACACCCAGTACTGGGGGTTGGACCTGCCTGGCCTCACCCTCTTCCTCTTCTGGAGACAACAGGAGGGAGGCAGCTAGGGAACATGTGGCAGGGAAGCCCCACACCTCTTGCATTTGGAGCATCACTGGATCTGTTGGTA
>1315_LGP02_144533_144585
AACGAGGCAAGCTGGTGGGTGAGGTGACCCAGGAGTCAGGGGGCTGTCTACC
>1315_LGP02_567073_567132
ATACTATACTTACTATACTATACTATACTATACTATACTTACTATACTATACTTATACT
>1324_LGP02_418097_418162
CACATTTGCTCTGCCCCTGCACTTACGAGATATTACACTAAATTGTATGAGAAAACAAAGGCACA
>1324_LGP02_447664_447730
GGAAGCCTGCTGTGCTGCAGTCCATGGGGTCACAAAGAGCAAGCCCCGGGAGTGGGTGATGGACGT
>1324_LGP02_1271854_1271938
CAGTTCAAAAGCATCAATTCTTCAGTGCTCAGCATTCATTAAGGTCCAATTCTCACATCAGCTTTCTTTAAGGTTCAACACTCA
>1324_LGP02_1323782_1323883
CATAGCCATCGTCACCATCATCATCGTAGCCATCGTCACCATCGTCATAGCCATCGTCACCATTGTCATAGCCATCGTCACCATCGTCATCATAGCCATCG
>1325_LGP02_34291_34382
CATAATAGTAATAGTAGTACATTGTAATGGTGTATACACGTATAGTAGTACATTTACAGTAGTATAAACGTATAATAGTACGTACCATACA
>1327_LGP02_72001_72055
ACCCACTCTAGTGTTCCTGCCTGGAGAACCCCATGGACTGAGGAGGGAATGGCC
>1327_LGP02_108746_108873
CTGCCCCCGTGTGGCCATTACTGTGCCCCAAGCCCTGGGCCATCACGCCCCCGGACCGTCACTGTGCCCCGCCCCCCGGGCTATCACTGTGCCCGCCCCCGTGTGGCCATCACTGTGCCCACCCCCG
>1327_LGP02_197703_197801
GGCTCCCGTCATCCTCACCCTAAATCACACGGGGTCACCCAACCTGCCTGAACTCCCGCACACCCTTCCTCCCGCCCCTCCTGCCCACATGGTCCTTG
>1327_LGP02_300697_300755
CCCAGTGAGAGGCACAGATGATGCCTTCGGCACATAAAGCTCTGCAGTATTACCCAGG
>1328_LGP02_506550_506606
TCGAAGTACAAGACACTCAAAGTACAAGGCCGCAAAGAACAAGGCCGCAAAATACA
>1331_LGP02_167544_167610
GCCCTCGTGCGATCCGGCCCCCCAGCCAACATCACGCCCCCAGCCCTCGTGCGATCCGGCCCCCAC
>1331_LGP02_214588_214659
GCCGCCTTGTGCGCGCGGCTACCCCGCCTCTCTGCCAAGGCCCTGCGCAAGGAGACACAGGCAGGGGCCCA
>1331_LGP02_332297_332353
CGCCCACCCGGGCGGCACAGATGGAAACTCGCCGTGAGCTGCTGCGGCCCACAGCC
>1337_LGP02_31628_31684
AGCTGACGGGGTGTTTGTGGAGCAAATCCCACCTTATGCTACAGCCCCAGGAGGTT
>1337_LGP02_114549_114603
CTTGTCCCCCTGAGGAGTGGTTCTGGGGTGCTGTGGCCTTGTCGTGCTGAGGGT
>1337_LGP02_129689_129765
CCTCTAGCAGGAATCAAAGTGCAGCCACTTCTCATGGTGAACCCTGAGGAAACTCAGGAAGGAAAAGAATACCTGC
>1337_LGP02_133482_133561
CAGGATGGGACCTCAGACAGCTCACACCCCCACTCTCCATCCCCCAGCTCCGCTTCAGATCGGGGCTTGTGGCTGCTGG
>1337_LGP02_144024_144079
GCGTGTGTGTACCACGGTGTTCCCACCTCTCCTCTGACCTTTGGATGGAAGGCCT
>1337_LGP02_168639_168698
TGCTCAGGTTTTGGCCTTGGGACATTGTGGGGTTCACTTCAGGCTGAAGGAGATGGGTC
>1340_LGP02_37191_37262
TGGGGTTGGATACTGGTCAGGGAGCTAAGATCCCCCACTGGTTAAGACTCCACACTCCAAGAGCAGAGGTC
>1341_LGP02_93501_93568
AATGGGGTCAGTGTTCACCAGAGTGTCAAGGGAGAGGGGAAACCCTCAAGCTTCAGGGGTGAGAGGA
>1342_LGP02_124079_124151
TTTTTTTTTTCTTTTTCTTTTTATTTTTTTTGTTTATTTTTTTTCTTTTTATTTTTTTTTTTTATTTTACCT
>1342_LGP02_537624_537691
GGAACAATTTGTAAAGTTTAAAAATAAAATAAAATTAAAAAAAAAAAGAAAAGAGAGAAAAAAAAAA
>1342_LGP02_550657_550738
GTCATCTGTGCCCTTTCAGGACATCAGCATGCACTTTGGAATTTACTCTGAATGAGCCAGGAAGTTTCTAAGGGGAGATAG
>1342_LGP02_607762_608207
TGCATATAATTTATTTTATAATATATATAATTATATATTATAAATATATTATATTTATATAAATATATTAATATAATAAATATATTATATATTTATATAATATATATAATATTTATTTATATATATTTATTATATTTATAATATATATTATATATATTTATTATTATTATTATTTATTATTATTAAATATATATATAATAAATATATTATAAATATACTATAATAATATATAATTATAATTTATAATATTCTTAGAATTAAAATTACTTGCACCTGTCATAGTGGCAATATATATTATAAATATATTATATATATATATTTATATATATAATATTTATATATATTATATTTATTTATATATATTTATTATATTTATAATATATATTTATATATATAAATATATTATAAATATAACATAATAATATATAATAATTATAATTTATAA
>1346_LGP02_274530_274601
CTCTTCTATGCATTTCATATATATATATATATATATATATATATATATATATATATATATACACACATACA
>1346_LGP02_667342_667455
AAGAAAAAAAAAAGGAGAAGAGATGAAGGGGAGCAGAATGCCTCAGCATCACCCAGGTGATGCAGAGATATGGGAGGATCCAGCTCCTTCTATTAAAAAAAAAAAAAAAAAGA
>1347_LGP02_80043_80436
TTCTTGTCATTGCCATTTTCAGGAAATATCTTTTCCTACTCAGTCTATGTGTGTCTTTTGCCCTAAAGTGGGTCTCTCGTAGGCAACAGATTGTCTGCTGTTTTTTAATCCAGTTTGCCACTCTGCATCTTTTGATTAGAGCAGTTAGCCCATTGACTTTTTTTTACTGGAGTATAACTTCTTTACAGTGTTGGTTTCTGCTGTACATCAGTGTGAATCAGCCATGTGTATACATATATCCCTTCCCTCTTAAGCCTCCCTCCCACCCGTCTCGATCATCACAGAAGCAAGGTCACTATTCATAGGTGTATTTATTGCCATTTTAAACCTTGCTTTCTAGTTGATTCTATATTTGCTTTTTCCCCTTTTTCCTTTTGCAGTTTGGTGATTTCC
>1347_LGP02_128788_128847
TTCCTGTCTCCCCGGTTATGTGACTATTGTGCCCTGGACCCAGGACCCCAGAGGACTTC
>1347_LGP02_173974_174025
CATGTCTACATGTGGACATCAACACATGTCTACACAACACAACAACACATG
>1353_LGP02_1886_2463
TGTGTCACACAGCACGCAATATGCTTGCTCAAAAAGATGTGTTCTAAAATGGATACCTCAATGCTCAAAAGCTTAATGTCCTCTCTTTATTTAAAAAAAAAAAACAACAAAAAAGGGGACTTCCCTGGTGGTCTGGTAAATAAGACTCCGAGCTCCCAATGCAGGGGACCCAGGTTTGATCCTTGGTCAGGGAGCTAGATCCCCAACTAAGACCTGGCACGGACAAATAAGAATTATAAATAAATAAATAAATAATTTTAAATTTCTCTTTATTTAAAAAAACAAAAGCTTAATATTGGGTATTTATACTGCATGCCACAACACGGATAAGCCTTAAAGGCAGTACGCTCAGTGCAATGAGCCAGTCACAGAGGGAAAAATACTGTATGATCCCACATATCCAGGGTACCCAGAATGGGCAAATTCATGGACACAGAAAGTAAAACAGAGGTTACCGGGGCGCTGAGGGGACAGGAGATTGGGCAGTTACTGTTTAACGGGTATAGAGTTTCAGTTTTCGATGATGAAAAGTTCTAGAGCTGGATGGTGGTGATTGATGATGGTACAAGATGAATGT
>1353_LGP02_47236_47313
TACACATACACACACACACATATACATACACACACATATATACACACACACACATATATACATACACACATATATAT
>1357_LGP02_103211_103271
TTGAATATTCTTTAGTACTACCCTTCTATCCTGGGAGATTAGTGAAATTGTCTGGTAGTT
>1357_LGP02_179209_179278
CGTCTGAGGTTTGCTTGAAATTGGTTTGCTTGTGTTTTATTTAAGATTTGCAGAGGCCAGGAAGATTTG
>1362_LGP02_35929_35992
GGATTCTCCAGACAAGAATACTGGAGTGGGTTGCCATTTCATGGACCTGGCTCCTCTGTCCAT
>1362_LGP02_456393_456622
GAAGTTGAATACAATATATGTGTATATACATATATATGCAAATATATACATATATTGCATATACACGTGTGTATATAGCTATGGAATTTTGACTAAATGTTTGGATGCCCCATGGCCCAGGCAGGGTGACATAAACCAATCCCTCACCCGCCCCAGGTGAGTCTGAGGCTGGGCAGGCCCGAGAGGACCATGCTGGGAGCAGAGGAGATGGAAACTGGGAAGGTGGTTG
>1363_LGP02_1214921_1214989
AAAGACACGCGGTTAGAGGCAAGGCGGGATCACGGACCAGATCCTGCGCCAAGACGAGACACTGACGG
>1363_LGP02_1291074_1291190
CCCCCGAGGGCCCCCCGACCCCCCCCCCGGCCGCTCAGCCCCCCAGACCCCGCCAACGCCGCCCCAGGCGCTCAGCCCCCCCGAGGGCCCGCCGACGCCGCCCCAGGCGCTCAGCC
>1364_LGP02_85843_85982
TAGTGTTTTTAATTAATTTAATTAAATTTTAATTTAATTTATTTATTTATTTATTTTATTTATTTATTATATTTTTTATAATAATAAATAAATAATTTATTTATTTAATTTATTTATTAATTAAATAAAATTTAATTAA
>1370_LGP02_347454_347521
CAGAGGCAAGGAGGAGGCTGGTCTTTATGCATGGTGAGCCAGAAATAAGGAGAACGGGTCAGAATAA
>1371_LGP02_242081_242135
CTGAATTGGTATGTTGAACCAATTGGTCCTTTCCTGAACATACTGTCTCATACT
>1371_LGP02_303430_303519
GCTCGTCTCTCCTATGCTGTCTCTGCTCAGGGAGCCTCTCACCTGCTCGTCTCTCCTTATCCTGTCTCTGCCCAGGGAGCCTCTCACCT
>1374_LGP02_327028_327090
GGAAAGTGTGAGGGTAATGGGACCTGAAGGAGAAGTCCTGGAGAACAGGGAGTGGGGAAGGC
>1376_LGP02_36240_36378
TATATATATATATATATACATACATATATATATATATACATATATATATACATATATATGCACATATATATATACATATATATATATATATATGCACATATATATGTATATATATATGCACATATATATATACATATA
>1376_LGP02_134367_134420
ATTTGGAAAAGAAAGTAAAGGTCTACTTTGAAATATCATTCTACCAAGAAAAG
>1381_LGP02_93544_93662
CATATATTATATAAATTTATATAATTTTTATAATTTAATTAATTTATATAATTTACATATAAATTGTATTTATAAATTATATAATTTATAAATTATATAAATTTATATATAATTTACT
>1388_LGP02_253434_253749
TTTATGTAGAGTATATTTGCTGTTTAGTGTATTAGAAATTGAAGTGAGTAATTTAAAAATATTTAATTCATTTAAAAGTAACAGTAATAGATCTGTTACATATAAAGTGACTTTTTTGGACATACCACATGGCTTCTTAGTTCCTGACCAGGAATTGAACCCACATCCTCTTTAGTGGAAGTGTAGAGTCCTAACACTGGGACCATCAAGGAAGTCCATGCTTCTTTTTCTAAATGGCTAGTTATTTGAGTTGGCATTCTTTATTGAATTCTACATCCCTTTTCTCCCTGTTGATTTGAAGCACATTATAATAGA
>1388_LGP02_633238_633385
TCTAAAGTTCCTATACTGTAGTTCATATTTAAAAAAGCACAATATTACTAGTGTGTAACATGCATTAACCCCATTTCTCTTGGTGCGCTATACTGATGAGTATGGTGGCCAGGGAGCATGCTACTCAGATCCCCATCTGCAGGAAGC
>1390_LGP02_27380_27685
TGCCATCCAACCATCTCATCCTCTGTCACATCCCCTTCTCCTCCTGCCCTCAAATCTTTCCCAGCATCAGGGTCTTAAGGATGTACTGGCTTCAAAATCTGAAGTTACTTAATAGGGAAGTTCTTGATGAATTAAGTGAAATGGACTGGATTGAGCTCTGTTGACTCAAACAGCCAATGATCCAGAAGTGTCCTTGAAGAAAGTTCTTGATCACCTTGATGGGTGATTGGATCTCTTTCAGAGATTAAGGAAGCAGATGTGACCTTCCTGGGTGTTCAGTGTCAAGTGTGAAACAAGGAGGTGAC
>1390_LGP02_156525_156594
ATGTCCGACTCTTTGTGACCCCATGAATCGCAGCACGCCAGGCCTCCCTGTCCATCGCCAACTCCTGGA
>1391_LGP02_98652_98749
GAGAGTGTTTTGCCTATGTTCTGGAAGTGTTTTCCTATACTCTGGAAGGTGGAATATCTGGGAGGTGGGTCATAGAGGATCCTTCTGTGATTTATGT
>1391_LGP02_136021_136101
GTGTTCTGAGAGCCCACTGTGTGCGGGCCACTATCTCAAGCTCAGTGTTCTCTCGCTGTGGCCAACATTCAGCGCATGTT
>1391_LGP02_247753_247811
CACCAGGCTCCCCCGTCCCTGGGATTCTCCACTCTGTGCGACCCCATAGACGGCAGCC
>1393_LGP02_98067_98127
TCTTTTTTTTTCTGTGCATTTATGGATTCCTGAATTAGATGACATGAATATTTTGAGATT
>1394_LGP02_222930_222981
TATATATATATATATATATATATGTATATATATATATATATGTATATATGT
>1401_LGP02_78879_78949
TAGAGGAGCCTGGCAGGCTCCAGTCCATAGGGTTGCAGAGTCAGACACAACTGAAGCAACTTAGCATGAC
>1406_LGP02_153773_153828
TGTCCCTGTGTCCGGCTGACCGCCATCCAGCGCCCCGACCTCCTGCCTCAGCCTC
>1406_LGP02_259288_259344
CTGATTCCAAAGTCTTGCACAACTATACCTGATTCCAAAGTCTCGCACAACTATAC
>1407_LGP02_15906_15968
ACACAACACACACACTCACACAGACACACACACCACACATAGACACACTCACACTCAGATAC
>1407_LGP02_16171_16223
ACACACACACACACACTCACACTCAGATACACACAGAGACACAGACACACAC
>1407_LGP02_145390_145453
CCGCTCAGAGACAGGTAAGCCTGGGCGAGGTTGGGCAAACACACCAAGGGCTAGCGGCCACCG
>1407_LGP02_376376_376436
CTACAGTTGTAATATATATAATATATATATATAATATATGTAACATATATAATATAAATA
>1407_LGP02_390581_390652
AAGAACTGACATCTTTTTTTTTTTTAATTAATTTTATTTTATTTTTAAACTTTACATAATTGTATTTGGCA
>1412_LGP02_259441_259509
ATCTGGCCCACCTGGAGCAGCAGAAACATGTATGGAGACTCTCTTATCAGTCAGCCTATTCCAAGAGT
>1415_LGP02_477197_477281
TCAGCCATAAAAAGGAATGGAGTACTGATATATATTATGACATGGATGAACAAATTGTGGTATATCTACGCAGTAGAATATTAC
>1415_LGP02_900416_900486
CAGTATTCTTGCCTGGAGAATCCCATGGACAGAGGAGCCTGGCAGGCTAGAAGGGAATGGCAGTCCACTT
>1415_LGP02_1066694_1066777
AAAACTAAAATTAGTCTAAATTTTAGACTAAAATTAGACTAAAATTTAAAACTAAAATTAAAATTAATTTTAAAACTAAAATT
>1416_LGP02_167289_167345
GAGACGGCAGCCCACCAGGCTCTGCTGTCCCTGGGATTCTCCAGGCAAGAACACTG
>1416_LGP02_544595_544666
CGGGGACCGTCTTATGGTCCTAAATCCTTAACCCGGGGAATCTGACTTGATTGGTGTCTGAGACGGGGACC
>1417_LGP02_362972_363086
GCTCCCTGTGGACAGTGCATGTCTCCCCACTCAGACTGGGCTCCCTGAGGACAGGCATGTCTCTTCTCTCAGATTCTGCTCTCTGTGGACAGCGCATGTCTCCCCACTCAGACT
>1421_LGP02_193029_193093
TCTGTATAGATACAGATATCTATATCTACAGATATAGATATAGAATATATCTATATTCTACAGA
>1421_LGP02_289423_289585
TTCTCTTTTTTTTTTTTTTTTTTTCTTCAGGTAAAAATGCTGTTGTATTCAATTTAAGTTTTTGTTAGAATAAATGGCATTTAGGTTTTCTTTTTTTTTGTTTTTTTTTGTAGTTGAACAGCTTCTCGTTTTATTTTTCTTTTTTTTTTTTTTTTTAATTTT
>1422_LGP02_413520_413738
GCTCTTGTTCTCCTCTAAACCCACAAATAGCTCCATAGTTTATTTCAGGTTCGGTACAGTATTCATCTATCTTATAGTGGATAGAGCAGAGAGGGAACATATAACCAACATTTATACAAGACCAAGATGGCTGAGTGAGCTTGGTCAAGTTTCTTAACAGCGATAGTTTTTAGGGCTTATCACAGATATTCCAACTGTTTGTAGGCATAGGGTAGGAG
>1422_LGP02_485621_485709
TTATTTATTTATTTAATTATTTATTTAAATAAAAATAAATAAAAATTTATTTAAATAAAAAAAATAAAAAATAAATTATTTATTTATT
>1422_LGP02_529473_529537
TGAAGATGTTGCATCAAACCAACCAGACAAACAGATAAGAGGAGCTATTCAGAGAATTTGGAGT
>1422_LGP02_619827_619922
AGCCGATTAACAATGCTGTGGTAGTTCCAGGTGCGTGCGAAGGGATTCAGTCACACATATACATGTATCCAGTCTCCCCCAAGCTCCTTTTCCTT
>1422_LGP02_679342_679397
AAAAAAATTGACATGATTCACCAGGGAAAATATATGAATGGTGAATAAACACACA
>1423_LGP02_52873_52957
CTCCTAGTCATCTTTCTCTCTGGTACCTATGTGATTCCACCTTGTGTAGTCATATATATACTTGCTAAGTCCCCCCTTGTAGGA
>1423_LGP02_225745_225829
TCTGAATAAATTTTGCTGGAAACTCAGGATACTGGGCAGAGAGAAAGTCATGGAAATTCAATTTACAATTATATCTAACAGAAT
>1423_LGP02_344633_344699
TCAGTTTTCTTTTTTTTAATTTTATTTTATTTTTAAACTTTACATAATTGTATTAGTTTTGCCAAA
>1423_LGP02_500331_500385
AACAGCCCTGAGAACATTTAGATTTTTACATCTTACATTTAATTAAATGTAACA
>1423_LGP02_641951_642010
TCCGACTCTGTGTGATCCCATAGATGGCAGCCCACCAGGCTCCCCCGTCCCTGGGATTC
>1428_LGP02_450534_450601
GTGCCCATGTTACAGGCGGGAAAAGTGAAGCTCAGAAAGAGCGTGTGACTCGCCCAAGGTCATGGCT
>1428_LGP02_456324_456379
CCTGGGCACCACCCCCCGCCAGGCCCTGGTTAGCCTAGTGCATGTAGCTGCCAGC
>1428_LGP02_463659_463724
GCGGGCTACTCCAGGAAGAGTGAGCGCCTGCCACCAGGTGGACATTCAAGGACCCCGGGGTGGGG
>1428_LGP02_482271_482354
ACCCTGAGGGAGGTGGGTGGGCACCGCTGAGGTCTGAGTGCCTTAGGGGAGTGGGGGAGGAGGCAGGCGTGAGCCCTGCGGGT
>1430_LGP02_100571_100622
TGGAGCTGGGCTCTCTCCTCTCTCGAGACCCCATGCGGGGCCCCGCTCTCT
>1431_LGP02_428262_428373
TACACGTAACACATATATACACACGTAACACATATATACACATTTAACATATATATACACGTAACATATATACACATGTAACATATATACACGTAACATATATACACACAT
>1431_LGP02_515551_515629
GACGGCAGCCATTCCTCCGGGGAGCCCTGAGGAAAGGGAGCTCGGGGGAGAGGAGAGCCTGCAGCCCTACCGCCATCA
>1431_LGP02_515879_515965
GGGGAGCTCTGAGGAAAGGGAGCTCAGGAGGGAGAAGAGAGCCTGCCGCCCTACACCATCAGACGGCAGCCATTCCTCCAGCGAGC
>1431_LGP02_529017_529092
AAGCAGACACAGACCCTACCAAGCTGAAGGTTCTTCATTAGACCTAGAGCCTCTCCTGACATGCTGCTGCTGCTA
>1431_LGP02_725766_725830
TCATGTGATGTTTATCTTCGTCTGACTCCCTCACTTAGTCGCTCATCTCCACGTGTAAGTGACG
>1431_LGP02_827731_827789
AGCAGGGCAGCGTATTAAAGAGGGTCTTTTCGTCCTTGCAAAATGCCAGGGGCGGGGG
>1431_LGP02_1312613_1312665
GCGTGTCCCTCCCGTGAGAGCCTGGGACTTCTTCCTCCCACCGGCGAGGCCG
>1431_LGP02_1581474_1581560
AGTCACGCAGAGGCATATACAGCGGCGTGACGTAGCTGATCCTCTCTTGGGCGTTGTTTGTCGCAGCGGCGTGACGTAGCTGATCC
>1434_LGP02_45679_45831
ATAGTGTCATAGGCTATGACATAGTGTCATAGTGTCATATGTGATCCACATAGTGTGTCATATGTGTCATATGTGTCATATGTGTCATATGTCATATGTGTCATATGTGTCATATGACACATAGTGTCATAGTGTCATATGTGATCCACATA
>1439_LGP02_60561_60701
TTATATATATAGATATAGTTATATATAGAGATATAGTTATATAGTTATATATATATAGATAGTTATATCTATATATAGATATAGTTATATATATATAGTTATATATATATAGATACAGTTATATCTATATATAGATATAG
>1439_LGP02_304329_304404
GGCTGCGGTCCATAGCAATGGCACCCCACTCCAATACTCTTACCTGGAAAATCCCATGGACGGAGGAGCCTGGTA
>1439_LGP02_991364_991450
CTGGATACCAGAATACCAGATACCAGAATACCAGGATACCAGAATACCAGGATACCAGATACCAGAATACAGAATACCAGGATACC
>1440_LGP02_231424_231481
GTGTGTTCTCTTTTTTTGTTTTTTTGTTTTGTTTTGTTTTTTGTTTTTTTTGTGTGT
>1448_LGP02_245034_245130
CGGCAAATATATATATATATATATTTGTCACTATATATATATTATATCAAATATATATATATATAAAATATATATAATATATATATTATATCAAAT
>1454_LGP02_478513_478566
TATATATATATATATATCTATATCTATATCTATATCTATATATATCTATATCT
>1454_LGP02_734161_734216
GGGGGGGGGGGGGGGGGGGGGGCCCGCCCCCGGGGGCCGGGGGGCGGGGGGGGGG
>1455_LGP02_26401_26472
ATACATTAGAAATATATGATAGATATGATAGATAGCTAGAGATAAATGCATAGAATACACATCAGAAGGCT
>1459_LGP02_247421_247477
TCAAGCCTGAAAATAACACTTCCTTGAAATCAGCCTGGATTAACTACATTGATGAG
>1459_LGP02_454126_454184
TGAAGAGATTCTCATCAGTGAGGAGGGGAGGGGGAAGGGGCAAGACCGTGATAAGGGA
>1459_LGP02_468800_468860
CTCGTTTGGCCATGATCCTTGGCCATGATCCTTGGCCATGATCCTTGCCATGCCAAGACC
>1465_LGP02_439828_439918
TATATATAATATATTAATTAATCAATTAATATTAATATAATATTATATTAATATAATATAATATTAATATTAATAATATTAATATAATAA
>1468_LGP02_218889_218973
TTGACTTCACCTGTACTGATGATTTCAATTGCCATTGTTCCAAAAAAGAATGTAAAGTTTCTGATCTGTGACATAGATGTCTCA
>1472_LGP02_7240_7506
TGTTCCTAGGTGATGACTATCTCTTCAAGATCCCCAGGAAAACTCTGGCTGCCAGGCTCACCACTTGAGCTCCTGAGGCCCACAGAGCACCACTCTCCTGTTCCTCTCTGACCTGGCTCTGCGCCTGCACCCACACCTGCCTGAGGGCTGCCCCCACCCCACCTCACACCCCTCTCCTTTCTGCTCCTGCTAGGCAGGCTCACAGGCACCAAGTCTGGCAGTCGAGGCTCTTTACTGGGGCAAAAACACCTGCAGATCAACCCAAA
>1472_LGP02_226336_226504
CACCACCACCACCACACCACCTTCACCACCATCACCACCACCAACACCACCTTCACCACCATCACCACCACCACCACCACCACCACCACCTTCACCACACCACCACCACCACCATCATCACCACACCACCATCACCACCATCACCACCTTCACCACCACCACCACTAT
>1479_LGP02_72352_73422
CTGAAAAGAAAAGAAAAAGTTACAAGGATTAAGTCACCTTAGTGAAACATAACAAATGGATTAACTACAAAATAAAATATTCTATTGAAGTTTAGGGACCTGAGTCTAATTTAACTATAACCTTGTCAATATTTGTAAGATCCAGTTATTCTTATCAAGCAGGTATAAAACTAAACTGGACACCACAGTAAGGCATGGGAAAAGAAACAGTAAAATATGAAAAAGTTACTTCAATGTGCAATTAAGACTAACTTACAGAGATGAGAAAACAAAGACCAAAATACGCACATAGAATAACTGCTGCTACCCCAAGAACTTAAGATTAGTTAAATGACATGTATTTATTCAATGCCCCTTCTTCTAAGACAAAGGACATTATTAAATTTCTGCTACCACTGAAAATAACCAATGTCCTTAATACTCTAGCAGCTTTATATTATAAATCAGTATTATCTTTTTTAACTCCTACTTTCAAGTTTTCCCTCATCTATTTCAATACTTGGTGTCCTTAAGCCACTAACTAAAACACCAAACTTTCAAAATATCCAAACAGAAATTTGTTATTCTTTATTATGTTGTGCTTTATTAATTTTTCCTTTTACCTGTATATCCTTTTGATCATAAAACTTCACTGAAGTGTCATTATTAATAAAATAATAATTTAAAGTCAATGTAAAAATCATTAAGTATAAAGGGATATGGCACTTTATAAAGTTGAAAAAGGCTTTATAGTATTTCACTTGACTTTCAAGCCTCCGGTATCTTCCAAATTAGAGAAATTACAGTCTAATAATCATTTGAGAATACTCAAATAACTCTTAATTATACAACAGAATTTGTAACGTTTAAATCTATAAATTTAGAAATTACTAAATTATCATTTAGTTAATAGTGTATTCTAGAAAGAGGTTTAGCAGATGCTTCCAGAGTTCATCAAACTGCTCAAGGCCCATCAATAAAGAATGTTATCAGGATAAAGCGTGCTGGGTCCACAGATGGTACTGGTCCATAAACTTACGTGACTTGTTAGTTTTCACAAAAGAACTCTCCTCTTTTAGATTCAGCCTTAC
>1480_LGP02_222092_222326
TAACAAATCACTTTTTTTTTTTTTTTTTTGAGAAAACATCAATATTTTTTTACTTTGGGAATTTACATATGACTTTTTATTATAATTTTATGGTACTTTTCTGTATTTTAAAATACAAAAACAAGCACACCAGATAATATTGTTTTTCCCAAAGAACACAAGTTTGTTATCTTTTTATTTTTTTAAATCTTTGGGGTGCTGATGAAGATATTATCATGATATTCAAGAGCATTT
>1485_LGP02_23775_23963
GATATAGATTATTGATATATATTTTGATTATATATGATATATATTGATATATATATGATATATATTGATATATTGATATATATATTGATATATATATGATATATATATATATATTGATATATATATATATTGATATTGATATTGATATTGATATATATATTGATATATATATGATATATATTGATATA
>1485_LGP02_53356_53443
GACCCACGGACTCCAGCGAGCCAGGTTCCCTGTCTGACTCTGAGACCCATGGACCGCAGCACACCAGGTTCCCTGTCTGACTCTGAG
>1485_LGP02_225974_226028
AAGCCCGGCAGGAGATGTGTTTGTGTTGGTTGGCTGTTAGTGGCCAGGAGCGTC
>1486_LGP02_104172_104246
GAGGCATGAAAGCCAGGGTTGCTGCATGAGAGGCCCTGAGGCATGAAAGCCAGGGTTGCTGCATGAGAGGCCCT
>1487_LGP02_25452_25517
CGAAACTCCTTAATGGCATCTAGACTGATGAATCCTTTCCAGAAGATTTTATACACATACACATA
>1493_LGP02_148909_149002
AATAAATAATATACTGGATATTATTTTTAATATTTTTAATTATTTTTAATAATAAATAAAAATAATAAATAAAAAACTGGAAATTCCTTAAAA
>1497_LGP02_74549_74603
CTGCCATCCAACCATCTCATCCTCTGTTGTCCCCTTCTCCTCCTGCCTTCTTAT
>1497_LGP02_464688_464816
CACACACACACACACACACATACACACACACACACACACACACACACACACACACACACACACACACACACACACACACACACACACACACACACACACACACACACACACACACACACACACACACT
>1497_LGP02_613713_613817
TTTTTTTTTTTAAATTTAGGGGAAGGCGAGGCCGCCCAGCCCACACCTGCTCCACCGCCCCCGCCGGGCCTCTCTTCTCCTCACCTCAGCGTCCTCATTTTTCT
>1497_LGP02_646988_647051
TTCCGAGATCAGACGAGATCGGGCGCCTTCAGGCTGATACGGCCTGAGACAGTCTTTTCATTC
>1497_LGP02_648194_648515
AAATGATAAGATATGCTATCAATCTCACTCTCCCTCCCAGACTAGAAGTTCCTCATGAACTGCGTCTTACTCATCTTATAAACCCCAGTTCAGTAAGATACAGTGAGGTTCAAGAACTAGCTGTTGAATTGAATGGTGCATAGTCTGGCATTGTGTTGTCAGGGGAACGGGAATCTGGGGACCCATGAGACTCTGGTGCAAGTCCTGGCCTTGGGCCAACTCTCTGTGTGCTATGGAGTAAGCCCCTTACTCTCTCTGGGCCTGTTTGTTCATCAGCCAAAATAATGGGGCTGGACCAGCTCAGCCCTGAAGGCCTCAATG
>1502_LGP02_41882_41941
ATGTAAACTCTGGACTTAGCTGATAATATTGTATTAATATTCATTCACCAATTGCAACA
>1503_LGP02_128035_128485
TTTCCTTTAGGACTGACTGGTTTGATCTCCTTGCAGTTGATCCTATAGTCAGAAGCTATCAGCTGAGTGAAGAGTCTTTTTTTAAAGGGGACTCTGAGAGGAACATCTACATATCTGTCACAACCAGAGAGAGACTCCTACACAGAGTTAGTTCTTGAAATGACTTCAGAAGTATTCCCCTCTGAAACACCCCCTAAAACTTTGACATAACATCTGAATGATGCCATTAAAGTGCTATTTTTTTAGGATAATTGAAAAATTATCAACACTAGAAATGAGAAGTGTGATATTACAATAGATCCTATAAAATTAGAATAAATTAAGAGAATATTTTGAACAAGTTCATGTCAGTAAATTCCATAACCTAAATCATATGGACAAATCTGTGAAAAACACAGATTATTAAAGCTCGTCCAAGAAGAAATAGATGATGGTAGTTCCATATCATTT
>1511_LGP02_19959_20285
TAAAATAAATAAATTTAAATAAAACATTACAATATGTAAGTACAAGAAATTTATGACTGTAAGATAACTCTTTCCATTACCAAATTACATGAACAATTATTGATAAATTATGAGGTTTTATGTTTATCAAATATAGTGAGATTCTTTACCATCTGAGCCACCAGGGAAGCCCAGTATCTTATACAGATGATTAAAAAAATACTAAATTTTATTTTTTAGCAAATATTCACAATGATATTAATAGGAATACTTTGGTTATATTCCATTTTTGCCAACTTAATTCTTCTATGACAAACAAAATGAATGAATTACATTGAAAAAATAAA
>1513_LGP02_20210_20269
TGTACCTTTGATGTGCAGAAGGTTTACACACTGAGGAAACCAGAAGGGAAAGAGACACG
>1513_LGP02_21874_21941
TATGAAAAGGGGCAAGTAATATGACATTTCAGATGTAAAAATTGAGTTTAATGGTCTTCAAAGATCC
>1515_LGP02_449466_449530
TACAATACTCCTGACGTACTCCTTTTCCTATTTGGAACCAGTCTGTTGTTCCATGTCCAGTTCT
>1515_LGP02_634614_634680
AGCTCCGGCCCTATCAGCCTGAAGGCGCCCGATCTCGTCTGATCTCGGAAGCTAAAGGACTAATGC
>1516_LGP02_18511_18584
TCGCTGCTGCCATCCCCTCTGCCTTTCTCGCCTTTACCTGGCTGACACCAGCCTCTCGCTGGGCTCTGAGCCT
>1521_LGP02_615948_616011
GGAGTCTAGACACATAGTCTAGACATGAAACATGTGTCTTCTCTAGACACAAATCTAGAATTT
>1521_LGP02_654076_654141
TGAAAGTGGTATATACATATAATGAAATCGTATTCAGATGTAAAAACAAATGAAATTCTGATACT
>1537_LGP02_120358_120537
ATATATATATATATATATATATATATATATTTAATAAGCACATGTGGTAAGCTTGATGGGCTACAGACTATAGGGTAGCAAAAAGTTGGATGTAAGTTAGTAAATCAACAAATATATATATATATATAAATATATATAAATATAAATATATATATATATCAACAAATATATATATATAA
>1541_LGP02_490840_490904
GGGCTGTGTCTCCCCTCAGACTGGGGCTCCCTGAGGCTGGGCTGTGTCTCCCCTCAGACTGGGG
>1541_LGP02_522833_522890
ACCAGGACATTATCAAAGTAAAATGACAGCTTACAGAATGAGAACAAGGATTTGCAA
>1545_LGP02_33219_33331
CGCGTCAGAGGTCAGGGGCCGCGGCCGGGAGGAGATACCCCATGCCCCAAGCCTGAGGCCAAGGGCGGAGGTGGGGAGGAGCAACCCCACGACGGAGGCCAGGGGTGGTGGC
>1547_LGP02_195685_195849
GGCGGGTCAGGGGAGGCGCGCTGGGGGCGGTCAGGGGAGGCGCGCTGGGGGCGGTCAGGGGAGGCGGGCTGGGGGCGGTCAGGGGAGGCGGGCTGGCGGCGGGTCAGGGGAGGCGGGCTGGGGGCGGGTCAGGGGAGGTGCGCTGGGGCGGGTCAGGGGAGGCG
>1547_LGP02_207032_207095
CTCCTTTCCTCCCTTCAGCATCCTCTGCAGGGATGCTCTGATCCTGGAATTCTCGGAGCTCTG
>1547_LGP02_476194_476262
CATTTTCATTCTTTCATTGAACAATGAAGAACAGAAGTGGTGATTAAGGGAATACTTAGTGTGGTGTG
>1555_LGP02_136815_137053
TTGAGGTATGTGTGATGACATTTTCTCCTAATTTCCTGTCTGCAGAACCATGTTATGTGCACTCATGTGTGTGTGGTGGTTGGTCTAAGCCTTGCTCTGCAATCCGGCCCTAGATCCACTCATCCTCAGTGGCTGCTGCACTTAGAGCAGCCAGACAGTCTGGGTAAGGAATTCCGGAGAGCCTAAGGCTTTAAAGAGTCAACTGATAGAACTATTTAAAAAAAAAAAAAAAGTGAAA
>1567_LGP02_598102_598154
CATGCTGCAGTATATGAGTTGCAAAGAGTTGGACACGACTGAGTGACTGAAC
>1567_LGP02_728729_728799
ACACATGCACACACACACGCACACACACACACACGCACACACACACGCACACACACACACACGCACACAC
>1567_LGP02_1265762_1265818
AGATGCTTACGGAGACAGTACAACGAACAGCTAACGCCTCACACACATCGCTGTTC
>1572_LGP02_51479_51591
CGGGTCCCCGCGTCCCCGGGTCCACTGCACACCCGGGTCCCCCCATCCCCGGGTCCCTGCACCCCCAGGTCCACTGAACCCCTGGTCCCGCGTCCCCCATCCCTGGGTCCCC
>1576_LGP02_359306_359366
CATGCAAAAATTCAAAGAAGATGGCCACAGAAACACGTAAATCGCTGTTAGCCCATTAGC
>1579_LGP02_3426_3530
GATGGATAGATGGATGGGTGGATAGATGGATGGATAGATGGATGGATGGATAGATGGATGAATGGATAGATGGATGGATGAATGGATGGATGGATGGATAGATG
>1583_LGP02_160821_160910
GCCCCCCTGAAAAGACTGATGCCCCAGGGAGTGGCACAGCTTTCGAGGTAGATGAGTACTGAGAGTGCTTGGGCTTAAGTCCCTGCCCC
>1586_LGP02_150420_150493
AAGATGGAATGAGATGCACATCAGAGACAGATTATTTAGGGGGTGGTGGGTAGGGAGTATTGTGGGTGGGGGG
>1586_LGP02_224442_224557
TATTAAGTTAGTATGTGATTATCTCTCAGGAGATGAACAATATAAAAGACCCTTTAATCTAAACCTACTACAAAGTGTAAAATGACTTAAATATTTATGAAACCCAGGTTTGAAA
>1592_LGP02_519794_519862
TACAATTATGTAAAGTTTAAAAATAAAATAAAATAAAAAAAAAAAGAAAACAAAAACAAAAAAACAGG
>1595_LGP02_113894_113955
ATGGATGGATGGGTGGATGGGTGAACAGATGGATGGATGGATGGATGGATGGATGGATAGA
>1595_LGP02_150903_150958
CTCCTCCTTCATCCTCCCCTCCCCTTCCTCCCCCTCCCCTCCCCTCCCCTTCCTC
>1596_LGP02_348907_348962
ATTTGGGATCTTAGGCCTTGTTAGTTGTGGTGGACAGACTTAGTAGCCGTGGGTC
>1600_LGP02_505283_505348
AAAGTTGCCCAACAGCTCCAAAGTACCTGCTGGAAACATCCCCTGATCACCTCGCATTATTTAAA
>1600_LGP02_541380_541434
GAATATTTTATATTTATATCATATAAATATGATATAAATATTTTACATTATGAT
>1608_LGP02_54423_54529
CCTCCACTCGCCGCAACCAGAGAAAAGTTTGCACAGCAATGAAGACCCAGCAGAGCCAACAAGACATGCCACAGCAATGAGAGTCCTGCTCACCACTAGAGAGCCG
>1609_LGP02_131441_131517
CCATCTAGTCAAGGCTCTATGGGATTGCACAAAGTCAGACACGACTGAAGTGACTTAGCAGCGCAGCAGCAGCAGC
>1613_LGP02_51713_51798
TTGTGCTGGTGCTAAGACAAGAAGTCCAGCCTGAATAAAAATGTGATCCTCAAAAAAAAACAAACAAAAAAAACAAAATGTCTCC
>1625_LGP02_156071_156149
TAGGCACCTAATAGGCATAATAGGCAGAAAGGCCCAAAATATAAAATATAGACACATAATAGGCACATAATAAGCTTA
>1627_LGP02_471609_471665
GCTCCCGTCCTGCACCCCCCCCCCCCCGCACCTCACCTCCGCTGGCCCCGCTCCCG
>1627_LGP02_927557_927613
ACCTCAGGAAGGTCTAAGGAGGTCTAAGGAGCTATGTAAGGAGGCCCTGCCTCCTT
>1632_LGP02_65330_65383
CGGGGGGGGGGGGCGGGGGGGGGGGCGGGGGGGTGGGGGGGGGGTGGGGAGGC
>1648_LGP02_455863_455921
GACCTCTTTAACCCAGCATGAAATGACTGAAGATGGAGTTTTATCCTAACTACACGTG
>1653_LGP02_1517224_1517282
CAGTGCGTAGAACAATTATGAGAAACTTAAAAAATTCCAGATGCCTCTGAAACGTGTT
>1658_LGP02_42337_42635
GACAGAGACAGAGAGGGAAAGAGAGAGACATGCACACACAGAGAGGGAGAGAGAGAGAAAGACAGGGAGAGAGACAGAGAGAGGGAGGGAGAGAGATGGAGAGAGAGAGAGACAGAGAGAGGGAGAGAGAGACACAGAAAGATAGGGAAAGAGACAGAGAGAGGAAAGGAGAGAGAGACAGAGAGAGAGGGAGAGAGACAGAGAGAGGAAAGGAGAGAGAGACAGAGAGAGAGGGAGAGAGACAGAGAGAGGGAGGAAGACAGGGAGGGAGAGAGAGAGAGGGAGGGAGAGACAGAGA
>1658_LGP02_154905_155058
ATATATATATATAAATAAATTATTATATATTATATATATATAGTAAGTCAACTTTATATATATATATATAAACATTGTAAGTCAACTATACTTCAGTTATATATATATATAAATTATTTTATATATATATATATTATATATATATAAATTATA
>1658_LGP02_214771_214921
TGTATAGTTGGTTTACCGAGTCTTCTGAAGTAGCTTCTTCCATGACACCAGCACTGCCGTGTGATAAAGGTCTTCAGGCTTCACGCTCGCTGCCTTTGGCTCATCTCTACACCTCTCTCCTTGCTACGGAGGCCGCACTGTAGCTCTTTC
>1659_LGP02_268853_269104
ATATATATAATAATATATATAATATATACACAATAATATATATAATATATATTATTAAATTATTAATTATATTTATTATATTAATATATTATATTAATTAATTAATATATTAATATAATTAATATAATATATTATAATAATATTAATATATAAAATATAATTAATATAATATAATAATATATTAATATATATTATTAAATTATTAAATTATAAAATATATATATAATATATATATAATAATATATAAAAAA
>1671_LGP02_558968_559025
GGAAACAAATGCTGCTGACTCTTCTTTACCTAGTGGTGGTGATGGCACTCCACTGAA
>1674_LGP02_109716_109819
CTTCCCTGACTGGGGATTGAACCCGTGCTCCCTGTAGTGGATGCACAGAGTCTTAACCACTGGACCACCAGGGAAGTCCCTGACCATGAACTCTAAAGCAGCC
>1679_LGP02_329877_329972
TTTGGTAACTTTTTGGTAAAATGTCTCATATTTATTTGGTAAAATGTCTCATATTTTGGTAACTTTTTGGTAAAATGTCTCATATTTATTTGGTA
>1679_LGP02_352759_352846
TGAACTAAGTTATTCTGTTCTTTTTTTTTTGAATTTTATTTTATTTTTAAACTTTACAATATTCTATTAGTTTTGCCAAATATCAAT
>1679_LGP02_798010_798080
TAAAGAATCTACCCACAGTGCAGAAGACCTGGGTTCGATCCCTGGGTTGGGAAGATCCCCTGGAGAAGGG
>1681_LGP02_352741_352795
AGTTCTGACAGAATGTGGTCCACTGGCCACCCAAGAAGATGGGTCATGGTGGAG
>1681_LGP02_949249_949336
AGTCTCTCTCATGAATATAGGTGCAAAATCCTCAGCAAAGTATTACCTTAACACCAAAAGCAGATAAAACCATTACAAGAAAACTGC
>1681_LGP02_1052168_1052620
CCATGGACAGAGGAGCCTGATGGGCTACAGTTCATAGGGTCACAAAGAGTCAGACATGACTGAGTGACTGACAAACATATGAAGTGGGTACCACTTATGGAGAGTCTGAAATTGGTGAGACGCTATACTCAAAGCTCTACCTACATTCTCTACGGAAAAAAAAAAAAAAAAATATATATATATATATATATATATATAAATATTTAATTAAAAATTTTCTGACTCTGCCACACAGCATGTAGGATCTTAGTTACCTGGCCAGAGATGGAACCCGCACCCTCTGCAGGGGAAAAGTGGAGTCTTAACCACTGGACCAGCAGGAAAATCCCCCTACATTCTCTTCTACTTCTTACAATGACAGCACTAGATATTGCCATTATTTTACGTGTTTCTAAGCTAAGCTTCTGAAGAAGTAAGTGGTAATCCACTCCAGTATTCTTGCCTGGAGAATC
>1681_LGP02_1076283_1076342
GGGGTATCTCTTCACGGCTGCTCCAGCAAAGCACAGCCATTGCTCCTTACCTTGGACGA
>1683_LGP02_528498_528562
TGTAGTAAAAGTTGTGACTTGTAGTGACTTGAATATGAACACTTGTAGTGTTCATATGAACACT
>1683_LGP02_594493_594566
GTGACCCATTGACCAAATGACCAAAATGACCAAATGACCAATTTGGTGACCCAAATGACCAAAATCTTAAGTG
>1685_LGP02_140771_140871
GAGGAGCCTGGTAGGCTACAGTCCATGGGGTTGCAAAGAGTCAGACATGATTGAGGAGCCTGGTAGGCTACAGTCCATGGGGTTGCAAAGAGTCAGACAT
>1686_LGP02_79637_79701
AGCACAGTACCCCTGCAGAGTGCTGCACAGAGAGCACAGTACTCTCACAGGGTGCTGCACACAG
>1688_LGP02_203511_203596
ATATACTAATTATATTTTTCTATATATATTCTATTATATATTCTATTATTTTCTATATAATATTCTATTATATTAACTATAATTA
>1689_LGP02_283505_283590
AAAAAACATTCCTTGTAGCTCATAAAAGTCTCCTCTAGCCAAATTCACATCATCTTATTGTATGGCTTAGGGGAAAAAAAAAAAA
>1690_LGP02_365573_365649
CTCAGACTGGGGCCCCTGAGAGCAGAACTGGGTCTCCCCCCTCAGACTGTGGCCCCTGAGAGCAGAGTTGGGTCTC
>1699_LGP02_168112_168192
TGCGTCTACAGGGCTGGGCCTGAAGATTCCCAGAGCACCTGCTTTGAACAGAGATATCCCACTGGAAAGAGGAAAGAAAG
>1707_LGP02_31251_31309
GTCTCCTCCCTGGTGGAGAGCCAGGGTGACCTCTTTCAAAAGGTGACCTCTTTCAAAT
>1707_LGP02_641980_642045
GTGTCTTCTTCCTTTCTCTTTCCACTTAAATATCTAGCACACAAGAAGGTGCCCTGTAAGATTTC
>1707_LGP02_664357_664434
GAACTTTTTGGCCATGAGACATGTGGTATCTCATCTCAGCTCCCTGTCCAGGGACTGAACTGGCAGCTTCTGCATTG
>1709_LGP02_207154_207217
GGAGCACCAGCCATGAGGGAACGAGGGCTTCAGCCGGAGCACGGAGGGGGGAGTGCAGCTCTT
>1710_LGP02_318744_318810
TTAAATTGAATTTAATTGAATTTTTTTGAATTTAATTTTAAATTTAAATTTAATTTAATTTAATTT
>1714_LGP02_117418_117494
CAGGGGCGTGCGAACAGGAGGAAGAATTCTGCTTGGCCACTTTATCCTTCCCTCTCCTGAAATCTGAAGAGAGAGC
>1720_LGP02_55065_55120
GAGAAATCACAACAGACAACACAGAAATACAAACAATCATAAGAGACTACTATCA
>1721_LGP02_230594_230653
TTTTGGATTTGAAAAAATCTTTTGAAAAAATTTGAAAAATTTTGAAAAAATTTGAAAAA
>1726_LGP02_331490_331564
ACGATTGGTCCGCCCCCCCCGCGCGCCTGCCCCCCCCCTCCCCTTCTCCCCCCTGGACCAACCCCCCCCCCCCC
>1727_LGP02_368720_368781
ATCTTTATTTATTTATTTTTTTTAAACTTTTTTTTTCTTTTTTTTTTTTTTTAATCTTGGT
>1729_LGP02_226794_227765
GGGTTGCCATTTCCTTCTCCATAAAAAAAAAAATGATTCTTTGCAAACTAGATGGTAAATGAGAATGTCATGAACTCAACACTTAGTAACTTGCTTTGCGAGACTGTTAAAAGTAGAAGAGAAGAAATATCTTATTTTGGGTGAATTCTTATTCTATGTGTAAGGCACTTAGAAGTCACCACTCCATTCAAATAACATGTAAAATGGTGAATAAATGGGAAAAAGTAACTCTTCTTGAATCTGAAAGAGGAGGACCCAGAGAAAGCAGTTGTCCCCAAGACTGGAGCGACACAAGTGAACACAAGGAATCATGGCATACCGGAGTAGAGACTCTTGAATGGAAAACAGTGCCAAAGTAGGAATAATTAAAAAAACGAATTGCTAGAGGCTCAATGCAGACAACTCTGAGAGTTAAAAACTCTGGAGGGACCCGATCATAGCATGGCCCTCACCATATTTTAAGATTTACCTCCATGAACTCAATCAGTTTCTGAGAGTAAATATCAGAGAAAAATCTTTTTTTTTTTTTTTTTTTCGCTTCTGGCAAGGGGAGGGGAAATGGAGCCATTTTGAATTCCTCCAGAACTCTATTCTTAACAAGGCTTACTTTCAGGAGAAACTAGTTAATAAGAGTCTAACCTATTGGGGTATTATCATATTCCAGCTGACCTTGAGAAAGGGAAATACCCAACTCCAGCCCACTCTAACCACCCAGTCCCATTAAAGGAGGAGGAAAAAACACTGAAACTAGTGAAGTTCATAGTCCAGAGGTATAGGCTCAGTAAAAAACTGAGACCTAATCATATAGAGTATTTGTTTTTTTAATTATTCCTATAGCGTATTTCGTCTACCCCCACAGCTCACCACTACGTTGCTGGCAGGCATGCTCAGCCATGTCTGACTCTTTGCAACCTCTGAGACCCTGCCAGTCTCCTCTGTCCATGGGATTATTCCAGCAAGAGTACTGGAGC
>1732_LGP02_250817_250893
CGTGTATGTGTGTGTGCATAGCTGCGCTGATACCAGCAGGGCCCTATGAAGGGTGTGTGTGCGTGCGTGCGTGCGT
>1732_LGP02_613460_613520
CTCGCTGCCCCTCATCACAGCTGCAGTACAAGCAGGCCATGAAGCCTTGGACTAGAGCTC
>1735_LGP02_114297_114349
CCCTCTAGCCCCACTACAAAAGGAGGACCTAGTGTTATGACGCTACAAGCAG
>1739_LGP02_219936_220065
TTTTTCTTAAAAATCAAAAAATAATAAATAATAATAATAAATTAATAAATTTAATTTATAATAAATTAATAATTTATTTATAATAATTTATTAATTAATTTATAATAAATTAATAATAAAAATAATAAA
>1739_LGP02_316301_316361
GCTTCTAAGTTCCTCCTAAGATCCCATCTATATATAAATAAACTTTTCGACTAGGCCAGA
>1739_LGP02_538207_538264
TTGCACACAGAAAGACATGTCATATGATATCACTTTTATGTGGAATCAAAAAAAAAG
>1740_LGP02_298502_298565
ATATTAACCTCTTCTTCCATCTGTGCCTGTTTTCCAAAGGTCATACAGGCTGCTGTGTTTTCA
>1746_LGP02_86661_86756
TGATCTGGAAATTGGAGAAAAAGATGACCTTAGAAAACTAGATACTTGATATCAGAGATTTCAGAATTATCTTTAAAACTGTTTCCATTTATATT
>1757_LGP02_524754_524825
CGTCATTTTTTTTCTGGCTTTTGAACTAGTGCTACAGTGAACACGGGGTGCGGACGTCTTTCAGATCGTCA
>1767_LGP02_108241_109335
ATAGTAAATCCAATCTGTAAACAAATCCTTGCTTGAAAAAAAAATGAACAAAAAGGAGAAATAACTAGCAAAATCTTAAACAGGAAAAAGGAAGCAATCAGAACAATTAAAAATTGACAAAAAGGAAAGAACTAATGAAAAAGAAGAAAAAATTTTAATAAGATTTTTAGACTGTACAAATATAATCTAGATGAAATGGATAATTTTCAATGGAACACTGATTATTAAAATGGATCTCATGTAAATTAGAAATCCTAAACAGTCCAATTTCCATTAAAAAAAAAGTGTCATAAGTTTTTAAGCAAAGGGTCCAAGTAATTTCACATGGCAATTCAACTAAATCTTCAAAAACCAGGTAGCCCCAATGCTCTATAAATTGTTCTAGCACATTGAAAATGAAGGAAAACTTTCTAATTCCTTATATGAGGTATGTTTAATATTAATATCTAAATGTGATAAAGACAAAAAATATATAGACATGTATCACTCAAAAATATTAGATAAAATACTTACAAACAGAATCAACATGAGAAAATAATATGCTGTATCAAAGCACAACTTATTCTAGGATGCAAGGTTGGTTCAATATTAGTAAACCCAGTAATATCATATGTCATGTTAATAAATCTGAGTGACAAAATTCATAATTATCTCCATAGATGCTGAGGTGTCATTTGCAAAATTGGAACACTCAATAAAAACTGAGCAATAAATGACATTTCCTTGCAAGAATAATTGTATATTTACATATTTTATATATTTATATTATCTAAATATATATACATATTTAATAAATACATATTCCCCAAAGTACATTACCAATCTGATTAATTGGAAATTGAGGATTTACTCAATGAGGAAACAACGGGAAATTTTCACTAATATCACAAATAAAGCAAAAGATGCCCTTCTTAATATTGTACAGGTATACTACAAAAAATAATCAAGGGAACTCATTTGGAGGCATAAAAGTTGTTAAAGAAAAAGTGAAAAGCATCTCTTTTGTGGAAGGCATGGTAGTAGCCCTCAAATACCCTGAAGAATCAATGACAAAATTAACTCAAACAGTAAAGAATTCAGTAAGTTATCATAAT
>1773_LGP02_241952_242017
CATATAATATGTGTATATATATAAAATATGTATATATATGTATGTGAGTAGTGTGTGTATATATA
>1773_LGP02_583849_583957
CTTATATTTATATATTTTATATATTTTTATATATTTATATTTATATATTTTATATTATATATTTTATATATTTATATATATATATATAATATATATTTATATATTTTA
>1773_LGP02_711946_712348
TTAGTCTCACTTTTGACATCTGATTTTATGCTTTCAATTTGTAAGGGAATATCTATGTTATGAATTTGTACTATTTAACCTCTTCTAAGAACTTCAGTTTCCTGTGTTTCCCAAATCAAATAGCTATCCAAAGGCCAGCCATATTCTCAAGAATTAACATAAATTGGATGAATGAGCTCTTATGTAGATCATACTGTCCAATGTTCTACTTACAGTGAGCTCTGAAAGAAAATAACTAATTAAATTATTTCACTGAACAGACTGTGGAGCAGTTAAAAAAGCTAAACAAAGAAGTTACTCCACTCCAAGGGAAACAAATACACAAGTTAGCCACATATAAATTCACACTAAATAGCTGTTATACTAATTTACAGTAAGGCTGTTCAGAAAAAAAAAAAAAAA
>1773_LGP02_1059020_1059122
ATATAATATTATATATATTATTATATAATATATAATTATATATATAATATATAATTATTATATATAATATATAATATATAATTTTATATATATAATATTATA
>1773_LGP02_1283146_1283267
TTCATAACACACATATATGTATGTTTCATAACACACATATATGTATGTTTCATAACATACATATATGTATGTTTCATAACATACATATATGTATGTTTCATAACATGCATATATGTATGTA
>1774_LGP02_32174_32247
GCGAAGACCCAGTGCTGAGCCCGCGAGCTCCAGGGCCCATGTTCCGCGACTAGAGAAAGATGGAGTGCCACAG
>1774_LGP02_327651_327751
TTTTTTTTTTTTTTTAATTAATTTTATTTTATTTTTAAACTTTACATACTTGTAATCAAAATGAATCTGCCACAGGTATACATGTGTTCCCCATCCTGCT
>1774_LGP02_488203_488486
GGACTTCCGTAGTGGTTCAGTGATGAAGACTCCATGCTTCCAATGCAGGGGCCCTGGGTTCTATCCCTGGTCAGCAAACTAAATCCCATATGCTACAGCTAAGACCTGGCACAAATAAATAAATAGATAAAATAGTTATTTATAATATAGATAATATATTATACTAATATAGTAGCAAGTAATAACTGTATAAAGTATATAGATAACAAACAAATGAGGGAGTGACAATTTTGTCTTGAGGTTCAGACCAGGGTTTATAATAAAGGTGCCTCTAACCAGTTTT
>1777_LGP02_682782_682840
CCCCCCTGCGCCCCCCCCGCCCCCCCCCCGCCCCCTTTCCCCCCCCCCCCCCCCCCCC
>1779_LGP02_41027_41121
TCCCCAAATTCTATAAAATGAAAACAGACTGAGCAAGAGTCCTGGATGCACACGAGCAAAGATAGAATAATGAACTACTGTAATAGTAAACTTC
>1779_LGP02_177416_177475
TGCCATGATCTTAGTTTTCTGATTTCCCCATCTATTTGCCATGAAATGATGGGTCCAGA
>1779_LGP02_327993_328048
TGGTCTACGGCCATACCACCCTGAACGCGCCCGATCTCGTCTAGACAAGTCATTC
>1779_LGP02_726041_726104
TTTTTTTTTCTAATTTTATTTTTAAACTTTACATAATTGTATTAGTTTTGCCATTTAGAGAAT
>1780_LGP02_435685_435751
ATATATATGCCTATGGCTGATATATGTATCATGTATATGATATATGCCTGATATATGTATACTATG
>1789_LGP02_110586_110645
TTTTTTTTAATTTTATTTTATTTTTAAACTTTACAATATTGTATTAGTTTTGCCAAATA
>1791_LGP02_98242_98296
CCTCTGAGAAAGTTCTATTATTACCCTCTTTACATTTAATGTCAATAACAAATA
>1791_LGP02_937106_937189
TTTTTTCTCTATTCTTTATATTCTTTTCTTTTTTTTTTCTCTATTCATTTAGCTTTAAGTAAAGACCACATAAGTAAAGAAAA
>1791_LGP02_971519_971600
GCTTCAGTTAGACCAGTGGGTGCTGCAGTTCTAAAAATGAGATTCAGTTAGACCAGTGGGTGCTGCAGTTCTAAAAATGAG
>1795_LGP02_394039_394104
GGGTCTGTTATAAATCAGTTGAGCAGGGCTCCCCTGGTGGCTCGTGGATAAGAATCCACCTGCCA
>1802_LGP02_374264_374336
CTGAGGTGTTTCCTTGAGGATACAGGGGTTGGTCTGAGGTGTTTCCTTGTGGATATAGGGGTTGGTCTGAGG
>1803_LGP02_81899_81958
ATATATATATATTGTATATAATATATGTATATGTATATATTGTATATATATATATAATC
>1803_LGP02_491038_491094
CTGTCTCCTCCGTGCATCACCGTGGGCTGTGTTGCTCAGTCATGTCTGTGAGGAAA
>1803_LGP02_702804_702955
TTTATACTATTACATATTTTCTTTACATTTTTGTCTTTTTTCCCATGAGCTTAAGCCTGTAAGCCTCTTCTATCTTATCTCAAAAAAGTAGTCATATGATCTATGATTCATTATATTCAACCAAATCTTTTCAAATATTCAAGGACCCTGA
>1803_LGP02_702955_703014
GTGCCTATAGGATTTTTGCAGATAGCATAATTTTATACATATTTTTCTAGCTTCAAATT
>1803_LGP02_1354612_1354681
ATGTGTTATATTTTATTATGTGTTATTATTTATTTATTATTTATAGCTAAATTATAGCTATATTTATTA
>1809_LGP02_657666_657727
AACACCAGTAACAGAATCATCACCACCCTCGTTACCATCGACACCAATAACAGTATCATTG
>1809_LGP02_817924_817993
GCACTGAAGAATTGATGCTTTTGAATTGTGGTGTTGGAGAAGACTCTTGAGAGTCCCAAGAAAACTGAG
>1809_LGP02_963738_963808
GGGCGTGTATGGTTGTGATCATGCTTGTTTCCGTGTGCCCATGCCTGTGGTCATGTGTGCTTACATTTGT
>1809_LGP02_1079352_1079427
GCATCAATTCAAAAGCATTGAATTCAAAAGCACCAGTTCAAAAGCATCAATTCATCAGCATCAATTCAAAAGCAC
>1812_LGP02_110833_110966
AATTAGCCTCCAATTAAAATAAAAATAAAACTAATATCAAGATTTGTTAAAATATTGAATGTTAGCATACATATATATCAGCTACTTAATTGTAATCATATAACTTCTTTTTTTAATTTTATTTTATTTTTAA
>1812_LGP02_279752_279888
AGGGTTTTATATACTACCATAAACAACCAAATTCTTGTAGACATTCTATGAAAACTAGTTTAAAACTTTAATTTTACTTATGGAAATACATAGTATTTCATTAGACAGGTCAGGGTTTTATATACTACCATAAACA
>1812_LGP02_343126_343206
ATGTGTGTGTTAGTCATGTCTGACTCTTTGTGACACTATGGACTGTAGCCTGGCAGGCTCTTCTATCTGCGGAATTTTCT
>1812_LGP02_357600_357713
TAAACAAGTTAGACTGGACATGGAATAATGGACTGTTAGAAAGGGGAACATCAAAGCTATATATTGTCACCCTGCTTAATTTACTTCTATGCAGAGTACATCATGGGCTTCCC
>1812_LGP02_397312_397381
ATATATATATATAATCCATGTGTATATTCCATGCATATATCTCCCATATATATATAATATATATATATA
>1826_LGP02_699943_700024
ACATATATATACATATATATACATATATATACATATATATATATATATACACACATATATATATATATATATATACACCTT
>1829_LGP02_216688_216748
GGGGGGGCGGGGGGGAGGGGGCGGAGAGGGGGGGGGGGGGGGGGGGGGGGGGGGGGGGGA
>1830_LGP02_40532_40583
TGGTCCCATGAACTGGGGAATTCTTTTTCTTAAGAAAAAGAATTATTAGTC
>1830_LGP02_44222_44286
TCAGATAGAACATTGGAATCTTCTTGCCCAGTCCCTGATGGTTTATAGTTTCCAACAGCTGCAT
>1830_LGP02_56659_56736
TGCCTCCCTCTTCTCTGTGACTCTGCTCCCACTCTTGTTCTCCTTGGCTTCCTGCCTTTAACTTACTTGGGGAGGCT
>1830_LGP02_256185_256529
AAGGGGCTCATGGTGCTATGGAGGAATACAAGAACTCCACTTCAGGTATAAGCCAAGGAGTGGTGCAGTGTTGCTGAGGGTGTAGTAAGGAGCCTGCATGCAGTCCCAGATAGTGGCTTTAATCTTTTTCTTCCCATATATCCAATACTTTTGCCCAATCAAGAGTAAATTTTTCACTTAATGGTGTCCAAGCTGTCCCAAGGACTATTCTAAATAGGCCTGAATATTCTACAATTAGAGAGTCATAATTATTTTAAAACATTTAATTACCTTTTTATTGCTTAGTAGCTAAGTCGTGCCCAACTTATTGCGTGGGCTGCTGCCCACCAAGCTCCTCTGTCCAT
>1830_LGP02_270423_270489
TAATCCATTTGAAATTTATTTTTGTATTTGGTATGAGATAGAGAGCCCACTTTATATTTTTTCCAT
>1833_LGP02_31318_31413
CACACACTAGGTCCTTGATGTAAATGGCAAGTAACTCTGTATTTTATTTTGATATATATGCTGTCTACTTACTTTGAAAACTCTCAAGTAGCTTG
>1833_LGP02_157227_157280
CTAATACAATTATGTAAAGTTTAAAAATAAAATAAAATTAAAAAAAAAAAAAA
>1836_LGP02_255762_255830
ACTGGGACGACCCAGAGGGATGGTATGGGGAGGGAGGAGGGAGGAGGGTTCAGGATGGGGAACACATG
>1841_LGP02_843496_844563
CCCTTTCTTTTGAAGAGGTAATACTAATCTATCATTGTATTAGTTAAGAGGCTGTGGGTGTCCACTAAAAGGAAACCTAATTCAGACTAGGTTAAGACTGGAAAATGATTTACTGATTCATGTAAAATCAAATCAAGAATTAGTGTAAGTCTGAGATAAAGCTTGATCTAGCAGCTCAGCAAGGTAACTTGTGACTTGACTGCTTTATTATCCTAAAACATTACAGATGACTTTCAACTGCTTCTAGTGGCCATATACATACTGAGCAGTAAGGTAGAAATCCTCTGTGGATTTCTGGTAACAGCAAAAATAGTCTTTCCTCAAAGTTCCCAAGACACATTTTCTTGTATCTCAGTGTCCACCTGGGCCACACGTTCATCTGTAGGCAATCAGTTTTGACTAGTAGATGTTACATGCTGACTGGCTTAAACTAATCAGGGCTCCATGCCTAGAGGTGGGGGTGGGATTAGCTTTTGCCAAGTATAGGGACATATTGAGGTAGATAGTTTCCCCAGGAAGAGGTGGGGCTTGAATATATATATAGGTCAGAAACAGACCTATAAACACCACATTTCTATGACAAATATAATCCAGCTAATATTAAGGAAACCCATAAGATTTTACTTATCAATTTTGGTAGCTCCTGTTTCAAATGCATTTTGTGTATTTCCCATGCTCTGTGCTTGGCTGTGCACAAATGTCTGAGGCCATAAGCAGTCTTCCTGGATCCTTTCTCAAACTATTTTCCTGTGTGAATGACTAGATCCCGAGCCAAGTGCTTTCCATGTTTACATATTAGAATTTCACAGAAGCCCTGTGCAGCAGACACCATCAACTCCTTTTTGTAGATGAGGAAACAAAGTGAACTAGTTTGCTCAGTGTCTCACAATTGTAAATGATAGACTCAAGATTTAAATGGAGGCAATCTATCTCTAAACCTAGGACCTTAAGTATTATGTCATGCCAACTATAGTTCCCCTAATGAGCTCAGACTTAACAAATGTCCTAGGACAGCAACATGCACTATTTTAGTTACGTTCAGAAAAATGAAGAGAATAAGGAAGTTA
>1841_LGP02_1045008_1045066
CAGTATTCTTGCTTGGAAAATCCCATGGACAGAGCAGCCTGGTGGGCTACAGTCCAGG
>1841_LGP02_1968852_1968913
GAAACAGATGGGAATACCAGACCACCTGACCTGCCTCTTGAGAAAGCTGTATGCAGGTCAG
>1842_LGP02_72811_72870
CGTCCAAGGTAAAGAGCAGTGGCTGCGCTTTGCTGGAGCAGCCATGAAGAGATACCCTA
>1842_LGP02_319236_319301
CTTTCCGTTGCAATGGTGAATGGAATTGTTCCCTGGGTTGGGAAGAACACCTAGAGAGGGGATAA
>1842_LGP02_922164_922225
ATTGGGGTGACTCCTCTTGTTGCAGAGCATGGCCTCTGGGGCACCGGCTCACAGGGTTCTC
>1842_LGP02_923821_923872
TCTTTTTTTTTTTTTTTTTTAGATATTATTCCATGTGACATTGGAAAAAGA
>1842_LGP02_1077218_1077283
GTATATATATATATATTGTATATATACATATATACATATATATATACATATATATATAAAGTATA
>1842_LGP02_1355999_1356064
TTTTTTTTTTAACATGGTTAAAACTTTTATTTATTTTTTTTATTTTTTATTTTATTTTTAAACTT
>1842_LGP02_1402279_1402355
GGCCATAGGACTGGAAAAGTTCATTTCTCATTCCAAGCCCAAAGAAGGGCACAACAAATTTGGAAAATTCAACAGT
>1845_LGP02_402281_402339
AGTGGGTGGGTAGGTGAGTGTGTGAGTGAGTTTGTGAGTGTGTGAGTGAGTTTGTGAA
>1847_LGP02_164156_164209
GAAATAAACAAGGCCTTCAAAATGTAACAGACTAACATATCAAATACTAAACA
>1848_LGP02_72497_72585
CCAGGTTCTTCTGTCCATGGGATTTTCCAGGCAAGAATACTGGAGTGGGTTACCGTTTACTTCTCTGGAGGATCTTCCTGAGGTTGAC
>1851_LGP02_72006_72066
ACAGAGGGAAATCTAATATTAAATAAAACGATCTGCAAACACGAGCTACCTTGTGGATTG
>1856_LGP02_461214_461417
AGGATCTCTTGGGGCTGGTGCGCTGGGACGGCCCAGGGGGATGGTATGGGGAGGGGGGAGGGAGGAGGGTTCAGGATGGGGAGCACGTGTATACCTGAAATTTTTTTAATTTTAAAAATAAAAAAAAAATAAAAAAAATAAAAAGAAAAACAAATAATGTATATTAATGCAAAATAAATAAATAAATAAATAAATAAATAAAA
>1858_LGP02_394626_394689
AATGAGTCTCCTCTGTCAGCACGTGAGCTGTGCGCCGGGGGCCTGGGCTCCAGGCACCTGCTG
>1860_LGP02_273258_273322
GATTGGAGAGAATAGCATTGAAACATGTATATTACCATATGTGAAATAGATTCTCTCAATGCTA
>1860_LGP02_659853_659926
AAAAAAAGACCCTGATGCTGGGAAAGATTGAGAGGGTGGGGGGAGATAATAAAACAGGAAAAGGGTTAGGGCA
>1861_LGP02_29521_29584
GAGGAAATGGGACTGTGCTCTTAGGAAGGCGTGCTCACACACCATAAATGTCCTGTGTGCCAG
>1862_LGP02_5306_5362
TTTTTTTCCACCCAACAAAAAATAACAAGCTGCTTATATGTTATTCCCAGTAATTT
>1862_LGP02_56303_56844
CAGTTGCTCAGTCGTGTCCACCTCTTTGTGACCCCGTGGACTGCAGCACGCAGGCTTCCCGGCCCTGGCTACACTCCAGTACAAAGTAAAACGTTGAAAATAAAGAGAAGACTGGCTCGTTCACGGCACTGGGCAGGTGTCACCCGCCGGCCACCAACTCCAGGTTTACGCAGTCAGATGCTTAACCGAGTCGTGCACCCGTCAGGCGGGAACTTGACAGAGGTCCCGTCACCCTGCACGTCTGGCCTGCCTCGCTCCGGCCATGGGGACCTGCAGACCTGGGCTTTGTCTTGGGTACCACAGAGATGCTCTCTGACTCACCCCTCACATCCGCAGAACGGGAAGTGCCGTGGTGGGAACGACATTGATGTGGGTTTTGCTTTCACTTATTATCCCCAGATCCTTCACATCCATTCTTTGCCTGCTATTCCTGTGGCTTTTATTTATTTTATTTAAAGCATGTGTTTATGGGAGGATAATTGCCGTACAATACTGTCATGGTTTCTGCCATACAGCAACATGAATCAGCTATAGTTCAGTG
>1862_LGP02_154561_154624
TTCCAGCAACCGTGTGTAGAGAAGGGCTACCCAGCCAGGCTCTGAGCAAACACTGGATGGAGC
>1862_LGP02_188571_188687
TCCGTCATATCTGTCTATCCATCCATCCATCCGTCATATCTATCCATCCATCCATCCATCCATCATATGTATATATCCATCTATCCATCCATCCATCATATCTCTCCATCCATCCA
>1862_LGP02_339891_340071
AACCTGTTTAGTCAATAAAGCTTTATGGTCACCCTGTTCCACCACTTGTGTTGACAATAAATCTTTATTGGAACCTTGTTCCAGCATCTGTCTGGCTAATAAAGCTTTATTGGTACCATGTTCTACCACCTGCCTGGCCCATAAAGCTTTACTGGAACCCTGTTCCACAACCTGTTTGGT
>1862_LGP02_363355_363496
TGTGCCCGAAGCCCTTGGGCGCAGCCCGCCGCCCGCCCCGGGCCCCCCATCCCCTCCACTCCCCGCCCCAGGCAGCCCTCCCGTGCCCGAGGCCCTGAGGCGCAGCCCGCCCCGCCCGCACCTTGATGTTGCAGGCCACAG
>1862_LGP02_419228_419317
GCCCAGTGTGTGAGACCATAAAATGTCGGACTCCCCCGCAGGCCCAGCGTGTGAGACCATAAAATGTCGGACTCCCCCACAGGCCCAGC
>1862_LGP02_440951_441177
GTGTGTGTGTATCACATATATATATGCATATATATGCAATATGGTGTGTGTCAAGTATATATATATATATATACATGTGTACATGGTATATGGTGTGTGTGTATCACATATATATATTGCATATATATGCAATATGGTGTGTGTGTCTATATCACATCTATATACATATACACATACAATATGATGTGTGTCACATACATATACATATATACATACAATATGGTGT
>1862_LGP02_494109_494329
CTCCTCCGTCCATGGGATTTTCCAGGCCAGGATACTGGAGTGGGTTGCCACTTCCTCCAGCAGGGGATGGTGCCCACATCTCCTGCCTTGGCAGGTGGGTTCTTTCCCACTGAAGCCACTTGTGACTCCGTACATATGAAACGGCTCTCTGAAATGTGTATGTGTTAGTCGCTCAGTCGTGTCTGACTCCTTGCGACCCCGTGAACTGTAGCCCACCGGT
>1862_LGP02_515320_515440
CCCCTGTGAGTCACTGCACCATGGGGGCCCATGTCTCACCCAGCATTCAGCATCAGGACGCCAGGGAGTCCATGCACCTTAGGACAAGCCCATGGCTCACCCAGAATTCAGCATCAGGAC
>1862_LGP02_603902_604014
GGGGGTGGGGTTTGAGCTCTGAGGCTTGGGGGTCCCAGCAGATGGCCCTACCCGTCTGTCACCGAGCCGCAGGCCGAAGGCTCTGCTGGAACAAAGGCTGGTCTCTCCCGGA
>1862_LGP02_835986_836105
TCGTAAGGGACAAGACACCCCAGCATGGCTCCCAGAGACTCATGAAGACACCGCATCTCCTCAGACATCATAATGACCAGAGACCCAGCAAGACCCTTGTCTCCTCAGATATCATAAGA
>1862_LGP02_899749_899803
AGACGTGTGTGTGTATGAACAGTGGATAGACGTGTGCGTGTATGAAGAGTGGAT
>1862_LGP02_1012344_1012424
GAATGTGTGTGTGTATCTGTAACTGTGGGTGTATGCTCCTGTCTGAATATGTGCTTGGACCTGTATTTGCCTGTGTGTGA
>1862_LGP02_1108135_1108207
TGTGTGTCTATGATCTATCTATCTGCATCATTTATCCGTGTATCTCTAGTCTATATATCCACCCACTGCATG
>1863_LGP02_411384_411436
ACTCATCAACAGTGAAAGCTTGGGTAGGTTATTGGACTTCAGTTTTCTATAT
>1863_LGP02_688157_688266
TTTTATTTATTTACTTTATTTATTATTTAATAAATAATAAATTTATTTATTTATTTATTTATTTATTTACTTTATTTACTTATTTATTTATTACTTAAATATTTATTTA
>1863_LGP02_795163_795353
CATTTTATTTTTTTTTTTTTTTTGTCAAGTAGTCTATCATTTAAACATAAGTAAATCCATACACAGAAATTAAGGCAGCTAATAAGAAAAGTGTAAAAGGACTATTAAAAAACTTTTAAAGAATGCTAATACATAGATTAACAAAAAGATTAAGCTTTAGAATAAAACACAGGAAACCATCACATTAAAT
>1863_LGP02_1423090_1423154
TTCATTTTTTTTTTTCTACTTGTAAAGTTTATTTTATTTTATTTTATTTTTTTTCTTGTTTTTT
>1866_LGP02_574391_574471
CCCCTGCCCTGCACCCAGTAGACGCTGGAGGATGCTGCAGCCCCTGCCCTGCACCCAGTAGACGCTGGAGGATGCTGCAG
>1867_LGP02_151160_151223
GTATTAGAAATCTTTGTTTTAAAAGCAAATTAAGAAAAATCTTAAAATTTACCTAGATTTTCA
>1867_LGP02_237201_237264
TCACCAGCTCCCAGAGCTTACTCAAACTCATGTCCATTGAGTCAGTGATGCCATCCAACCATC
>1870_LGP02_316180_316251
GCCCCCCCCCCCCCCCCCCCCCCCCCCCCCGCCCGGGCCCGGGCGGGCGGCGGCGCGAGGCGCCCGGCCCC
>1872_LGP02_28835_28900
AATATTTGGCAAAACTAATACAATATTGTAAAGTTTAAAAATAAAATAAAATTTAAAAAAAAGAA
>1875_LGP02_1032413_1032465
TACATCTTTTTTTTTTTTTTTTTTTATTTTTTTTTTTTTTTTTTTTTGAGTA
>1875_LGP02_1129951_1130013
CAAAGAAGACATACAAATGGCTAACAAACACATGAGAAGATGCTCAATATCACTCATTATCA
>1879_LGP02_59714_60364
AGGAGTTTGCCATGTGTACTGGATGCTAATTCTTCTGTCAATTACTTAGGCTGCAAACTCAGTGAGGTGCATTTTGGCTGCTATGCCCATGTATCATAGGCCTTGAGTTTTCATTTCTCATGGGCAACTTTGTCCCCCATTTAGAGGAGTTATAAGAGGAGCGTCCATGCTTCCTTTCTAGACAGTGGGTGGAGTTTTATTTTATTAGTCCCTTGTTCATGGAGCTTCTGCTTTCGGGAGACTCACAAAAAGGTGCTCCTTCTGAATGCACAAATTCCTTTAAAAACTTCCTTTCCTCTAGGGTCACATAGCCCTACTCCCGGTGCACAGCATTGCACTGAAGTGCTGGCTAGGATTCAGCTTCATTCCTCCCAAATCAAGCATTCTTGTTCAGTGAGTGGCCTGCACAAGTGTATAGGACAGCTTTTCCCAGGTCCCACCTTTAGGCAGGTGTCTTGGTTCCTACTGCCCAGCTTCCCTTGGCTCAAGGTCATGTCTTCCCTCACTGTGAAGGAATTCATTCTCCATCTGCTCCTTGTTAGGGCCTGTGACTGACTCTGACCTCCCTGGCCACCCAGCATAAGCTTGCATTCGTACCACTCTCTATCCGGTGCCTCTCTATTTTGAGTTTCACTATGCATTCCCACGTG
>1879_LGP02_190921_190974
CCCCGGCCCCCCCCCTCTTTTTTCTCCCCCAAAAAACCCCTGGGCCCCCCCCC
>1879_LGP02_516327_516435
CGTGGCACCGGCCCCCACCTCAGCATGCACTTCCCCGCATGCCGGGTACTCCCCGGAAAACATCAGTGTGGGCTCTGAGGACAGGGAGGAACAAGCGGTCAGAGACGA
>1879_LGP02_569143_569243
GAGCATCGAAGAATTGATGCTTTTGGCAAAGAGTTGGACACGACTGAGCGACTGATCTGATCTGATATATGGACATGAGAGTTAGACCATAAAGAAAGCT
>1879_LGP02_675871_675954
CCCCGCCCCATCCCCGCACACGGGGGAGCGATACCTCAGAGCTCCGCCCCCGCCCCGCCCACCGGGGAGCGCTACCTCAGAGC
>1879_LGP02_778955_779054
AAAAAAAAAAAAAAAACAACAACATAACAAAAAAAAAAGACAAAAAAAAAAAGAAATTGAAGAAATTTCCCCTAAAAAAAAAAAAACATCAAAAAAAAA
>1885_LGP02_156457_156523
GTACACAACTTCTAGTATATATTACTACTAGAAGTATACAACTTCTAGTATATATTACTACTAGAA
>1888_LGP02_66618_66703
GTGATCCTGGCCTGGGGAAGCACCCTGTGTGGGATGGTTTCTGGCAGGCTTCGGATGCTGCCGGCTTGGGGGCCGAGGCCTGGCG
>1888_LGP02_116705_116764
CGAAACATCAGTTGATGTGCAATCAGGATGAAGGCCTCCTAATGTGGTATCTTGCATTT
>1894_LGP02_96978_97089
AAATTGATTTAAAAAATTATAGTTCTGCTTTTGATGAAAACATCATTAATACATAACATATTAAAAAAAAAAACCCATTGAAGCTACCTAAAATAGCAAATTCAAAAAAAA
>1902_LGP02_39240_39349
ACTCAAATGATACAACTCAAATGATACTCCAAACAAATGGCAACTCAACTCAAAAGATGCTCCAAGTACGCTCAAAGTGAAGATATGAAAAATGATGCTCCAAATGGCA
>1911_LGP02_108202_108263
TTGTAACCTGAAAGCAATAGCAAATATAATTTAAAGGAGTAATAATAATAATGGTCATCTA
>1914_LGP02_399381_399496
CAGGAGCCGGAGCAGGTGGGAGGAGAGGGAAGGGGAGGGGGGAGGAGGACCTGGAGAAGGTGGGAGGAGGGGAGCAGAGTGGAGAGGAAGAGGAGGGGAGGAGAGGGTGGAGGAG
>1914_LGP02_412772_412851
CACATACTCACATATACATATATACATACTCACATATACATACACATACTCACATATACATACACATACTCACATATAC
>1917_LGP02_822348_822416
GTAAGTTAACGTAACATCTAGTTTAATACATTGAAATTTGTCCTCCTCTACCAAACTGCAGAAAAACT
>1917_LGP02_2001686_2001755
CTTATTTCTTATTACTTATTATTTCTTATTACTTATTACTTATTACTTATTACTTAATATTTCTTATTA
>1917_LGP02_2246793_2246893
CTATATGCAGGTCAGGAAGCAACAGTTAGACCTGGACTGTGTGGATCACAATAAACTGTGGAAAATTCTGAAAGAGATGGAAATACCAGAACACCTGACC
>1917_LGP02_2310126_2310187
GTATGTTATAAGTTATATAAGTTAAGTATATAAGTTAAATATAAGTTTATATATAAGTTAA
>1917_LGP02_2354328_2354387
CCGAGAAGCCCTCTCTGAATATTAACTATTATTATTATATATTCTCAGAGTTAGCATGG
>1919_LGP02_624250_624398
TTATTATATTATTATTATTATATTATTATATATATATTATATAATTATATTATTAATATAATTATATAATATATAATTATATAATATATATTATATATATTATATATATTATATTATTATTATTATATTATATGATTATTATATTTGC
>1925_LGP02_27850_27905
AAAAAAGAACTATACAATTATGTAAAGTTTAAAAATAAAATAAAATTAAAAAAAA
>1925_LGP02_233324_233398
TAGTTATGAGAGGATAATGCAGTTATAGGAATATGGTATGTATGTGTATTTATATTTTGGTCAGGTCTACCAAT
>1926_LGP02_327294_327352
TGATCTTAGTTTTCTTTTTTTTTTTTTTTTTTAAATTTTTTTATTTTTTTTATTTTTT
>1926_LGP02_700338_700438
TTAACTTTTTGAAAAATTGCAAATAGCAATATTAATTTAATATAAACATATTAATATAAATACTTATATATAAATATTAATTTATTTCAAGGAAAATTGG
>1929_LGP02_146278_146609
CTGTTAATAATATATTTAAAAGGGGAAATCTATGTTGTAACCTAAAAGACAGATCAAGGTGGACTTTCTGGATCATGAAGTTAAAATATTTATCAAAGTATATACCCAACAACATGATAATTATAGTCCCTGAAGAATATAATATTGAAAATAAACAGCTGCATAAAAAATAAAACACCATCTTTTTTCACATAAAGAACCTACTATTTCCATATAATTTGAAATAGGTATTAAACTACAGATATGAAATAAAAAAGAACCAATGGTATAATTAGAAAAGATTAAGCATAAGTACCAGGTAATAATATTATAAAAAAAAAAATTAAAAATT
>1932_LGP02_131460_131583
TGCATCCAGCTCCAGTCTCCCTGGGGTCTGGTCTCATCTGGTCTCCTCTGACCTTGAGCTCCTGGGGACACACACACACACACACACACACACACACACACACACACACAGCTTTTCACCACG
>1932_LGP02_255387_255455
GGCAGTGCGTGGGGCTGGGCAAGCCCTCTCCAGCCTCAGACCCCGGGGGCTCTATGGCTGTGATGCCT
>1932_LGP02_255455_255529
CTGGCCAGCAGTGCGTGGGGCTGGGCAGGCCCTCTCCAGCCTCAAACCCCGGGGGCTTTATGGCTGTGATGCCT
>1932_LGP02_262163_262255
TGCACCGGCAACCAGCCAATCACTGTGCACTGCAGGCAAGTGGGCCCCGGGGCGCCCCCTCCCGGTAGGCCTGACATGGACCCCACGCCCAG
>1932_LGP02_262641_262777
CCCCCCCCCCCCCCGGCGCAGGACCCCCCCGGGGGCCCCCGGCCCCCGCCGGGCCCCCCCCCCCCCCCCCCCCCCCCCCTACACGACGCTCTTCCGCTCTGGGCTCTGTGACCGGCACATGGCGGCGTGTCCTCCT
>1932_LGP02_365848_365960
CCCTCCTTTCCCTGAATGGGATACACACCTTCTCTTCCCCTCCTTTCCCTGAATGGGATACACACCTTCTCTTCCCCTCCTTTCCCTGAATGGGATACACACCTTCTCTTCC
>1932_LGP02_728416_728484
GGTTCTATCTACAAATATATCCCAGAAACTTTGATGGGGATTTAAATATAATATATTTAATTTATATT
>1938_LGP02_109697_109808
GTGTATATGTGTGTGTGTGTATGTGTGTGTGTGTGTGTCTGTGTGTCTGTGTGTGAGTGTGTGTGTGTGAGTGTGTGTGAGTGTGTGTGTGTGAGTGTGAGTGTGTGAGAG
>1938_LGP02_125753_125821
CAAGAGAGGGGATCGAGACTAAGCAGTTTTGTCGTGATAGTCACAAGGTCAGGAGACAATCCGTATCT
>1939_LGP02_76735_76811
AAATAGAGCCAGAGTCTTGGGGTGGTGACAGCAGCCAGCTTGCCATGAAATGCAGGCTGAGTGAGGAGCATGTTGA
>1940_LGP02_26290_26379
TATATGTATATGTATGTATGTATGTATGTATATATATATATGTACATATATAACATATGTATGTATGTATGTATATATATATATATATG
>1940_LGP02_329775_330347
AAATATAATTATGTAAAGTTTAAAAATAAAATAAAATTAATTAAAAATAAAATTAAATTAAAAAAAAATTATGGACAGGATAGCTATTAGGCAAATCTTAGAGCCAAGGATATGCAGCTAATGCAATTTGAAAGGAGCTTTATTATTTATAAAAAAATTTTTTGATTTATGTGTTTACCTTTTTATAGTAAAACAGGTAATTTCCTTTATTTGGCCTATATTTGGAGTTTATCTTATACTTTGGTTCATGTCATGACCACCTGGATTTGTGCTATTACAGTGAATTAAACTAAAATATGATAACTATTGTGAAGTTACATTATTAAAATCAATAACAGTAACAAAATGGCAACAACATTTCATTCTTAACGGCTTTACTAGTATGTGAAAGGAAACATATTTGTAAAAAAATTTTTTTTTTCATGTTGAGAATAACATTTTAGGACTATCAGTGAAATTTAAAGTCAATCACTAGATAAAAGCTCCCTTTTATGTACATTAAAATTTTCCATTTCTGAATTTAAAAAAAAAATAAATAAAAAGCATCAAAAACAAAAACAAACAAAAAAAGA
>1940_LGP02_433673_433733
TTTTTTTGAAGGCATGAGCTTTTGTCACTTTATTGTTAATCAATGAATGTTTTTTTTTTT
>1941_LGP02_50208_50263
TTCCTTATTCTTATATCCTATTTCCTTATTCCTATATCCATTCCTATTTCCTAAT
>1944_LGP02_49701_49752
CAAGTTCATGAGGTGCAAAGAGTCCCATACAGGATAACCCAAGGAAATTGT
>1952_LGP02_23192_23254
ATCGAATCTGGGTCTGGACTGGGTTGCCATTCCCTTCTCGAGGGGATCTTCCTGATCCAGGA
>1953_LGP02_104067_104135
AACAAGCCATCATGTTATTACTATTTCTTCAGAAAAGCCAAATAAATAAGTACACAGAGATTACATCA
>1953_LGP02_667555_667622
GAGAAAAAAATTACTAAAAGAGAGCATTTGGTCTTAAAATGTATTCAAAATTCTCCTGAGAACTCCA
>1953_LGP02_688559_688667
GGATGACCCAGAGGGATGGTATGGGGAGGGAGGAGGGAGGAGGGTTCAGGATGGGGAACACATGAGAAATAAAGGAATAAAAAATTTAAAAATTTAAAAAAAAAAAAG
>1953_LGP02_921300_921373
GAGCTGCTCCTCTTTGACCTTATCACCTTTGATTCTCCTCTTACTCACTGTATTCCAGCTAAATGGCCCCATA
>1958_LGP02_254542_254640
AGAACTGGGAGGAGGGTTCAGGATGGGGAACACAGGTATACTAATTAAATAACTTTCTATTAAAGAAAAAAAAATTTTTTTTAATTAAAAAAAAAAAA
>1958_LGP02_262541_262598
CGGAAAGATAAAGGAGATGTGGAGTACATATACACAGTGGGAACAACCTAGACAGAC
>1963_LGP02_176300_176354
GTATCAGGTTGTTATCTTTATATTTGATAAACTCTGATTGACAGGCACTGAAAC
>1963_LGP02_224456_224555
TTTACAGGTTGTTTTTTTTTTTTTTTTCCAAAGCTTTTTTTTTATTTTTTTATTTTATTTTATTTTTTTCAAATTTTTTAAAATTAATTTTATTTTATT
>1963_LGP02_299391_299460
ATATACTCTGAATATAAGTTAAATAAGCAAGGTGACAATAAACAGCCTTGGTGTGCTGTGCTGTGGTTA
>1963_LGP02_390641_390695
AATTTTTTTTTCATTTTTTTCAAAATCGATTTTATTGCAGCCAAAACAGTGGAA
>1963_LGP02_517734_517880
TAGCTTTTTGGTATTTGTTATCAATTTTGTACCTATATTTTTTAAATTACTTTTGTGACTTTTTTTTCCCTCTCTTTCTTTATCTTCATCTTTTCTTTAACATTCTACTTCTGAAATTCCGAACTCTACTTCAGATTTTTAATTTA
>1970_LGP02_180012_180068
ACCATTAGAAAGTTAGGCCAAGTTTTTCAGTTCAGTTCAGTTCAGTCACTCAGTCA
>1972_LGP02_257468_257544
TATACATATATACACATATATATGTGTGTGTATATATATGTATATACACATATATATACACACACATATATATATC
>1972_LGP02_733628_733680
ACGTGTTCACACTCACATCCCATCTCTCACCTGGGTCCCCTCCCACGGATGC
>1974_LGP02_62694_62749
ATAGCCTATGAGTATTCATTGGTCAGGCACTTTCCTTAATCCAAATATATATAAA
>1974_LGP02_364926_364982
TGGGGCCGAGAGCGTAGGCTTAGTAGCTGAGTCACATGCTCAGTAGTGACGCCTCC
>1975_LGP02_70001_70056
AAAAAAAAAGGAATAACATCAGCTCTTTTATCAGTGTCTCTTAGCTGCTGAGGAG
>1975_LGP02_141035_141158
TTTTTTTTTTGCCCCGCAACGGCCGCCCCGGCTCCCCCCTGGCCGCTGCCGCCGCCGCCGCCGCCGCCGCCGCCGCCGCCGCCGCCGCCGCCGCCGTTTCGCGCGTCCCATGCTGTCCTTTTT
>1975_LGP02_787011_787094
ACCATCTGGTCAAAGCCGTCTTCAACAAATCTAATCTTCACAAAGAGACATCAATTACTGTGATGAGTGCTTGAAAGAGAGGG
>1975_LGP02_1341340_1341427
ACTGATGTTGAAGCTGAAACTCACTTCCCATTAGGTGGCCAAAGGATTGGAGTTTCAGCTTCATCTAGGACATGGAAGCAACCTAGA
>1975_LGP02_1473166_1473224
CATTGTTTTTTTTTATTTTTTTTCAATTTTAATTTAAAAAAATTATACATGTGTTCCC
>1977_LGP02_230342_230395
ATTAGGATGTAGCACTATTAATCCTGTGGTTCAGTATCTTAAAATTTATCTGT
>1977_LGP02_656652_656719
CGCACCCTTCTCCCATTGCCTTGGTTCCTTTTGGGTTCTGTGTCAGTTCACTTCTGACACCTCATGC
>1977_LGP02_1481675_1481732
CCCTACAGCAGTATGGGGTCCTGACATGACACCATGTATGGGGTGTAATAATGTGCT
>1978_LGP02_817610_817664
TTTTTTTTTTTTTTTTTTTTATTTTTTTTTTTCTTTATTTATTTTTTTTAAATG
>1978_LGP02_830225_830293
TAAAGAGGTATTAGCAATAAAGTCACCTTTATAGACTGATAATCCAATCAATATTTTAGTTTTTGCTT
>1978_LGP02_989647_989719
CCAGGGGATCTTTTCGACTCAGGGATTGAACCCAGGTCTCCTGCTCTGCAGGCAGATTCTTTACCATCTGAG
>1980_LGP02_234331_234424
CACACCCTCCAGCCGGTCTCCCCCGTCCTCCACTCCTCTACTTCAGGTCCTCCCCGCCTACCCCGGGGCCGCCCCGTGACTCCCCAGGGCCCC
>1980_LGP02_596280_596334
AGAGTGTGGACATGGAACAGGAGTTGGAGAGCAAGGACACGGAGCAGGGGGAGG
>1980_LGP02_714164_714230
GGTAATTGCATACAACCACCTGGGATTTCTTTGGAAGGAATGATGCTAAAGCTGAAACTCCAGTAC
>1983_LGP02_774505_774592
ATTAAAAATAAAAATTAAAATTAAAAATAAAAAAATTTTTTCAAAAAATAAAAATTAAAATTAAAAAAAATTAAAATTAAAAAGTAG
>1983_LGP02_960813_960921
TGTATATATATATATGTGTGTATATATATATATATATGTGTGTATATATATATATATGTGTATATATATATGTGTATATATATATATGTGTGTATATATATATATATA
>1983_LGP02_1023745_1023826
GGGGGGGCCGGGAATGCTGCTCGACACCCTATGTAACAACCTGGGGAGAAGAGCCCCTGTCCTCTCGTGGGGGGGGGGCCG
>1984_LGP02_136310_136383
CACGCATGCTGTGTGTATGCTAAGTCACTTCAGTCGTGTCTGACTCTTTGCAACCCTATATGGACTGTAGCCC
>1984_LGP02_179941_180034
CAATATACTACTTGAATATAACTAATGTTTAAGGCAGTTACTTAACATAATGAGAAAGTTCTTTTATTTAAAAATTATTTAAAGTATACACAC
>1991_LGP02_205855_205926
CCATCGGTACTTGTAAAGTAATTAGCCTCCAATTAAAATAAATAAATTTATATTAAAAAAAAAAGCATTGG
>1996_LGP02_202805_202861
TTATATATATACTCCAGAGTATAAAACAATGGCTATGTTGTTTATACTCTAGATGT
>1997_LGP02_73530_73602
CGTCCGAGGTCAGGGGCAGAAGCCAGGAGGACCCCATGCCCAAGGGGAAGTGGCCAAGAGGAGCTACCCTGC
>1997_LGP02_285184_285237
AATGAGGTGGATGATACTGGAGCCTATTATACAGAGTGAAGTAATCCAGAAAG
>1997_LGP02_472934_473549
AAGATACTGGGTATTAAGGATTCTATTTCCTGAGAAGTCAGCTATTGTTAAATTCTAATGTCTTTAAAAATAATATATAATTTCTCTTGAATATTCTCTTATTTTTCAGACTTATTCAGTTTAGATGTGATTCTCTTGCCTTTGTTTTCTGGTGAAGATAACATTTGATTCTTTAACCTGAGAATTTATTAGTTTATCTATTCTGGGGACCCTTCTGCAATTATAACTTTGAATATTGCTTTTCACACATTATCTCTCTCTGGAAATTCCTTTCCTTATACGTTGGCACTTCTAATTCTATTTTGTGTATTTCCCAACCTTTTTCCACCATATGTTTTGTGCTTTAGTCCTCTATGCTGAATATTTTAAATTCTCTAAAATCTCAATTACATTTTTTCAATCTTTATTTTATTTTTATTTTTTTAACTTTACAATATTGGTTTTGTCAATTACATTTTTTTAAATCTCAATTACATTTACACAATCTATTTAGATATGTTTGATCTGTTGTTTATCAATGAAGGTTTTATTTTATTGACTATGTATACCATTGCTAAAAGTTCTATTTAATCATTTTTCAGATATGTTCTTTTCTCTCCAAGCCAAATTGTTGTC
>1997_LGP02_595253_595345
ATATTTGGCAAAACTAATACAATTATGTAAAGTTTAAAAATAAAATAAAATTAATTTTAAAAAATGGGAAAAAAAATAATTGGTGTCAGCTA
>1997_LGP02_931946_931999
AAACTGTATTAATATGTAATTCTACATATATACTATAATTATCTGCTAAACAG
>2009_LGP02_191823_191906
CAAATTATGAATTTAGAAGTAAAGGCATGATGGTCCCCTTGTTGATTAGAGTTGGTTTCAAAGAAGATATACAATTCTTATGA
>2009_LGP02_750445_750508
CCCCCCCCCCCCCCCCCCTGGGCCCTTTCCCCCCCCACCGGGGCAAAGGCCCCCCCCCCCCCC
>2009_LGP02_753088_753142
CTGCAGCCTACCAGGCTCCTCCATCCATGGGATTTTCCAGGCAAGAGTACTGGA
>2009_LGP02_1821228_1821330
AGCTCCACCTATGTTATAAATACCAATATCGGAGCATTACTGGGCATTTGGCAAAGTCCTACCCCATACTCGTCCCTGGCAGCCATTGCCATTTAAAGATGG
>2013_LGP02_148527_148631
CTCCTTGGCTGGGAGCCCCCGGTGCCAACCGTGTGACTGGGTCCTGCGTTCGCTCCTTGGCTGGGAGGCCCCGGTGCCGACCGTGTGACTGGGTCCTGCGTTTG
>2013_LGP02_223009_223081
CAAGGACTGATCCCAAGTGTGTCTTAGAAGTGATCTCTTTAAAATAAATCAAGCCAGAATGCACTTAACATT
>2013_LGP02_236404_236456
TGCCCCCCACTGCCCCATACCCCTGCCCCCACTCACAAAGAATCAGTAACTA
>2015_LGP02_100212_101588
ACTGAATTAAAAAAAAAAAGACATCAAGGCAGCTGGTGTCTCACTGTGAGACCAATGATAAGCTGCTCATAATTCTCTAGCCCCTGCAGTACTTGTTCTGACCTTTGAGGTTGATAAAGTCTCCTCTGAAAATCTTATGCTATATATGGTTCCTCTCTCCAGAAAAATGCACAGATGTAGGGAAATTTGTAGGTAAGTTCACAAATCTCTCCAAGTCTACCTGTGAAGTCTACCCACCTCTCAGTTTCTTAGCTTTGAATTTCCTTCCCTGCACTCATTCTCTAACCATGCTCCATCTCACCTCCTCCAAGAAGTCTTCATGGTTTGCCCCATCTACACACCTCTACTGCTTACCATCTGTGCTGCTCTTTTGTGCTTTCTTAGAAGGTGCATTTTCTTTTCATTCAGAAGTGTCTTGTTCTGAAGAACCATTTGTTCTTTGAAAGCAAGTAGGCTATCTTCTTCAATTTTGAATCTCCAGAGCACTGAGTAGGAAAGAGGGAACCTATTATGCCTCTTACCTAACACACAATTTCCCCCATTATGATCAGTTTCTGAGAGACTCAACATTTTCCCTTAACATTAGAAAACAGCCACTGACGTATGTTATCCCCTACTTTGGACAGAGACTTCCAAGCCAAGGGGAGCTGAAGTGTGCTGGGGGACCCTCAACAGGTGGAAGCTGATTTTTTTTGTTTTATGAGAAAGCTTTTTTCACTTAAAAAAATAATTTATTTATTTATGACTGTACTGGGTCTTCATTCCTGTGTGGACTTTTCTCCAGTTGCAGAGAGTGGGGGCTACTCTCTAGTTGCAGTGTGTGGGCTTCTCATCAAGGTGGTTTCTCCTGTTGTGGGGCCACAAGGTGTATGGGCTTCAGTGGTTGCAGCTCCTGGTCTAGTTTTTGACCAGGGATTGAACATGAGGCCCCCTCCACTGGGAGCTCGGAATGTTAGCCAGTGGACCGACAGGGAAGTCCTGGCTCCTGCCTTCCTACACGTGCATGACTCACAGGGCTATCTGTTTGTGGCTTACTCTTTGGTTTAAACTGATTTTACTCGCATACAAATATTGAGGAAGCAGAAATAGATAGGAAATGGTATAATTTTGCCAAGGCTGAAATCAGCCTATCTACATCTAAGAGGACAAGCTAAGAAAGGCAATATCGAAGTGTTAGTTTAGGAAGCCAATTTTTCACTCACCTTTCTTTTATCTTAATATTTATAAGCACTAACATCAATTAAGCACCTTCTGTTTGCCCCTGACCTAACTGTTGCAAACATACCTACTTTTCTCAGTGAACCTGTGAGGTGTGTATTATTATTTTGCCTTATCTTCAGATTACAATAATAATGTTTGGGGAGATAAGTAGTTTC
>2016_LGP02_228107_228162
TGAATAATAATTTAAGAGGAAAGAAATATGCTTCTTTTTTTTTTTTTTTTTTTTT
>2017_LGP02_217639_217719
CTGTTTTGTCATTAATCTACTGGGCATCTGCTTTGTTTTTCTGTTTTGTCATTAATCTACTGGGCATCTGCTTTGTTTTT
>2022_LGP02_915897_915960
CCTGGGCTGGAGAGTTCAGATATCCCAGGGCAAGTCCTCGCCCTTTCAGGATCACAGGGAGAG
>2024_LGP02_14866_14918
ACAGCTAGAGGAAATTGAGCCCCAGGGAGATTAAGTAACTTGTCTGAATGAT
>2024_LGP02_158346_158500
CATACACACACACCACACACACACATACCATACTCATACACCACATATGCACTCATACTCCACACATGCACACACACACATATTACACTTATACCACACTCACACACTGCTCGCAAATACACCTACACCACACACACACACACCACATGCACAC
>2024_LGP02_209364_209464
ACTTTTAATTTTTTAAAAATTAATAGAATTCTATTCTATGTATATGAATCACTTTTAATTTTTTAAAAATTAATAGAATTCTATTCTATGTATATGAATC
>2025_LGP02_710416_710475
GAGGGAACTACACCTCTTCCCTGTATATTTGATACCTTCTCAGAAGGACAAACTGAGAA
>2025_LGP02_852073_852237
TAATTTTTAATATTTTTAATTTTTATTAAATATATTATTAAATTTAAATATTTAAAAATTTAATTTTTATTAAATATATTATTAAATTTAAATATTTAAAAATTAAATATTAAATATATTATTAAATTATAAAATTATTAAATATAATTAATTTTTAATATTAA
>2025_LGP02_915511_915587
CATCTTTGAATTCTACCTATCATGTTCCTTGTTCTACTCTGCTTAAGATTTAAATTCCAAAGACTGACCTGTTTAA
>2026_LGP02_87304_87357
TGCTGCTGGTGATGGTGATGGTGGTGGTCAACAGTCGCTTAGAGCTCTTCACT
>2026_LGP02_171297_171350
TCAGCGGCAGGGGACACCTGGGAGCGGGCAGGTGATGCATAGTCCCAGAATGC
>2029_LGP02_13248_13331
TGAAGAAGAATACAGCGTGTGAACACAGAAGTGGTTTGTAATAGACATGCAAGGGGAGCCAAATGGGTACAGATAATCTTCAC
>2029_LGP02_79764_79822
CATGCAGAGAAGCCTAAGCTCACCCCAAACCACCGTCTTCAAGCCTGAAATCGCCTTC
>2029_LGP02_103037_104590
GCCTGGAGGTTGGGAATGAGAGCAGGACGCGTGCAACCTCTACTGTTATTTGACACTGTCTCAGAGGTTCTAGGCTGGGCAATAAGTCAAGAAAAATAAGAAAAAGATGTCAGGATTGGAAAAGGTACTGCCATTATCCACAGTCATAATAGTTCAAACTTGGAGACAACTCAAGTCCACCAACAGAGGAATGGATGAATGCACTGAGGTATTTTCATGTAAAGAAACAGTATGCCGTAGTAACAGAGAGCAGAGGGCTGACGCATGTAAAAACGTGGATTAATCTCACAGATGTTTACGTTAAGGGACAAAAAAACAAAAACCAAGTAGTATATAATTCCATTCATACAAAACTGAAAAACATTTAGGACGAATGTGTGGTATCAGTGTGAACGGTGGTCACCTTTAGGGTCTGCAGTGTTGGCGTCTGGCAGCGTTGCTTCTCTTGTGCAGTGAACGTTCTGTCTCTTGACTTCTGTGGTAACTACAAAGGCATATTCATATAACAGAATTAATCAATCAGAACAATTACAGTTTTTACATGTTTGCATAGACGTGTATTACATCCATAAAATTTTGTTTGAGTAAAACTAACGGGGATCAGACAGAAGCACTTCCCACTTAAAGGGATTGCAGAACAAGATTGTTTTCCATTTCCAATTTTTTAACCCCAAATAATAAATAGCATAATTCTGACAGAATTAAATAATGGAAACAGACAACTTTGTATGTTTGTATTTCTTTCATCAGAAAGGCAGGGTGTAAGCTAATAGCATGTTATAGGAAAATACTTCATCATATTCACATTTCCTTTGCTCTTTATCGAGTTTCTTAAATGTATATTCAAGGAGGCTGTGACTATTTCCTTGGGAATACTATATTCTTAAAAGGAAGCAAGGAAGTATTTCTGGTTCAGTCACATTTGTGATGCTACTGAAGAGTGTCCAGTAGATAAAAATTCATATGCCACGGAGATAAAAGCGTTTGCTTTGCTATAAAACAAGCAAACGAGAAATGCATCATTTTAGAATTAGGATTTAAATGTCCCTGAAACTAGCAGCTTTCTAAAACTGGTTTAAAACGGGTAGCAAGAACTGAATGATAGGAATGAGGCGGGTGAAAGGTCTTGAGCAAGCATGAAACACAGAAAGAACGAAGAAGAGACGCTTTCTTTCTCCAAAAATGAAAAAGAATACAATTTTGGGACAGAGAATGTAGATGGTATACGAAGGGATAGAAAGAAAACAAAAATCATCTACGGTCCCCCCACCCAGAGGTCAGCACCTACCTATTGTTAGAACTCACTCTCTCGGTTTATTCGGCAGGCTCTGCTGCGTCGTGACAAGCTTTCTACTTCACCTTCGCGCTTGGAACACATCCCCATGTTGTTCGATGCTGCCCTCTACTTAATGGCTTTAAATTCTTCACACAATGAATCGCCTGTGTGGATTTTAAAAATAGAGCTACCTGGATCTTACTCCCAACCTACTGATTCGGTTCTTTCCTTCCAGAGACCTAGACGCGGGCCTTTTTAGAAAGGTTCCCACTAGATC
>2029_LGP02_107529_107593
CTCCGCCAGGGAGGCCCCAGGTGCTTAGGGCACTCCACCAGGGAGGCCCCAGGTGCTTAGAGCA
>2029_LGP02_180644_180698
ACGTGACTCTGCTGTGTTACCAGCGCGGTAAATGATGGGCTTGATTGGCTACCA
>2032_LGP02_139169_139297
TTTTTTTTTTTTTTCTTAATATAGTTTCATAATATCTCTTTGCTATGTATTCCATGAATACTTTTCCTAGGACATTGCTTAACTTTCAACATACTATTTCTGGGCTTCCTTGGTGGTTCGGTAGTAAG
>2041_LGP02_417758_417826
TTGGTCAAAACTAATACAATTATGTAAAGTTTAAAAATAAAATAAAATTTAAAAAAAAAAAATATTAG
>2042_LGP02_185271_185339
TATATTTGTGGAAGAAAAATTATATAAAAGGTTAAAATTTTATAATTTTATATATGATTTTTACATAG
>2048_LGP02_87452_87508
GTCAATGTTACACTTCTACTCCCCACCTACTTAATTAATGTTCATGTGCTAGTGAC
>2049_LGP02_357564_357618
GCCAGCTTTTTCACTCTCCTCTTTCACCTTCATCAAGAGGCTCTTTTTTTTTTT
>2053_LGP02_353408_353512
CACATCCTTTTTTTTTTTCTTTTTAATAGGCCAGGCCAAGCCAGGCCGCCGCCTCCCCAGTCCCCCGCCACCGCCGCCGCCCCCGGCAGCCGCCGCCGCTGTCT
>2057_LGP02_67002_67071
TTGTTAGTCTAATTTCTAATTAGACTAATCACTAATTAGTCTAATCACTAATTTCTAATAATTAGTGAC
>2058_LGP02_82568_82630
TTATATATATATATATATATATATATGTGTTTGTATGAACATATATATATGTATTTGTATGA
>2058_LGP02_132907_132966
TCACTTTGGGGTACACCTGAAAAAATCTGAAAAAAGATATATATGCACATATAACTGAA
>2063_LGP02_286019_286110
AACTGTTAATTTTGTTAATTAACTGTTAATTAACTGTTAATTAACTGTTAATTAACTGTTAATGAATTTGAACTGTTAACATTAAGAACTG
>2070_LGP02_20889_20965
GATGGTTCTGCATGATGATATCATTTATATATGATATGATATGTATATCATATGATATATTTTATACCACATGTGG
>2070_LGP02_36105_36170
CACTCTGGGATGGTCAGTTCTCTCACATGGGGCCAAACTAGAGATTCTAACCAAATCATGATAAT
>2075_LGP02_275574_275659
ACATAGAGGATAATAGGGGATGCAAAGTATACCCTAAGTTACACATAGAGGATAACAGGGGATGCAAAGTATACCCTAAGTTACA
>2079_LGP02_1376561_1376659
GTTTTATTTTTATTTTTTTTTCACTTTGTTAAACCTCTACATTCTTTTTTTTTTTTAATTAATTTTATTTTATTTTTAAACTTTACATAATTGTATTA
>2090_LGP02_169806_169860
TATATATATATATATATATAGCTGTATATATGTATGTATGTATACATACATACA
>2095_LGP02_187191_187244
CCCCCCCCCCCCCCCGCCCCCCCCGGCCGGGGCGGGGCGCCCCCCCCCCCCCC
>2110_LGP02_244187_244242
AGGAAGCAATATATTTACATATTCATACAGGAATAGTTCTGGATCCTGAACATAA
>2120_LGP02_110261_110371
TATTCACATTAGGTTGTGAGGAAGTAAAGATACTATTTTCTCTCAAGTAAAGGTTGAGTAAAGTTAAGTGAATTTAAACATTATTTTGTAGATTAGAGGGATGGAGCTGA
>2120_LGP02_167372_167448
TGCAACCCCATGAATCGAAGCATGCTGCTGCTGCTGCTGCTGCTAAGTTGCCTCAGTTGTGTCCGACTCGACTCTG
>2121_LGP02_217322_217386
ACTGGTTGGATCTCCTTGCAGTCCAAGGGACTCTCAAGAGTCTTCTCCAACACCACAGTTCAAA
>2122_LGP02_192372_192446
GAGAGTATATATATATATATATATACAGTATATATATACAGTATATATATACAGTATATATACTGAGACTGACG
>2122_LGP02_972746_972829
TTTTTTTTTTTTTTTTTTTACACCAACAAGCTTTTATTATATTTCAAAAAATCAAATAAATCAAAAAATCAAACTAAACCAGT
>2122_LGP02_1728345_1728449
CTGTATCTAATTCTATTCTCATTGCTCTACTTCAGCTCTTTATCAAGGGATTTAAAAGTGATTTTTAAGGTCCATACTATTTCTGTCTGAAATAAGAATTGTTT
>2122_LGP02_2506258_2506623
AAAGTAGTGAAGTTGATTGTCATGTGAATTAGGTGGGAATACAGAGGTGACTATGATTTTTCTGAGTATTCAGTTAGAAGTTTTGATTTTGAGCCATGTGTTTTACTAAAAAAAAAAAAAAAATTAAATAAATCAACAAAGATGGAGACAAAAAGGAACCTCATACTGAAGAAAAGCAAAACCAAAGAAATTTAATGTCATACCTCAATGAAAGAATATCTCATTGAAATTAATCCATGCAACTTTGAAATGCTATATTCTGTATCCTCAGAGAGATGCATTCTAAACTGCATCTCTAAACTGAAAAATATTATGAACTTTTCTTACAAAGTTTGTTTTGGTAGTGATATGGATAAAGCAATTCC
>2122_LGP02_2791101_2791192
ATAGGTGGTCTATCCTATAGATAGACCATAGTACATAGTACATAGTACATAGTACATAGTACATAGTACATAGTACATAGTACATAGGTGG
>2124_LGP02_137609_137691
ATGAAATTAGTCCCACATCAGAATTACCATTACAACATGACCAAACAGACAATATCCTAAGATAAAGCATTTAACACTCATT
>2126_LGP02_17434_17554
GCCTCTCAACGCCTCTCTCCATCTTTGTTGCCTCTCTCGACCTGTTGCCGTTTGGCCCTCCCTGTTGGATCATCCCAGTCAGCCCTGTCACAGCTGCTCAATTTTTCCAACCTTTTAAAG
>2126_LGP02_153635_153703
GGGGCGAAGGGGGGGGGGGGGGGGGGCCGGGGGGGGGGGCCAGGGGGCCCCCCCCCCCCCCCCCCCCC
>2131_LGP02_262106_262193
AGACAGACGCACCACACTGTGTGTCCCTGGTAACAGGAAGAGTGGCAGTTTATGGGCACAGATGTAGCTCACTGAATGGATGGGACA
>2131_LGP02_363880_363953
AAAACTAATACAATTATGTAAAGTTTAAAAATAAAATAAAATTAAAACCAAAAAAAAAAAAAAGCGATTTGGC
>2135_LGP02_39527_39595
CACTCACACACACACACACACTCACACACACACACACACACTCACACACACACACACTCACACACACA
>2136_LGP02_40657_40731
AGGTGGGGTCAGGTCCTTCAGAATCTCAGGTATGCTATAGGAAGAGTGTTGATATTTTGAAGGAAAATTGAGGT
>2138_LGP02_835792_835856
AAAAAAAAAAAAAAAGGAAAAAAAACCACCCCCCCAATCCAAAAAGAAGGTTTTTAAAAAAAAA
>2141_LGP02_30364_30440
AAAAACGCTCCACAGCCATATCGTCGACAGCAGCAACCACTTTCGTCACGTTGTGCTGACTCATCTGACCCTGCCG
>2141_LGP02_63060_63131
AGAGAGGATGAGATGGTTGGATGGCGTCCCCTGATGCTGGGAAAGATGGAAGGTGGGAGAAGAAGGGGACG
>2141_LGP02_1167977_1168028
CCTAGGGAGTGCGGGGGAGGCAGGGACCCAGGCCCAGGGCTATCTGATGAA
>2146_LGP02_236500_236603
AAGACAGGATCGTACAGGAGCTAGAGTTGTTATTGTTTAGTCTCTAAGTTGTATTTGACCCAGAAGTTCAGCGGTCTCTGGACACAAACCGTCTTGTAAAGGC
>2147_LGP02_2146_2271
AATTTTTTTTTATATTTATTTTTTTTTTAAATTTTTAAAATTAAAAAAAATTCAGGTATACACGTGCTCCCCATCCTGAACCCTCCTCCCTCCCCCCTCCCCATACCATCCCCCTGGGCCCACAA
>2147_LGP02_85746_85842
AAATTTAAATATATTAGTATATTTTGAAAATTTTGAAATAATTTGAATAATTTGAATTTGAATAATTTGAAATTATTATTCAAATTTGAATAATTT
>2147_LGP02_113370_113439
GTATAGGTTAGAAACAGCCATGAAAGGAAATAGAAGAGGGAACTAACAAGAAACACAAGGAAAGTAACA
>2150_LGP02_68651_68723
ATATAGAGATATGATTGACTTTTGTGTATTGAAATGTTTTTCCTTTGACCTTATTATACTAGAATTTTGTTA
>2156_LGP02_63376_63428
GTGAAGTTCCTCAGTCGTGTCCGACTCTTAGCAACCCCAAGGACTTTAGCCT
>2158_LGP02_85064_85294
TCATTGCTGCTAAGGTTGTAAGAGGAATTGTTATCTGTTTTTAGAAAGAACTCCTTTAAACCACAGAGGAAAGTTTACAGACTCTACTATTCTGCTTGTTTTTCTTCACGTCCACTGTACTCAGCCTTAGCAGATAAGTCATTGTAACAATATGAGATTAAACCTGTCCACTCCTCTAGGAACCCAGGCTGTTGCCTTACTCTCCAGAAACTTGGCATCAAGGACAAGAA
>2163_LGP02_221651_221718
TAGCTAGAGAAATTCTGCTGCTCCAAATGGGTTGATCTGTGGAGTGTTACTGAGGTAATTCTAGGAG
>2163_LGP02_663835_663889
GTCATCTTGTGCTCAGAGGCTGAACCTCGGCAAAGCTCTGGTTTCTGATTGACC
>2163_LGP02_752980_753042
ATGAATAATCAAGGCAGAGATTTTGTTCCTTTACCCAAGTACTGAGGTTAGATAAAGGAAGT
>2168_LGP02_51727_51842
ATATATATAATTCATATATATATATATATATATATGAATATAATTATATATTGAATATATATAATGAATATGAATATAATTCATATATATATATATATAATTCATATATATATAT
>2174_LGP02_7218_7960
TTCCATTAAGCATCTACAAATGGAGGATAATAAAACAACTGTTTATTTTGTTTGAAAAAAAAAATCCAAGGTCTACGTGGAAAAAGAGGTAGAGAAAAAGAGTGAAATACTGGGAAAAGAGAATAAGTTGGACCTCAATATCGATATACAGAATAGTTCTATTTCTGGAAAATTTAGTCAAAAATGGAAATGTTGAAATTTGAATCTTATTTCCAAAGATCTAAGGAAGGATTCTATTTGACTGGACCCCTGGAAGCCTTGCTTTTAAGAGAAATAACCTCTTGTGACACCAATTTTGCTCCTTAATTCTCTCTTATATGGAGATGAATGTGGAGTTCACTTAAAAAGTGGTTCATTGGTGTGCGTCTGTGAGCAGCCCCATCTGGGAGAAGGAAAAGAGCAACAGAGATCCCCGACTCAAAGGAAAACATCATTTCATCACGCTTGTCATGTCTGCTGAGAGGTAATGGTTTTCTCCTCAGACTTATGAGGGCATTACATGGAAGCTACAGAAGTAGAAAGGAATGGAGGTTTCTTTGCCTCTTAGCCTCTTGCCCCAAGAAAGGGTTTGATTTTGGGTGGATAGCTTCTCACTATGGTGGTTGATGATCGCTGTGAACAGGTTAAACCATTTACTGCCTATGTGAGGTGAGGGCACTAGGAAGGTGGTTGACTGCCTTCCCCCACCATTGACCTACCTTTTGCCTAATGCTTGAAATTACCTTCAGAGCTTTCACATAGA
>2174_LGP02_967673_967733
TAAGAAGCAAGCTGGGTCTATAAGAAGCAAGCTGGGTCTATAAGAAGCAAGCTGGGTCTG
>2174_LGP02_994261_994319
CTGAAGCACAAGGGCTGAAATCACGGGAGAGGGTGGCTCTCAAAGGAAGAGTGCTGTC
>2179_LGP02_254256_254355
ACCAATGCCTGATGTGCTCAGTCACTCAGTCGTGCCCAACTCTTCACAACCTCATGGGCTACAGCCTTCCAGGCTCCTCCGTCCATGGGATTTTCCTTA
>2179_LGP02_326370_326856
ATAATAATTATTATATAATATAAATAATAATTATGAATAATAACTAATAATGTTATTTATATATAAATATAAATTATTATCAATATATTTATTAATATATTATTGATTAATATTTTATTATTAATTTATTATTAATATTATATTATATATAAATATTATAGATTATATAATATACATTTATAATATATATAATATGTATATATATAATATATTTATATATTATATATAATATTTATATATAAATATTATATATATTATATATTATTTATATTACATATATATTATATATATGAATATACATATATGAATATATATATATGAATATGTGAATATAATATGAATATTATATATGACTAACAATATATTATTATATATTGTTTATTATATATATTATATATTATATATATAATATATATTATATATAAATATTATATATATTATGAATATATTATATATTACATGTATATATGAATATATATTTATTAT
>2179_LGP02_327271_327753
TTAATAATTAAATATATATAAAATATATAAGTAATAATATAATTATATATATTATATATATAATATATATAATATAAATATATAAATCATATACATATATTAATTATATATTATTATTTAATATAATAATATATATCATTATACATTATTTATTATAATGTATATTATATGTGTATATAATGTATATACATATATATGTATATACATAATGTATAATGTATATACACACATATATAATGTATATACATAATGTATAATATATATGTATATATAATGTATATAATTTATAATGTATATAATGTATAATAATATATATTATTATATTAAATAATAATATATAATTAATATATATAATATAATATATTAATTAATTATAATAAATATAATATATTAATATAATGTATTATATTAATATATATGTATAATATATGTATATACAATGTGTATAATGTATAATGTGCATAATGTATATATATAATTAT
>2179_LGP02_938455_938506
TTCATTTCTTTTTATTTTTTTTTTTTTATTTTTTATTTTTTATTTTTTTTT
>2179_LGP02_1130036_1130089
TAACACTAATATTACTTGAATTCATTTCTATATAAATATTCCAACCTATTCCA
>2179_LGP02_1161965_1162042
TGGATACATGTACATGTATTGCCGAGTCCTTTCAGTTGTTCTGTGGCAGCCAGAGAGGAGGGTGGTTTGGAAGAGAA
>2180_LGP02_90968_91052
TAGACGGTGATCACTTCTTGGCAAACAGATGGGGAAATAGTGGAAACAATGAGAAACTTCATTTTGGGGGGCTCCAAGGCACTG
>2181_LGP02_272245_272334
GAAGGCAAGTGACCACTCTGCGATCCGGGCGTTCCCTCGGGTGTCCGTGGGCGCCTGCCCGCCGGACTCAGGGGCCTGTCAGGTGTCCA
>2182_LGP02_431599_431650
GGAAACACCTTGGCCAGGTGTCTGGCTATCCCTAAGTCATCGGTACAAGCA
>2183_LGP02_112990_113072
GGTTTAGGGGCTTAAATACAAACACAGCACTGAAAGGATGAGGTTTACAGGCTTAAATACAAACACAGCACTGAAAGGATGA
>2183_LGP02_212898_213167
GGGAACCGATCATCGGGAAGTCCCTGTGAAGCCGTAGGGGAACGCGCGTATACCAGGGTGAGTCCCTGCGAACCGATCATCGGGAAGTCCCTGTGAAGCCGTAGGGGGACGCGCGTATACCAGGGTGAGTCCCTGCGAACCGATCATCGGGAAGTCCCTGTGAAGCCGTAGGGGAACGTGCGTATACCAGGGTGAGTCCCTGCGAACCGATCATCGGGAAGTCCCTGTGAAGCCGTAGGGGAACGTGCGTGTACCAGGGTGAGTCCCTG
>2183_LGP02_978387_978439
CATCCATCTATCCGTGCATCCATCGTCCATCCATCTATCCGTGCATCCCTCC
>2183_LGP02_1404277_1404351
GCGGTCCCTCTGAGATTCTGGGGGCTATCGGGGGGTCTCAGGGTTCTCTCCTCACCAGGGGAGCAGACAGGTGC
>2188_LGP02_458789_458854
ATTTTTAACTTTCTTCTTATGACTAATAATTCTAATAATATAATTCTCATGTGATTATATTCTTT
>2188_LGP02_487156_487234
CCCTGAATATTCATTGGAATGACTGATGTTCAAGGAGATCAAGCCAGTCCATCCTAAAGAAAATCAGTGCTGAATATC
>2191_LGP02_620785_620887
TTATTTATTATATATAATTATATATATTATATTATATTATATTATATATATATTATATATAATATATAATATATATTATATATAATTAATATATATTATTAT
>2192_LGP02_102617_102779
GTGTTCTTTCTTTCTCTTCTTTTGATTGGATAATTTCAATTAATCTGTTTCAGTTTACTTATTCTTTATTCCACCAGGTCCAGTCAGTTATTGAGCTCATCTGGTGACTTTTTATTTTATTTAATGTACTTTTCAACTCTAGAATTTTCATTTAGGATTTCT
>2192_LGP02_170847_170899
GCTTGATTCCTAGGAACTTTAGTGGGTCTCCTTGGGAAAAAAAAAAAAACTA
>2192_LGP02_460785_461055
TCACTCTGGGCTCCCCTCCCCCTCACTCTGGGCTCCCCTCCCCCTCACTCTGGGCTCCCTCCCCCTCACTCTGGGCTCCCCTCCCCCTCCCCCTGGGCTCCCCTCCCCCTCCCCCTGGGCTCCCTCCCCCTCACCCTGGGCTCCCTCCCCCTCACTCTGGGCTCCCCTCCCCCTCACCCTGGGCTCCCTCCCCCTCACTTTTGGCTCTCCTCCCCTCACTCTGGGCTCCCCTCCCCCTCCCCCTGGGCTCCCTCCCCCTCCCCCTGGGCT
>2193_LGP02_157200_157282
ATATATATGTATACATATACATATATACATATGTATACATATACATATATGCATATATATATGTATATACACACACACACAC
>2193_LGP02_200198_200258
CAGAGCAAGAAGAAGGCGGGGAGTCGGTAGTAGAACAAGAACCACACAGAGGGTCAACTA
>2195_LGP02_269670_269857
AAAATATAGGGGTGATATCTGTTTTTTTTTTTCTTCTGAAAAGTGGAACCCTCTCTCAGGATTACATTTATTTTAAAGGTTTAAATTTTAAACAAGTTATTATGTTTTAAGTATTGAAATATCAGAAACCTTAGAGAAACTTGCTATAAAATTGATTGTTTTCATAGTGATTTATTCCAATTTCTTT
>2195_LGP02_518604_518700
TGTTAAAGACCCCTGTCTCCACACTCTATTGGTACCCATCTGTTTTGTTTTTGAAAAAATCAAATACTTCAGTTTAACTGAAGTTAAACTGGTCCC
>2195_LGP02_527306_527415
TCTTTCTTCTCCTTAAAGCCTCCAAGCTTCTTGCAATATAAGGAAAAAGTCCCTTGTCCTGGTCCCAAGCCTTAGGATAGAGTGCCCTTCAAAGCACAAATCTGACAAG
>2198_LGP02_41385_41545
ATATAACAAAATATAACAATATATAATAAAATATAACAAAATATAACAATCCTAAACTCTAGGATATATGTGTATACATTTTTATACCTTAATGTCGCTGAAATCAGATATATATAACAAAATATAACAATATATAATAAAATATAACAAAATACAACAA
>2202_LGP02_238344_238396
CTTTCTTTCTTTTTTTTTTTTTTGCTGCTTCACATTTCAGAAGGTACATCAC
>2203_LGP02_417507_417560
TGTCCGACTCTCTAACTATATGGGCTGCTGCTGCTGCTAAGTCGCTTCAGTCA
>2207_LGP02_6101_6180
TCTCTTTTTTTTTTTTTTTCTAATTTTATTTTATTTTTAAAATTTACATAATTGTATTAGTTTTGCCAAATATCTTAAA
>2209_LGP02_52383_52434
CTCAGAAACCCACCACTGTAAATGTTCCAGCTACAGAAACCCCACCAACTC
>2210_LGP02_102257_102601
AAAAACAGTTCCCTCTTTAATATTTAGCCCTTGAATTTTGTGATTTATTTCATAGGTCAGGACTTGCCACCTATCTTTTCATGCCATCAGCTTTCTGGCTCTTAAGCAAAGAAAAAATCATGCAAGTTTCATGCTCTCTACTCTCCTGTCAGGGTGGAAGATTGAACGTAATTTCTGAAAAATAGGTTTTGCATTATTCTACTTTCAGAAATAATTTTCTAAACGTTGTCTTGAACCTTTCTATACACCTTACCTTTCTGTTCTCTATTTTTGTTGTTGTTTAGCGTCTAAGCTAAACAACTTAGCCTCTAAGAAAAAAAAAAATAAAAAAAAAAAAAAAAAAT
>2219_LGP02_32129_32184
ACCAACTGCTTTGTGATTTAGAGTGAATTCCCTCTCCTGTTTTGTCTTCTTTTTT
>2219_LGP02_344091_344146
TAGTACTACGTGGAACTTAGTACTACATAGAACTTAGTATTACTTACTTAGTACT
>2219_LGP02_368895_369011
AGACCCAAGTGTGACTTCCCCGCCGCCCCAGGGCATAGCTGGTCACTTGGTGGGGAGCTCCTTACTCTGAGCCTCTTCCCTTCTGGAAGGGCTGGCAGATTGTTGCTATAAGAACA
>2225_LGP02_197462_197535
GCAAGGTTGTTGGGGAGGGAAGGCAGAGCCTGGGATCAGAGGAGGGGCCGGCAGAGGGGTTGGGATGTGGGCA
>2231_LGP02_869807_869993
AAAAAAAAAGAAAGCTCTGCAGCAGAAGAAAGCTGACTGGTTTTGAAAGCTCAGAGGACGCCATTTAATTGAATCAACTTTCATTTGAGTAGAATCCTCGTGCTAAGTCTCTTCAGTCATGTCCGAGTCTTTGCGACCCTATGAACCATAGCTGGCCAGGCTCCTCTGTCCATGGGATTCTCCCCA
>2233_LGP02_261298_261362
TTTAAAAACGGACAACAGACAGGAATAGGAAATTCACAAAAGCAGCTAATGATTAATACCTAAT
>2235_LGP02_290884_290946
TTGCTTGTCTTGCTTGTCTTCAAATGTCTTGTCTTGCTTGTCTTGCTTGTCTTGCTTGTCTT
>2236_LGP02_117016_117137
TACTGGTGACTGAATGACTTTCATTCACTCACTCACCTCTTTAAGCTTCATTTTTCCCATTAGAAAATGTATATCATTTTTATAGCATTATATCATCAATAATTATAAAATACTATGTGTT
>2239_LGP02_148466_148519
TTACTCAGATGTCACGCAGGTCCTTAAATGCAGAGGGTACTGAAAACATGTCA
>2239_LGP02_195630_195708
GGTCAGAGCTGACATCTGTGTGGTGGGAAACGAAGCCAACGGCCCTGCAAAGGGGTTCGGGACACAGAGTGATGAGAA
>2239_LGP02_245823_245929
CTCTGTCTGCTGTTTCCCTCACTTTGGCCGCCGCCCCCCCACCCCGGGCTGCCCCCTCTGCCCGGAGCTGCCCCCTCTGCCCAGAGTTGCCCCATCTGCCTGGAGG
>2241_LGP02_49605_49703
AAAAAAAAAAAAAAAAAAAAAAGAAAAAAAAAAAACAAAAAAAAAAGGGCAAAAAAAAGGTTTTTAAAAAAAAAGGAGCCCCCCCCCCAAAAAAAAAA
>2243_LGP02_270232_270990
CTTTTTTTTTTAGACAGAATGCTGTTGCATACTTAACCAACTACAGTATAGTGTAAACATGACTTTTATATGTATTGAGAAATAAAAAAATTTGTGTCATTCACTATATTGTGATATTCACTTCTAGATATTGCTAGAACTAAACCTGCCTTATCTCCGAGGTATGCCTGTGACTTAACACAAATGTGGTTAACACCAGACACTTTGGCTGAATGGCTCCGGGAATGTATTTTGTGTGAATTTCTAGTTTATTGATTACAGCCTAACTCACTGATATTCACTGTCTCTGATATATGTAAATTGATATGGTGTAAATTGATTACTACTCTGAACTGTTCTAACTTTTAGATTGCCTTTGATAAAAAAAAAAGGGTCATTCTTTGTCCCCTATTCAGTGACTATATCATTTACAGCACCAACCTGAAAGCAAAAAAACAAAAAAAGGAAATATTTCTGTAAGATAACACAGTTTCCTTTAAAGAAGACAAAGAATTGGTAGATCATATCAAAGTTTTTCTTCATTAAACTCTAGTTCTAAAAACAAATGCAATCAATGAATGAACCATGTAAGATCCTAAAAAATAAAGGAAAACTTGTGATTGGGTTATGTCCCAATAAACCCATTGTACGCTGAAAATATCGTAGGTCGAAAATGCACTTTAATGCACCTAACCTACTGAATATCATAGCTTCAGTTCAGATCAGTCACTCAGTCATGTCCAACTCTTTGCGACCCCATGAATCGCAGCACGCCAGGC
>2244_LGP02_148903_148973
TTATATTATATTATATATATTATATATATATTATATTATATTATAATATTAATATATATTAATATATATA
>2251_LGP02_162820_162884
CTCCCTCCCTCGCTCCCTCCCTCCCTCGCTCCCTCCCTCCCTCGCTCCCTCCCTCCCTCGCTCC
>2251_LGP02_191843_191931
AAATAAATATTAAACCCAAAAAAGGAGGGTTCAGGATGGATTTTCTTTTAAAAATAAAAAAATTTAAAAAAAAATAAAAAATAAATCC
>2256_LGP02_91922_92036
GAAGAAGGAGAAGAAGGAGAAGAAGAAGAAGGAGAAGAAGAAGGAGAAGAAGGAGAAGAAGGAGAAGAAGGAGAAGAAGAAGAAGAAGAAGGAGAAGAAGGAGAAGAAGGAGAA
>2258_LGP02_264190_264241
GTGTGTGTGTGTGCGTGTGTGTGCGTGTGTGTGTGCGTGTGTGTGTGTGTG
>2261_LGP02_53941_54041
TGGGGGTGGTCGGGGGCGGGGCCTGCGACGTCGGCGGTCCCCGGGCGGGCGCCGGGAAAGAAAAACTTAAAAAAAAAAAAAAAAGAAGTTTCTAAAGGGA
>2262_LGP02_306684_306812
ATAGGGTGGGCACAGGGAGGGCAGGCATCCAGAGAGGCCAATGCTGGGCACAGGGCAGGCACAGGGTGGACATCCACAGAGACCCACACCAGGCACAGGGCTGGCATCCACAGAGCTACGGGACGGGC
>2263_LGP02_783507_783563
CCCCCCCCCCCCCCCCCCCCCGTGCCCCCCGCTCCCCCCCCCCCCCCCCCCCCCAC
>2263_LGP02_943432_944215
CCTATAGATAATCCGCTGGAAGTGAAAGCCTCCACAGCTGTGCCTTTCTGTGGAAGTTCAAGGTTGGGAGAGGACCCAGATGCCCTGCACATCCCCATCTGCTAGAGGACAATTTCCAAAGCCCAGCAAATCTTGTCACTCCATTCCCCCAGCTCAGAGGCCTGCCACCATGGTTCCCACTGCATTCAGGAAAAAAGAACAGGAGAAACTGATGGCACCTTTCTTTTAATAAAAATCACTTAACTGTCCTTCCTCTCTGTACAAATGATAAATAAGCTCAGAGTCTGCAGCAGCCTGAAGCAGAGATTCTCAAAGTCTAGGCCAGGGACACTTTCAGTGATCCCCAAGACCCTTTCAAAGGGTTTGTGAGTTCAAAGCTATTTCTATAAAAATACAAAGTTGTTATCGACCTTCTTCACTCTGATACTTTTCCAGAGGCTCTAAGATGTGTGATACCACAACAGATTGGATACAGAAGCAGCTATGAGAATCCAGCTGTCCTCTATTAAGACAGATACTAAAGAGATTTGCAAAAATCATAAAGCAGTGTCGTTTTAAATGGTTTGGGAAATATAATTCTTTCTTATTTCAAACAACATGTTTTTATGTTACTTGTTTATTACTGCCATTTTTAATGAATTAATAAATATTTTAAAACTTTGTCCATTTTAATTAAGCCACATAAATTCAAAAGCTCTTTGGGGTCCTTGAATGTCTTTAAGAGTTGAAAGAGGTTCCAAGACTGAAAGTTTGAGAACCACTTGTCTGAAATAAGGCCAAGAG
>2265_LGP02_3706_3857
CCCCGCCCCCCCCCCCCCCCTCTTCTTCTTTTTTTTTTTGAACAAACTCTTTTTTTTTTTTTTTTTTTTTTTTTTTTTTTTTTTGCCAATAACATTTTTTTTTTTTTTTATATTTTTTTTGTATAGTCTAAAATTAAAAAATATGGGCCCC
>2268_LGP02_46148_46209
TGTTTGTTGTTTGTTTGTTTTGTTTGTTGTTTTGTTTGTTGTTTGTTTGTTTTGTTTGTTT
>2277_LGP02_155001_155194
TTACATCCCCACGGCTCCTCCACCAAAAGCAGAAGATCCCTGTTTACCAGACAGCCACCTTCCATTCCATCTCCTCCTCCTGATGTTCCTAAAGCTGCTGTGCCCCCATGGCCAGCCACCCCAGCACTGATGGGTAGGCGCTTCTGGTCGGCTCAGGGAGCAGCTGCCTCAGCACTACAAATGCCCTTACGAG
>2277_LGP02_229312_229470
GAGTCACTTCATTTCTCTCATACGTCATTGGATGAAGCAGTCACAGAGTCCTTCCCAGTGTCAGGAGGAGAAAGCCAGGCAAAGTTGTATAGCTGTTTATGACCTTGAAAGTCACATAACTTCATTTCTCTCATACGTCATTGGATGAAGCAGTCACA
>2281_LGP02_232919_233019
GGAGGCTCAAGAAGTCCGAGATCACGGTGTTAGCTGTATTGGTTCTTTCGGGAGGTTGAAGAAGTCTGAGATCACGGTGTTAGCTGTATTGGTTCTTTCA
>2282_LGP02_108697_108807
CAATAAATATATTTATTATATATTTTTATAATATATATTTTTATAATATATATAATATATATAATAATATATAATATATATATAATATTTTATAATATATATAATATATA
>2282_LGP02_308761_308812
AGACTGACTCAAATCCTAGACTGACTCAAATCCTAGACTGACTTTGATTCA
>2287_LGP02_489505_489581
TTTCAGAAGTGTCCATCCACATATCCTGCTTCTCCCGTGCCCCTCAACCTATCCAGATGGGATGGATAAGATGACC
>2288_LGP02_115785_115842
GGTATACCTATATGTACATGGTGTACACACGTGTATATGGAATACATATATGTACAC
>2288_LGP02_167501_167760
AAGTGAGCGTATATGAGTATCTGTACATATGTACAAGCATATGTGTACATACATTGATCTATTTCATTAAATCACTTGTTAATTTATGGACAGGTTTTTGTTGTTGAGCCCCTAAGTTGTGTCCCATACTTTGTAACCGCACAGACTTGAGCCCACCAAGCTTTTCCATCTAGGGATTGCACAGGCAAGAATACGGGAGTGGGTTGCCATGGACACAATTCAATGATAATAAATTACTATTTCTTCACTCAAAGACATC
>2288_LGP02_367829_367904
CAGACAGGGAAGCCTGGCGTGCTGCAGTCCATGGGGTTGCAAGGAGTCAGACACGACTGAGCGACTGAACAACAG
>2288_LGP02_368355_368438
ATATATATATATATATATATATATATATATATATGTTGCAATTCTAGATTATTTCTTAAAACCAGTTGTGGATAAATAACACA
>2288_LGP02_535475_535596
ATTTAATGTATATGTTATTTAATATATGTTATTTAATACATATATTATTTAATATATATATTCTTTAATATATATGTTATTTAATATATATATTTTTAATATATATTCTTTAATATATATT
>2289_LGP02_56376_56496
ACAATAAATTCTAAGGTCTAAACTTCAAAACAAATAAAAGCAGTGATTTAAAGAGAAATTCTGTTCCATGTGGTAAGACAATCACTTAGCTTGCCCTTCGGATAACTGGATATTTGTTGC
>2289_LGP02_111342_111455
GTGAAGGGAGGATGGTCGTCAGCAAGGATTCCCAAGGTGATCCTTGAACTTAACACTTAAGTAAGACTAAAAATTGGCCATAGATATAGAGTGGCCATTGGTATAGAGTGGGT
>2289_LGP02_449269_449387
TGGTAAGAATTTTTCTGTCACTAAATTCTGAGCCATAGTTCTTGCTTATGTGAAATAACAATGACATGAAACCACTACAAAGTATATAAGGAAAAAAAAAAAAAAAGAAGCTGTCAAA
>2293_LGP02_70984_71044
ATAGATAGTGCATATATTGTATATTATATACTATATTGTATTGTATATATTATATATATT
>2294_LGP02_57082_57147
GGGGCCCATGGATTCCCGGATTTGTAGCTCTTGAAGGAGAGGTGTGTTCTGATTGGTGGGATTCC
>2298_LGP02_72465_72517
GGCGCCTCTGGAGCATCCAGTCCTCCCACCATGTCCCCAGCCAGACTCTCCA
>2307_LGP02_58574_58636
AAGAAGAAACAGAAAAAAAAAAAAAAAGGAAAAAAAAAGAGAGAGAGAGAAAAAAAAAAAAG
>2307_LGP02_75250_75311
TAGACTGTTCTATACGTAAAGTTTAAATATAAAATAAAATTAATTAAAAAAAAAAGAATAT
>2308_LGP02_266857_266909
TGCCTGCCGATGCAGGAGATGCAAGAGACACAGTTTTGATCCTTGGGTCAGG
>2310_LGP02_253116_253179
AGAGCTGGGCTCTCAGCACTGTACCCCCCGCTCCCCCCCCCGCCCCCGCAATCCCACCCTCTA
>2310_LGP02_253179_253261
GGTCATCACAGAGCACAGAGCTGGGCTCTCAGCACTGTACGCGCCCCCACAATCCCACCCTCTAGGTCATCACAGAGCACTG
>2310_LGP02_1142283_1142374
ATCAGGATTACTGTTGGCATTTTGTACTCCTACCCCACAGTGGTGTTGGGGATATTGCAGAACTAGTCACTTGGCCACCTACTTGGCTTAG
>2312_LGP02_102872_102927
AGATCTACCGTGCAAGATCAATGCAGTTCCTATTTGTCTTCAGCATCTCAAAAAA
>2313_LGP02_260483_260544
TAAAGCCATTATATTCCTCAGTGTGTATGCCCAGCAAAAAAAAAGAAAAAAAAAAAAAAAA
>2313_LGP02_297516_297623
GGAAAGTGAAAGTGAGAAAGTGGAAAGTGAAAGTGAACACATGAGAAATAAAGGAATAAAAATAAATAAATAAATAAATAAAGATAGGTTCAAAAACAAAAAAAAAA
>2314_LGP02_87178_87233
ATTGTAGGTACAGGCTATGCAAGGAGACCCCCAGAGGAGCAGGCCTGATCTTTGG
>2324_LGP02_1214510_1214606
TTTATATTATTTATATTTATATCTATTTTTTATATTTATATTTATATATATATATATAATATATATAGATATTTATATATATCTATTATTTATATC
>2326_LGP02_263803_263884
ATTGCTGGGTCCTATGGTAGTTGCTTTTTTTTTTTTTTTTTTAGTTTTCAGAGGAAGCTTCACACTGTTTTCCACAGTGGC
>2330_LGP02_84942_85046
CACAAACCCTTACACACACATATAGTCATACACATGCACATACCTTCATACATACACACCCTCACATACATTTATATGTATATATCCTATACACACAGTCATAC
>2330_LGP02_496974_497029
TTATATATACAACTATAATTATATATACAAATAATAATATATACAATACAAATAG
>2330_LGP02_619336_619415
CGTGGTGGCAGGGATACGTGGTAGATGCTCCCAGAGATCCAGGGACACGTGCTGGATGCTCCCAGAGATCCAGGGACCC
>2332_LGP02_341833_341900
GGACCTGGAAGCCAAGCTGACCCCGGAGATGCTGACGAGGTGGCGAAACTCCCTGAAGCCCAGGTGA
>2333_LGP02_110486_110627
AAAAAAAGAAAGCACGATATAAAGACAATCTTTGAAGAATCAGGCTGTCATTTTCAACCACAGCTACATTCAAACATCATCTAAGACTAGATTTGCAAGATTTAGCAGATAAATATGCAGGGTGGGCAGTTAAATTTGCTT
>2334_LGP02_161004_161058
TCCCACTTCTGAGTAAGCTGCTCTAGCCGCTCTGGAACTTGTATGAGCACTGGG
>2335_LGP02_149394_149451
ACGGATCTATGTGCTCCGAGGCGAGAGGCGCATGTGCACCTGAATGACTGAACGAGC
>2335_LGP02_235941_235992
CCCATCCCCGTCCCCACCCGCCTCCCTGCCCCCCCGACCCCCACCAACACT
>2335_LGP02_885406_885458
GGTGTTCTTTGGAAGGAATGATGCTAAAGCTGAAACTCGAGATCAGCCCTGG
>2337_LGP02_5792_5843
TGCCTGGAGAAGGTGAGGAAGACTCTTTATTATAAAAGCAACTTCATTTTA
>2338_LGP02_7247_7324
ATGCAGGAAGTTATGTATTCCTAGCATAGCTTTTTCACAGGGAAAATAGTTAAAATATCTTACCTTGTGAAAAAGCT
>2338_LGP02_162074_162136
ACTCCTCTGTTCTTGACTGGAAAATCCCACGGACAGAGAAGCCTGCCAGGCTACAGTGCATG
>2338_LGP02_218226_218317
TATTTCTGTATTTCTGTATTTCTGTATTTCTGTATTTCTGTATTAAATGTATTTCTGTATTTCTGTTAAATGTATTTCTAAATGTATAAAG
>2338_LGP02_380458_380524
AAATAGGGTCTTTTTTTTTTTTTTTGCAAAATAATAGTAGGTTATAAAAGTGAAAATTAAAGGAAT
>2339_LGP02_675756_675820
ACGCTGAAGATAGCAGGCCATGTTAGACGCATCAAGACAATTAAAATGAGAGATGTGTGCTTAG
>2348_LGP02_84097_84149
CTCCTCTCTGTATTTTGGAACTCTGCATTCAAATGGATGTGTCTTTCCTTTT
>2350_LGP02_83423_83495
TACATGACCCCGTGAGCGGCCCGCCCGTGGCTGCGGCTGCGCGTGCACATGTGTGTGTGAGAGTGAGCGACT
>2350_LGP02_83684_83744
AGAGTGAGCAACAGGGGTTAGTGTGGGCTTCCAGGAGAGCTGTGTGTGTGTGTGTGTGTG
>2350_LGP02_146897_146959
GGCTTGTCCACAGCCCCAGAGGACCTCAGACCTGCTCAGCTGGCCTGCCCTATTGCTCAGGA
>2350_LGP02_366174_366231
GTTAGTCCCATTCCACTTTCTTTTTTCTTTTTTTTTTTTTTTTTTTTTTTTTTTTTT
>2351_LGP02_1064795_1064970
AAAGCTTCAAAGCCTGCACCTTTTCTTCTTCTAAGTAGCATGCCAGTGTGATGCACAGACTAATCTACTTAGAATTTACACACTTGTGAAAGAGATCTGAGACTGTTATTCTGTCACTAAGCTGTGTCCAACTCTTTGTGACCCCATGGACTGTAGCACACCAGGCTTCCCTGCC
>2354_LGP02_83977_84041
ATATATATGACATATATATATGTGTGTATATATATATATACATATGACATATATATATGTGTGT
>2355_LGP02_487927_488192
AGGAAGAAAGTGAAGATGTAAAATGTGAAGATGTGAACGTCAAAGTATAGATGATTTGTGTTTTGGAAAATAGCGTTGGCATTGGAACCATGCATGGAATGGTTCAGATGCTAGACTAAGGGTTTGTATTTGCTGTGCTCTCTCCCCTGCTGTCATGGTTTTGTTTTACTTTTTCTTCAGTTGGTATGTATTCCTTTTAGTACTTTACCAATATTGCTGTCCATTCTTAAATTGCTTGCTGTCTGACAAGGATGTTCGTCCACCT
>2356_LGP02_196143_196195
TTTTTGTATTGGAATGAAAAGTGATATTTTCCAGCACTGTGTCCACTGCTGT
>2360_LGP02_162639_162713
TTAAACTAATACATGTTAGCTATAAAATTTAATCATGTTACTAAATAGACACAGTCTGAGCATTCTTTTCTTAT
>2361_LGP02_207259_207310
CATGTCTGACTCTGCAACGCCATGGACTGTAGCTTACCAGGCTCTGCTGTC
>2362_LGP02_966804_966872
ATTGAAGATATCTTCAGTTCAGTTCCGTCGTTCAGTTCAGTTCTGTCGCTCAGTCGTGAATAAAGATC
>2362_LGP02_1002285_1002352
TGTTTCAATGCCATTCTCCCAAATCTCCCCACCCTCTCCCTCTCCCACAGACTCCATAAGACTGATC
>2362_LGP02_1320809_1322082
TAGCTTGCCCAAGATGTCCAGACCAGGTCAGTTGGAATTTTGTTGCCAAACCTTTAATGATGACATAACACTTCAGATGATCTGCAGTCTCTATGATCTTGATAACTAATGGGCTTAAGATAAAAAGTGAAACCTTTCCTTTCTACCCCTCCTGCTACTCAGTGTAACCTCAGTAGGTTTCCAGTCTGTGCGTTTTTCCTCTGATGTGGGATGTACACTCAGGAAAGGTCTTTCCTAGAACTGAGGGACAAAAAAGCTGCTGAAACTGGAAAACATGACTTGATCAGTGATGCTTTCAGAGAGAAATCTTGATCCAAAGCGGGGGGGATATGAAAATTAGTAAATGGAAACCTCAATTTAAATAGAGTTAGTAGGCCAAAAGGGGAAGTTCTCATGCCCTGCAATGATAGCACAGTCCAATGGGAAGAAGAAACACTTCCTTCCTTCCTTGGCAAGCACTCACCCAGTGCAAAGCCGTGGGCTCTGTTTACTATTAATTAATATCATCTTCCCAGCTTCCTTTTGCTCTCTTTAGAAGGGCTCACTTCTCAGTTGTACTGAAGACATACATATGGCTCACATTGGACTCCAAAATTCAGTTATTTGCTGATCTTTAATAAACCTTTTTTTAAATTATTTTATTTTATTTTAGGTCAGTAACATAAATAAAACAGATCCAGGATATTAATATAATTTATAAATATAAAATTGCTAAGGAATACCATTTAAATATACTTGTTTCTTTTGCAGTTTTGTTGTGGTTGTTGTTGTTACAGGGCTTTCATATTCTTAGCACTGAAAGTTCATCTTGGCCTTGAAACCAAAATCCTTTTGTTCCCAGAACTCTATAAGTCCTGGGGGAAATGGGACAGTTTGCCACAAAAGGTGTATTCTAATAGCCAGTATAGTCAAGTTTGTAAATTTAAATCTATTTGAAATAACTGTTTCGTTTGTGTTTAGTGTATCCATTATATTTACAGTTATAATTATTTTAATTTGCTTTAAATTTTAAGTCTTGTAACAAATCACAATTACAATTAATTAAATTTATTGTGATTAATCCAATTAATCAAACTAATTAGTCAAATTGCAGTTGATTGAATTTATTAGCAACAAGTAATTAAGTTGACCAATTGCCCTATTCTTACTTGGACACAATCCACCTTAGCTTTCACTCTCATTGTTTCCATCAATTTTGCTTTTATGAGTATCAATATTAGTTTCTATTAATCAGTGGCATTTAAAACAGCAAATAATTTTCTACTCATTAACA
>2364_LGP02_168852_168916
TGTATAGTGATTGTATAGATTTGTATAGATTGTATAGATTTGTATAGTTTTGTATAGTGATTCC
>2364_LGP02_1300498_1300574
GGGGGGGCGGGGGCGGGGGGGCGGGGGGGGGGGACCCCCGAAAAGGGGAGGGCGGGGAGGGGGGGGGGGGGGGGGC
>2364_LGP02_1864966_1865041
TTAATTTATTTTATTTATTTATATTTTTTATTTATTTTAATTTAATATATTTTAATATATTTAATATATTTAATA
>2364_LGP02_2404588_2404662
ATGTAATACATTATCATATAATATAATTATAATTATATATAATATAATATAATTATAATTATAATTATCATATA
>2364_LGP02_2782456_2783491
GATTAAGCTCTATGTATACATATATCCTCTTCCTCTTGGATCTCCCCTCCCCCAACCCCTCCATCCATATGAGCAATTTTTAATGTTATACCTGGGTTCCATCTGTATTATTATTTACTTTCTATGTTATAACAAGCAACTCTCCCCCTCCCATTTTTTAACTTACTGCTTCTTTGGTCTTATTTCAAGCAGTAACTTGCAAAAATTTGATGTACTGGATTTATTTTACTATTACATAGTAAAATATATGTAAAACTTTCTTTTTCTCACACACACACAAAATGTGAACTGTCCTTATCAGTCATAATAAAGTTGTTCAGGATGGCCCAACTTTGCTGACTTGCCTCCAACAGTCCAGGTCTCAATGTGAGTAAGAGAGGGTGATTGGGTTTACTAGGAGGAGTGATTTGCTGGGGGTCTCAGAGACTCCAGTAGAGAGAGATGGCCTTTTTTTTTTTTTCCTGGAGTGAGCTTTCCTTAATTATTTGAATGACCAAATGGAATCAACATCTACTCTGAGAGGAAGACTAGAAATATGACCTTCATACTTCTCTCCCCCAAGTGCTGGCTCTAAGGGGATTTTGGATGGACCCTGGGAAAGGTGGCAAAGTGCAGGTCTGACCTTGGCCAGCACTCCAGGCTCTAGTGTCCCTGAAATTCCACAGACCCAAGGACTCTGAAGGAATGTGGGGAATGATGGCCCATGAAGTGGGGGAGGGGACACTGGCCACCAGCTGAGATTAGTTAGTGACTCAGAGGCAGACTTCAAACATTTCTAGGCAAAGGGAAAAGGGGATGTTTGGAGGAAAGGAGTGGGCACAGATTGGGAGTGGATGTGGCAAAAGGTCGCCCTAGACATGGAAGCAGGTATCTCCATCGTCAGACCTGCCTGGCCGGCTGGGCAGGAGCTGCAAGGGGGAGAAGCAGCCTAGCTGGGTGTTGTCTGAGGGCAGCAGAGAACAGAGACTAAGAAGAAGCCATTCCAGTGCCGTTTCCACTGGATAACCTCCTGAGATTGGGAGGCCTATGTCCACA
>2365_LGP02_442039_442905
CCTTCCTCTGGCCCCGCCTCCGGTGTTTCAGTTTGTTTGACCTCGCTGTGCACCGGGCACATGACCTTGTGTTAACATCACCCCGACCTCCAGGCCGGCTTCTGTCCCCTGAGGTTCGCCCAGGTGACATGGGACCCGCCCCCAAGGACAGGGGACACAGCTCCTTTCACCTCACCAAGCCCAGCTGCTGAAATGAGTGAATGAACCAATGGTGGCCTTTGGCTCTCCTACATCCTGCCTTTTTGTCCATTTCCTTGACACTTAAACCTTCTGTTTTATGCACATTGAGCGTGAGCCCTTGTCAGCTGAGTTGCTTCTCTGGTGGCTCAGTATTAAAGAATCCAGAAGCAATGCAGGGTTCAATCCCTGAGTCAGGGAGAACCCCTGGAGTAGGAAATGGGAATCTGCTTTATTCTTACCAGGGAAATCCCATGGACCGAGGAGCCTGGTAGCTACAGTCCATGGGATCGCAGAGTCAACACGATTGAGCGACTACATACATACACCCGCACGCACGCCTTGTCGGCTGACAAATGAATATTCTCAGCTCTTTACCGGCCAACCTACATTTCAGTGGCAAAGCCAGTCTAACTGAATTATTTGTCTTTTCACCTTATTGCTTTCCTACGATTTCATTAAAATTTGAGTGGAAATTAAAAATGAAGGTGCTGAAATAGAGAATGATTTGACAATTCTTGGGTATTCACAATGGCAAATATTTCACTTGAAATTTACAATTTGTGATCTTTAGCATCTTAGAGATGTGTTCAGCTGCTGAGAGAAAATATTAAAGGATCCCAAACTAGTGAAAATGCACATGTTAAGGACTGCCCACAGGCCGACCCCCACCAGCCTCTATGATGCTT
>2368_LGP02_492504_492621
GGGCAGAGGGTGGTGGGCGGGGTCCCCTTGGGAGAGGGGCATCGGGACCCCCCACTGCTGGTCACAGCATCCCCGGGCAGCACAGCCAGCAGAGACTCTGTGAGGCGGGCAGAGGGC
>2368_LGP02_492621_492716
GGTGGGTGGGGTCCCCTTGGGAGAGGGGCATCGGGAGCCCCCACTGCTGGCCACAGCATCCCCGGGCAGCACAGCCAGCAGAGACTCTGTGAGGT
>2368_LGP02_780073_780136
TAATCATATGTATTTACATACTTACTTTTCTTAATCATATGTATTTACATACTTACTTTTCTT
>2370_LGP02_467217_467299
GCTGGGGGCCTAGGTGTGCCTCTCCAGCAAGGATGGCTTCATAGTGACTCAGAGCCACTGTCCATCTCCTTCTTCTGGCCAT
>2372_LGP02_319996_320108
TAATGAACAGTTATTTATGTATGCTTATTCATCACTATTACCTTCTCTTTATTATTTCTTTCCTTCTCCTAACTTCAGACTTTGTTTCTTCTTCTTTTACTCACTTGATCTG
>2374_LGP02_402316_402372
GCAAGAAACTCATGTAATGCTGTTAGATGTATAAATTGATACAACTATTTTCAGAA
>2374_LGP02_515595_515673
GGGAATCCTGAGGTCCATGGGGCTGGTGGAGGTCCTGAGGACCATGGGATTGTGCAGTCCTGAGGACCACAGGGCTGG
>2374_LGP02_576908_576994
TTGCCTTCCTCCCAGACCATCCTCTTTTCTCTCAGTTGGTACTTCTTGTGCATTTTTGTTTGCAAATTCATTCTGACTCCAGGTCC
>2375_LGP02_78646_78711
TAGCTCTTAGGATGGGGAACACATGTATAATTTTTTTTTAATTAAAATTGAATAAAAAAAAAAAA
>2375_LGP02_170305_170368
CGCACAGCCACAGGGTGGGGTTGGTTCTCCCAGCCGCCACCCCTGGCCTCTGGCGTGGGGGCA
>2375_LGP02_1087733_1087784
CCCAGAGCCAGATATTCCTATTTCTACTGCAGCGACTCTGACTGTAGACCC
>2378_LGP02_604379_604444
TCCATCCATCCATCCACCTATCCACCCATCCACCCACCCACACATCTATCCATCCATCCACCCAT
>2384_LGP02_6725_6795
TTTATATGAAGGATGTCAACAAAGAATTTTATATGAAGAACAAATTTTATATGAAGAACAAAAAAGAAAA
>2384_LGP02_833370_833932
AGGTCTACTTCCTCTTTCACATTATGTTAGTTGTTAAGTATAGGGTTGCCTTGTGACACAATGATATGAAAAACCATTCTGTTCCATATACCTGGCATTCCTTAGCGTTGTGCAGTTCACAACATGGTCACCTGTAGCTAACAAACTTGGGTAGGTAGATACTGCCCAAACACCATTTTGCTTGGTTAGTGACATTTGGTTATTAGTAGGACTAAAGTCAACTCTGAGAGATAGATAGGAAAAAAAAAAAAACAGTAATCTAAATAAAACAGTAATTTTCTCACATATAAAAGTGTGTAGGGTGAAGGATGCAAATAGAAAGTGGATGTCATATTATGAATGTTTCCAGTGGGCAGTATGAAGACAGATTGTGAGGACCCATGGGAACAAAGAGCTGTTGAAGACGAACAAACAAGTTGTGTTTTTCAGTAGCTGTGAAATGGAAATGGATTATTTTGTTAACTAAAGTTAAAAAACAACAGCAACGATAATGGAGCATTTTTCAAAATTATCAACTACTTTGGTGATTTCAACATATTTCTTTTAAAATTTGATGGGCTTT
>2386_LGP02_72208_72259
ACAGACTATAGCCTGCCATACTCCTCTGTCCATGGGATTTTCCAGGCAAGA
>2386_LGP02_93310_93472
ATTTTAAATTCAAATTCAAATCAAAATTCCAGGAGTGGAATTTTGAATTATTGTCTCATATATAATGGTCTATGGTAGATGATGTCAAAGATTGTACATTGCCTATTGGTGAATGTTTGTGTATTTATTTTTTCATTTTAAAATCAAATTCAAATCAAAATT
>2387_LGP02_79768_79853
TTTTGTCAGAACTCTCCACCATAACCCATCCATCTCGGATGGCTCTACTAAGCATGGCTCCTAGTTCCATTGAGTTAGACAAGGC
>2387_LGP02_346153_346223
TTATATATTATATATATTATTATATATAAATTATATATATTATAATATATTATATATATTATATATATTT
>2387_LGP02_947821_947885
AAAAAATTTTTAATTGTCTTAAAATGCCTTTTTGAGTCTCAAATGCCTATTTGAGTTTACTTGC
>2388_LGP02_112858_112926
GATCCTGGGCACCTGGGTTCAATCCCTGGCCAGGGAGCTAGATCCCGCCTGCTGCAGCAAGATTGAAG
>2389_LGP02_9407_9501
TAAACCCTGGGCCAAAATTTAGGTGACATAAAAGATTAGAGAGAAAGGACAGATTGAGAGTACAAAGCAAAGCACTATGTTTTCAGGCGTTAAT
>2391_LGP02_412702_412829
GCTGCCGGGGGGCTGAGGGTGGACAGGCCACCGGGGAGCTAAGGATGGACAGGCCGCCGGGGGGCTGAGGGGGATGGGCTGCTGGGGGGCTGAGGGGGATGGGCTGCCGGGGACTGAGGGTGGACGG
>2391_LGP02_522749_522824
ATGTGCACATGCACAGCCGGCTCAGAACTGTGCTCAGCCTCAGTGACAGACCGCCATGGGGAGAATGTGCACACG
>2392_LGP02_383965_384017
CCCCCCCCCCCCCCCCCCCCCCTTTTTTTTTTTCCCCCCCCCCCCCCCCCCC
>2392_LGP02_465869_465943
CGTGACTGAGCAGCTAAGCACACAGGCATGCTACCATGTTCTGGGCACACTTGCGAGTGCTGAGAACGGAGAGG
>2396_LGP02_316681_316737
CCCTAGATACTGGGGACACACACACACACACACACACACCCCCCTAGATACTGGGG
>2397_LGP02_384063_384389
AACAGAATTCTCCAAATAACCTGAATGATCAAAGAAAAGGACTCTTCCCTAGAGCCTCCCAATCTTGATTTTAGCCTGATAAGAAACTTATGACCTATAGAACTCTGACAGTCAATTTGTGTTATTTTAAGCCACAAAGCTTGTGGCAATTTGTTACAGAACCACAAGAAACTAACATAGTGTGACATCCACATAACAAATGTCTATAGACTGAGTTATCATCACATGTCTGCTTTGGCTCATCTGTCATATGCATAGCCTTAAAGGTCATTTAAATGTAGTCTCATTGGTTATCAGTTATTACTGCAATCTTGTCCTCTTATGAA
>2397_LGP02_615627_615908
TTTTATTTTTTTTAATGCATTAAAATGGAATCTATGTGCTTTTATTAGCACCTTTGGGAATTCTATTCTTAACATTTAGATAAATCATCTGCCAGCTACAGTATTTATCAGTACTTAGACTTCAGTCATGATCAATACATAGGCTCAAATATTCACAAATAAATGTATGCTTTACAATAAATGATAAACAGTCAGATCTAAAAATAAACCATTATATTTGTGCATTCTCTTTTTTTTTTTTTTATTTTTAAAAGAAAATCCATCCTGAACCCTCCTCCCTC
>2408_LGP02_225257_225423
ATCTCCGTGAAAACATTCCTGGAAGTTCAGACCTAGGCACTGGAAGGTTTTCTTTTCCTTCCGATTCCATAGATTCTCAACTGTCTGCCTCTTTCACATGCCTATCCATAGATGTGGATGTTTACGATTGGAATGAACCATTGCCTGTATTACTGCTGAGTCTCCG
>2410_LGP02_68009_68065
GGTATTTCTTTTAACAATGTATAACTCTTATGTGCCTCAAAAAAAAAAAAAAAAGT
>2410_LGP02_329379_329537
AAATTAAAAATCTAGAGTAGAGTTTGTAATTTCAAAAATACAATGTTAAAAAAAAAGAAGAAGAAACATAAAGAGAGAAAACAAACAAACAAAAACAATGTCGCAAAAATTATAAAGAAAATACAGGTACAAATTTGATATCAAATACAAAAAAGCAT
>2411_LGP02_132123_132231
TGGACAGTCATCTTTTTTTTTTTTTTTTTGCTTTTTAATTAATTTTATTTTATTTTTAAACTTTACATAATTGTATTAGTTTTGCCAAATATCAAAATGAATCCAATG
>2411_LGP02_833937_833995
AATGCCAGCCCACCTTGGTTTCCTCATCTGTAAAATGGGAATACTTAGAGCCCTGTTT
>2411_LGP02_2740730_2740789
TATACTCTCCAAATATAGTTGGATATATATTTATATATCCAAATATAGAAGGATATATA
>2413_LGP02_27716_27767
CATGGTCATGTTTAAAGACCAGAGAAGAAAGCAGGCAAGTCAGTGGGATAT
>2415_LGP02_148214_148281
GTTTCTAGAGATGGGGATGCAGAGATGCTAAGTATCTTGCCCATTGAGAAGCATGAACCCAGTGACA
>2415_LGP02_168968_169051
AGGTTTTATTTATTTTTTCTAATTTTATTTTATTTTTAAAATTTACATAATTGTATTAGTTTTGCCAAACATCAAAATGAATT
>2415_LGP02_317509_317560
AAGGGTGGTGTCATCAAGAGGCTTTTTAGTTCCTCTTCACTTTCTGCCATA
>2415_LGP02_404737_404821
CTTCACAGGTTGCAAGACTTCACAGTCTTGCAAGACTTCACAGGTTGCAAGACTTCACAGTCTTCACAGTGACTTCACAGGTTG
>2416_LGP02_33631_33703
ACTCCAGTTGATAAGAGATAAGGGTTTGATCCCTGGGTTGGGAAGATCTCCTGGGGAAGGGCATGGCAACCC
>2416_LGP02_176003_176125
TGCTAAGTGATCCTAATACTTAAAAACTTGAGGCACACGCGTGCACACACACACACACACGCACGCACACACACACACACACACACACACACACACACACTTACTTACTTACTTACTTACTT
>2416_LGP02_612894_613119
CACCTGGAGTGGTGCGCTGGGACGGCCCAGGGGGATGGTATGGGGAGGGGGGAGGGAGGAGGGTTCAGGATGGGGAGCACGTGTATACCTGAAATTTAAAAAAAAAAAAAAAATTAAAAAATTTAAAAAATTAAAAAAAAAATTAACACCTTCTGAAAGAAGGAAATATCATAAATTTGAGTAAATAAAATGTTTGATGGTGAAAAAAAAAACAAAAAAAAAAAA
>2417_LGP02_39254_39310
GATGGGTGCTAAATTAGAAGCCTGACCCCCTGCCTACAACTTTGAAAGTATGCATA
>2419_LGP02_2667_2750
TCCAGTGGTTAAGAATCTGCCTAAATAAAATAAGTTTTTAATAAAGAAGTTGGAAAAAAAAAAAAAAAAAAAAAAAAAAAAAA
>2419_LGP02_199459_199536
AATATGGGAATATTCTTTTGGAATATTTGGAATAGAATATGACCAGAGAGAGCATTTTAGAATAGAATTTTGGAATA
>2419_LGP02_273183_273236
AAAAACTGTGCTTAGAAAGAATCAGAATTAAAAATATTTTTAACTTTACCCAT
>2419_LGP02_432130_432213
ATAGTCATTCTTTTTAGATTCTGTTCCCATGTAGATTATTACAGAATATTGAGTAAAGTTCCCTTATTAAAAAAAATAAATAA
>2419_LGP02_817931_817992
TATTAAAATGACACCAAACCAAAGCAGGCCTCCAAGTAATCCTAATTTTATATAAATAACA
>2419_LGP02_956387_956441
ATTACTACAAAGAGACTGCAAAGACAACTAATAACAGACATTATTATTATTATT
>2421_LGP02_147483_147563
GTGAGCAGATGGGGATGGACCCCCGCCCTGCGCTGACTGCGGCTGTGAGCAGGATGGACCCTCGCCCCGCACTGACCACC
>2421_LGP02_257234_257299
GGATGACTGTTCCCACCGGGTGTACGTTCACCTCTTGTTGATGCTCTTCATTCCTTGGTGCAGAT
>2426_LGP02_119620_119728
ATGTCAGATTCATTTTGATATTTGGCAAAACTAATACAATTATGTAAAATTTAAAAATAAAGTAAAATTAAAAAAAAATAATAACAAAAAAAAATAAATAAACTAATG
>2426_LGP02_209234_209351
TTTTTTTTTTTGGTATTCTACATACATTTTATTTTATTTTTTTATTTTTTTTTTTTGTGGTTTAATTTTATTTTATTTTTAAACTTTACATAATTGTAATAGTTTTGTCAAATATCA
>2427_LGP02_46217_46317
TAAATAAATAAATAAATAAAATAAATTTGGCAAAACTAATACAATTATGTAAAGTTTAAAAATAAAATAAAATTAGAGAAAAAAAATTTAAAAAAAAAAC
>2428_LGP02_152552_152609
CACACACACACCTCATATACACACACACATGCACACCCACCTAACACACACCCACCT
>2430_LGP02_98683_98750
AAAAAAAAAAAAAAAATTTAAAAAAAAAAAAAAAAAAATTGCCAAATGTGGTTAATAAAAAAAAAAA
>2430_LGP02_609068_609151
AGAGGGATGGAGGAGGGAGGGGGATGGAGGAGGGAAGGGATGGAGGAGGGCAGGGGACGAAGGAGGGTGGGGATGGAGGAAGG
>2430_LGP02_908160_908213
AAGACAAGTTGCCAACACTGGTGGGAAAGCCAAATGCTCATGATACAGCCAGG
>2430_LGP02_1176860_1176915
TTTTGTACATCCATTGTCCATATGATTCCAGAGATCATGCTTGTGTCAGGGTGAC
>2432_LGP02_139817_139873
ATTTTTTATTTTATTTTTTTTTTTTTATGAGTGAGTGTGTGCAAGTCGCTCATTTT
>2435_LGP02_157932_157987
CGAGATGGTTGGATGGCATCACCGACTCAATGGATATGAGTTTGAGCAAGCTCTG
>2436_LGP02_731320_731409
TCAGTTGACAAGATTGCAAATCCTATGGTTGATGCTTCCGAACTATAGGGTAGTTGTCAGAGAAATCCAAGATGAGCAGATGGAGTTAT
>2438_LGP02_147321_147381
CATTATGTGAGGAGTATTTAGGAATAATAACAGGAAAGAGTTTAGGGGGAAAGTGCAATT
>2444_LGP02_61734_61817
GTGTGTGGTGACAACATTGATGACATACTCTCCTGACAAATTCCCAGCATGCAGTAACAGAATGGGATTAACTACGGTCAGCA
>2448_LGP02_175763_175836
ATGACATAATTTGCTAATATTTTTTGCTAATTTTTTTGCTAATTTTTTGCTAATATTTTTTGCTAATATCAAT
>2450_LGP02_416298_416376
TTTCTCGAAAAAAAAAAGAAAAAGAAAAAGAAGAAAAAAAAAGAAGAAAAAAGAAAAAGAAAAAAAAAACCAAAACAG
>2450_LGP02_1442238_1442355
TATTTTATTTTTTTTTTATTGAAACAAAGATAAAAAAATTATACATTTTACCTCCAAGTTGAACTAAGGCAAAATCAGGTTGGGATCACTGTTTCTTGTCCCCAGCTGAATGTATTT
>2455_LGP02_147376_147441
TCTCACCCTCTCCTCCCTCTCCCCACATCCATACATGTAAGTTTCCATGTTGCTCTCTCCATGCG
>2456_LGP02_230719_230826
TATTTTATTTTCTTTTTTTCTTTTTTTTTTTTTTTATTAAAAAAAAAAAAAAAAAATTCCTCCCTCCTCCCTCCCCACACCATCCCTCTGGGTCGTCCCAGGTGGCT
>2457_LGP02_161595_161694
AATCAGACTGAACAGGTGTGGTGTGGGAACTCGCAGAAGAGACTGTGGATTCTGACAGAATTGATGTGGTAGTGGAGCTTCCAGGGACTGTGGTGGGGG
>2458_LGP02_205112_205165
CGAAGATCATGGCATCCGGTCCCATCACTTCATGGGAAATAGACCACCTGACC
>2462_LGP02_155928_156096
TGGTGATGGTGATGGTGATGATGGTGGTGATGATGGTGGTGACAATGGTGATGATGATGGTGGTGATGATAGTGATGGTGATGATGGTGGTGATGATGGTGATGGTGATGATAGTGATGGTGATAATGATGGTGATGGTGGTGATGGTGGTGACAATGGTGATGATGA
>2462_LGP02_156439_156547
GATGATGGTGATGATGATGGTGGTGACAATGGTGATGATGATGGTGGTGATGATAGTGATGATGATGGTGGTGATGATGGTGATGGTGATGATGATGCTGATGGTCAT
>2462_LGP02_465610_465670
GGACCTCTGTGGCCACGGGTTCTGTGGACAGGGCTTCTGTAAGCCTGGGTTCTGTGGACA
>2466_LGP02_29369_29448
GTTTATATATATATATATATATATATAATTTTCTCTATTCTTTTCCATTATAATTTATTACAAGGTATTGATTGAATAC
>2467_LGP02_14784_14859
GTGCTTTTTTCCTTAGTGGCAACTGGTGCCAACCCTCTCTTCGCTAGTTCTTGAACTTGGTAGATGAAATCTACC
>2467_LGP02_167317_167376
ACATAACGAAATGGCAACCCACTCCAGTGTTCTTGCCTGGAGAATCCCAGGGACGGGGG
>2472_LGP02_1267282_1267336
ACTCTGTAGATCAGTGTGCCAGGCCCTTAAAGGGGGTACCCTGGCTGGGGTCCT
>2472_LGP02_1648046_1648107
TTTAATTTTTTTTTTTAAAAATTAGTCCTCTTTTAAATTTTTTAATAGTTGTTTTTTTTTT
>2473_LGP02_313186_313237
CAAATTGCCTTATCCCTCTGCGTCAGTTTATATGTACAACAGGGATAATAA
>2475_LGP02_234274_234327
GCCCTGCCCTGCCCTGCCCTGCGAGACGCCCGTGGGTAGGCTTCTGAGACCGG
>2477_LGP02_31312_31386
CGGCCCCCGCAGCCTGCTCTCTGCCTCTGTGAGTCTGTAGTTCCGCCGAGCCCCTGCCCCGGCCCCGGCCCCCG
>2484_LGP02_270266_270317
GCTTCATTTATGTGTGAGAGGAATACATATGTGTGAGTCACTTGGAGCAGA
>2484_LGP02_409455_409533
GCGGCGCTGAGAGGAGTTACCCCGCGTCCGAGGTTATGGGCAGCGACCAGAGGAGTTACCCCGCATCCGAGGTCAGGT
>2490_LGP02_61318_61378
TATATATCTCTCTCTCTAAAAATAACCTAAAATATAAAAATAACCTAAAAAAATACTACA
>2495_LGP02_577081_577159
GGTGGGTGTGGGGCGGGGGGGGGGGGGGGGGGGGGGGGGGGGGGGGGGGGGGGGGGGGGGGGGGGGGGGGGGGGGGGG
>2495_LGP02_599219_599272
TTAATTTTAATTAAATTAATTAAAAATTAATTAATTAATAAATAATGCCCCCC
>2495_LGP02_1152251_1152325
TGCTGGATCTTGTATGGGCGTCTCTCTAGTTGTGGCATGAGGGCTCCAGAGCTTGTAGGACCATCTACAGGGAA
>2496_LGP02_53327_53396
GTGCTCAGTTGCTCAGTTATGTCCGACTCTTTGCAACCCCACAGACTATAGCCATGAGTGAGTGAGTGA
>2497_LGP02_131692_131903
GGCCTGAGCTTAGAGGTCTCATGCCAACCTGATAAATGTTTTGTTGGACTTTTAAAATTTCAGTTTGATCTAGGAAAAGACAAAGATATCTTGGGTCTTATAATGTGACATGAACATTGACGGTTCAGTGACAGTTCATGTTTTTCCAGCTCATAAAGATACAGTGAGGAAACTTGGACTCTGGGAAAGGAAAAGTTATGTTGAAACTCAG
>2498_LGP02_175126_175191
CCAGGGGCAGGGGAGGAGAAAGACTCCTACCCCGGAAAGGCAGGAGTGGGCATTACACATGTCTC
>2498_LGP02_270296_270381
GGACCGCGAGCTGCTGGGCCCCAGGAGGCATATAGGACCAAGTGCAGGGGGGGTCAAAGGCAGCCCCTAGGGAGGGTGGTGCTCA
>2498_LGP02_292505_292614
ATTCTAACGCGTGAGGGTCTGCCGTCCACATTCTAATGCGTGAGGGTCTGCCGCCCACTGCGCTCGGCCAGTGCTGACACATTCTAATGCGTGAGGGTCTGCCGCCCAC
>2499_LGP02_567226_567285
TGCAGGGGCCCGGGGGTCCATCCCTGGTCAGGGAACTAGATCCTGAGTGCAGCTCCCAG
>2501_LGP02_977621_977720
TTTTTTTTTTTTAATTTGTTTTAAAATTATTAAATTAAAAATTTAAAAAATAAATAAATAAATAAATAAAACTGTGAAAAAAAAAAAAAGTTAACATCT
>2501_LGP02_1017009_1017065
ATATATTTATGCTTTATATTATTGCATATATATTTATGCTTTATATTATTGCATAT
>2502_LGP02_680333_680395
TGATACATGATTAGGGATCATTTATAGGAAAAATTTGTAAAAACACCAATACATGGAGAAAT
>2507_LGP02_368311_368373
TGGACAGAGCTACATTCTGTGGGGTCACAAAGAGTTGGACACAGCTGAGCAACTAGCACTTA
>2508_LGP02_46407_46464
TATAATATATATATATATATAATATATGTATATATAAATATGTATATATATGTATAA
>2508_LGP02_560164_560475
ATTTTTTTTATTTTTTATTTTTTTTATTTTAAATAGTTTACTGTCCTGTTTAATAATATAATCATTCTAACAAGGAAAAATAAGCATTTCATTATTTGGTTATGACAGACATATTTTGTAGAAAAAGAAAAAGAAAAAAAAAAGAAGAAAAAGAAAAAAAAAAGAAAAGAAAAAAAAAATAAAAAAAAAAAAGAAAGAAAGAAAAAAAAAAAGGCCCAGAAATTTCATCTCTGATATATTTTGTAATGCAATGTACTTATTAAATTTTGACTATATATAGATCTGCTTATAGAACCTATAAATTTATTGTT
>2514_LGP02_116743_116802
TTTTGACTGATCAGACCTTTGCCACCCCTTGGACTCACACACACACACACCCCTACTCT
>2515_LGP02_4518_4621
ATGAGAACACTTATATCCTCAAATTACATTTCCCTGCCTTGTTTCTTATTTTGTTCCTCTGTTTGGTGCATCCTGTGCAGTTAACCATCTTCCCAATTCCATC
>2515_LGP02_168868_169011
CCAAAAGCTAGGGAAAAACCCACATGACCATCAACATACAAATAAACTGTACATATCTATCCAATGGAATATTTCAACAATAAAAATAAAACAACTGTTTGATCCATGATACAACATGAATGCACTCAATATGCCAGCAAATT
>2515_LGP02_249610_249713
GGAACTCTCTTGCTTTTTTGATGATCCATTGGAGGTTGGCAATTTGATCTAGGAACATATATATCAATAATTACTTTAAAGGTAAATGGATTAAATGCACCAA
>2518_LGP02_23447_23501
ATTTCTCATGAAGTGATGGGACCAGATGCCATGATCTTTGTTTTCTGAATCTTG
>2518_LGP02_1053275_1053429
TAGCATTTTTGGTAACTAGTTTAGTTTAAAAACTAGTTTAAAACTAGTTTAGTTTAAAAACTAGTTTAAAACTAGTTTAGTTTAAAAACTAGTTTAAAACTAGTTTAAAAACTAGTTTAAAACTAGTTTAGTTTAAAAACTAGTTTAAAACTAG
>2518_LGP02_1226115_1226177
TGGGGTGTGCGAGTGAGTATGGGAGTGGGGTACGGAAGGGGGGATGGGAGTGGGTATGGGAG
>2518_LGP02_1562087_1562155
CCGCCAGGCTCTTCTGTCCATGGAATTCTCCAGGCAAGAATACTGGAGCAGGTTACAGACGAGGGGTA
>2519_LGP02_65851_65902
TCCCTGGCTGGTCCTTCTCTGTTGCTTGGTGCAGCAGGCATTCAAAGGGCC
>2520_LGP02_1222776_1222839
GTTTCTGCCCTAACAAGGTGTTGACCCTTGAGAAATCACTGACTCCCTTTGAGCCTTAAGCAA
>2520_LGP02_1344849_1344939
ATCCTTTAAAAAAATTAATTTGGAACAAAAAATTAAAGAGAAATTGCCTCCTGAATATCTCTAGCAGTTAAAGTGTTTTGACATGGATAA
>2522_LGP02_18411_18484
TAAAACCTTTTGGCAAAAGGTAAAACGTATTATATAATTTCAACTATATGACATTTTGGCAAAAGGTAAAACC
>2524_LGP02_575611_575664
CTCCTCCTCCTCCTGGTCCACCCCTGGGTGTCTCTCCCTGAAGCAGCCTGAGC
>2527_LGP02_219854_219976
ACAGGGCCCCTGAGGAGATGTGGGCAATCTCTCTAAGTGGGCAGGGCCCCTGAGGAGATGTGGGCAATCTCTCTAAGTGGGCAGGGCCCCTGAGGAGATGTGGGCAATCTCTCTAAGTGGGC
>2528_LGP02_111221_111290
TATTCATTGGAAGGGCCAATTTCCCTTAGGATTGACTGGTGAAGCTTCAGTTTCAGCATCAGTCCTGAA
>2530_LGP02_12066_12154
AAAGAAATGGGAATATCTTGAGTGACTGATCTGATCTGAATCATTCCTATTTTGATTAATAAATATGTGTTTGAACCTAAAAAAAAAA
>2530_LGP02_391554_391662
CGACGCTACAGACAAACGTTTACTAAAAAAATAAATTGGAAATAAACAAGTACGTGTGTCTTGTTCACCGGTGCAGCAAGGCAGCACAGGGAGTCGCTTTCCCTTAAA
>2530_LGP02_443425_443500
GTGCAGGGCGCTCTGTGTTTATTGACTGAGTACGTGCAGGGCGCTCTGTGTTTATTGACTGAGTACGTGCAGGGC
>2531_LGP02_46203_46302
CGGGGGGGGGGGGGGGGGGGCGGGTCCCTGCCCCCCCCCCCCCCCCCCCCCCGCCGCCGCCGCCCGCGCCCCCCCCCGGGGGGGGGGGGGGGGGGGGGG
>2535_LGP02_235526_235582
TAATTTCAGGCAAATGTAATTTCATAGTGTATGTAATTTCAGGCAAATGTAATTTC
>2544_LGP02_521446_521502
CTGCTGGAGGAGGCCCTTCACTCCAGGTGCTACATGAGGACTGTCAGTGCCCTGGG
>2547_LGP02_395791_395857
CTTGTCTAACTCAATGACATTATGAGCCATGCTGTGTAGGGCCACCCAAGAGGATGGGTCATAGTG
>2549_LGP02_124641_124702
TTCAAGCTGGTTTTAGAAAAGGCAGAGAAACCAGAGATCAAATTGCCAACATACGCTGGAT
>2550_LGP02_412313_412373
ATAGATGGTCTTGTTCACCAGAAGGTATCTGGTGATTGGTGCTGGCTGTTGGGTGGGTCC
>2551_LGP02_12667_12720
TTTTATTGTTGGAGTTAGCACAAATAAACGTCCTCTGTCAAGTTCTTACAAGT
>2552_LGP02_134571_134631
CGTACACACGGAGCGGCTCACAACACAGAGCACAGTATGCCGTGAAAACGTGATCAACTT
>2552_LGP02_166988_167056
TGTGCCAGTTTCCATGCACCAGTCACGCACCTTTCTTTCACGTGACTTTTGCCAAATTGCTTCACTGC
>2555_LGP02_421744_421805
GGATGCCAAATATCAATTATGTAAAGTTTAAAAATAAAATAAAATAAAAAAAAGAATGAAG
>2555_LGP02_471091_471155
AATATTCACATTATAGGAGCCCCAGAAGAAGAAGAGGAAGACAAGAAAAATTATTTGAATAAAT
>2567_LGP02_188799_188865
TTCTAGGTAAAGTATTCTAGGTAAAGTATCTAGGTAAAGTATCTAGGTAAAGTATCTAGGTAAAGT
>2568_LGP02_12037_12108
CCAAGGTCAGGGGCAGAAGCCGGGAGGACACCATGCCCGAGGAGCGGCGGCCGAGAGGAGCTACCCCACAT
>2572_LGP02_518174_518226
CGCCAGTGTTCTTGCCTAGAGAATTCCATAGACAGAGAAGCCTGGCGGGTTA
>2572_LGP02_594456_594641
TCTTTTTTTTTTTATCTGATATTTTTATTTTTTAAATTGGTGTATAGTTGATTTACAATGTTGTGTTATTTTCATATGTACAGCAAAGTCAATCAGCTATGCATATACATATATCTGCTCTTTTTTACGGCATTACAGAGTACTGAGTAGAACTTCCTGTGCTATTTAGTAGGCCCTACAGAGTG
>2572_LGP02_656210_656291
GTATAATGTATATGTCATTATATATGTCATATATGTATATGTATATATGTATATATGTATATGTCATTATATAAAGTATAA
>2572_LGP02_1473564_1473635
CAGCCATATTTACCTTGAACCAGAAATATCAAATGACTGTTATTGGTTATTACATCCAACTTCCAGCCATA
>2577_LGP02_990153_990262
TTTTTTTTTTTTTTGTCATTTATTTATTTTTATTTTTATTTTTTTTTAGCTCTTTTTTTTAAAATTTTTAAAATTAAAAAAATTTCAGGTATACACGTGCTCTTGTGTT
>2577_LGP02_1131083_1131141
ACTGGTTGGATCTCCTTGCAGTCCAAGGGACTCTCAAGAGTCTTCTCCAACACCACAT
>2578_LGP02_109512_109886
ATAACTCTACTAATAACAGGGCATATACTGTAGGATCCTTAAGGATGAAATGAGATAATACCTGTATATTGGTAAGCACAAAATGTAGCAGTATGCCCTTCAATATAACTTAGCTGCTGTTTTATAGTGAGTATAAAGTTTGTTGAAATAGTTCTTTTGCTATAAAACACAACATTAAAATACTAATTGCAACATAAGAATACGACTCTGTTCAGTCTTGAGTAGAGGAAAAGAATGAGTAGGCATTTAGCGATATAGTTTACCAGATGGTTTTCACTTCATCATAACATCTGTAAACTTCTCCTTGTGTGTGGTTGATATTTTGTATTTCTTTCATAGAATGCTGTCTGAAAATCGATTTGTTTCTCTCAGCT
>2578_LGP02_147679_147732
CAGAGAGGTTCACAGCGTTACATGGAGAAGAGAAGAGGGAGGAGGGAGTTAGA
>2578_LGP02_274867_274963
GTGTGTGTACCTTTCCAGTTTCATATTTTGCCATTTCTCTCTGCATACAAATCTTCCCAAACACCAAACTTCTAATACTTCTTCCAATAAAAGTAT
>2578_LGP02_446212_446298
TTATTTTTTATTTTATATTTTATTTATTTATTTATTTATTTATTATTTATTTTATTTATTTATTTATTTTTTATATTTTTATATTT
>2578_LGP02_510466_510621
TGCAAAGAGTCGAACATGACTGAGCGACTGAACTGAACTGATGGTATAATTAGCTTGAAAATGCCTATGATACCTATTAATTAATGAATATTTTGACCATCTTAGTGAAGTCACTCAGTCGTGTCCAACTCTTTGCGACCCCATGGATGGCACGC
>2578_LGP02_583329_583390
AAAAAAGCTCAGATCATGGCATCTGGCCCTATTACTTCATGGCAAATAGAAGGGGAAATAG
>2580_LGP02_129480_129543
GCCACGTGGCTCACAGTCTTGGGTTTTAGGAGGTAAGGGACCCAGGAGGACCTCTCCGCCACA
>2580_LGP02_464030_464096
CAAGAGGCCATAATGGGATGAGCCCATGGGGGTTTCACCTGCATCATTCAAGACCTTACAAGAGAC
>2581_LGP02_38816_38875
ATTTTGATATTTGTCAAAACTAATACAATTATGTAAAGTTTAAAAATAAAATAAAAAAA
>2585_LGP02_407866_407935
TCAGAACATTTATTAAATTTATTAAATTTTAGAATTTATTAAATTTTATTTATTTATTTAAATTTATTA
>2585_LGP02_684739_684804
AGAGATGACTTTCCTTCCTGTTCCAAGGGCTTCCACGGCCCCATTTTTCCACTGGCCCCAATTCA
>2589_LGP02_308086_308154
ATGATTCATATGAGAAGCATGGGGATAAGGGAGATGGCCCCCATAGGCCCGATCATTTCTCATACCTT
>2597_LGP02_56237_56292
AAAAAAGAGAGAGAGAGACAGAGAGAGGGAGAGAGAGAGAGAGAGAGAGAGAGAA
>2597_LGP02_787918_787984
ATAATATATATTATTATATATATTTATATATATATATATATATATATATATAATATATAATAATCA
>2598_LGP02_136484_136545
CGCCTCGCCCTGTGTGCCTGCGCACAAGTGCTGCCAGAGGCCTGGCTGATGCACAGGCCCC
>2598_LGP02_248869_249078
TCACACACACACACACACACACACACACACAGACACACACACACACACAGACACACACACACAGACACACACACACACACACACAGAGACACACACCGGCTGCATCTTCCTAGGTCTACACACGTTCACACACACACACACACACACACACACAGACACACACACACACACACAGACACACACACACACACACACACACAGACACACAG
>2598_LGP02_347108_347162
CTGGGAGGAGTGAGGGGGCGTGGCTTCCACCACGTGGCCCCTCTGAGTCCTCCA
>2603_LGP02_287519_287581
GCTTATGGTTGGTTGGGGAGACACAGTTAAAAAAACGAACAAAAAAAAAAATGGAAAAACAG
>2607_LGP02_658981_659053
ACACACACACACGAGGCTTGAATCCTTCCCCAACAATCCTTCCCCAACACACACACACACACACACACACAC
>2608_LGP02_355828_355890
TAAAAATAGCTTAGAGTCATGACTTACAATTTTATTTTACTAATTTTATGGCTTGCTGTTTC
>2612_LGP02_960761_960814
AACAGTCACCCTGTACCAGGCACTGCCCCACTGCTTTACATTAGTAACTCACA
>2612_LGP02_966247_966378
TTGAAGTGGACTCCCACAGCCAAGAGGTGGCTGCAGAGTTCTTGAGGTCTCTAAGAAACAAAGGAGTAGAAGATGGTCCCCTAAGGACGAGGGATCTGAAGGGAATCAGCTCCTGACCACCGCAGAGTGCT
>2616_LGP02_80508_80560
GTAATAAATGAATATTTATTTTTATTTTTTAATTTTTGTAATTTTATTACAA
>2616_LGP02_466361_466412
ATTCTCTAAATGCTAAATGCTAAACCCCCTTCTCCATTTTTATATAGCCTA
>2620_LGP02_35515_35715
GAGGGGTGAACCGGGCAAGGAAAGGATCATTAAAAGGAAGCAAATATTGCCATCAGAAAATTAAATTCTATATTTGAGGAAGTAAAAAGTAGATTGACCTTAGAGAATTAAATCAGTTATGTAGAAATTAAACTTCAGATCACTGAGAGAGATAGATATTATATATACATATATATTATATATATATATATATATATATA
>2625_LGP02_11784_11838
TTTGTATAAATAAATAAACTCACTTGTATAAAATATAAATAAATAAATAAACTC
>2625_LGP02_78631_78689
ATATGCAGGTCAGGAAGCAACAGTTAGAACTGGACATGGAACAACAGACTGGTTCCAA
>2625_LGP02_676664_676847
AGTCATATCTTAGGAGTTTTGTACTTGTTTTCTTTGATTGGAATTTTCTTGTCACCGGTATTAGCAAGGGTTATTCTCTTACTTTCTCAAGTCTAATGAATTGTGCTACTCAAGGATACCTGCCCTGTTGCCTTATTTACAATTTCAAGCTGTTTCCTCCACCGAAGCTCTCTCTGGGTATCT
>2627_LGP02_272185_272271
GACCCAACTCTACCTAGCACCGTGTATTAGTCTCTCAGTGGTTGTCCACATAGATCTTAAATTCCACATTTTATTCTTCCTGACAT
>2639_LGP02_86167_86226
TAAAAGATTAGTTATTCCTAAAATATAGCCCATTCTCAAGGTTCTGGAAAAAAAAAAAA
>2639_LGP02_93092_93652
ATCTCTCAGCCTTTGATATATTAATATTTAAGAGAATCTTCCTGATTGGGCAAATCAGAACAAGCCACTCCTTCCTTTAAAATATCTCAATAGCTTTTTATGGCCTAGGAACTAGTCCCCAATCCTTGTGACCACACGTGGAAATCACCACACACGTTCCATCTCCAACATCAGTGTCTGCTCCACTTTCTTCTCTTCCCAGGTTAGCAGAACATTTTCTGGATCCTAACCATTCTGTAGGACTTATACACCTCCACACTTTGGCTCATAAGCTTTTCCTTTCAGCTTTACACATCTCCACATCTCTTCTCCACCAATTACTTCTCGAGGCATACCTCACAATTACCTCTTTCAGATCTTGTCCCTCATTTCCCAAGCTAAACTTGATTCTCTGTACATTTTCCATTTCTTCTTTCTCAGTTATAAAACCTATCACACTGCCTTATGTATTGACTTGTCTGCCTATCTCTCTGTGTCTCCATGAGACTGTAGTTCCTTGATGTTTGACAACAAGTATTAGCAACCTGCTTTCATAGACTACATGGGATAGTGCTGTGATA
>2644_LGP02_163314_163372
AAAATAACCATCAGTTATTTTTGTAAATCAGTAAAAATAAGAACCTAAAATAGCAATT
>2651_LGP02_9701_10557
TGCCTTTGGGGACAGATGCACCCCCCCAGGACCTGGTTGAGGGGCGTCCACCTGCAGCTTCCAGCTCTTGTAGGTGGTGGCCATGCTGGCTGCAGCAGGAATGGGCGTCCCTGCGCTGGGCAGACCCAAGGGCCGGAAAGTGGGCAGTGAAGGGGAGTACGTGCCCTCCAGGGTCCTAGCAAGAGATGCAGAGAGGCTAGCACACCATGCCCCGTCCTGTCCTCCGATGGCCCTGCATGTGACCACAGGGGCTCGCCTGGGCTGCTTCGCCCCCGCAATGGTGAGCTCCAAGTCCTGCCGCCGTGGTGGCTGTGGAGCCCGGCCAGAGCCGTCCCCTCCCGGCCCTCAGGGCACCGCTGCTCCAGACTCACGACTGCCCTGCTGCCAGGGCTCCAGACCTAGCTATGTGAGCCCTGGAGTCTGAATCTGCGCACACCTCACTCCAGCCACTCTGCCTTCTTGGGGTGTTGTGTGTTTTTCTTGGTGCTTCTGACGCCAGGTGGTTTGTGTGTAAAAGTGTGTGTGTGTGCGCGTACATGCACGTGTGCAGGTGTGACCACCTTCAGGGAAGAGTTAGATGGATGCGCAGAGCTGGCCATCATGTTTCCTGAGAAGCAGAAGTAGTGCTTGCTTATTTGCTGCTGTGTGTGGCTAGGCGCTGCTCACACATCTGACCGGTGTCCTTGTCCGGCAGCGTTTCTTTTGTGAACTGCATCACAGCGCGGATTGAGTTGGGATTTCAATCCTGTTTTGTTTTTCGGTTTGCTTTTGTAATGGGTGGGAAGAAGCGGCCAGTCTGTCTTTTTCTTCAGAAGATTTTATATATATATATATATATATATATATATATATATAT
>2651_LGP02_111832_111906
ACTCCGGAGTGCGTCCCCACAGGTCTGTGTACAGACCACTCCGGAGTGCGTCCCCGCAGGTCTGTGTACAGACC
>2651_LGP02_125632_125798
TGTGCAGGCGTCTGTAGTTTGTGGCCCTCGGGCCCTAGGGCGTGCAGGCGTCTGTAGTTTGTGGCCCGCGGGCCCTAGGGCGTGCAGGCGTCTGTAGTTTGTGGCCCTCGGGCCCTAGGGCGTGCAGGCGTCTGTAGTTTGTGGCCCGCGGGCCCTAAGGCGTGCC
>2655_LGP02_189211_189281
AATTAAAGTTTTTTGTTTTTTTTTTTCCATTGCAAGTCGTTTATTTCTCTGGTGAACTGAGTAAAGTTTT
>2693_LGP02_785181_786241
CCTGGAGAATCCTGTGGACAGAAGAGCCTGGCGGGCTACAGTCCATAGAGTCGCAAAGAGTCAGACACGACTGAAGCCATTTAGCACAGCACAGCACAGTACTGAGTCAGGAAAGACGGGGTGGGGGTCGAGGACAGCCTCCTCTGGCATAAGCATTAGTCCAAAGGCAAAGACACCTCCTTGTCTTGCACTTAATGAGGTCATGCTGCCTGGAGGAATGGCATCTAAAACAGAAGCTTTGCAGCATCTGAGCAAGAAACTCTGACTCTGAAAACCACAGAGCAAGGGCAACAGAAATGCACTGGCGGCTGATGACCCTGTTCAACCTTCCACACTTGGCACTCAACTACTAAGAGATAATGTAAGGGAAACAAGTTCTTAGGGCACATAAGCAGTGGCTTCAGGCAATGAATGTGTGGGACTGGGAGCTGATTCCACCCGGTGCAGTCCAGGCCCTCCAGCACTTTTAGGAGAAATCCTGAGAAATGGGTAAAGGTGTAGAGATGGGACTAAGCTTAACCCATAGGAGGAGCAGGAAGACTATAATCTGACTGTAGGGAGGAGCACAGTTAGGAAAGTTCTAGCTAATTAGCTCCCACCCTCTGATTCCCAGGACCCTGTCCACCCAGTTGCCAGGTCTTACTGATTTTTTCCTCATGATCCATTTCAGAACTCTCTTTTCGCTGCCACAATCACAACACTGGTCTGAGCTGAGCCTCTCTCCTGGATGACTCTGATCACTTTCTACTGTATTCATCATGAGTCATCCACCTTGCCCACTGACACAGGACAGATTTTCTTAAAAATCTGTTGTGATTCTGTCTTTCTTAGCATCTCTGGAATGCAACTCAGAATTCCTCACCTTTGTCTTAATCTCTTACCCTCCCCTTGCCTTTTTTTTTAATTAAAAAATATTTGTATTTTATTTATTGAAGTATAGGGGCTTCCCTGGGTGTTCAATGGTAAGAACCCACCAGCCAATGGAGGAGATATGGGTTGTATCCCTAGGTTGGGAAGGTCCCTTGCAGAAGGAAAGGGCAACCCGCTCCAGTATTCTTGC
>2695_LGP02_33605_33676
TGGGGTGCCATTTCCTTCTCTGCTATATATCTATAGCTATATATATATATATATATATATATATATAGCTA
>2695_LGP02_239547_239608
CACTACATATAGTATATACACACTACTATATGTAAAATAGAGACCAAATTGCCAACATCTG
>2697_LGP02_54874_54969
TATTTGGCAAAACTAATACAATTATGTAAGTTTAAAAATAAAATAAAATTAAAAAAAAAAGAATAAAGTAACTCCACTTTAAACAGTAAAAAAAA
>2699_LGP02_245893_245956
TTTTTGGGGGTACCAGCCCTCTGCATGTGCCCTCTTGTCTTTCCTGCTGTCCTCTTTTTTCTG
>2703_LGP02_244284_244911
TGCTGTACCCAAAGTTGTCTTCCTTCTTTCTCAGGTAGGTAGACAAGACCCTCAGATTTGGATGGTTTTACTTTCTTTTACTTTATTGTACTTCTCTTTGAAACATCTTGGCTTCACATAAGGTTGGTTTACCTTATCTAAAGGTGAACTGATGGGTGTGGAATTTTGCCATATTCAAGAATTTCATGTTGATGTATGGCATAAACCAACACAATATTGTAAAACAATTATCCTTCAATTAAAAATAAATTAAAAAAAACTCTCCAATGACTCTTTTATATCTCTTAACATAATGCTTTGTAATTCAGAAGGTTTTTAGGTTCTTAAATATTTCTTTGGGAAGGAAATACTTAAGTTCTGGCAGCTTCTCTTTATTGATCTCAAATCCTTGAGCATGGCATCCAAAGACTGGAGGACAGCCCCCCACAACTACGAAGTGTGGCCCACAACCCTGTATGTGCTACACAGTAGCCTCTCCACCAAAACCATCCTACATTTGAGTGATTTTTATGTGTTAAAAGGGATGCCCCCACCTGCAAACCATCTATGGATAATCTATCCTTTCTTTATGAAACAAAAGCCACTAAAAATAGGGATGAAAGTTAGTATGCTAAGGTATGAGCACAC
>2704_LGP02_198651_198715
CCAGCCGAGCTGCAGGGAATGTATGTGGCCTGGCAGAATCGAAGCATAGGGATTGAGTGGATTA
>2709_LGP02_124578_124642
AGTGATGCCTGACTCAGAGTTCACACAGACTCAGGTCACTGAGTCAGTGATGCCATCTGAGGAT
>2714_LGP02_41253_41308
ATATATGAATTACTGAGGCCTGTGGAAACATTCTAGCAAATAAGCTATCAAATAA
>2724_LGP02_100453_100514
TATATATATATATGTATATATATATATATATACACATATATATGTATATATATATATATAC
>2726_LGP02_188763_188883
TAGGGCTCACAGAGAGTCGGACACGACTGAAGCGACTTAGCAGCAGCAGCAGCAGCAGAAATGGTGGTGGTTAGTCGCTAAATTATGTCCCACTCTTGTGACCCTATTGACAGTAGCCCC
>2726_LGP02_207071_207197
TCAGGAATAGCTCTGCTTTCCTTTTCTTGTACTAGAAGACTGTAAAATGAGGAGGAATTTCAGTGTGGGGGTAGGAGGGCGGTGACAGAAATCACTTGTCTTGGCCTGTGTTGCCCATCCCTCCTG
>2726_LGP02_1632752_1632813
TTTGTTTATTTTTGTTTATTTTTGTTTTATTTTTGTTTTTTTTTTTGTTTTTTTTTTTTTT
>2727_LGP02_150133_150207
TCGCAAAGAGTCGGACACGACTGAGCGACTTCACTTCACTTTGGACAGGGAGGCCTGGCGTGCAATTCATGGGG
>2731_LGP02_238541_238603
CCCCCCCCCCCCCCCCCCCCCCCCCCCGGGGGAAAAAGGGGGGGTGGGGGGGGGCGGCCCCC
>2745_LGP02_190588_190681
ATCGAGTGTCTTACCTTGAGTGATAAGATAGCTCGCTTGACACCTAAGACTCTCCTCCCTTAGAGCGGCAGTGACATGTGATGCTGGGCTTGG
>2757_LGP02_445138_445213
TAGCGGGGCACTGATTGCAGGAGACACCCCGAGGCGACGTGAGGAGGAAGACCAACAGCCTTAGGATGACTCACA
>2762_LGP02_46879_46959
CAGCTAGAGCAAGCCCGCGGCTAGAGCAAGAGAAGCCACCATCATAGCTAGAGCAAGCCCGCAGCTAGAGCAAGCCCACC
>2762_LGP02_180459_180510
CGGTATGCGGGACCTTTTCCCCGTGGTGTGCACGTCCTTCACTGCAGGCTT
>2766_LGP02_475199_475279
AGGAAAGTGGAAAGTGAAAGTGAAGTCACTTAGTCGTGTCCCTAAACTTGATAGAAGCTTTGTATTGCTGCTGCTGCTGC
>2768_LGP02_595631_595689
CATAACAATCAGAAAGATGAAAAGTAACCAAGTGGTATCAAGCTTAAGAATTACGTGG
>2771_LGP02_100681_100777
AAAGAACTAATACAACATTGTAAAGTTTAAAAATAAAATAAAATTTAAAAAAAGTATAGAAATAAAATCCATCAAAGTGTTAAAAAAAAAAAAAAA
>2771_LGP02_352038_352116
TGATAATATTAATAATATTATATTATAATATTATATAATTATATAATAATAATATAATATATAATAATAAAATATATG
>2771_LGP02_1116720_1116779
ATATCTGACTTTTTTTTTTTTTTTTTTTTTTTTTTTTTTTATTTTTTTTATTTTTTTCA
>2774_LGP02_127677_127775
TATTAGGGGAAAAAATCATACTGATTTGAAAATAAGTTACTCTAAGTAAATTTGTATTCTATTCACTTTAGCCTTTAGGTTAAGATTATGCCCCAAAC
>2774_LGP02_194120_194184
GTTAATTTGTGTTCAACTATCAGGTATATATGCTGTGTGTGTCTGTGATGTATGTATGTTCCTT
>2774_LGP02_272667_272773
GAAAATATTGGAACTAAAAAGGGGATCTATAGCTTGGTGGTGGGCATACAGCTATCACAGAGGCAAAGCTAGCATGTGAGCACAGATGTCTGAATAAATTCACATT
>2776_LGP02_60524_60605
GAGGGAATGCAGGGAGCCAGAGGAGGAGCACGGAGGAGGGGGGAGGGATGCAGGGAGCCAGAGGAGGAGCACGGAGGAGGC
>2776_LGP02_83734_83808
CATCTTCGGGTCAGCCAGGAGGGGCTCTCCACCGGCTCACACGGTGGGGGCTGGAGCGACCCCGGGCCTGGTGT
>2776_LGP02_174060_174125
GCACACCCACCCACTGCACATCCATCCTGGAGCACACCCACACACTGTGCACACCCACCCACTGC
>2776_LGP02_177522_177582
CCCACAGTGAGTGTGGCGCTGCCTCTAGCTGAGCTCCCCCCTGGCTCCGCGCCACTCCGT
>2776_LGP02_210124_210197
TTACCTGTTATTAAAACTGTGCATTAGCACGATACGTGTTACCAGTGATGAACCAGCACTGATCCATCATTAC
>2778_LGP02_266994_267074
TCACCCTCAGCATTGCGGGGCTTGTGTGTGCTTGTCTGTGCTCCCCAGGCTCACCCTCAGCATCGCGGGGCTTGTGTGTG
>2781_LGP02_116363_116435
CTTTGACAGGCAAGGAGGGGAGGACTTTGACAGGCAAGGAGGGGAGGACTTTGGGAGGCAAGGAGGGGAGGG
>2783_LGP02_427337_427491
AGGCAGGCACACCCAAACCCAGCCACACTCACATTCAGATACATACACACAGCAACAGAACACACACACAGCAACAGACACGCTGAAACCCATACAGGGCAACAGACACGCTGAAACCTGTACCCACACACAGACACACACACACAGAGCAACA
>2783_LGP02_578713_579068
AAAAAACATTTATATTAAATATAATATAATATTAATTATATTATATTATATTAATTATATATTATAATATATAATATATATAATATATATATTGATAAATATATAAAATAAATTATCCAAAATAAATATATAAAAAATATAATAATAATATAATTAATAAAATATAATATAAATATAATATTAAAAATTTATATTAAAAAAAAGAGTGTAAAGGAACTGCTAATATAAGGCAAATGGAGAATGTGAATAATCTATAAATGCACAGTTAAAAATCATAACTAAAACTGAATTATACACTTAAAAAAAAAAAAAAAAGAATGGTCCTAACCATTATGTGGGCTACAAAAAAAAAAAA
>2788_LGP02_150609_150675
GCGCGCGCGTGCGTGTGTGTGTGCGCGCGCGCGCGTGCGCGTGCGTGTGTGTGTGTGTGTGTGTGC
>2790_LGP02_14573_14655
GAATGGCTATAATTAAAAACAAAACAAGTGCTAATGAGGATGTAGAGAAACTGGAACCTTACAATGAGATACCGCTTTGTAT
>2795_LGP02_126041_126129
ATTTAAAAATAAAATAAAATTGGAAGAATAAAAAAAAAAAAAGAGAAAACAAAAAAAAAAAAAAAAAAAGAAGTTGGGTGCTGCGGGC
>2798_LGP02_944775_944865
GGTATGAATACTGATCTTGAGAATTTAAGCAGAATTTCATAATCAAGCAAATATGAAGGAGATGAGCACGGGAGTCAAGTCACAGGTTAT
>2798_LGP02_1194448_1194499
AATTTCATCAGGTGTCCAGCACGTGCTTGACCTATAGTAACTCCACAGAGT
>2798_LGP02_1256787_1256940
TGCAGGCAGATTCTTTTTTTTTTTTTTTTTAAATGAGAGGGAAACCCAGACTCTAGAAGGAAGCCAGCCACGTGCAGAGCTTGACTGGCAGGCATAGTGACTAGCAGGAAAGGTGCTTGGATACTGAGTCCCTCCACCTGTGGCTGTGAGGCC
>2799_LGP02_89596_89716
GTGCGTGCGCGTGCGCGTGCGCATGTGCGTGTGCGTGTGCGTGCGTGCGTGTGTGTGTGTGCGTGTACGTGTGTGTGTGCGCGTGTGTGTGTGCGTGCGTGTGTGTGCGTGCGTGTGCGC
>2800_LGP02_19873_19939
ATTTTTTAAAATTTTGTCCTAGCAGGTTAAAACTTTCTTCAAATAAATAGCATTTCAATTTTTTTA
>2806_LGP02_8465_8518
TCGCTCCGCCCATGGCAAAGGTCATGAGGAAGGAGGCTTGGCACACGAAATCT
>2806_LGP02_434590_434641
AATTTCATATTTCTATGAAATATGAAATTTCTATGAAATTTCTATGAAATG
>2806_LGP02_467308_467366
AAATGGCATTCTGAGTGGCCCTTTGTTTTAACTTATGCACTTACTGTAAAGGACACTT
>2813_LGP02_2761_2818
AACTCAGTGAGGTTGGCATATTATCACGCTCATCTCATGGAAGGGGATCCTCACTGC
>2814_LGP02_57386_57447
ACCTGGACGGGGCAGGCAGAGACGAAGGAGCTGCCCTTGGCCTGCACGGGGCAGGCAGAGA
>2814_LGP02_57447_57509
CGAGGGAGCTGCCCTTGGCCTGCGCGGGGCAGGCAGAGACGAGGGAGCTGCCCTTGGCCTGG
>2814_LGP02_401767_401820
CCAGAAAACAGCCCAGGTACCCTCACCTGTGTGTACACTGGGGGCGGTTAGGT
>2814_LGP02_678921_678983
CGCGGCTACTGAGCCTGCGAGCCTGCGAGCCGCGACTGCTGAGCCTGTGAGCCTGCGAGCCT
>2814_LGP02_848492_848800
ACACTATTGCCCACGTGTACTTGCATATGCACACACATGCACACACATAAACACAAGTGCACACACTATTGCCCACGTATACTCGCATATGCACACATATGGACACACGTGTACACATATAAACACACGTGCACATACTATTGCCCATGTGTGCTTGCATATGCACACATGCACACATGTGTACACACACAACACACATGTGCACACACTACTGCTCACACATACTCGCATATCCACACACGTGGACACACACAACACACAAGTGCAGACACACTATTGCCCATGTACTCGCATATGCACACATGTGT
>2817_LGP02_82437_82922
[truncated: 18,153,969 more chars]
