# Supplementary material for: Advancing the Indian cattle pangenome: characterizing non-reference sequences in Bos indicus
Source: J Anim Sci Biotechnol. 2025 Feb 7;16:21. doi: 10.1186/s40104-024-01133-1 (PMC11804092; doi:10.1186/s40104-024-01133-1)
Supplement: Supplementary file 5 — Additional file 5: Final NUI set fasta file. [file 40104_2024_1133_MOESM5_ESM.fa]

>1000:177468-178690
ATGCCGGGGACCAGCCCCGGCTGATCCAGGGTATTCGAAGGAGAGACGGCGTAGGCGAAG
ATCAGGAAACAATTGCTTAATTAAACGTTAATTAAGGATATAAAGAGTAATAGAATGAGG
ATAGCTCAGTGAGGAAATTCAGTGGAGAAAAGAGGCTGAAATAAGGATAGCTCAGTGAGG
AAATTCAGTGGAGAAAAGAGGCTGAATAATTCAGCCAGAAGGTAAGAGAAAGAACGACAT
GGTGAGACCAAGTTTCGGTGAACAAGGCCCGCACTTTATTTTTCAAAGTAGTTTTTATAC
CTTAAGTTATGCACAGAGGATAATGGGGGAAGGGGTAGAGTCTTGCAGCAAACCAGGCTT
TCTTCCTGCAAACTTATCATATGCAAAAGCTTAGGTGATTTGCATCATCTTCTGGCCCGG
AGGCCTGTTAACATTTTAAGACCTTTTCTTCAGAAAACTTATTTTTCTCTAAAGGTGATT
GGTCAGGAGCCACCCTCCAAAAGCATTAGATAAAGTTGCATTCGTACAGCGCAAAGGTGT
GGTGGGCTATAACAAGAAAAAGAATTAACTCAAGGGTCCCAGGTTACAAACATTAAAGCT
ACTACTTACACCAACTATATTAATCAATACACTGCCAGGGACACAGCAGGTAAGGGATAT
GGAAACTTAGCAGCAAACATTGGCCCAACAAGTGAAAATCCCTTCACCAATACAATTTCT
AATCAATCTTTTAACTACTCAAAAGAATCTGTGTTTAGACAGTTTAGAACATCTCCTGCC
TCTCACAGTTGGGAGGCTCTGAACAATCACATGTGGCCGGAAAAACCTATTCAGGCAGGC
TAGAGGATTTCCAAAGGAGTTTGTAGGTTAAACACTGTCACACCCAGGAATTATTAACTG
GAGCTGTAAGCTAACTTTTTTCAGAGAGGTAGTGGGGGACAGCCCCCCGTAAAGTCAGAG
GTGTAGGTGAAAGCACAAAGCAGAAAGTAGGCAGACTCTGGTTTTGGGGGTATATGCTCG
AGAATTTCCAGGGGGACTCCTGAAGCTCGATCCCGCCTTTGCGTATGCCGAGCCTCCTTC
CTCATGACCTTTGTCACGGGCGGAGTTCCTCACGCTGGCTACCGGCAGTGATAGAATTTC
CAGTTGAGCTATTCCAGATCCTGAAAAGTGCTGCACTCAATATGCAATATGCACTCAATA
TGCAATATGCCGGCTCCCGGCAA
>1000:255174-255390
TTTTATGTTTTATTTTTTAATTTTATTTTATTTTTAAACTTTACAATATTGTATTAGTTT
TGCCAAATATCGAAATGAATCCGCCACTGGTATACCTGTGTTCCCCATCCTGAACCCTCC
TCCCTCCTCCCTCCCCATACCATTGCACCAACCATCCCAGTGCACCAACCCCAAGCATCC
AGTATCCTGCATCGAACCTGGACTAGCTACTCGTTTC
>1001:108250-108342
TTGCTATATGAACATATATGTAATCTGAGTCCAGGGGACTGGATTAGGTGAAGCTTTTGA
CAAAGGAGTCATAATATGGACACACACAGGGAA
>1001:1223722-1223934
AGGCCTGAGCTTAGAGGTCTCATGCCAACCTGATAAATGTTTTGTTGGACTTTTAAAATT
TCAGTTTGATCTAGGAAAAGACAAAGATATCTTGGGTCTTATAATGTGACATGAACATTG
ACGGTTCAGTGACAGTTCATGTTTTTCCAGCTCATAAAGATACAGTGAGGAAACTTGGAC
TCTGGGAAAGGAAAAGTTATGTTGAAACTCAGA
>1001:957270-957807
TTCACTTTCATGCGTTGGAGAAGGAAATGGCAACCCACTCCAATGTTCTTGCCTGGAGAA
TCCCAGGGACGGGGGAGCCTGGTGGGTTGCCATCTGTGGGGTCGCGTAGAGTTGGACATG
ACTGAAGCGACTTAGCAGTAGTATATATAAAATAGAGAATCAACAAGGACCTACTGTATA
GCACAGGGAACTCTACTCAGTATTCTGGAATAACCTATATGGGAAAATAATCTGAAGAAG
ATTGAGTATATGTTTATGTATAACCGAATCACTTTACTGTACACTTGACACTTAGCACAG
TATTGTAAATCAGCTATATTCCAATATAAAATAAAAATTAAATTAAAAAATTAAGGATAG
CAAGAGAAGCAGAAGTGCACAAATTTAAGCTAATTCACACAATTACGATTTTATTAGAAA
GTCCATTTTGCACATGTGGTGACCTTTCTTAAGTCAGTTCAGATCTCTTGTGAAGAAAAA
CAAAAAGGAAGAGATTTTGAATTTATTTCAAAATGTCCTAGAATTTTGGTGGAGTAAT
>1002:616472-616772
GACTTCACTTTCACTTTGGGCAGTGCCCAGCAGGGTCCTCTGAGGCAGGCTATTATGTAT
GATTATAATGAAAGTGAATGCCGCACAGTCATGTTAGACCCTTTGCGACCCCATGGATTA
TACAGTTCATGGAATTCTCCAGGCCAGAATACTGGAGTGGGTGGCCTACCCCTTCTCCAG
TGGATCTTCCCGATCCAGGAATCAAACGAGAGTCTTCTGCATTGCAGGCAGATTCTTTAC
CAACTGAGCTATCAGGGAAGCCCTGATTATAATGACAAAAGCAACAAAAAGCAAGTGAAA
G
>1004:57811-57921
TTGGGGAACACATGTATACCTGGGGTGGATTCATTTTGATATTTGTCAAAACTAATACAA
TTATGTAAAGTTTAAAAATAAAATAAAATTAAAAAAAAAAAAAAAAAAAAA
>1004:75532-82506
AAACTCTTAATTGTGGTATGTGGGATCTAGTTCCCTGATCAGGGGTCAAACCCAAGCCCT
CTGCACTGGGAGCAAGGATTGTTAGCCACTGGACCAACAGGGAACTTCCTGCAGGCTCAT
TTTTACAGTAATGAATACCGAGCCTTTTTTTCACCTCCATAGTAATATACGTAGAGCTAT
AACACCAATTTGAAAAGTATAAAGAAAACAGAGATAGTGTGGAAAATATATGTGCATTCT
TTATCTTATGCTATTAGTTTCTAGGTATTCCTTTCTGCCAAAATAAAACTCTTCAGACAT
GATTCATATGCACATGTTATCTCAAATAAAATGGCATCCATCTTTTTTCATTTGTAGAGT
ATGCTTTGGTTCCGTTTTTATTTTCACTACACTCTTTTTAATAACACAGGGAAGTAGACT
CCATTTTTAAAAGATCTCCATCAAGACAGGTAACAATGAAAGGATCAGCCCTTGAAGCTG
AAGCCTGGCTCACCAGTGATTCTACACAACCAAGCATTACTCAAGCTACTAGAATGTCAG
TTTATCTCTCACCCCAGATTTTTATCTCCCTCATGAAGGTTAGGGAAAGAGTTGAGGTGG
AGGTGGACACTAATGATTTGTCCCTTCCAGAATCATGTGCTTGATTGCTCCTTCAAGCTG
CTTGTTCTCTGGCCACGTCTCTATCTGCAAAGGTGTTGGGAGGGATCTGGGGAAAGAGAG
CCTTTACTTTCCCTTTATGAATCTGCCTCGAATCGAACACAAAGGATTGGAAGTACAGGG
ATACATAGAGGCCTTTTGGTCTGACATCTCATTTATGAAAGGACTAACGTTTTCTTTTAC
AGACTTTTATAAGTGGGGTTACATATAAAGATAGAAAAAGGCTGACAGGAGTGGGAGATA
CTGATGTTTGCCTTGCCTTTCAGCTTTAGGCTTGTATCCAATCCCTGAGCTACAGCACCC
ATAGTATGCAATTTGTATACCAGGTAATTACCCTGTTAAAAGCACACTTTCATTGCTTGT
ATTTTGCATGTGTGTGTTGCAAAGCACTAATTTGTGATATGTAAATGTTTAAAGCATACC
AGTATTTTGCAATCATATTTTGTAATTTCCTTGTTTTTTAATACAACGGCAGCCTCAAAA
AATGGAAGTTGCTCTGGCCTCTTTGGATATCTGAAAGGCCTCTGAGAAGAGGAAGAGGAG
AAGGTATGGTAGTAACAGTCACAGCAGTGTACATATACTAAGCATTTCTATGAGCCAAAT
GCTGCTTGGTATCCTAATTTGACTTGTTAATTAGCATGTTAATTAACATGTATTAATTAA
TTTAATCCTCACCTAAGAGGTAGATATTATCTTCATTTTCAGATAAGGAAATTGAGGCAC
AGATAATAAGAAGCTGTGTATCAAACTTTACTGAAGAGTTGGCAGAAGCCAAAGGGAATT
ACAGAGTGTGAGGGAAATAGTATAAAACTAAATACTAACTATAGCTGTCTGTGATTAAAA
GGAAAAGCTGCTAAGGTTAAACCCTTCATAAAGGGAATTTCCTTCCTGGAAACCCCCTAG
ATCCTATCGTTGTTTCTGGACCCTCATATTCTCATATGAGAAAACAGCTCTTTTCTCTAC
CAATCTCTAGAAAACCCACCTTTCCTTACAGGGACTGTTCTTGCAAGGTCATACCTCTTC
CCCGACCTTTCCACTAGGGAGTGTGTTCTTGCTCAGTCATGTCTGACTCTCTGCGACCCC
ACAGACTGTAGCCTGCCGGGCTCCTCTGCCCATGGAAATTTCCAGGCAAGAAAATTGGAG
AGGGTTGCCACTAGAGAAAATATCTCAAATTCTGAGTTACACAGTCTGGCATAACACTCA
GAAGTCAAGGAGGAGGGCAGTAGGGGAGCGGGATATTGGTACTCCAGGTGTCCAGCCCTC
TTTGGTGTCTCTCTGACATGATAGGTGACAGTTAAAAATCGTCTATCTTGGCCTGTCAAT
AACTGTTGAATCTACCCTACGCTTAACATTAATCATCAGAGGCAGTTAAATCTAAACCAC
TCCATAGGGTTACAAAGAACTGTACCAAAATGCTTCATAATTTGCAAATGTATCTGTCCC
AACACTGGAGTTAGGGCTCTGAATTACCGTGGTTCCTTGGTGGGGTTCACTGGCCCCTCC
CCTCAGTATGGTTTCCTTAGGCAAACCATCTTCCTCTCCATAACTGTCTGGGGCGGATAG
GAAGTATGTCAGTGAGGGTATGAAGGCTTAGGTCTTCCAGCCCCACCACAATATAAATAA
GGTCATCTGAGACTTTTTTTAAAAACATACTTCCTCTGTATTCTAAGACATCAGTAAAAG
ATTGTGGTTGATATCACTCAGTTACATTTTACCCCAGCACCAAAAGTATTTGAGAGATCC
CTGAGGGCTTGGTTGTTAATAAATACTGTATAACCACTTTCTCTAAGGTAAGTACCAAGG
CTTGGCTTTTACCCAGCTAAGTGGTAAGAAATCTTATGTTAATATTTTATTATGGTAAAC
ATTATTTGGGGCTGGCTCTAAACACAGGGATAAATTGGTACTATAAACAATTCAAGGTCA
GTTTTTAGAATGAAAGCAATGCACAGAATAATAAGTTCTCCAAAGCACTTTTACACCAAC
TACATTGTTTCAGTCTCATGATAATGCAGAAAGGTCGTTAGACTTGGCATTATTACTTCC
GTTCAATGGAACAGGAAATTGAATATTTAAGTGATTGGGTAAGGTCACTCAGCTAATTAA
AGTGCAAAGCTTGCTTTCAGACAGCCTAGCCAAAGCATTGATGTTTGCCTTCTTTATACC
TGTAAAGCATTTCAGTTATTCCCCTAATGTATAGTTCTATAGGAATCTATTAAAACTCAT
TTAATCCTTGTGATGGTTAATCTTATGCATCAACTTGACTAGGCTAAAGAATGCCCAGAT
AGCTGGTAAAACACTGCTTCTGTGAATGTCTCTGAGAGTGTTTCCAGAAGAGGTGAACAT
TTGAATTGGTGAACTGAGTAAAGCAGATGGCCCTCCTCAATGTGGGTGGACACTATCCAA
TCTGTTGAGGACCCAAATAAAACAAAAAAGTGGAGGAAGGGTGAATTTTCTATCTCTGCC
TGTGAGCTGGAATAACCTTCTTCTCCTGCCAGCGACATCAGAACTCCTGGCTCTTGGGCT
TTCGGACTAGGCCTGGAACTTATATCATTGTCTTTCCTCAGCCACTTTACATCATTGTCT
TTCCTCAGCCACTTCCCTTAGTGGGTTCAGCAGTGTGTTAATCAAGAATACAAGTCTGAC
ATATACACACTGTGATGTATAAAATAGATAACTAATGAGAACATGCTGTAGAGCACGGGA
AACTCTAATCAATGATCTGGGGTGATCTAAATGGGAAAGAAATCTAAAATAGAGTGGATA
TACTTATGTGTATAACTGATGGACTTCACTGTACAGCAAAAACTAACACAAAATTGTAAG
GCAACTATACCCCAATAAAACAATAAAATAAAAATTAAAAGGTAGACGTGGGGAAAAAAG
AATACAAGTCTGAGATCCTGGAATGACCTCTGAAAGAAAAGTACTCAAACTGGAGAAGAC
AAAAATTCCTTATGGAAACTAGGAGCCAGCAAAAAAATAATTCTAGATATCATTATTGAC
ATTAGGAATAACGTCTGAGAGTTATCATCAATCAACTAAAATATGTCATTGGGGAAAGAA
TAATATTTTCAACAAATGGTGTTGGGACATTCGCACTGGATATTCACACATGAAGAATGA
AATTGGTCCCTGTATCATTATATTAAATTAGTTCAAAATGAATCAAGGGCCTGAATCTAA
GAATTAAAACTATAAAACTCTTAGAAGAAAACACAGAGATAGAGCTTTGGAACCCTGAAA
TAATCAATAATTTCTTAGAATCCACACCAAATGGACAAGTAACCAAAGAAAACATTGATA
AGTTGGTCTTCATCAAAATTTTTGAATGTCGTGCTTCAGAGGACATTGTCTCTGAAGAGA
ATATCAAGAAAGTAAAAAGACAATGCATAGAATGGGAGAAAGTATTTGCGAATCATTTGC
AAATCATCTAGCTAATAAAGGACTTATATCTAGAATATACAAAGAAATCTTACAACTTAA
CCATAAAAAGACAAAAAATTCAATGAATATATGGGCAAAGGACTTGAATACATAATTCTT
CAGAAAAGATAAACAATGGCATATAAGCACATAAAAAGATGTTCAACATCATTAGCCACC
AGGGAAACACAAATCAAAAGCACAACGAGGTACCACTTTATACCTACTAGGATGGCTATA
ATCAAGTCTCACAGAGAATGTGAACAAACCCTCCATACATTGCTGGTAGGAATGTAAAAT
AGTGCAGCCACTTTGGAAAACACTCTGTCAGTTTCTCAAAAAGATAAACAAAAAAGTATC
ATGTGACTCAGCAATTCTGCTCCTGGGTTTATACTCAAGAAATTAACATATGTACATACA
AAAGGTTGTACACAAATGTTCACATTACAATTATTCAAAGTAGCCATTCCCTCCTGGCTT
GAAGAGTTTCTATTGAAAGATCAGCTGTTATCCTTATGGGAATTCCCTTGTGTGTTATTT
GTTGTTTTTCCCTTGCTGCTTTTAATATTTGTTCTTTGTGTTTGATCTTTGTTAATTTGA
TTAATATGTGTCTTGGGGTGTTTCTCCTTGGGTTTATCCTGTTTGGGACTCTCTGGGTTT
CTTGGACTTGGGTGATTATTTCCTTCCCCATTTTAGGGAAGTTTTCAACTATTATCTCCT
CAAGTATTTTCTCATGGTCTTTCTTTTTGTCTTCTTCTTCTGGAACCCCTATGATTCGAA
TGTTGTAGCGTTTAATATTGTCCTGGAGGTCTCTGAGATTGTCCTCATTTCTTTTAATTC
GTTTTTCTTTTATCCTCTCTGATTCATTTATTTCTACCATTCTATCTTCTAATTATGGCA
AGTATGGCAAGACATACTTAAAATGATGAAAGAAAATAACCTACAGCCCAGATTATTGTA
TCCAGCAAGGATCTCATTCAAGTATGAAGGAGAAATCAAAAGCTTTTCAGACAAGCAAAA
GCTGAGAGAATTCTGCACCACCAAACCAGCTCTCCAACAAATACTAAAGGATATTCTCTA
GACAGGAAACACAAAAATGGTGTATAAACTCGAACCCAAAACAATAAAGTAAATGGCAAC
GGGATCATACTTATTAGTAATTACCTTAAACGTAAATGGGTTGAATGCCCCAACCAAAAG
ACAAAGACTGGCTGAATGGATACAAAAACAAGACCCCTACATATGTTGTCTACAAGAGAC
CCACCTCAAAACAGGGGACACATACAGACTGAAAGTGAAGGGCTGGAAAAAGATTTTCCA
TGCAAATTGGGACCAAAAGAAAGCAGGAGTCACAATACTCGTATCAGATAAATTAGACTT
TAAAACAAAGGCTGTGAAAAGAGACAAAGAAGGTCACTACATAATGATCAAAGGATCAAT
GCAAGAAGAAGATATAACAATTATAAATATATATCCACCCAACATGGGAGCACCGCAGTA
TGTAAGACAAATCCTAACAAGTATGAAAGGAGAAATTAACAATAACACAATAATAGTGGG
AGACTTTAATACCCCACTCACACTTATGGATAGATCAACTAAACAGAAAATTAACAAGGA
AAAAAAAAAAAAAACATGTATCTATAAAGTTCACTAAAGCAAAGCACAGTAAAATGAGGT
ATGGCAATAAAAGGCGTTAAATTTATCAAATAAAAAAAAAAATAAAGTGCTGAAAAATTA
AGCTGTCAAAAAAAAAAAAAAAAGAAATTATACCAATTTTCTACAATCTTTTTTAAAAGA
CAAAAGTAGAGAAATATTAATACTTCCCAAGTTATTCTGAGGCCAGCATTACTCTCATAC
TGAAACCAGATGAAAGAAAACTGCTGACTAATACAAAGTACCCCTTGGTACCAGTTATAT
TCATTTCTAGGTTTTGAATATGGAGGATATTATCTAAATCTGTTTGATTGTTTTTTTTTT
TTCCCTGAGTTTTGGATAGTGTGTAGCTGGAGTTCTAAAAGCTTGAATAGAATTCTTGAA
CAGTGAGATACCTGTAGTGTGAATCAACTTTTAATTGTACTTCTGCCTAATGTGCTGAAC
TGGGACTAACTCATACCACAAGTAAGGAAGAGAGTTTAGAATAATCAGAAATGATTGAAC
AAACTTTTAGAGCACCTTGAAACAATAGAAGCTTTAATTAATATGCAGACTGGATAGAAA
GTATGGTTTAACTAAGCCCTTTTGGGCCTTTAAAAATTAATTTATGTGAGTAATCCATAT
CCATAAATACATGTTTGTTGTGGAAATTTAAAGTATACAGAAATATATGGAATAAAGAGT
TGTGATTTCCCTTCATTTAAAAAAAAAAAAAGAAAGCACAGTCTCATCTAAACATCATCA
TGTAGATAGGACTTATAGAGGGCTAAATCTATCATGTAGACAGAACTTGGTCAGGTTCAA
ACTAGTTTAGCGCTGGTCTCCCAAGAGGCACAGGTCACATATGCAGGGTCTCTCATAGTC
GGATGGGGGCTCACCCTCGTGTGGGAACTAGGAAGAAGTCATCACTGGGCTCCACACTTC
ACCTACATCAGGAAATCAAAAGAATCTGTCCTATTACACATTTCAACAGGCAAAACAACA
ATGTTACCAATTTCTCTGGTCACATGATGGTCAGGGGAGTGACAGGAACTTCTTAGAGTG
CAGCCCAGTGTCCTGTAAAGACAGACAGGAAGAGGCCTGATTCCAGCATCCCAGGCTTCC
AGCAGGAGGTGGCCATGCTGGAAATCTTCTGAAAAAATACATTCCTTATCAGAATAAAAA
TATATTGTTGAAATCGCAAAAAAAAAAAAAAAAAAGAAGGCTGAGTGCTGAAGAATTGTT
GAAAAAAAAAAAAAC
>1007:713303-715237
TTATATCCAAACCACTCGGTCTGTGTGACCTGCCTGTTCTCATTTGGATTTGCCAGCCCT
TGTATTGGATTTTTGGGAGCCTAGATCACAAATCTCCTTGAGGGAAAAATGTAAAAAGCC
CATTTGAATGGGGAGACTTACAGGGAGGAAGTAAACTGAGATTTCAGAATATCCTCTTGC
TACCAGTACTCTGAAATTCCTAATGTAATTTTTCTCTTTTATGCGTTTCTTTTGAATTGG
CTCAGGCAACACTGGTCTTGGAATGACTAAGAGAAACTACCAGTGGAAGAAAAAAGATTA
GGTAATTAACTTGACACTTTGGATTTTTCTTATTGTGACTATTAAACTACACAGTGAAAA
TAAATTGTGAAGTCAAGTAGCAACATGTAGGTGGTGAGAAAAAAAACTCTTAGTGGCAAC
ACTTTATTTTATTTTTTTTTTCTCTAATTTTATTTTATTTTTAAACTTTACATAATTGTA
TTAGTTTTGCCAAATATCAAAATGAATCCGCCACAGGTATACATGTGCTCCCCATCCCGA
ACCCTCCTCCCTCCTCCCTCCCCATACCATCCCTCTGGGCCGTCCCCGTGCACCAGCCCC
CAGCATCCAGCATCATGCATCGAACCTGGACTGGCAACTCGTTTCCTACATGATATTTTA
CATGTTTCATTGCCATTCTCCCAAATCTTCCCACCCTCTCCCTCTCCCACAGAGTCCATA
AGACTGTTCTATACATCAGTGTCTCTTTTGCTGTCTCGTACACCGGGTTATTGTTACCAT
CTTTCTAAATCCCATATATATGCGTTAGTATACTGTATTTATGTTTTTCCTTCTGGCTTA
CTTCACTCTGTATAATAGGCTCCAGTTTCATCCACCTAATTAGAACTGATTCAAATGTAT
TCTTTTTAATGGCTGAGTAATACTCCATTGTGTATATGTACCACAGCTTTCTTATCCATT
CATCTGCTGATGGACATCTAGGTTGCTTCCATGTCTTGGCTATTATAAACAGTGCTGCGA
TGAACATTGGGGTACACGTGTCTCTTTCCCTTCTGGTTTCCTCAGTGTGTATGCCCAGCA
GTGGGGTTGCTGGATCATAAGGCAGTTCTATTTCCAGTTTTTTAAGGAATCTCCACACTG
TTCTCCATAGTGGCTGTACTAGTTTGCATTCCCACCAACAGTGTAAAAGGGTTCCCTTTT
CTCCACACCCTCTCCAGCATTTATTATTTGTAGACTTTTGGATCGCAGCCATTCTGACTG
GTGTGAAATGGTACCTCATAGTGGTTTTGATTTGCATTTCTCTGATAATGAGTGATGTTG
AGCATCTTTTCATGTGTTTGTTAGCCATCTGTATGTCTTTTTTGGAGAAATGTCTATTTA
GTTCTTTGGCCCATTTTTTGATTGGGTCGTTTATTTTTCTGTAGTTGAGCTGTAGGAGTT
GCTTGTATATTTTTGAGATTAGTTGTTTGTCCGTTGCTTCATTTGCTATTATTTTCTCCC
ATTCTGAAGGCTGTCTTTTCACCTTGCTAATAGTTTCCTTTGATGTGCAGAAGCTTTTAA
GGTTAATTAGGTCCCATTTGTTTATTTTTGCTTTTATTTCCAATATTCTGGGAGGTAGGT
CATAGAGGATCCTGCTGTGATGTATGTCGGAGAGTGTTTTGCCTATGTTCTCCTCTAGGA
GTTTTATAGTTTCTGGTCTTACGTTTAGATCTTTAATCCATTTTGAGTTTATTTTTGTGT
ATGGTGTTAGAAAGTGGTCCAGTTTCATTCTTTTACAAGTGGTTGACCAGATTTCCCAGC
ACCACTTGTTAAAGAGATTGTCTTTAATCCATTGTATATTCTTGCCTCCTTTGTCGAAGA
TAAGGTGTCCATATGTGCGTGGATTTATCTCTGGGCTTTCTATTTTATTCCATTGATCAA
TATTTCTGTCTTTGT
>1008:430767-430861
GGGCCAGACTTTTTTCCCCCAGACTTGTTCTCTGTAAGCAGAACCAACATGCATTTCCTA
TTCTTTTATTTTTACTTGTTTTGTGGGGGAAGGGC
>1012:696571-700582
AGAAAATTTCCAGCTAGACTAGAAATGTTAAGGAGGTTCTTTGAAGTGAAGTCGCAGTCG
TGTCCGACTCTTTGTGGCCCCGTGGACTGTAGCCCACCAGGCTCCTTTAGGCTTATCAGA
AAAATACAGCATGGAAAACCAGACCTACACAAAGAAAAGAAGAGTCCTGGAAATAAAGGC
AAGAAAGGAAGAGAGAGGGAGAGAAAAAAAGGAGAAACAGGAAATATAAAGATGACAGGC
TTAAACCCCACTATATTGATAACTACATTAAATGTAAATATGATGAACACTGATTAAAAA
GCAGAGATTGTCAGAATGAATAACAAAGTGACTCAACTATATGCCATCCTTAGGAAATCC
TCTTTAATCATAGAGACATAAATTGATAGTAAAAGAATTTTAAAAAGATAACAGAAGAGG
AATGGCTATATCATTATCACTTCAGAACAAAGACTATTATCAGGGATAAAGAGATATGGT
ATAATAATAACAGAGTTAATCAATTAATCAGGAAGACATAATCCCAAATGTATAAAAACC
TAGTAACAGAGCTTTAAAACACATGAAGCAAAAATCTGAGAGAACTCAAAGAAGAAAGAG
ACAAATCTATTATCACAGCTGCCTATTTAATACTCCACTGGCAGTAAAGGACAGACCACA
GACAGCATCAGTAAGAATAATGTGACTAAGCAACACTAGCAACGGACGTGACCTAACCGA
CATTCATCGAGCCCTACTCTCACGTCTAAAAGATGCTCATTCACTCCATTCTCATGGAGC
ATTCACCAAGACAGATGATGAGACACAAGGAAAGTTACAATAAATTTAAAGGAATTGAAT
TAAATTAAAAATCAGGAACCAAAAAAATCTGGAAAATATCCAATTATTTGGAAATTAAGC
AACGTATTGGTTAATAACCCATGGTCCACAGAATAAAATACAAGGAGAATTAGAAGCTAT
TTTGAACTGGATGGTAATGAAAACACAAAATTCCTGGAACGCAGTTAAAGCAGTGCTTAT
TATGGAAATGCAAAAATGTAAATGCTGACACTGAAGATGAAAAAGAAAAAGACAAGAATC
AGTGATGGAGACATCTACCTGAAGAAGTCATAAAGAAGTCAAGGAAACCAAAATGAGGAG
AAGGAAATAAGAAACAGAACAGCAAAAATCAATTAACTAGAAAATGGAAGAATAATACAG
AAAATAAATGACACTGAAGATGGTTCTTTAAGAAGATCAATAAAATTAATAAACCTCTAG
CCAGACTGATGAGAGGGGAAAAAAAAAAAAACACCCACGTATTACCTATATTTGGATTGA
AAGTGATACAGATCTTAGTTATTAGAAATATTGTTAAGACAATATCATGTATAATCTGTG
CTAACAAGTTTGAACTTAGATGAAATGGACACATTTCCTTTACATTTAACATGTCTTCTA
AAAAAGAGAACAAGAAAGCAGAAAGCACACTCAGAAGCGAACACCACAAAATGTCCAAAT
CTGTTAAATTTGGTTGATAGGTGCGTGAGCGTTGGTCACGTTTCCTTCATGCTTGAAATG
CTTCTTAACTGAAATTCTAAATAACTGAGGGAAAATTATTTCTTGGGATCATTCAGTCAA
CAAATATGCATTGATCACTCACTGTGTGGGGGCACTGCAGCGGGTCCTGGGAACACGGCA
GCCAGTCAGAGACAAGGCTCTGCCCAACGCGATGCCACTGGGACCAGACCAGATGCGTGC
AGATTCGTGAGTGCTGTGAGGGAAACGGGCCTGTGATGACGTGCTCGCAAAGGGAAGGGG
CCGAAGGGAAGCAGTCACGAGTGAGAGCCAGGAAGTGAATTCAGCAAGAGAACCCTGCAA
ACGAGGGAGCCCCAAAGCTAGGACGAGCTAGGAAGATTAGAAAACACAGTGGTTTGAGAG
GAGACTGAGAGGTTAGATTTTTAAGTACAACAGGATGTCATTTGGAGGTTTTAAGCAGAA
GAGCTGGTTTTAGGGCACGTGGGTCAGCAAGTAGCAAATGGATCATCGGAAGGGGAGGCT
GGAAGCTGGGAGCCCTTGCAGACTTCAGGGGAGAGGAGGCCAGTAGCGGTAGGCTGGTAC
GGTGCGGATCGAGGGGGCTGGCGGCGTTTGAGATTTGCCACCTGTGACATGAGCTGAGTG
CTCAAAGACTCGAGCTTGTCTTCTTCCCCTACAAATACGCATCCACGTACAAATAGCCAC
CCCACTCCACACTCTTGGTCGTTGCTGTTACTACGATGACAGGCACACGCAGCAGCCTTG
GGTAGGCTCTCCGTCACCATCAGCCTCAGGGGGTGGTCTGAGTAATCCTGAAGCCACGGC
GTGCACGGGTGGCGACCACCCCCCTTCTCACTGGCAGGGCCAGACACAGCCAGACCCTGG
CCAGACCAGCGGGGCCACTTCCGGTACCTAGTACCTTATCAGCTGCGATGCGGTCAGGAC
ATCAGAAAAGGCAGCAGCCATTTTAATAGAGAGAATTTAACATAATAAATAGATAGGTGT
TGGAGGACTAAAATGGCAACACAGAGACACTGCAGTTATTTTTTAAAAAAAGAAGAGGTT
CGGAACCGTCACCATACGAAGCCTCTACCACGTCAGTGCTGGAGAGACAGAGGGGAGAGC
CTGAGGTTATGAGGAACGAAAGGCTGGTGGCGGCCCCGGGAGCCTGGAGCCCGGCCTCGA
GGGGGCTGCAGCTGGGTCCCTGAGGGTCCACGGTGAGAAACAACGGGAGCTAGAGCCAGC
GGCAGGCGCTGGGACCCCTCGATCCTCCGGGGACCCCAGGACCCGGGACGAGGCAGGCAG
GAGGAAGTCACGGAGTCGCCCTTCCCGGGCGCCTGCGGGAGACTCAGGCGCCCTGCACGC
ACCAGGAGGGGCGCCCAGCGGGGCCGCGAAAGCAGAAAGGCAGCTGCCCGGTTCTCGCCG
CCGGGGGTGGAGAAGGGTGGGTTTCCGGCTGAAAGACAGGAGCTTCACAGCCAGCCCATG
TTGCTGCTCCCCACGGTCCTGTTTCGTCAAACAGTTTTATTCATTCTTGACGTGTGCCTT
CATGGAAATGGTTTCATTACCACCAGAGTCACTTTTAGAGATATTAACTCTGTTTTCCAG
GGCATGTCATTTTCCCCTCTGAAAAGTTGTCTGGAATACAGGGCTCTGTAAACGCCATGC
TTGGCACCGACTCTAGAGGTTGTTACCTGAAGCCACTTAGTGTCTGAGTCAGTTCTGAAG
CAGGTTGATCAGAAGTCCAGGGTCCCCGAGGAAGAGAAAGGGGTCTGGAATTTTCAAGGA
GGAAGAAAGGACAAAAGTCTTTTTTTTCCCCCCTCTATGTTCCTTAGTCTTAGTCACAGA
AAACACTTTTTTTCTTTAAGCCCAGGACAACAAACTCAGTTTAAACTCTGTACTAAGGAT
TATATAATAATAATGTATCCTGCTTGAGGACAGTTTCTCCCTGAAAACCTTCTGACTAAT
CCTGGTATCTTAGAATGTCTATTATGGGAGTGGGTCTGGTAAAATCTTTCTATGGTTAGT
TCTAATCCTGTCATCTTAAAATGTAAATTGTGGGAGTGGATCTAGTAAGATGTTTACAAC
CTTGAGACATTCTTTTGATTTATTGTAATAACCAATTAAAAAAGTATAAACTCCCTTGCC
TAGACTAGCGAGGGGGGCACTCTCTGCCCCTTTCTGATGTCTGTGTCAGAAGTCCTCTCT
GTCCCTTTTTCACTTTAATAAAACTCTGCTACACAAAAGCTCTGACCAAACCTGGTCCCT
GGTCCCGAAGCTAAATCTTCAGAGATCATGAATCCAATATCGTTCACCATAAGCTATCAT
ATCTATTTGTATAACATTATAAAATATATGTTTTGGGTTTCTTTTTCATTGACTCTAAGA
TATATATATATATATTTATGACCACTAATAAATGAGATGTATATTTATGATCACTAATAA
AGAAAGAAAGAGCCTCTTGCTGAGGGTGAAAGAGGAGAGTGAAAAAGCTGGC
>1016:646764-647301
CGTGAGAGAGTCATTTCCTAGGCAGGTTGATAGGGAGTCTAGGGGTCCCCAAGGAGAGAG
GGGTCTGGAATTCTCAAGGAGGAAAAAAAGACAAACTTTTTTTCTTTCTCCACATTCCTT
AGGATTATATACCAATAATGTATCCTGCCTAAGGACAGTCTTTGGATTCAACCTTCTGTT
ATTTTAAAATGTTAATTATGGGAGTATACCTGGTCTTTACAAGGATGTATCTTGCCTGAG
GACAGTGTTATCTTAAAATGTAAATTATGGGAGTAGGTCGGAGGAGGTCTTTACAACCTC
CAGACATTCTTTGGATTATATAACCTCATTGTTAACACTAGCAAGCGGGTACTCTTTCTA
CCCCCTTCTGATGCCTACGTCAGAAGCTTTCTCTATCTCCTTTATACTTTAATAAAACTT
TACTACACAAAAGCTCTGAGCGATCAAGCCTCATCTCTGGCCCCGGATTGAATTCTTCTC
CTCCGGGGGCCAAGAATCCCGGTGTATTCGCGTGATTCAACAACAACCTTTCATCCGG
>1017:243160-245156
CTCTGAAGAAGGCTTTCTTATCTCTCCTTGCTATTCTTTGGAACTCTGCATTCAGATGGG
TATATCTTTTCTTTTCTCCTTTGCCTTTAGCTAGTCTTTTCTCAGCTATCTGTAAGGCCT
TCTCAGACAACCATTTTGCCTTTTTGCACTTCTTTTTCTTGGGGATGGTCTTTGATCACC
ACCTCCTGTAAAATGTCATGAACCTCTGTCCATAGTTCTTCAGGCACTCTGTCTATCAGA
TCTAATCCCTTAAATCTATTTCTCACTTCCACTGTATAGTAGTAAGGGATTTGATTTAGG
TCATACCCGAATGGTCTAGTGGTTTTCCCTACTTTCTTTCTTCATTTAAGTCTGAATTTG
GCAATAAGGAGTTCATGATCTGAACCACAGTCAGCTCCTAGTCTTCTTTTTGCTTACTGT
ATAGAGCTTCTCCATCTTTGGCCGCAGAGAATTTAGTTAATCTGATTTTAGTATTGACCA
TCTGGTGATGTCCGTGTGTAGAGTCTTCTCTTGTGTTGTCGGAAGAGGGTGTTTGCTATG
ACCAGTGTGTTCTCTTGGCAATACTCTGTGAGCCTTTACCCTGCTTCATTTTGTACTCCA
AGGGCAAATCTGCCTGTTACTCCTGGTATCTCTTGACTTCCTACTTTTTCATTCCAGTCT
CCTATGATAAAAGGGACATCTGAGATCTTGGGTCCTTTATTATCATTACTCTGAATTCTT
TTTTGGTTTGACTGACCATCTTCATTTAACTTATTTATTCTTCTAGGATTTTATCTTGTT
CCTTCCTCTGGAATATATTCCTCTGCTGTCTCATTTTGTCTAACTTTGTGTGTTTACTGT
CCCACAGTCTGCCGCACTATAGTTCCTCTCATTTCTGGTGTCTTCCCTCTGGCAGATGAG
TGTGGTCCGAGGCTTGTTCAGGCTTCCCGGTGGGAGGGATTCATGCCAGCCCATTGATGG
ACAGAGTTGGGTCTTAGCCCTCTGGCTCTGTCAGTTCAGTTCAGTTCAGTCGCTCAGTCG
TGTCCGACTCTTTGCGACCCCATGAATCACAGCACGCCAGGCCTCCCTGTCCATCACCAT
CTCCCGGAGTTCACTCAAACTCACATCCATCAAGTCGGTGATGCCATCCAGCCATCTCAT
CCTCCGTCGTCCCCTTCTCCTCCTGCCCCCTATCCCTCCCAGCATCAGGGTCTTTTCCAA
TGAGTCAACTCTTTGCATGAGGTAGCCAAAGTACTGGAGTTTCAGCTTCAGCATCAGTCC
TTCCAATGAACACTCAGGACTGATCTCCTTTAGGATGGACTGGTTGGATCTCCTTGCAGT
CCAAGGGACTCTCAAGAGTCTTCTCCAACACCACAGTTCAAAAGCATCAATTCTTCAGCG
CTCAGCTTTCTTCACAGTCCAACTCTCACATCCATACATGACCACAGGAAAAACCATAGC
CTTGACTAGACGGACTTTTGTTGGCAAAGTAACATCTCTGCTTTTCAATCTGCTATCTAG
GTTGGTCATAACTTTCCTTCCAAGGAGTAAGCGTCTTTTAATTTCATGGCTGCAGTCACC
ATCTGCAGTGATTTTGGAGCCCCCCAAAATAAAGTCTGACACTGTTTCCACTGTTTCCCC
ATCTGTTTCCCATGAAGTGATGGGACCAGATGACATGATCTTAGTTTTCTGAATGTTGAG
CTTTAAGCCAACATTTTCACTCTCTTGTCTAACTTTCATCAAGAGGCTTTGTAGTTCCTC
TTCACTTTCTGCCATAAGGGTGGTGTCATCTGCATATCTGAGGTTATTGATATTTCTCCC
GGCAATCTTGATTTCAGCTTGTGCTTCTTCCAGTCCAGCGTTTCTCATGATGTACTCTGA
ATAGAAGTTAAATAAGCAGAGTAACAATATACAGCCTTGACATACTCCTTTTCCTATTTG
GAACCAGTCTGTTGTTTCATGTCCAGTTCTAACCATTGCTTCCTGACCTGCATATATGTT
TCTCAAGAGGCAGGTCA
>101732:4349-4918
ACATTGGGGTACACGTGTCTCTTTCCCTTCTGGTTTCCTCAGTGTGTATGCCCAGCAGTG
GGGTTGCTGGATCATAAGGCAGTTCTATTTCCAGTTTTTTAAGGAATCTCCACACTGTTC
TCCATAGTGGCTGTACTAGTTTGCATTCCCACCAACAGTGTAAGAGGGTTCCCTTTTCTC
CACACCCTCTCCAGCATTTATTGCTTGTAGACTTTTGGATCGCAGCCATTCTGACTGGTG
TGAAATGGTGGGAAGATTTGGGAGAATGGCAATGAAACATGTAAAATATCATGTAGGAAA
CGAGTTGCCAGTCCAGGTTCGATGCACGATGCTGGATGCTTGGGGCTGGTGCACTGGGAC
GGCCCAGAGGGATGGTATGGGGAGGGAGGAGGGAGGAGGGTTCAGGATGGGGAACACATG
TATACCTGTGGTGGATTCATTTTGATATTTGGCAAAACTAATACAATTATGTAAAGTTTA
AAAATAAAATAAAATTGGAAGAATAAAAAAAAAGAAAAAAAAAAAAAAAAAAAAAAAAAT
ACAAAAAAAAAAAAAAATAAAAAAAAAAAT
>1017:591767-592739
TCGGAGAAGGCAGTGGCAACCCACTCCAGTATTCTTGCCTGGAAAATCCCTTGGATGGAG
GAGCCTGGTAGGCTACAGTCCATGGGGTCACAGAGTCAGACATGACTGAGCGACTTCACT
TTCACTTTTCACTTTCACGCATTGGAGAAGGAAATGGCAACCCACTCCAGTGTTCTTGCC
TGGAGAATCCCAGGGATGGGGGAGCCTAGTTGGCTGCTGTCTATGGGGTTGCACAGAGTC
AGACATGACTGAAGCAACTTAGCAGTAGCAAGGTGTGGGTGCAGGGTCACAGCAGGGGCT
GAGGGGGATAATACGGATATTCAACTCCTCCAGTACCTTTTTCCTCATTAAGCACTAGTG
AATGGTTTGCTGTGCCAAGCACACTCTTCACAAAATACCCCATGGGGCTGGGCTGCACCC
TCAACATGGAGTTCACCCACCCCTATTCCTTTCCTTGACCTCTAGAGTAATCTTCGTTTC
CTTTTGTCTGCTTCCTTTGGATTTAATTTGCTCTTCTTTTTCTAGTTATTCAAGGTGGAA
GTTGAGGTCACTGGTTGGAATAGTTGTAGAAATAGTGTTACCTGATTTGCTCCAAATTTC
TGCTTTTTCTTATTTGTCTTGGCTGTGCTGAGTCCTTTGCTTTTCATATGAAATTTAGGA
TCAGCTTGTCAATTTCTACCGAAAACAGGCCTGCTAGTATTTTAGATTGGAACTACATTG
AATCTGTGTATCAATTTGGGGAGAATTCACATCCTAACAATATTGAGCTTTTCAGCCCAC
AAACAGCCCAGTTATTTTTGTCTTCTTCCTTTTCTTTCAGTAATACTTTGTAGTTTTCAG
TATACAAGCCTATCATATCACTTGCCAGCATTTCATAGTTTTGATGCTGTTGTAAATGGC
ATTGTAAATTTCAAATTCTAATAGTTTATGAATAAAAATACAATTGATACCTAAAAAAAA
AAAAAAAAAAAAA
>1017:611252-612027
CTACTATTAGCAAAAATTTTCCTGGGCAGGATGAGATGCATATGAGCTAGCTTTCTCTCT
TCCTTCCCACCGCCTGCTAGATTATGGACAGACTCTTTGCCGGTCATGTAGTTTGCTGTC
AAGAGGTCTCCCGTTATGCACAGGAGACTCATCTCCACCTCAGGTGAAGCACAGCTTCTC
CACTGATGCCAAACAGCCTTTTCTAAACTATGACAGGGGCAAGAACACAATGAGGGTGGC
TCAGGATTAGGATGTCTGCCCTGCTGCTGCTGCTGCTGCTGCTAAGTCGCATCAGTCATG
TCTGACTCTGTGCAACCCCAGAGACGGCAGCCCACCAGGATCCCCTGTCCCGGGGATTCT
CCAGGCAAGAACACTGGAGTGGGTTGCCACCGTTAAAACCAAGAGTTAATACTAAGAGGT
ACCAAGCTCTGGTCCTGTGCACGTGTGTTCAGTCACTTTAGTTGTGTCCAACTCTGTGAT
CCTGTGGAGCCCGCCAGGCCCCTCTGTCCATGGGATTCTCCAGGCAAGAACACTGCAGTG
TGTTGCCATGCCCTCCTCCAGGGGATCTTCCCAACCCAGGGGTCAAACTCTCATCTCCTG
CATCTCCTGCATTGGCAGGTGTATTCTTTTAACCCCTGAGCCACAAGCTCTGGTCCTACA
TCATATCAAAACCACGAGGAAAGCTCTGACCTTTTGTATGTCTAAAAAAATCAGCCCTGC
TTCAGGGCTTCCTTTCTTTCCTGATTGGTTCTCTAAGAAAAGAACTTTGAACCTCA
>1018:935154-935424
ATTTATTTTTTTTTTTTTTCAGATCATATTGATTTTTTTTTTTTTTAATTTTATTTTATT
TTTAAACTTTACATAATTGTATTAGTTTTGCCAAACATCAAAATGAATCCACCACAGGTA
TACATGTGTTCCCCATCCTGAACCCTCCTCCCTCCTCCCTCCCCATACCATCCCTCTGGG
TCGTCCCAGTGCACTAGCCCCAAGCATCCAGTATCGTGCATCGAACCTGGACTGGCAACT
CGTTTCTTACATGATATTTTACATGTTACAA
>1019:11209-11870
TTTTTTTTTTTTTTTTTAATTTTATTTTATTTTTAAACTTTACATAATTGTATTAGTTTT
GCCAAATATCAAAATGAATCCACCACAGGTATACATGTGTTCCCCATCCTGACCCCTCCT
CCCTCCTCCCTCCCCATACCCTCCCTCTGGGTCGTCCCAGTGCACTAGCCCCAAGCATCC
AGTATCGTGCATCGAACCTGGACTGGCAACTCGTTTCTTACATGATATTTTACATGTTAC
AATGTCATTCTCCCAAATCTTCCCACCCTCTCCCTCTCCCACAGAGTCCATAAGACTGTT
CTATACATCAGTGTCTCTTTTGCTGTCTCGTACACAGGGTTATTGTTACCATCTTTCTAA
ATTCCATATATATGCGTTAGAATACTGTATTTATGTTTTTCCTTCTGGCTTACTTCACTC
TGTATAATAGGCTCCAGTTTCATCCACCTCATTAGAACTGATTCAAATGTATTCTTTTTA
ATGGCTGAGTAATACTCCATTGTGTATATGTACCACAGCTTTCTTATCCATTCATCTGCT
GATGGACATCTAGGTTGCTTCCATGTCTTGGCTATTATAAACAGTGCTGCGATGAACATT
GGGGTACACGTGTCTCTTTCCCTTCTGGTTTCCTCAGTGTGTATGCCCAGCAGTGGGATT
GC
>1019:500038-500513
ATGGGGGGAGCTGCCCGTGAGAACGGGGTCCTTTGTCCGAAGGACACAGCTCTGGGAGCT
GCCTCAGTCCTTGAGGGTTTGCTTGCAAACATAGCTCTCTGTCCCGCCACCCCAGAGATT
AGGCGCTTATTTACTGCAGGCACCTGGAGTTCTGTGCAAACTTCTCACGCACAGAAAAAT
GTTATCTGGTGTAAGAAATAATAACAGGGAGCCATTCCCATGCTCTCAAGATTTCTTGTG
ACTGTTTGTAAGATGTATAGGCTAACCAAGAAAAAAAGGTCAACTGTTTTGTCTCTCTCA
CGCTTTTCTGTATAAATATGAGATGTTGAATAAAGTTGGTGTCAGACTGCGTCCCTTCGT
GGTGACGTGTCTGAACCTCTCGACCCCATCTTTGTAGTCTCTTGCTTTAGTTTCTTTCTT
AGCCCCGCCGTGCACGTTCTCGGGACCTGATCGACTTTGCCGGCTGGCTCCGGCAG
>1020:11136-14573
TTTTTTTTTTTTTTTCTAATTTCATTTTATTTTTAAACTTCACATAATTGTATTAGTCTT
GTCAAATATCACAATGACTCCGCCACAGGTATACATGTGTTCCCCATCCCGAACCCTCCT
CCCTCCCCCCTCCCCATACCATCCCTCTGGGCCGTCCAGTGCACCAGCCCCAAGCATCCA
GCATCGTGCATCGAACCTGGACTGGCAACTCGTTTCCTACATGATATTTTACATGTTTCA
ATGCCATTCTCCCAAATCTTCCCACCCTCTCCCTCTCCCACAGAGTCCATAAGACTGTTC
TATACATCAGTGTCTCTTTTGCTGTCTCGTATACAGAGTTATTGTTACCATCTTTCTAAA
TTCCATATACATGCGTTAGTATACTGTATTTATGTTTTTCCTTCTGGCTTACTTCACTCT
GTATAATAGGCTCCAGTTTCATCCACCTCATTAGAACTGATTCAAATGTATTCTTTTTAA
TGGCTGAGTAATACTCCATTGTGTATATGTACCACAGCTTTCTTATCCATTCAGCTGCTG
ATGGACATCTAGGTTGCTTCCATGTCCTGGCTATTATAAACAGTGCTGCGATGAACATTG
GGGTACACGTGTCTCTTTCCCTTCTGGTTTCCTCAGTGTGTATGCCTAGCAGTGGGATTG
CTGGATCATAAGGCAGTTCTATTTCCAGTTTTTTAAGGAATCTCCACACTGTTCTCCATA
GTGGCTGTACTAGGTTGCATTCCCACCAACAGTGTAAGAGGGTTCCCTTTTCTCCACACC
CTCTCCAGCATTTATAATTTGTAGACTTTTGGATCGCAGCCATTCTGACTGGTGTGAAAT
GGTACCTCATAGTGGTTTTGATTTGCATTTCTCTGATAATGAGTGATGTTGAGCATCTTT
TCATGTGTTTGTTAGCCATCTGTATGTCTTCTTTGGAGAAATGTCTATTTAGTTCTTTGG
CCCATTTTTTGATTGGGTCGTTTATTTTTCTGGAGTTGAGCTGTAGGAGTTGCTTGTATA
TTTTTGAGATTAGTTGTTTGTCGGTTGCTTCATTTGCTATTATTTTCTCCCATTCTGAAG
GCTGTCTTTTCACCTTGCTAATAGTTTCCTTTGATGTGCAGAAGCTTTTAAGGTTAATTA
GGTCCCATTTGTTTATTTTTGCTTTTATTTCCAATATTCTGGGAGGTGGGTCATAGAGGA
TCCTGCTGTGATGTATGTCGGAGAGTGTTTTGCCTATGTTCTCCTCTAGGAGTTTTGTAG
TTTCTGGTCTTACGTTTAGATCTTTAATCCATTTTGAGTTTATTTTTGTGTATGGTGTTA
GAAAGTGGTCCAGTTTCATTCTTTTACAAGTGGATGACCAGATTTCCCAGCACCACTTGT
TAAAGAGATTGTCTTTAATCCATTGTATATTCTTGCCTCCTTTGTCAAAGATAAGGTGTC
CATATGTGCGTGGATTTATCTCTGGGCTTTCTATTTTATTCCATTGATCAATATTTCTGT
CTTTGTGCCAGTACCATACTGTCTTGATAACTGTGGCTTTGTAGTAGAGCCTGAAGTCAG
GTAGGTTGATTCCTCCAGTTCCATTCTTCTTTCTCAAGATCGCTTTGGCTATTCGAGGTT
TTTTGTATTTCCATACAAATTGTGAAATTATTTGTTCTAGCTCTGTGAAGAATACTGTTG
GTAGCTTGATAGGGATTGCGTTGAATCTATAAATTGCTTTGGGTAGTATACTCATTTTCA
CTATATTGATTCTTCCAATCCATGAACATGGTATATTTCTCCATCTATTAGTGTCCTCTT
TGATTTCTTTCACCAGTGTTTTATAGTTTTCTATATATAGGTCTTTAGTTTCTTTAGGTA
GATATATTCCTAAGTATTTTATTCTTTCCGTTGCAATGGTGAATGGAATTGTTTCCTTAA
TTTCTCTTTCTGTTTTCTCATTATTAGTGTATAGGAATGCAAGGGATTTCTGTGTGTTGA
TTTTATATCCTGCAACTTTACTATAGTCATTGATTATTTCTAGTAATTTTCTGGTGGAAT
CTTTAGGGTTTTCTATGTAGAGGATCATGTCATCTGCAAATAGTGAGAGTTTTACTTCTT
CTTTTCCAATTTGGATTCCTTTTATTTCTTTTTCTGCTCTGATTGCTGTGGCCAAAACTT
CCAAAACTATGTTGAATAGTAATGGTGAAAGTGGGCACCCTTGTCTTGTTCCTGACTTTA
GAGGAAATGCTTTCAATTTTTCCCCATTGAGGATAATGTTTGCTGTGGGTTTGTCATATA
TAGCTTTTATTATGTTGAGGTATGTTCCTTCTATTCCTGCTTTCTGGAGAGTTTTTATCA
TAAATGGATGTTGAATTTTGTCAAAGGCTTTCTCTGCATCTATTGAGATAATCATATGGT
TTTTATTTTTCAATTTGTTAATGTGGTGTATTACATTGATTGATTTGCGGATATTGAAGA
ATCCTTGCATCCCTGGGATAAAGCCCACTTGATCATGGTGAATGATCTTTTTAATGTGTT
GCTGGATTCTGATTGCTAGAATTTTGTTAAGGATTTTTGCATCTATGTTCATCAGTGATA
TTGGCCTGTAGTTTTCTTTTTTTGGAGGCTGAACAACACACTGCTGAATAACCAACAAAT
CACAGAGGAAATCAAAAAAGAAATCAAAATTTGCATAGAAACGAATGAAAATGAAAACAC
AACAACCCAAAACCTGTGGGACACGGTAAAAGCAGTCCTAAGGGGAAAGTTCATAGCAAT
ACAGGCACACCTCAAGAAACAAGAAAAAAGTCAAATAAATAACCTAACTCTACACCTAAA
GCAACTAGAAAAGGAAGAAATGAAGAACCCCAGGGTTAGTAGAAGGAAAGAAATCTTAAA
AATTAGAGCAGAAATAAATGCAAAAGAAACAAAAGAGACCATAGCAAAAATCAACAAAAC
CAAAAGCTGGTTCTTTGAAAGGATAAATAAAATTGACAAACCATTAGCCAGACTCATCAA
GAAACAAAGGGAGAAAAATCAAATCAACAAAATTAGAAACGAAAATGGAGAGATCACAAC
AGACAACACAGAAATACAAAGGATCATAAGAGACTACTATCAACAATTATATGCCAATAA
AATGGACAACGTGGAAGAAATGGACAAATTCTTAGAAAAGTACAACTTTCCAAAATTGGA
CCAGGAAGAAATAGAAAATCTTAACAGACCCATCACAAGCATGGAAATTGAAACTGTAAT
CAAAAATCTTCCAGCAAACAAAAGCCCTGGTCCAGACGGCTTCACAGCTGAATTCTACCA
AAAATTTAGAGAAGAGCTCACACCTATCCTGCTCAAACTCTTCCAGAAAATTGCAGAGGA
AGGTAAACTTCCAAACTCATTCTATGAGGCCACCATCACCCTAATACCAAAACCTGACAA
AGATGCCACAAAAAAAAT
>1020:1978138-1980737
ATTGAATTGTTTGCCTTAGAAAGGAACTGTGATCATTCCGCCTTTCTTGAGATTGAACCC
AAGTACTGCAAGTCATACTCTTTTGTTTTTGAATAGGAGTACTACTCCATTTCTTCTAAG
TGATTCTTGCCCACATAATAAACATAATTATCATCTGAACTATATTTGCCCATTCCTGTC
CATTTTAGTTCACTGATTCCCAAACTATTGCTGTTCATTCTTGCCATCACCTGTTTGACC
TCTTCCAATTTATCTTGATTCATGGACCTAACATTTCATGTTCCTATGCAATATTGTTTT
TTACTGCACAGGACTTTACTTTCTCCACCAGACACATCCAGAACTGGGCGTCATTTCTGC
GTTGGCTCAGCCTCTTCATTCTTTCTGGAGCTGTTTCTCTGCTCTTCTCCAGTAGCATAT
TAGACACCTACTGACCTGGGGGGTACATTTTTCAGTGTCACAGCTTTTTGCCTTTTCATA
CTGTCCATGGGATTCTCAAGGCATGAAGCATACTGAGACATACACATATCCAAATAGACA
CAACCAGGTGATCTCATAGCTTTGTTTTCCAAACTTAGTTACGATTCAGATATCACAATA
TAAAACTCACTAATTGTAAATAATGATTGGAATGAGAAAATTTTATTTTTATTTTTTTTA
AAAATTTTATTTTATTTTTAAACTTTACATAATTGTGTTAGTTTTGCCAAATATCAAAAT
GAATCCGCCACAGGTATACATGTGTTCCCCATCCTGAACCCTCCCCCCTCCTCCCTCCCC
ATACCATCCCTCTGGGTCGTCCCAGTGCACTAGCCCCAAGCATCCAGTATCGTGCATCGA
ACCTGGACTGGCATCTCGTTTCATACATGATATTTTACATGTTTCAATGCCATTCTCCCA
AATCTTCCCACCCTCTCCTTCTCCCACAGAGTCCATAAAACTGTTCTATACATCAGTGTC
TTTTTTGCTGTCTCGTACACAGGGTTATTGTTACCATCTTTCTAAATTCCATATATATGC
GTTATTATACTGTATTGGTGTTTTTCCTTCTGGCTTACTTCACTCTGTATAATAGGCTCC
AGTTTCGTCCACCTCATTAGAACTGATTCAAATGTATTCTTTTTAATGGCTGAGTAATAC
TCCATTGTGTATATGTACCACAGCTTTCTTATCCATTCATCTGCTGATGGGCATCTAGGT
TGCTTCCATGTCCCGGCTGTTATAAACAGTGCTGCGATGAACATTGGGGTACACGTGTCT
CTTTCCCTTCTGGTTTCCTCAGTGGGTATGCCCAGCAGTGGGGTTGCTGGATCATAAGGC
AGTTCTATTTCCAGTTTTTTAAGGAATCTCCACACTGTTCTCCATAGTGGCTGTACTAGT
TTGCATTCCCACCAACAGTGTAAGAGGGTTCCCTTTTCTCCACACCCTCTCCAGCATTTA
TTATTTGTAGACTTTTGGATCGCAGCCATTCTGACTGGTGTGAAATGGTACCTCACAGTG
GTTTTGATTTGCATTTCTCTGATAATGAGTGATGTTGAGCATCTTTTCATGTGTTTGTTA
GCCATCTGTATGTCTTCTTTGGAGAAATGCCTATTTAGTTCTTTGGCCCATTTTTTGATT
GGGTCATTTATTTTTCTGGAGCTGAGCTGTAGGAGTTGCTTGTATATTTTTGAGATTAGT
TGTTTGTCAGTTGCTTCATTTGCTGTTATTTTCTCCCATTCTGAAGGCTGTCTTTTCACC
TTGCTAATAGTTTCCTTTGATGTGCAGAAGCTTTTAAGGTTAATTAGGTCCCACTTGTTT
ATTTTTGCTTTTATTTCCAATATTCTGGGAGGTGGGTCATAGAGAATCCTGCTGTGATGT
ATGTCAGAGAGTGTTTTGCCTATGTTCTCCTCTAGGAGTTTTAGAGTTTCTGGTCTTACG
TTTAGATCTTTAATCCATTTTGAATTTATTTTTGTGTATGGTGTTAGAAAGTGTTCTAGT
TTCATTCTTTTACAAGTGGTTGACCAGATTTCCCAGCACCATTTGTTAAAGAGATTGTCT
TTAATCCATTGTATATTCTTGCCTCCTTTGTCAAAGATAAGGTGTCCATATGTGTGTGGA
TTTATCTCTGGGCTTTCTATTTTGTTCCATTGATCTATATTTCTGTCTTTGTGCCAGTAC
CATACTGTCTTGATAACTGTGGCTTTGTAGTAGAGCCTGAAGTCAGGTAGGTTGATTCCT
CCAGTTCCATTCTTCTTTCTCAAGATCGCTTTGGCTATTCGAGGTTTTTTGTATTTCCAT
ACAAATTGTGAAATTATTTGTTCTAGCTCTGTGAAGAATACTGTTGGTAGCTTGATAGGG
ATTGCATTGAATCTATAAATTGCTTTGGGTAGTATACTCATTTTCACTATATTGATTCTT
CCAATCCATGAACATGGTATATTTCTCCATCTATTAGTGTCCTTTTTGATTTCTTTCACC
AGTGTTTTATAGTTTTCTATGTATAGGTCTTTAGTTTCTTTAGGTAGATATATTCCTAAG
TATTTTATTCTTTCCGTTGCAATGGTGAATGGAATTGTTTCCTTAATTTCTCTTTCTGTA
GTCATTGATTAGTTCTAGTA
>1020:369363-369903
AGCCTGTAGTTTTGTTGGAGAGCTGGTTTGGTGGTGCAGAATTCTCTCAGCTTTTGCTTG
GATGAAACTGGAGCCTATTATACAGAGTGAAGTAAGCCAGAAGGAAAAACATAAATACAG
TATACTAACGCATATATATGGAATTTAGAAAGATGGTAACAATAACCCGGTGTACGAGAC
AGCAAAAGAGACACTGATGTATAGAACAGTCTTATGGACTCTGTGGGAGAGGGAGAGGGT
GGGAAGATTTGGGAGAATGGCAATGAAACATGTAAAATATCATGTAGGAAACGAGTTGCC
AGTCCAGGTTCGATGCATGATGCTGGATGCTGGGGGCTGGTGCACTGGGACGGCCCAGAG
GGATGGTATGGGGAGGGAGGAGGGAGGAGGGTTCGGGATGGGGAGCACATGTATACCTGT
GGCGGATTCATTTTGATATTTGGCAAAACTAATACAATTATGTAAAGTTTAAAAAATAAA
ATAAAATTAGAGAAAAAAAAAAATAAAGTCTATTTTGATATGAAAAAAAAAATAAATAAA
T
>1020:601683-602078
GTTGTGCCCCTGCTGCCTGCCTGTTCGAGGGAGGTTCGAGGAAACAAGAAACGAGAGATT
GTAAAGGTCCCTCCAGCCATAGGAGCGAGGACCTCTTACCTTAACCGGAGGTCTTCTGGA
ATCTGAGACTGGGCTGCGTGAGCTTTCTGCTGAGTTCGTTTTTCGCTGTCCCAGTTTCCA
GCACGATGGGCCTTTCCCTGCGCTGGGTTTCTTCGCCTTCTGCTTCTAGCCCAGGAGCTC
CTGCTGTGCTTGGCCTCTTCTACGTGGAGGTTCTTTCAGCCAGGTTAAACCCGAGTCACG
GCACCATAGATGTCACGCGAGTGTATGTTCCTCGGTTCTTTGTCTCGTCACAACAAAGAT
TTGGAGCGACGGACATTAAAGCCCTTGGCGCGTCAC
>1020:684544-684686
TTTTTTTTTTTTTTTTTTAATTTTATTTTATTTTTAAACTTTACATAATTGTATTAGTTT
TGACAAATATCAAAATGAATCCACCACAGGTATACATGTGGAGGGAGGAGGGTTCAGGAT
GGGGAACACATGTATACCTGTGA
>1021:1898537-1898851
AAGATGGTAACAATTAACCTGGTGTACGAGACAGCAAAAGAGACACTGATGTATAGAACA
GTCTTATGGACTCTGTGGGAGAGGGAGAGGGTGGGAAGATTTGGGAGAATGACATTGAAA
CATGTAAAATATCATGTAAGAAACTAGTTGCCAGTCCAGGTTCGATGCACGATACTGGAT
GCTTGGGGCTAGTGCACTGGGACGACCCAGAGGGATGGTATGGGGAGGGAGGAGGGAGGA
GGGTTCAGGATGGGGAACACATGTATACCAGTGGCGGATTCATTTTGATATTTGGCAAAA
CTAATACAATTATGT
>1021:281491-281546
TTGTAAGGGGCATTTCTCCATGATTTGAGGGGACAAAAAGGTAACCTTGTTAGTCC
>1022:14160-14303
TTTTTTTTTTTGGTTTTAATTTTATTTTATTTTTAAACTTTACATAATTGTATTAGTTTT
GCCAAACATCAAAATGAATCCACCACAGGTATACATGTGTTCCCCATCCTGAACCCTCCT
CCCTCCTCCCTCCCCATACCCATA
>1022:90290-90847
TTTCAAATTGTGGTGCTGGAGAAGACTCTTTAAAGTCTCTTGGACAGTAAGGAGATAAAA
CCAGTCAATCCTAAGGGAAATCAATCCTGAATATTCATTGGAAGGACTGATGTTGAAGCT
GAAGCTCCAATATTTTGGCCACCTGATGTGAAGAGCCAAATCATTGGAAAAGACCCTGAT
GCTGGGAAAGACTGAGGGCAAGAGGAGAAGTGGGTGACAGAGGATGAGATGGTTGGATGG
TATCACTAATTTAATGGACATGAGTTTGAGCAAATTCCAGGAGATAGTGAAGAACAGGGA
AGCTTGGCATGTTGCCATCCATGGGGTCACAAAGAGTCAGACATAATTTAGTGATTGAAC
AACAATAAAATGGTCAGAACTGATGAAACAAAAGTAATTGAGGTTATCCTGGTAATTATA
TACAGAGGTGACTAGAAAATATCCTACATACGGTTAGCAGAGAGTTCTGATAAATGTTAC
TGATGGTAGATAAATATTCTATTTTCACTGAGTCTATGAAATATTTATTTTTACCTGTTA
GTGATATTTTAAAATGTT
>1024:1505274-1506339
CTGACCCTTTGCAACCCTGTGGACTGTAGCCAGCCAGGCTCCTCTGTCCATGGGATTCTC
CAGGCAAGAATACTGGAGTGGGTTGCCATGCCCTCCTCCAGGGGATCTTCCCGACCCAGG
GATCAAACCTGCATCTTTTACATCTCCTGCGTTGGCAGGGAGGATCTTTAGCACTAGCAC
CATCTGGGAAGCACAGAGAGGGCACCCAAAAAGTAATAGCCATTTTCATGCTCAGAGCCC
TAGAGTCCTTAGAATGCAAGTTCAGTGGATCCATTAATAATCATTGCAATTAATAATGTG
TAACGCTGGGGACTTCCCTGGTGGTCCAGTGGTTAAGAATCCACCTGGCAGTGTAGGGAA
CGAAGGTTCAATCCCTGGTCGGGGAAATAAGATCCATATGCCAAGGAGCAATTAAGACCC
TGCTCCGAGACTACTGAGCCCATGCTGCAGAGCCTAAGTGCCACAGCTGGAGTCTGGGTA
CCACAAGGAAGGATCCCACAAGACTCCTGCGTGCCTCAACTAAGACCCAACGCAGTCTAA
TAAATATTTCTTTAAAGTCAATTATAAAAATGAGAGGTGGCAGTACAGAAAATTTGATGG
TAGGAATTATTATTTTTAAGGCCCTAAATGAAATTCTGGTTGTTTGTAAAAAGAGTGTAT
CCCTTAGAAATACCCTTGAAATATTTACAGATGTAGTAACGTATGGTACAAGGAATTTGC
TTCCCAGTAATGAGTACGGAGGACAGTGGGTAGAGATGACCCAAACTGACCCATAAATTG
ATAACTCTCTAATCGGATGATGCATGTATGAAGATACCCTCTCCTATTCTGTCTGCTTTT
GCATACATTTGAAATTTTTGTAATTAAAAAAAAAAAAACAGGGTGAGGGGGTGGAATTCC
CTGGCGGTCCAGTGGTTAGGACTCTGTCCCTTCACTGCTGAGGGCCCAGGTTCGTCCCTG
GTTGGGGAACTAAGATCTCACAAGCCATGAGGCCCGGCCAAACAAAAAAAATTTTTTTTT
ATTTTTAAAATATTTTTAGACTTATCTTTGAGATAGAGAAAATTGG
>1026:358240-360150
ATTGAAATGGTGACAGACTTTATTTGGGGGGGGGCTCCAAAATCACTGCAGATTGCGACT
GAAGCCATGAAAATAAAGATGCTTGCTCCTTGGAAGATAAGCTATGACCAACCTAGACAG
TATATTACAAAGCAGAAACATTATTTGCCAACAAAAGACCTGTCTTATCAGAGCTATGGT
TTTTCCAGTAGCCATGTATGGATGTGAGAGTTGGAATATAAAGAAAGCTGTGCTCCAAAG
TATTGATGCTTTTGAACTGCTGAAACTCCAATACTTTGGCCACTTAATGTGATGAACTGA
TTCATTGGAAAAGACCCTGATGCTGAGAAAGGTCGAAGATGGGAGGAGACGGGGACAACA
GAGGATGCGATGGTTGGATGGCATCACCAACTCTATGGACATGAGTTTGAGTAAGCTGCG
GGAGTTGGTGATGGACAGGGAGGCCTGGCGTGCTGCAGTCCATGGGGTCACAAAGAGCTG
GACACAGCTGAGCAGCTGAACTGAACTGAACAGCAGAAACTAACACAACATTCTAAAACA
ATTATTCTCCAATTTAAATTTTTTGATGAAATAAAAGAAATTTTAAAAATAAGAGAAAAA
GAACTGAACAGACATTTTTTCCAAAGAAGATATACAGATGGCCAACATGTAAAGATGCTC
AACCTCACTAATCAGAGAAATACCAATAAAAACCACAATGAGATATCACCTCACATCTGT
CAGAATGGCTGTCATCAAAAAGTCTGTAAGTAAGCTATTGGTAAGGATGTGGAGAAAAGG
GAGCCCTTGAACACTGTTGGCAGGAATGTAAACTGATGCAGCCACTGTGGAAAGAGTATG
GAGTTTCCTCAAAAATATAAAGATAAAACTGCCATATGATGCAGCAATTATACTGCTTGA
TATATTTCCAAAGAAAACAAAAATAGTAATTCTAAAAGATATGTGAACCCCAGTGTTCAA
AGAAGCATTATTTATGATAAGCAAGATATGGAAAAAACCTAAGTGTACATTAACAGATGA
ATGTATAAAGATGTGATTACCTATACATGTATATGTATATATATGTATACTACTCGGCCA
TAGAAGAATGAAATTTGCTATTTCAGCAATGTGAATGGACATAAAATGTATCATTCTCAG
TAAAATACATCAGAAAGAGAAAGACAATACTGTTAATTATTTGGAATCTAAAAAATAAAA
TGAATACATGAATATAGCAAAATAGAAACAGACTCCCAATGTTCATCGCAGCACTGTTTA
TAATAGCCAGGACATGGAAGCAACCTAGATGTCCATCAGCAGGTGAATGGATAAGAAAGC
TGTGGTACATATACACAATGGAGTATTACTCAGCCATTAAAAAGAATACATTTGAATCAG
TTCTAATGAGGTGGATGAAACTGGAGCCTATTATACAGAGTGAAGTAAGCCAGAAGGAAA
AACACCAATACAGTATACTAACGCATATATATGGAATTTAGAAAGATGGTAACGATAACC
CTGTATACAAGACAGCAAAAGAGACACTGACGTATAGAACAGTCTTATGGACTCTGTGGG
AGAGGGAGAGGGTGGGAAGATTTGGGAGAATGGCATTGAAACATGTAAAATATCATGTAT
GAAACGAGATGCCAGTCCAGGTTCAATGCACGATACTGGATGCTTGGGGCTGGTGCACTG
GGACGACCCAGAGGGATGGTATGGGGAGGGAGGAGGGAGGAGGGTTCAGGATGGGGAACA
CATGTATACCTGTGGTGGATTCATTTTGATATTTGGCAAAACTAATACAATTATGTAAAG
TTTAAAAATAAAATAAAATTAATTAAAAAAAAAAAAGAAAACCCAGGCATTAAAAAAGAA
AAAAATAAAATAAAATAAAGGTCAGTGGCTGAAAAAAAAAAAAAAAAGAAA
>1027:604372-606618
AGATCTTTGGCCCATTTTTTGATTGGGTCATTTATTTTTCTGGAGTTGAGCTGTAGGAGT
TGCTTGTATATTTTTGAGATTAGTTGTTTGTCCGTTGCTTCATTTGCTATTATTTTCTCC
CATTCTGAAGGCTGTCTTTTCACCTTGCTAATAGTTTCCTTTGATGTGCAGAAGCTTTTA
AGTTTAATTAGGTCCCATTTGTTTATTTTTACTTTTATTTCCAATATTCTGGGAGGTGGA
TCATAGAGGATCCTGCTGTGATGTATGTCAGAGAGTGTTTTGCCTATGTTCTCCTCTAGG
AGTTTTATAGTTTCTGGTCTTACGTTGAGATCTTTAATCCATTTTGAGTTTATTTTTGTA
TATGGTGTTAGAAAGTGTTCTAGTTTCATTCTTTTACAAGTGGTTGACCAGATTTCCCAG
CACCACTTGTTAAAGAGATTGTCTTTAATCCATTGTATATTCTTGCCTCCTTTGTCAAAG
ATAAGGTGTCCATATGTGCGTGGATTTATCTCTGGGCTTTCTATTTTGTTCCATTGATCT
ATATTTCTGTGTTTGTGCCAAAGAAGACATACAGATGGCGAACAAACACATGAAAAGATG
CTCAACATCACTCATTATCAGAGAAATGCAAATCAAAACCACTATGAGGTACCATTTCAC
ACCAGTCAGAATGGCTGAGATCCAAAAGTCTACAAATAATAAATGCTGGAGAGGGTGTGG
AGAAAAGGGAACCCTCTTACACTGTTGGTGGGAATGCAAACTAGTACAGCCACTATGGAG
AACAGTGTGGAGATTCCTTAAAAAACTGGAAATAGAACTGCCTTATGATCCAGCAATCCC
ACTGCTGGGCATACACACTGAGGAAACCAGAAAGGAAAGAGACACGTGTACCCCAATGTT
CATCGCAGCACTGTTTATAATAGCCAGGACATGGAAGCAACCTAGATGTCCATCAGCAGA
TGAATGGATAAGAAAGCTGTGGTACATATACACAATGGAGTATTACTCAGCCATTAAAAG
AATACATTTGAATCAGTTCTAATGAGGTGGATGAAACTGGAGCCTATTATACAGAGTGAA
GTAAGCCAGAAGGAAAAACACCAATACAGTATACTAACGCATATATATGGAATTTAGAAA
GATGGTAACGATAACCCTGTATACAAGACAGCAAAAGAGACACTGATGTATAGAACAGTC
TTATGGACTCTGTGGGAGAGGGAGAGGGTGGGAAGATTTGGGAGAATGGCATTGAAACAT
GTGAAACATCATGTATGAAACGAGATGCCAGTCCAGGTTCAATGCACGATGCTGGATGCT
TGGGGCTGGTGCACTGGGACAACCCAGAGGGATGGTGTGGGGAGGGAGGAGGGAGGAGGG
TTCAGGATGGGGAACACATGTATACTAATTAAATAATTTTCTATTAAAGAAAAAAAAGAA
AAAAGAAAAAAAAAAAAAAGACTGTATACTTAAAGGGTTCGGAGAAGGCAATGGCACCCC
ACTCCAGTACTCTTGCCTGGGAAATCCCATGGATGGAGGAGCCTGATAGGCTGCAGTCTA
TGGGGTCGCTAAGAGTCGGACACGACTGAGTGACTTCACTTTCACTCTTCACTTTCATGC
ACTGGAGAAGGAAATGGCAACCCACTCCAGTGTTCTTGCCTGGAGAATCCCAGGGACGGG
GGAGCCTGGTGAGCTGCCGTCTCAGGGGTCACACAGAGTTGGACACGACTGAAGCGACGT
AGCAGCAGCAGCAGCAGCTTAAAGGGTTTCCATGGTGGTACAGAGGCTAAGAGGCTTCCC
AGGTGCTGCTAGTGGTGAAGGACTGGCCTGCCAATGCAGGAGACATAAGAGATGTGAGTT
CAATCACTGAGTCAGGAAGATCCCCTGGAGGAGGGCGTGGCAACCCACTCCACTATCCTT
GCCTGGAGAATCCCATGGACAGAGGAGCCTAGCAGGCTACAGTCCATAGGGTTGCAAAGA
GCTGGACACAACTGAAGCACCTTGGCCTGCATGCCCGTGGCTAAGACTGTGTGGTCCCAA
TTCAGGGGGCCAGGGTTTGACCCTGGTCAGGGAGCTAGATCCCACATACCGCAACTAAGA
CCCAATATAAGCAAATAAATTAAATTAAATTTTGAAAAAAAGAGTGTATGCTTGAGCCTG
TCTAAAAGACACATGTTGATGTATGGCAAAACCAATACAATATTGTAAAGTAAAAAAATT
TAAAAAAAAAATAAAATTGCAAAAATA
>1028:1599187-1605207
TGTTTTTTTTTTTTTTTCTTTTAATTTTTATTTATAAACTTTACATAATTGTATTAGTTT
TGCCAAATATCAAAATGAATCTGCCACAGGTATACATGTGCTCCCTATCCTGAACCCTCC
TCCCTCCTCCCTCCCCATACCATCCCTCTGGGTCATCCCTGTGCTCTAGCCCCAAGCATC
CAGTATCGTGCATCGAACCTGGACTGGCATCTCGTTTCATACATGATATTTTACATGTTT
CAATGTCATTTTCCCAAATCTTCCCACCCTCTCCCTCTCCCACAGAGTCCATAAGATTGT
TCTATACATCAGTGTCTCTTTTGCTGTCTCGTACACAGGGTTATCGTTACCATCTTTCTA
AATTCCATATATATGCATTAGTATACTGTATTGGTGTTTTTCCTTCTGGCTTACTTCACT
CTGTATAATAGGCTCCAGTTTCATCCACCTCATTAGAACTGATTCAAATGTATTCTTTTT
AATGGCTGAGTAATACTCCATCATGTATATGTTCCACAGCTTTCTTATCCATTCATCTGC
TGATGGACATCTAGGTTGCTTCCATGTCCTGGCTATTATAAACAGTGCTATGATGAACAT
TGGGGTACACGTGTCTCTTTCCCTTCTGGTTTCCTCAGTGTGTATGCCCAGCAGTGGGAT
TGCTGGGTCATAAGGCAGTTCTATTTCTAGTTTTTTAAGGAATCTCCACACTGTTCTCCA
TAGTGGCTGTACTAGTTTGCATTCCCACCAACAGTGTAAGAGGGTTCCCTTTTCTCCACA
CCCTCTCCAGCATTTATTATTTGTAGACTTTTGGATCACAGCCATTCTGACTGGTGTGAA
ATGGTACCTCATAGTGGTTTTGATTTGCATTTCTCTGATAATGAGTGATGTTGAACATCT
TTTCATGTGTTTGTTAGCCATCTGTATGTCTTCTTTGGAGAAATGTCTATTTAGTTCTTT
GGCCCATTTTTTGATTGGGTCATTTATTTTTCTGGAGTTGAGCTGTAGGAGTTGCTTATA
TATTTTTGAGATTAGTTGTTTGTCAGTTGCTTCATTTGCTATTATTTTCTCCCATTCTGA
AAGCTGTCTTTTCACCTTGCTAATAGTTTCCTTTGATATGCAGAAGCTTTTAAGGTTAAT
TAGGTCCCATTTGTTTATTTTTGCTTTTATTTCCAGTATTCTGGGAGGTGGGTCATAGAG
GATCCTGCTGTGATGTATGTCAGAGAGTGTTTTGCCTATGTTCTCCTCTAGGAATTTTAT
AGTTTCTGGTCTTACGTTTAGATCTTTAATCCATTTTGAGTTTATTTTTGTGTATGGTGT
TAGAAAGTGTTCTAGTTTCATTCTTTTACAAGTGGTTGACCAGATTTCCCAGCACCACTT
GTTAAAGAGATTGTTTTTAATCAATTGTATATTCTTGCCTCCTTTGTCAAAGATAAGGTG
TCCATATGTGCGTGGATTTATCTCTGGGCTTTCTATTTTGTTCCATTGATCTATATTTCT
GTCTTTGTGCCAGTACCATACTGTCTTGATAACTGTGGCTTTGTAGTAGAGCCTGAAGTC
AGGTAGGTTGATTCCTCCAGTTCCATTCTTCTTTCTCAAGATCGCTTTGGCTATTCGAGG
TTTTTTGTATTTCCATACAAATTGTGAAATTATTTGTTCTAGCTCTGTGAAGAATACTGT
TGGTAGCTTGATAGGGATTGCATTGAATCTATAAATTGCTTTGGGTAGTATACTCATTTT
CACTATATTGATTCTTCCAATCCATGAACATGGTATATTTCTCCATCTATTAGTGTCCTC
TTTGATTTCTTCCACCAGTGTTTTATAGTTTTCTATATATAGGTCTTTAGTTTCTTTAGG
TAGATATATTCCTAAGTATTTTATTCTTTCCGTTGCAATGGTGAGTGGAATTGTTTCCTT
AATTTCTCTTTCTGTTTTCTCATTATTAGTGTATAGGAATGCAAGGGATTTCTGTGTGTT
GATTTTATATCCTGCAACTTTACTATAGTCATTGATTAGCTCTAGTAATTTTCTGGTGGA
GTCTTTAGGGTTTTCTATGTAGAGGATCATATCATCTGCAAATAGTGAGAGTTTTACTTC
TTCTTTTCCAATTTGGATTCCTTTTATTTCTTTTTCTGCTCTGATTGCTGTGGCCAGAAC
TTCCAAAACTGTGTTGAATAGTAATGGTGAAAGTGGGCACCCTTGTCTTGTTCCTGACTT
TAGAGGAAATGCTTTCAATTTTTCACCATTGAGGATAATGTTTGCTGTGGGTTTGTCATA
TATAGCTTTTATTATGTTGAGGTATGTTCCTTCTATTCCTGCTTTCTGGAGAGTTTTTAT
CATAAATGGGTGTTGAATTTTGTCAAAGACTTTCTCTGCATCTATTGAGATAATCATATG
GTTTTTATTTTTCAATTTGTTAATGTGGTGTATTACATAGATTGATTTGCGGATATTGAA
GAATCCTTGCATCCCTGGGATAAAGCCCACTTGGTCATGGTGTATGATCTTTTTAATGTG
TTGTTGGATTCTGATTGCTAGAATTTTGTTAAGGATTTTTGCATCTATGTTCATCAGTGA
TATTGGCCTGTAGTTTTCTTTTTTTGTGGGATCTTTGTCAGGTTTTGGTATTAGGGTGAT
GGTGGCCTCGTAGAATGAGATTGGAAGTTTACCTTCATTGTGTATCTGAAATTCCAAACT
CTACTCTAGATTTTTAATTTATGCTTTTTGGTATTTGACATCAATTTTGTACCAGTATTT
TCTTTATGATTTTTGTGACATTGTTTGTTTTTGTTTGTTTGTTTGTTTTCTCTCTTTATG
CTTCTTCTTCCTTTTTTTTAACATTGTATTTTTGAAATTCCAAACTCTACTCTAGATTTT
TAATTTTTGCTTTTTGGTATTAGTTATCAATTTTGTACCTATATTTTCTTTATAATTTTC
GCGACCTTGTCTGTTTTTCTTTGTTCGTTTTTTCTCTCTTTCTTTTCCTTCTTCTTTCCT
TTAACATCGTATTTTTGAAATTCCAAACTCTACTCTAGATTTTTAATTTTTGTTTTTATG
TATTTGTTACCAATTTTGTACCTTTAAGAACCCAATCTTCAGGACCCATTTTTTACTAGG
GAGCGAGATTACTGGCTTGACTGCTTTCTCTCCCTTTGGACTCTCCTTTTTCTCCACCAG
GTCGCCTGTGTCTCCTCCCTAACCCCTCTCTACTGTACCCAACTCTGTGAATTTCTGTGT
GTTCCAGACGGTGGAGAACACTTAGGGAACTGATTACTGGCTGGATCTGTCTCCCTCCTT
TTCATTTTCCCCTTTTATCCTTCTGGCCACCTCTGTCTCCTTCCTCCTTCTTCTCTTCTC
TGTATAACTCTGTGAACATCTCTGAGTGGTCCAGTTGTGGAGGGCACATAAGGAAGTGAC
TACTGGCTACCCCCACTCTCTCCACTATTGATTCCACCTCATCTCATTTGGGTCACCTCT
AACTCCCACCTCCCTCTTCTCTTCTCCATGTAACGCTGTGAACCTCTCTGAGTGACCCTC
ACAGTAGAGAAACGTTTCATCTTTAACGTAGATGTTTTATCAGTGGTGCTGTATAGAAGA
AGTTTTGAAACTTCTGTAAAAATAAGACTGATAACTGGAAGCAGGAGACTTAAGTCCAAA
CCCTGACTTCAGGGAACTCCTGACTCCAAGGAACATTAATTGACAGGAGCTCATCAAACG
CCTCCATACCGACACTGAAACCAAGCACCACACAAGGGCCAACAAGTTCCAGGGCAAGAC
ATACCAAGCAAATTCTCCAGCAACAAAGGAACACAGCCCTGAGCTTCAAAATACAAGCTG
CCCAAAGTCACCCCCAAACCATAGACATCTCATAACACATTACTGGACATTTCATTGCAC
TCCAGAGAGAAGAAATACAGCTCCACCCACCAGAACACCGACACAAGCTTCCCTAACCAG
GAAACCTTGACAAGCCACCTGTACAAACCCACACACAACGAGGAAAAGCCACAATAAAGA
GAACTCCACAAACTGCCAGAATACAGAAAGGACACCCCAAACTCAGCAATTTAAACAAGA
TGAAGAGACAGAAGAATACCCAGCAGATAAAGGAACAGGATAAATGCCCACCAAACCAAA
CAAAAGAGGAAGAGATAGGGAATCTACCTGATAAAGAATTCCGAATAATGATAGTGAAAT
TGATCCAAAATCTTGAAATTAAAATGGAATCACAGATAAATAGCCTGGAGACAAGGATTG
AGAAGATGCAAGAAAGGTTTAACAAGGACCTAGAAGAAATAAAAAAGAGTCAATATATAA
TGAATAATGCAATAAATGAAATTAAAAACACTCTGGAGGCAACAAATAGTAGAATAACAG
AGGCAGAAGATAGGATTAGTGAATTAGAAGATAGAATGGTAGAAATAAATGAATCAGAGA
GGATAAAAAAAAAAAACGAATTAAAAGAAATGAGGACAATCTCAGAGACCTCCAGGACAA
TATTAAACGCTACAACATTCGAATCATAGGGGTTCCAGAAGAAGAAGACAAAAAGAAAGA
CCATGAGAAAATACTTGAGGAGATAATAGTTGAAAACTTCCCTAAAATGGGGAAGGAAAT
AATCACCCAAGTCCAAGAAACCCAGAGAGTCCCAAACAGGATAAACCCAAGGCGAAACAC
CCCAAGACACATATTAATCAAATTAACAAAGATCAAACACAAAGAACAAATATTAAAAGC
AGCAAGGGAAAAACAACAAATAACACACAAGGGAATTCCCATAAGGATAACAGCTGATCT
TTCAATAGCAACTCTTCAAGCCAGGAGGGAATGGCAAGACATACTTAAAATGATGAAAGA
AAATAACCTACAGCCCAGATTATTATACCCAGCAAGGATTTCATTCAAGTATGAAGGAGA
AATCAAAAGCTTTTCAGACAAGCAAAAGCTGAGAGAATTCTGCACCACCAAACCAGCTCT
CCAACAAATACTAAAGGATATTCTCTAGACAGGAAACACAAAAATGGTGTACAAATTCAA
ACCCAAAACAATAAAGTAAATGGCAACGGGATCATACTTATCAGTAATTACCTTAAACGT
AAATGGGTTGAATGCCCCAACCAAAAGACAAAGACTGGCTGAATGGATACAAAAACAAGA
CCCCTACATATGTTGTCTACAGGAGACCCACCTCAAAACAGGGGACACATACAAACTGAA
AGTGAAGGGCTGGAAAAAGATTTTCCATGAAAATAGGGACCAAAAGAAAGCAGGAGTAGC
AATACTCATATCAGATAAAATAGACTTTAAAACAAAGGCTGTGAAAAGTGACAAAGAAGG
TCACTATATAATGATCAAAGGATCAATCCAAGAAGAAGATATAACAATTATAAATATATA
TGCACCCAACACAGGAGCACCGCAGTATGTAAGACAAATGCTAACAAGTATGAAAGGAGA
AATTAACAATAACACAATAATAGTGGGAGACTTTAATACCCCACTCACACCTATGGATAG
ATCAACTAAACAGAAAATTAACAAGGAAACACAAACTTTAAATGATACAATAGACCAGTT
AGACCTAATTGATATCTATAGGGCATTTCATCCCAAAACAATGAATTTCACCTTTTTCTC
AAGTGCACATGGAACCTTCTCCAGGATAGATCACATCCTGGGCCATAAAGCTAGCCTTGG
TAAATTCAAAAAATAGAAATCATTCCAAGCATCTTTTCTGACCACAATGCAGTAAGATTA
GATCTCAATTACAGGAGAAAAACTATTAAAAATTCCAACATATGGAGGCTGAACAACACG
CTGCTGAATAACCAACAAATCACAGAAGAAATAAAAAAAGAAATAAAAAATTGCATAGAA
ACGAATGAAAATGAAAACACAACAACCCAAAATCTGTGGGACACGGTAAAAGCAGTCCTA
AGGGGAAAGTTCATAGCAATACAGGCACACCTCAAGAAACAAGAAAAAAGTCAAATAAAT
AACCTAACTCTACACCCTTGA
>1028:858419-860458
ATATATATACACACCATATCTTTTTTATCTGTTCATCCATTGTGTTTTTTTGCTTTGTCA
TTTAAAAAAAGTTTATTTGTTCATTTTTATTGAAGTTTAATTGATTTACAATATTGTGTT
AGTTTCAGGTATACAGCAAAGTGAACCAGTTATATACATGTATGTCTCCAGTCTCATTTA
GATTCTTTTCCCATATAGACCATTTATAGAGTATTGAGTAGAGTTCCCTGTGCTATACAA
TAAGTCCATTGTTCACCTGTTTTATATATGGTAGTATGTTTATGTTAATCCCCAAACTCC
TAATTATCTCCCTACCACACTACCCACTTTGGTAACCATAGTGTGTTTTCTGTCTGTGAG
TCTATTTCTATTTTGTAAATAAGTTCGTTTCTATCATTTTTTAAGATTCTACATGTAAGT
GATATCACATGGTATTTGTCTTTGTCTACTTTCCTTCACTTAATATGATTATCTCTAGAT
CTATGTTGCATTATTTTATTCCTTTTTATGGCTAATATTCTATTGTATAAATATATCACA
TCTTTATTCATTCATGTCTCCATAGACATTACATTGCTTCTATGTCTTGGCTATTGTAAA
TAGTGCTACAATGAACATTGGGGTGCATGTATCTTTTCAAATCATGGTTTTCTCCAGATG
TATGCTTAGGAATGGGATTTCTGGAAGATAGGATAGTTCTATGATTAGTTTTTTAAGGAC
CTCCATACTGTTTTCCGTAGTTGCTATACCAATTTGCATTCTCACCAACAGTATAGGAAG
GTTCTATTTCTTCCACATCTTTGTCAGCATTTATTGTTTGTAGATTTTTTGATGATAGCT
ATTCTGACCAGTGTGAGGTAATACTGCATTGTGGTTTTGATTTGCATTTCTCTAATAATT
GGCCACCTCATGCGAAGAGTTGACTCATTGGAAAAGACCCTGATGCTGGGAGGGATTGGG
GGCAGGAGGAGAAGGGGACGACAGAGGATGAGATGGCTGGATGGCATCACCGCCTCGATG
GACAGGGTTTGAGTGAACTCCGGGAGATGGTGATGGACAGGGTTTGAGTGAACTCCGGGA
GATGGTGATGGACAGGAGATGGTGATGGACAGGCCTGGCGTGCTGCGATTCATGGGGTCA
CAAAGAGTTGGACACGACTGAGCGACTGAACTGAGCTGAATAATTGGTGATAATGAACAT
CTTTTTTTTTTTTTTTTTTTTTTATTCATTTTCTTTTTTTTTTAATTAAAAAAATTTCAG
GTATACACGTGCTCCCCATCCTGAACCCTCCTCCCACCCCCCTCCCCATACCATCCCCCT
GGGCCATCCCAGCGCACCAGCCCCAAGCATCCAGCATCATGCACTGAACCTGGACTGGCA
TCTCGTTTCATACATGACATTTCACGTGTTTCAATGCCATTCTCCCAAATCTTCCCACCC
TCTCCCTCTCCCACAGAGTCCATAAGACTGCTCCATACATCAGTGTCTCTTTTGCTGTCT
CGTATACAGGGTTATCATTACCATCTTTCTAAATTCCATATATATGCGTTAGTATACTGT
ATTTATGTTTTTCCTTCTGGCTTACTTCACTCTGTATAATAGGCTCCAGTTTCATCCACC
TCATTAGAACTGATTCAAATGTATTCTTTTTAATGGCTGAGTAATACTCCATTGTGTATA
TGTACCACAGCTTTCTTATCCATTCATCTGCTGATGGACATCTAGGTAGCTTCCATGTCC
TGGCTATTATAAACAGTGCTGCGATGAACATTGGGGTACACATGTCTCTTTCCCTTCTGG
TTTCCTCAGTGTGTATGCCAAGCAGTGGGATTGCTGGATCATAAGGCAGTTCTATTTCCA
GTTTTTTAAGGAATCTCCACACTGTTCTCCATAGTGGCTGTACTAGTTTGCATTCCCACC
AACAGTGTAAGAGGGTTCCCTTTTCTCCACACCCTCTCCAGCATTTATTATTTGTAGACT
TTTGGATCGCAGCCATTCTGACTGGCGTGAAATGGTACCTCATAGTGGTTTTGATTTGCA
>1029:343867-343920
AGTGAAGTTCCTCAGTCGTGTCCGACTCTTAGCAACCCCAAGGACTTTAGCCTA
>1032:134169-135292
GAGACAGCGTCAGGGACACTTACACATGCATCCATAGTTGGATGGTATCACCGATTGAAT
GGACATGAATTTGGGCAAACTTTGGGAGATGGTAAGGAACAGGGAGGCCTCGGGTGCTGC
AGTCCCTGGGGTGGCAAAGAGTCGGACACAACTTGGTGACTGAACAAGAATTAAGCCTCT
GCACGGCCCCATGAGTGTCACCACCCCGGCTCTGCAAAGGGCTCCAGAGCCCAGAAGGGA
GGGGCCAGGTCAGGGCCACAAAACTGGTGCAGAAATGGGGACACCTCCCTGCGTGGCATG
AAGCAGTCAGAGAAGGATGGGAGCAGAAAGCCGCAGTCAGGAAGGGTGAGCACCAGGATG
GAAGGTACGCCGAGTGGAGGCTGTGAAGCGGCCAGCACAGGGCGGGCAGTGGTGATGGGT
AGGGGGGGTCTCCACAGGGTCTTCTGAGCACTTGCCCCAGGGATATAACACTTGTGGCCA
AGACACATCCACCCCAGGGATCTTTGGAGCTGGCTTCAGTGCACGACTCCTCATGTAATT
CCTTTTTGTGAACTCTTCAATTGTTTCCTCAAGTTTAAAGGTTGATATCCAAAGGTCTTA
GCCCGGGCCCTGGCAAGCTGACCCCAACCTAGCTTTGCAGTCTCCCCCACCGGCTCCGTA
CACCTTGAGATCTAATTACTGTAACCTGTTTGCCACTTCTGACCAAGCCAGGCCTTCTGT
TTACCATGCACCTGGCTCCTTGCTCTGTGCTCTGCCTGGAGAGCCCATTCCTGCCTGTGA
ACCCCTAAACCGGCTGAAAGTTACCCCTCTGGGTCACCTCCTGAGCTGTCACTCGTTGGA
GTCAACGGCCTTGCTCCCAGTACTACTCTGCTCCTGTAACCCACCCCAGTGCCTTTCCCC
AGATCAGGAGCTCCCTGCTAGCCCGGGGCCTGCAAGGACGTGGCAACCCTGGAAAACGAG
GGAAGGCCGGCGTTCCTGAAGGAAGCTGTGTTTCCAGATGAGAATTCTCTAGTAGGACTC
TATGAAAAGGGACATTCTAATTCCTTTTCTTCTGATTCCACGATCAATGAGTAAGCTGTT
AATTAACTGTTTATTTGCCCAAGTACTTTAATGATAAGACAACT
>1032:634190-634315
TGTGCGACCCCATAGACGGCAGCCCACCAGGCTCTCCCGTCCCTGGGATTCTCCAGGCAA
GAACACTGGAGTGGGTTGCCATTTCCTTCTCCAGTGCATGCAAGTGAAAAGTGAAAGTGA
AGTCGC
>1033:1137188-1137248
AATCAGTGATCCTATCTAACCATCTCATCCTCTGCCACTCCCTTCTCCTTTGCCTTCAAT
C
>1036:790533-790952
CTTCAGTTAAAAGAAATTGGTAGAATACACTTTAGTTAAAAGAACATTGTGGAATTTAGA
AAGATGGTAACGATAACCCTGTATACGAGACAGCAAAAGAGACACTGATGTATAGAACAG
TCTTATGGACTCTGTGGGAGAGGGAGAGGGTGGGAAGATTTGGGAGAATGGCATTGAAAC
ATGTGAAATGTCATGTATGAAACGAGATGCCAGTCCAGGTTCAATGCACGATGCTGGATG
CTTGGGGCTGGTGCACTGGGACGACCCAGAGGGATGGTATGGGGAGGGAGGAGGGAGGAG
GGTTCAGGATGGGGAACACATGTATACAAAAAAAAAAAAAAAAAAAATAAGAAAAAAAAG
AAAAAAAAAAAGGAAAAAAAAAAAAACTCAAAGCCTATATGGTTCCAGATGAAAAAAAAA
>1038:1093563-1093664
ATTTTTTTTTTTTTTTTTGTGTAATAAAGTTTTACTAAAGTATAAAGGAGATAGAGAAAG
CTTCTGACATAGGCATCAGAAGGGGGTAGAAAGAGTACCCCG
>1039:1072609-1072882
TATGGACTCTGTGGGAGAGGGAGAGGGTGGGAAGATTTGGGAGAATGGCATTGAAACATG
TACAATATCATGTATGAAACGAGTTGCCAGTCCAGGTTCGATGCACGATACTGGATGCTT
GGGGCTAGTGCACTGGGACGACCCAGAGGGATGGTATGGGGAGGGAGGAGGGAGGAGGGT
TCAGGATGGGGAACACATGTATACCTGTGGCAGATTCATTTTGATATTTGGCAAAACTAA
TACAATTATGTAAAGTTTAAAAATAAAAAAAAAA
>1039:677565-678105
TTTTTTTTTTTTTTTTTTTTTTTGGTTGATAATCAATGCCTATATTTATTTATTTTTTTT
TTTATTTTTTTTTATTTTTTGTGTCTATAATTTTATTTTATTTTTAAACTTTACATAATT
GTATTAGTTTTGCCAAATATCAAAATGAATCCGCCACAGGTATACATGTGCTCCCCATCC
CGAACCCTCCTCCCTCCTCCCTCCCCATACCATCCCTCTGGGCCGTCCCAGTGCACCAGC
CCCCAGCATCCAGCATCATGCATCGAACCTGGACTGGCAACTCGTTTCCTACATGATATT
TTACATGTTTCATTGCCATTCTCCCAAATCTTCCCACCCTCTCCCTCTCCCACAGAGTCC
ATAAGACTGTTCTATACATCAGTGTCTCTTTTGCTGTCTCGTACACCGGGTTATTGTTAC
CATCTTTCTAAATTCCATATATATGCGTTAGTATACTGTATTTATGTTTTTCCTTCTGGC
TTACTTCACTCTGTATAATAGGCTCCAGTTTCATCCACCTAATTAGAACTGATTCAAATG
T
>1039:922076-923577
AAGATAGATCATAATTACAGAAAATATGATCCCAAATAACACAATAAATGATTATTGATC
AGAGAAATAACTAGAACCACATGGGCCTGTTACAAGTTAAATCATGCAGGAGACTTTATG
AAGAGGTTCAGTTCAGTTCAGTTCAGTCACTCAGTCATGTTGGACTCTCTGCGACCCCCT
GAACTGCAGCACGCCAGGCCTCCCTGTCCATCACCAACTCCCGGAGTTTACCCAAATTCA
TGTCCATTGAGTTGGTGATACCATCCAACCATCTTATCCTCTGTCGTCCCCTTCTCCTCC
TGCCTTCAATCTTTCCCAAAATCAGGGTCTTTTCCAATGAGTCAGCTCTTCATATCAGGT
GGCCAAAGTATTGGAGTGTCAGCTTCAACATTGGTCCTTCCAATGAACATCCAGGGTTGA
TCTCCTTTGGGATGGATTGGTTGGATCTCCTTGCAGTCCAAGGGACTCTTAAAAGTCTTC
TCAAAACCACAGTTCAAAAGCATCAATTTTTCAGCACTCAGCTTTCTTTATAGTCCAACT
CTCACATCCATACAAGACCACAGGAAAAACCATAGCCTTGACTAGACGAACCTTTGTTGA
AAAAGTAATGTCTCTGCTTTTTAATATGCTGTCTAGGTTGGTCATACTTTTCCTCCTACG
GAGTAAGTTCTTTTAATTTCATGGCTGCAATCACCATCTGCAGTGATTTTGGAGCCCAAG
AAAATAAAGTCAGCCACTGTTTCCCCAGCTATTTGAAGTGATGGGACCGGATGCCATGAT
CTTAGTTTTCTGAATGTTGAGCTTTAAGCCAACTTTTTCACTCTCCTTTTTCAATTTTGT
CAAGAGGCTCTTTCGTTCTTCTTAACTTTCTGCCATAAGGGTGGTGTCATCTGCATATCT
GAGGTTATTGATATTTCTCCCGGCAATCTTGACTCCAACTTGTGCTTCCTCCAGACCAGC
ATTTCTCATGATATATTCTGTATATAAGTTAAATAAGCAGGGTGACAATATACAGCCTTG
ACATACTCCTTTTCCTATTTGGAACCAGTCTGTTGTTCCATGTCCAGTTCTAACCATTGC
TTCCTTACCTGCATACAGATATCTCAAGAGGCAGGTCAGGTGGTCTGGTATTCCCATCTC
TTTCAGAATTTTCCACAGTTCATTGTGATCCACACAGTCAAAGACTTTGGCATAGTCAAT
AAAGCAGAAATAGATGTTTCTCTGGAACTCTCTTGCTTTTTCGATGATCCCACAGATGTT
AGCCATTTGACCTGGTTCCTCTGCCTTTTCTAAAGCCAGCTTGAACATCTGGAAATTCAC
GGTTCATGTATTGTTGAAGCCTGGCTTGGAGAATTTTGAACATTACTTTACTAGCGTGTG
AGGTGAGTGCAATTGTGCAGTAGTTTGAGCATTCTTTGGCATTGCTTTTCTTTGGGGTTG
GAATGAAAACTGACCTTTTCAGTCCTATGGCCACTGCTGAGTTTTCCAAATTTACTTGCA
TA
>1041:1525495-1525746
ATATATAATATATATACATTATTATATTATATATATATTATATATATATATTATACAATA
TAATACATATCTCCCCTCTTTTATTAATTTGAATGAGTACATGCAAATGTACTCATTTTA
CATATCTATAGTTCTAAAAGCTTCAAGTTACATTTATGATAGCCTGGTTTCTTCATTATA
ATTTATATATAATATAATATATATACATTATTATATTATATATATATTATATATATATAT
TATACAATATAA
>1044:317879-319077
TTTTTTTTTTTTTTTCTAATTTTATTTTATTTTTAAACTTTACATAATTGTATTAGTTTT
GCCAAATATTAAAATGAATCCGCCACAGGTATACATGTGTTCCCCATCCCGAACCCTCCT
CCCTCCTCCCTCCCCATACCATCCCTCTGGGCCGTCCCAGTGCACCAGCCCCAAGCATCC
AGCATCGTGCATCGAACCTGGACTGGCAACTCGTTTCCTACATGATATTTTACATGTTTC
ATTGCCATTCTCCTAAATCTTCCCACCCTCTCCCTCTCCCACAGAGTCCATAAGACTGTT
CTATACATCAGTGTCTCTTTTGCTGTCTCGTACACCGGGTTATTGTTACCATCTTTCTAA
ATTCCATATATATGCGTTAGTATACTGTATTTATGTTTTTCCTTCTGGCTTACTTCACTC
TGTATAATAGGCTCCAGTTTCATCCACCTCATTAGAACTTATTCAAATGTATTCTTCTTA
ATGGCTGAGTAATACTCCATTGTGTATATATACCAAAGCTTTCTTATCCATTCATCTGCT
GATGGACATCTAGGTTGCTTCCATGTCTTGGCTATTATAAACAGTGCTGTGATGAACATT
GGGGTACACGTGTCTCTTTCCCTTCTGGTTTCCTCAGTGTGTATGCCCAGCAGTGGGGTT
GCTGGATCATAAGGCAGTTCTATTTCCAGTTTTTTAAGGAATCTCCACACTGTTCTCCAT
AGTGGCTGTACTAGTTTGCATTCCCACCAACAGTGTAAGAGGGTTCCCTTTTCTCCACAC
CCTCTCCAGCATTTATTATTTGTAGACTTTTGGATCGCAGCCATTCTGACTGGTGTGAAA
TGGTACCTCATAGTGGTTTTGATTTGCATTTCTCTGATAATGAGTGATGTTGAGCATCTT
TTCATGTGTTTGTTAGCCATCTGTATGTCTTCTTTGGAGAAATGTCTATTTAGTTCTTTG
GCCCATTTTTTGATTGGGTCGTTTATTTTTCTGGAGTTGAGCTGTAGGAGTTGCTTGTAT
ATTTTTGAGATTAGTTGTTTGTCGGTTGCTTCATTTGCTATTATTTTCTCCCATTCTGAA
GGCTGTCTTTTCACCTTGCTAATAGTTTCCTTTGATGTGCAGAAGCTTTTAAGGTTAATT
AGGTCCCATTTGTTTATTTTTGCTTTTATTTCCAATATTTTGGGAGGTGGGTCATAGAG
>1045:862694-862749
CCTCAGGAAGGTCTAAGGAGGTCTAAGGAGCTATGTAAGGAGGCCCTGCCTCCTTA
>1047:36898-37519
AGAGACACGTGTACCCCAATGTTCATCGCAGCACTGTTTATAATAGCCAGGACATGGAAG
CAACCTAGATGCCCATTAGCAGATGAATGGATAAGAAAGCTGTGGTACATATACACAATG
GAGTGGAGTATTACTCAGCCATTAAAAAGAATACATTTGAATCAGTTCTAATGAGGTGGA
TGAAACTGGAGCCTATTATACAGAGTGAAGTAAGCCAGAAAGAAAAACACCAATATAGTA
TACTAACGCATATATATGGAATTTAGAAAGATGGTAACAATAACCCTGTGTACAAGACAG
CAAAAGAGACACTGATGTATAGATCAGTCTTATGGACTCTGTGGGAGAGGGAGAGGGTGG
GGAGATTTGGGAGAATGGCATTGAAACATGTATAATATCATGTATGAAACGAGTCGCCAG
TCCAGGTTCGATGCACGATACTGGATGCTTGGGGCTGGTGCACTGGGACGACCCAGAGGG
AGGGTATGGGGAGGGACGAGGGAGGAGGGTTCAGGATGGGGAACACAGGTATACCTGTGG
CAGATTCATTTCGATATTTGGCAAAACTAATACAATATTGTAAAGTTTAAAAAAAATAAA
TAAATTGAATGCTAAAAAAAAA
>1048:144477-144544
ATAATGAATCCCTTAATATAATCAAATTGGAAAAAAAAATCAGTTGTTGGGATTCAGAGA
ATCACAGT
>1048:450189-454724
ATATATATATATATATATAGACACTTATTCATATATATGCAATGGAATAATATTCAACGA
TAAAAAAGAATTAAATTTTTCCATATGCAGCAACATGGACAGACTCGAAGGGCATTACGC
TAAGTGAAATAAGTCAAACAGAGAAAGACAAATACTGTATGATATCACACTTGGAATCTA
CAAAATTCAACAAACTGGTGAATAAAGCAAAAAAGCAGCAGATTCACCACTATAGAATAC
AAACTAGTGGTTACCAGTGGAGAGAGGGAAAGAGGGGAGGGACAACGTAAGTAAGAGGGG
ACAAAAAAAGGGTTATTATGGAATTACATATGTGAATCTTTTGAAAAATTGCCAAGCATT
ACAGAATTAAAGAATTTTTCAATTTAAAAAATTCTAAAAATTAAAAATTTTAAATATTTA
AAAGTGATGCTTTATGTAAATGAAACCAGCATAAAGGGGAGCATAATGAAAAATGACAAA
AAATAAACATCTGGACAAATGTAATATTGACAGAGAAATGTATAATTTGAGGGGAGGGAG
AGGACTGCTTTCAAATAATTTTAGAAGAGCCACATCACCACCAAAGTTGACTTTTCCTTC
AATCAAAACTCTTTGTACCCAGTGCTTCAAATTCCATTATTGTTGATTCTCCTTTAGGTT
AAGGAGTCTTGCTTGTAGGATCCCTCATTTTAATGCAAACATATCTGGGGAGTTCTAGTT
ATTAAATCAGAATAAATTAAGCTATTATATTTTTTTCCTACAGGTGAGCAATGTTTAGCA
AGATGGGATATACTAATGGAAAGCACAGCCACTTTCGACAAACAGAAGGAAGATGGAGGA
AAAGAAGGATTTCTGATCGGGAGAAGAGGCAGTTGGCTGAGGTACCATGGAGCTGGGAGT
CTGGGGCTCAGATGCAGTTGTTCAGGCAAGACTTTCAGTGAATGCGGAGAAATGGAAAGA
GACAGGCAGAGAAAGGCAGCAAAGATGCTCTGGAACCAGACTAAAAACATGACCATCTTG
CTTAAAGTCATCTTTGGCTTCAAATAACCTAAAAGAAACAAGGATACCTTTATTCTTATT
TTCCATGCTTTTTTGTTTTTTCAGATTGTGTTCTTTGCAGTGGTTCTAATACCATTACTT
CAATTTCTTTCTTTGCCCTCTGAGTCTTTATATTAATTCTTTTTGGCTGAGTCTGATGAA
ATCAGTATTTATCTCCTGCACATTGAATTTTGATAACCTTGATCAGCAAGGCCAACCACA
GAGTTTCCCATTACAATTTGAAACAGTCCCAAAATAATAAATTGCAGCAAGAATAAAGTG
TATCTGAGGATGAAATTTCTTGTGATTAAAAGGCAAGGTTAGCTTGGACTAGATTAGGCA
TTTTTGTTTTATGACACTCATAAATTTGAAAAATCTATAAAAGAAAAACTGAATAAACAG
TCCAGGCAAGTTGCATCATTAAAAAAAAGGTTCACATTTTGAAAAATGAGTGAGGGCATG
TGACAAAGTAGAAAGGGCTATGTGAAAACAAAGTCCTATGAGGCTGGCGCCAAGCAGAGG
CATCTCTGTAATAAAGGAACAGGGGCTTGCAAAATGGCCTTTTTCTTACATGGTGTCTAT
AACCTAATCTGAGCAAGAAGGGGTTTTTCTTTTTTAAAACAATTTATTCATTTACTTATC
TATTTTTGACTATGCTTTGGTTTTCGCCGTGAAGTGGGCTTTTCTCTAGTTGTGGCGAGT
GAAGGCTCCTCTCTAGTTGCGGTGCGCAGCTGGCTTCTCTCGTTGCCGAGCACACACTCT
AGGCATCCAGGCGTTAGCAGTTGCAGCCCCTGGACTCTAGTGCACAGGCTCAATAGGTGC
GATGCATGGGCTTAATTGTTCCGTGGCATGTGGGATCTTCCTGGGCCAGGGATCAAACCC
ATGTTTCTTGCATTGGCAGGCAGAGTCTTTACCACTGAGCCACCAGGGAAGCCCAAGAAG
GGATGTTTCAAAGCTGCAATGCGGGGATGGTCATCAATAGCTAAGTCATCTGCTGGGTCT
GAGTGCGTTGACAAGAAAACAACTCTACATGAGGAGCTAGCCTCAGTCATCTGCGGTGAC
TGCAGAACCTGGGGGCGGGGGGCCTAACTTGGGAACTCGTGTATTCTCTCCCTGCTTATG
TCTAGATGCTCCAATGTCTAGAGTTGTCCCTTTTCTCTTTCATCTGCTTGTTCTTTTTTC
CAAAACTGCTTTATTGAGATACTAACCCACAAACTGTACAATGAACCTATGTAAAGTGTA
CAAGTCAAGAGTTTTCAGTAAGCACGTGGTGGTGTGCAACTATCATCACGATCCATTTTA
TAATATTTTTATCACCCTTTGTACCAATTATCGGTCACCTATTTCTCCTCTTAACCCACC
ACTTCCTCCAACCCCAGGCAAGTACTAAAACATTTTCTCTTACTACAGAAGTGCCTATTC
TGGGCATTTCAAAGAAAAGGGGCCCTATAATAACGTAGACTTCAGCAACTGGCTGTTTCC
ATTTGACATAGTGTTTTCAAGATCCACACGTATTATAGCATGCGTCAGTACTCACTTCTT
ATGGTCAAACAATATTCCATTGTATGGATACAGCACGTTTTCTCTCTCTGTTCAACAGTG
AATGGAGATATGAGTTTTTCCATTTTTTTTTGGCTGTTATGAAAATGCTACTATGGAATA
CCATGTTTTCATTTCTCTTGTGTATACACCTGTGAGAGGCATTGCTGGTCATCTTGCATG
TAGTTCTATGTCTAACCTTTTCAGGAACTTCTAGACTGCTTTCCACAGTGGCAGCACCAT
GTTCCTGTCCCAGCACCAGTGTGTGAGGGTTCCGGTTTCTATATAACTTCAGCAACTCTT
GTTACTATCTGTTGGTTTTCTTTTACACCACACTGCAAGTGTGTACACCATACAGCAAAC
GTGCAATGAGGAGATGGACTGTAGGTCATTGGTAATAAAATTTGTATTGGTACTGGCACA
AAGACAGAAATATTGATCAATGGAATAAAATAGAAAGCCCAGAGATAAATTCACGCACAT
ATGGACACCTTATCTTCGACAAAGGAGGCAAGAATATACAATGGATTAAAGACAATCTCT
TTAACAAGTGGTGCTGGGAAATCTGGTCAACCACTTGTAAAAGAATGAAACTGGACCGCT
TTCTAACACCATACACAAAAATAAACTCAAAATGGATTAAAGATCTAAACGTAAGACCAG
AAACTATAAAACTCCTAGAGGAGAACATAGGCAAAACACTCTCCGACATACATCACAGCA
GGATCCTCTATGACCCACCTCCCAGAATATTGGAAATAAAAGCAAAAATAAACAAATGGG
ACCTAATTAACCTTAAAAGCTTCTGCACATCAAAGGAAACTATTAGCAAGGTGAAAAGAC
AGCCTTCAGAATGGGAGAAAATAATAGCAAATGAAGCAACCGACAAACAACTAATCTCAA
AAATATACAAGCAACTCCTACAGCTCAACTCCAGAAAAATAAACGACCCAATCAAAAAAT
GGGCCAAAGAACTAAATAGACATTTCTCCAAAAAAGACATACAGATGGCTAACAAACACA
TGAAAAGATGCTCAACATCACTCATTATCAGAGAAATGCAAATCAAAACCACTATGAGGT
ACCATTTCACACCAGTCAGAATGGCTGCGATCCAAAAGTCTACAAATAATAAATGCTGGA
GAGGGTGTGGAGAAAAGGGAACCCTTTTACACTGTTGGTGGGAATGCAAACTAGTACAGC
CACTATGGAGAACAGTGTGGAGATTCCTTAAAAAACTGGAAATAGAACTGCCTTATGATC
CAGCAACCCCACTGCTGGGCATACACACTGAGGAAACCAGAAGGGAAAGAGACACGTGTA
CCCCAATGTTCATCGCAGCACTGTTTATAATAGCCAAGACATGGAAGCAACCTAGATGTC
CATCAGCAGATGAATGGATAAGAAAGCTGTGGTACATATATACAATGGAGTATTACTCAG
CCATTAAAAAGAATACATTTGAATCAGTTCTGATGAGGTGGATGAAACTGGAGCCTATTA
TACAGAGTGAAGTAAGCCAGAAGGAAAAACATAAATACAGTATACTAACGCATATATATG
GAATTTAGAAAGATGGTAACAATAACCCGGTGTACGAGACAGCAAAAGAGACACTGATGT
ATAGAACAGTCTTATGGACTCTGTGGGAGAGGGAGAGGGTGGGAAGAATTGGGAGAATGG
CAATGAAACATGTAAAATATCATGTAGGAAACGAGTTGCCAGTCCAGGTTCGATGCATGA
TGCTGGATGCTTGGGGCTGGTGCACTGGGACGGCCCAGAGGGATGGTATGGGGAGGGAGG
AGGGAGGAGGGTTCGGGATGGGGAACACATGTATACCTGTGGCGGATTCATTTTGATATT
TGGCAAAACTAATACAATTATGTAAAGTTTAAAAATAAAATAAATTAGAGGGAAAAAAAA
ATAAATAAAAAAAATAAAATGGAAAAAAAAAAAAAA
>1049:1618887-1619256
CTTCTCTGGTGGTCCAGGGGTTAAGACTCTGCACTTCCACTGCAGGGGACACAGGTTCAA
TCCTTAGTCAGGAAACTCTCTTGCATACCATGCAGTGTGGCCAAAAACAACACCCACGTG
TGGTCAGTGCTCAGAAGATGCAACAGGATGTTTGGCTATAAGAGCATGATTGAATTGCCT
CCTCAGGTAAACTTCCTCCAGTTTCTGGATCTTACTTCTTAAAAAGTAGGATCTACTTTT
TCCTACTTCTTCCCCAACAGGAACAGACCAGTAGTGGAGACAGGTAGCCAGATGGCTCAT
CCATTTCCATGTCTCTCCCATGTCTCTTAGCTCCCCTGGACACTAATAACACCACCATAA
TTTATTGATG
>1049:840377-841632
TTGTTGGGGGCCAGAGTGAGGTACTCCGCCCATGGCAAAGGTCATGAGGAAGGAGGCTCG
ACATACGCAAAGGTGGGATCGAGCCTCAGGAGTCCCCCTGGAACTCCTCGAGCATCTACC
CCCATAACCAGAGCCTGCCTACTTTACTACTTTGTGCTCTTACCTACACCTCTTACTTTA
CGGGGGGCTGTCCCGCTCCAGTCAATAAAAACTCTTGGGTGTGACAAGAGTGTTTTAACC
TACAAACTCCTCTGAAGGTTCTCTAGCCTGCCTGACAGGCTCCTCCGGCCACATGTGATT
GCTCACAGCCTCCCAACCGTGAGAGGCACAAGATGCTTTAAACCCTCTAAAAACAGGTTC
TTTAGAGAAGTTAGAAAACTATAAGTATAAGTATAGTGGGCTGATTAGAAATTGTATTGG
TGAAGGGTTTTTCATTTGTTGAGCCAATGTTTGTTGCTAAGTCTCCATATCCCCTGCCCT
TACACACATTAATGAATATATAGAATTAACCTTTGATATTAATCACGTTAGACCTTAGGC
TAAGTAAATTCTTTCCTTAACTAAAACCCACTACACCCTCACCCTGTAGGAATGTAACTT
TATTTGGGTGGCGTCTGTTTTGAGAATAATCAGCCCTGGAGAAATAAGTGTCCTGATTGA
CTGACCGCTGTCACAAGGAGAGGGTCGTAAATTGTCAGCAGGCTCCCCTGGCCAGAAGAT
GATGTAACACCCCTAAGACCTCTGTATACATTTGTGTGAAGCACCTGACTTTAATAAAAG
TCAGGACTGCTGTCCCCACGTGACTTTTGTATAACATCTTAGTGTATAAAAACAGACTCT
GGAAAATAAAGAATTGGGATCAGTTTCTCGAAATACTGGTCTCCCCATGTCGCTCTCTCT
CTCTCACTCTGGTTGAGTCTCCATCTGGAGCGCGGAACCCACCATGCTTACTAATTATGC
CTGGGCTTCTAAGATCCGACTGGAGAGGCCTCAGTGTCTCCTCTCCTTCGGGAGAACGGA
AGGACGCCTGCGGCCTACGTAAGTGGTGCAAGCTTCTTGTCTTGAAGTTTTATTGGTCCC
CCGCGTAAACCAAGCTACTCAGCCTCTTTTCTCCACGAATTTCCCTACTGAGCTATCCTC
ATTCTATCACTCTTTATATCCTTAATTAACGTTTAATTAAGCAATTGTTTCCTGATCTTC
GCCGATGCCGTCTCTCCTTCGAATACCCTGGATCAGCCGGGGCTGGTCCCCGGCAA
>1050:20115-23479
TGGTTGGATCTCCTTGCAGTCCAAGGGACTCTCAAAAGTCTTCTCCAACACCACAGTTCA
AAAGCATCAATTCTTCGGCGCTCAGCCTTCTTCACAGTCCAACTCTCACATCCATACATG
ACCACAGGAAAAACCATAGCCTTGACTAGACGGACCTTTGTTGGCAAAGTAATATCTCTG
CTTTTGAATATGCTATCTAGGGTGTTTGTTATGACCAGTGCATTTTCTTGGCAAAGCTCT
ATTAGTCTTTGCCCTGCTTCATTCCATATTCCAAGGCCAAATTTGCCTGTTACTCCAGGT
GTTTCTTGACTTCCTACTTTTGCATTCCAGTCCCCTGTAATGAAAAGGACATCTTTTTTG
GGTGTTAGTTCTAAAAGGTCTTGTAGGTCTTCATAGAACCATTCAACTTCAGCTTCTTCA
GCATTACTGGTTGGGGCATAGACTTGGATTACTGTGATATTGAATGGTTTGCCTTAGAAA
CGAACAGAGATCATTCTGTCGTTTTTGAGATTGCATTCAAGTACTGCATTTCGGACTCTT
TAGTTGACCATGATGGCTACTCCATTTCTTCTGAGGGATTCCTGCCTGCAGTAGTAGATA
TAATGGTCATCTGAGTTAAATTCACCCATTCCAGTCCATTTCAGTTCACTGATTCCTAGA
ACGTCGACATTCACTCTTGCCATCTCTTGTTTGACCACTTCCAATTTGCCTTGATTCATG
GACCTGACATTCCAGGTTCCTATGCAATATTGCTCTTTACAGCATCGGACCTTGCTTCTA
TCACCAGTCACATCCACAGCTGGGTATTCTTTTTGCTTTGGCTCTATCCCTTCATTCTTT
CTGGAGTTATTTCTCCACTGATCTCCAGTAGCATATTGGGCACCTACTGACCTGGGGAGT
TTCTCTTTCAGTATCCTGTCATTTTGCCTTTTCATACTGTTCATGGGGTTCTCAAGGCAA
GAATACTGAAGTGGTTTGCCGTTGCCTTCTCCAGTGGACCACATTCTGTCAGATCTCTCC
ACCATGACCTGCCCATCTTGGGTTGCCCCATGGGCATGGCGAATTTTCTTTGAGTTAGAC
AAGGCTGTGGTCCTAGTGTGATTAGATTGACTAGTTTTCTGTGAGTATGGTTTCAGTGTG
TTTGCCCTCTGATGCTCTCTTGCAACACCTACCGTCTTACTTGGGTTTCTCTTACCTTGG
GCGTGGGGTATCTCCTCACTGCAGCCCTTCCTAGCCTTCAACGTGGGATAGCTGCTCTAG
GCCCTCCTGTGCCTGCGCAGCCATGGCTCCTTTGATGTGAGGTTGGTCCTTTTGGCCACT
GCCCCTGGCCCATATATTTGTCTTTCTCTGATAGATTTACTTCACTTGGTATGAATCTCC
AGGTCCATCCATGTTGCTGAAGATGGCATTATTTCATTCTGTTTAACACCCAAAAAAGAT
GTCCTTTTCATTATAGGGGACTGGAATGCAAAAGTAGGAAGTCAAGAAACACCTGGAGTA
ACAGGCAAATTTGGCCTTGGAATACAGAATGAAGCCGGGCAAAGACTAATAGAGTTTTGC
TGAGAAAATGCACTGGTCATAACAAACACCCTCTTCCAACAACACAAGAGAAGACTCTAT
ACATGGACATCACCAGATGGTCAACACCGAAATCAGATTGATTATATTCTTTGCAGCCAA
AGATGGAGAAGCTCTATACAGTCAGCAAAAACAAGACCAGGAGCTGACTGTGGCTCAGAC
CATGAACTCCTTATTGCCAAATTTAGACTTAAGTTGAAGAAAGTAGGGAAAACCACTAGA
CCATTCAGGTATGACCTAAATCAAATCCCTTATGATTATACAGTGGAAGTGAGAAATAGA
TTTAAGGGCCTTGATCTGATAGATAGAGTGCCTGATGAACTATGGAATGAGGTTTGTGAC
ATTGTACAGGAGACAGGGATCAAGACCATCCCCATGGAAAAGAAATGCAAAAAAGCAAAA
TGGCTGTCTGGGGAGGCCTTACAAATAGTTGTGAAAAGAAGAGAAGTGAAAAGCAAAGGA
GACAAGGAAAGATATAAACATCTGAATGCAGAGTTCCAAAGAATAGCAAGAAGAGATAAG
AAAGCCTTCTTCAGCGATCAATGCAAAGAAATAGAGGAAAACAACAGAATGGGAAAGACT
AGGGATCTCTTCAGGAAAATCAGAGATACCAAGGGAACATTTCATGCAAAGATGGGCTCG
ATAAAGGACAGAAATGGTATGGACCTAACAGAAGCAGAAGATATTAAGAAGAAATGGCAA
GAATACACAGAAGAACTGTACAAAAAAGATCTTCACGACCCAGATAATCACGATGGTGTG
ATCACTGATGTAGAGCCAGACATCCTGGAATGTGAAGTCAAGGGGGCCTTAGAAAGCATC
ACTACGAACAAATCTAGTGGAGGTGATGGAATTCCAGTTGAGCTATTCCAAATCCTGAAA
GATGATGCTATGAAAGTGCTCTACTCAATATGCCAGCAAATTTGGAAAACTCAGCAGTTG
CCACAGGGCTGGAAAAGGTCAGTTTTCATTCCAATCCCAAAGAAAGGCAATGCCAAATAA
TGCTCAAACTACCACACAATTGCACTCGTCTCACACGCTAGTAAAGTCATGCTCAAAATT
CTGCAAGCCAGGCTTCAGCAATATGTGAACCGTGAACTTCCTGATGTTCAAGCTGGTTTT
AGAAAAGGCAGAGGAACCAGAGATCAAATTGCCAACATCCGCTGGATCATGGAAAAAGCA
AGAGAGTTCCAGAAGAACATCTACTTCTGCTTTATTGACTATGCCAAAGCCTTTGACTGC
GTGGATCACAATAAACTGTGGAAAATTCTGAAGGGAATACCAGATCACCTGATCTGCCTC
TTGAGAAATGTGTATGCAGGTCAGGAAGCAACAGTTAGAACTGGACATGGAACAACAGAC
TGGTTCCAAATAGGAAAAGGAGTTCGTCAAGGCTGTATATTGTCACCCTGTTTATTTAAC
TTCTATGCAGAGTACATCATGAGAAACGCTGGACTGGAAGAAACACAATTGGAATCAAGA
TTTCTGGGAAAAATATCAATAACCTCAGATATGCAGATGACACCACCCTTATGGCAGAAA
GTGAAGAGGAACTCAAAAGCCTCTTGATGAAAGTGAAAGTGAAGAGTGAAAAAGTTGGCT
TAAAGCTCAACATTCAGAAAACGAAGATCATGGCATCCGGTCCCATCACTTCATGGCAAA
TAGATGGGGAAACAGTGGAAACAGTGTCAGACTTTATTTTTCCGGGCTCCAAAATCACTG
CAGATGGTGACTGCAGCCATGAAATTAAAAGATGCTTACTCCTTGGAAGGAAAGTTATGA
CCAAC
>1052:162077-162621
GAACTTATTTTTAATAAAAATTTAATAAAATTTAATAAAAGATTTAATAAAAAATAAGAG
GCTTATTTTTTATTAAAACGAAAGATGAAGAAAAACACTTCCGGTCTTGGAAGCATATTA
TAGCCAAATGTCTTTGCTGGTTCAACAAGCTTCAATAAATCTCTTACAGAAGTCTCTACC
TCAGGCACTGTTAGATATGATTAGTGTATTGATACTGAAAAACTTAGCTAGGACTTCAAA
CTCTTAAAGGTAATTTAAATGTAAAATTCAACTGTTAACTAGCAGTTTAACGTCATGTAA
TGTTCAGTTTGGATACTGTATGAACAACTAAGGAGTTACCCATTCTAGTGCCAAAGATTA
CTGGTTACTAATTTCATTCTGTACAGTTAATGTAAAACTTTACACAGTGGGGACAGACTC
CTCTCAGGGCCTTGTCTCTAGGAAGATTTTTGTTGGTTCTGAATGTTTGTCATTTTCAAA
TACAGTTTAGAAGATTCAAAAAAAAAAATGAAAGATGAGCAGGAAAAGTATGTCATTATG
AATAC
>1054:1086692-1091265
GAAAGTGGTTTTCTGTAGGAAAGTGGTTTCTTTTTCTCCTCACAGATGAATGGATAAAGA
TATGATATATATATATATACATATATGTATATATATAGAATAAGGCTGAAATATTTTTTA
CTCAGCCATTTAAAAAAAAGAAATAATGCTATTTTCAGCAACTTGGATGAACCTAGAAAT
TATCATACAAGGAAAGCAAGCCAGACAGAGAAAGACAAATACTATATGATATCACTTATA
TGTGGAATCTAAAATAATGATACAAATGAACTTGTTTGCAAAATAGAAATAGGCTCACAG
ACATAGACAACAAACTTATAGTTACCAAAGGGGAAGATAGGGATAAGAATAAATTAGGAG
TTTGGGATTAATACATCAGATCAGCTCAGATCAGTCACTCAGTCATGTCCAACTCTTTGC
GACACCATGAATCGCAGCACGCCAGGCCTCCCTGTCCATCACCAACTCCCAGAGTTCACT
CAGACTCACGTCCATCGGGTCAGTGATGCCATCCAGCCATCTCATCCTCTGTTGTCCCCT
TCTCCTCCTGCCCCCAATCCCTCCCAGCATCAGAGTCTTTTCCAATGAGTCAACTCTTTG
CATGAGGTGGCCAAAGTACTGGAGTTTCAGCTTTAGCATCATTCCTTCCAAAGGAATCCC
AGGGCTGATCTCCTTCAGAATGGACTCGTTGGATCTCCTTGCAGTCCAAGGGACTCTCAA
GAGTCTTCTCCAACACCACAGTTCAAAAGCATCAATTTTTCGGTGCTCAGGCTTATTCAC
AGTCCAACTCTCACATCCATACATGACCACAGGAAAAACCATAGCTTTGACTAGACGAAC
CTTTGTTGGCAAAGTAATGTCTCTGCTTTTAAATATGCTATCTAGGTTGGTCATAACTTT
CCTTCCAAGGAGTAAGTGTCTTTTAATTTCATGGCTGCAGTCACCATCTGTAGTGATTTT
GGAGCCCAGAAAAGTAAAGTCTGACACTGTTTCCACTGTTTCCCCATCTATTTCCCATGA
AGTGGTGGGATCGGATGCCATGATCTTCATTTTCTGAATGTTGAGCTTTAAGCCAACTTT
TTCACTCTCCTCTTTTACTTTCATCAAGAGGCTTTTTAGTTCCTCTTCACTTTCTGCCAT
AAGGGTGGTGTCATCTGCATATCTGAGGTTATTGATATTTCTCCCAGCAATCTTGATTCC
AGCTTGTGCTTCTTCCAGTCCAGCATTTCTCATGATGTACTCTGCATATAAGTTAAATAA
ACAGGGTGACAATATACAGCCTTGACGAACTCCTTTTCCTATTTGGAACCAGTCTGTTGT
TCCATGTCTGGTTCTAACCGTTGCTTCCTGACCTGCATACACATTTCTCAAGAGGCAGAT
CAGGTGGTCTGGTACTCCCATCTCCTTCAGAATTTTCCACAGTTTATTGTGATCCACACA
GTCAAAGGCTTTGGCATAGTCAATAAAGCAGAAATAGATGGTTTTTGGAACTCTCTTGCT
TTTTCTGTGATCCAGCGGATGTTGGCAATTTGATCTCTGGTTCTTCTGCCTTTTCTAAAA
CCAGCTTGAACATCAGGAAGTTGACAGTTCACATATTGCTGAAGCCTGGCTTGGAGAATT
GTGAGCATTACTTTACTAGCGTGTGAGATGAGTACAATTGTGCAGTAGTTTGAGCATTCT
TTGGCATTGCCTTTCTTTGGGATTGGAATGAAAACTGACCCTTTCCAGTCCTGTGGCCAC
TGCTGAGTTTTCCAAATTTGCTGGCATATTGAGTGCAGCAATTTCACAGCGTCATCTTTC
AGGATTTGGAATAGCTCAACTGGAATTCCAACACCTCCACTAGCTTTGTTCGTAGTGATG
CTTCTAAGGCCCATTTGACTTCACATTCCAGGATGTCTGGCTCTAGGTCAGTGATCACAC
CATTGTGATTATCTTGGTCATGAAGATCTTTTTTGTACAGTTCTTCTGTGTATTCTTGCC
ACCTCTTCTTAATATCTTCTGCTTCTGTTAGGTCCATACCATTTTTGTCCTTTATCGAGC
CTTTGCCCTGCTTCATTCTATACTCCAAGGCCAAGTTTGCCTGTTACTCCAGGTGTTTCT
TGACTTCCTACTTTTGCATTCCAGTCCCCTATAATGAAAAGGACATCTTTTTTGGGTGTT
AGTTCTAAAAGGTCTTGTAGGTCTTCATAGAACCGTTTAACTTCAGCTTCTTCAGGGTTA
CTGGTTGGGGCATAGACTTGGATTACTGTGATATTGAATGGTTTGCCTTGGAAACAAACA
GTGATCATTCTGTCGTTTTTGAGATTGCATCCAAGTACTACTTAAAGCTCAACATTCAGA
AAACGAAGATCATGGCATCCGGTCCCATCACTTCATGGGAAATAGATGGGGAAACAGTGG
AAACACTGTCAGACTTTGTTTTTTGGGGCTCCAAAATCACTGCAGATGGTGATTGCAGCC
ATGAAATTAAAAGACGCTTACTCCTTGGAAGGCAAGCTATGACCAACTTAGATAGCATAT
TGAAAAGCAGAGATATTACCTTGCCAACAAAGGTTCATTTAGTCAAGGCTATGGTTTTTC
CAGTGGTCACGTATGGATGTGAGAGTTGGACTATGAAGAAAGCTGAGTGCTGAAGAATTG
ATGCTTTTGAACTGTGGTGTTGGAGAAGACTCTTGAGAGTCCCTTGGACTGCAAGGAGAT
GCAACCAGTCCATCCTAAAGGAGATCAGCCCTGGGTGTTCTTTGGAAGGAATGATGCTAA
AGCTGAAACTCCAGTACTTTGGCTACCTGATGCGAAGAGTTGACTCATTGGAAAAGACTC
TGATGCTGGAAGGGATTGTGGGCAGGAGAAGAAGGGGATGACAGAAGATGAGATGGCTGG
ATGGCATCACGGACTCAATGGACATGAGTTTGAGTGAACTCTGGGAGTTGGTGATGGACA
GGGAGGCCTGGCGTGCTGGGATTCATGGGGTCGCAAAGAGTCGGACACGACTGAGTGACT
GAACTGAACTGAACTGAACATATAAAACAGATAATCAACCAAAGGCCTATTGTGTAGCAC
AGGGAACTATACTCAGTATCTTCTAATAACCTCTAATCGAAGAGAATATTAAAAAAGAAC
ATATATATTTTTATATATATGCATAACTGAATCACTTTGCTATATAACTGAAACTAATAC
AACATTGTAAATCAACTGTATTTCAATAAAAAGAAATAAAAGGCCTGGATTTGGAGGGGA
TGAAGTAAATATTTTAGTCAAAGGAAAGAGCATATGCAAAGGTCAGGTGGTTGGAGGGTG
TATGTTGTGTTCCAGAAACAAGAAGATTGCCTCTGAGGCTAGAGCTCAGAGAGCTAACAT
TTATATGCAAATTATTTTATTTTTCAGAATAGTCTTAATTAGTTTTTATTGTTTCCGTTT
TACAGTTGAGGAAATTGGAGATCAGAGAAGTGCAGTGACTTGCCCATGGTCAGAATTCTA
AGAAATTGTTTGTTACAGCCACTCTCCCTATTCCCACTACTGCTATCATCAGAATATAGG
TTCAGTGAGAGTAGAAACTTTATTTTGTTTGAAGCTGTATTCTCAGCAACTGGAACAGTG
CCTGTCGCTTGGTATGTGTGAGTGTGTTCAGTCGAGTTCAACTCTTTGCAACCTCATGAG
CTGTAGTCTGCCAGGGTCCTCTGTACATGGAATTTTCCTGGCAAGAATACTGGAGTGGGT
TGCCACTTCCTTCTCCGGGGGAATCTCCCTGACCTATGGATTGAACCCGTGTCTCTCATG
TCTCCTGCATAGGCAGATGGATTCTTTACCACTGGGCCACCTGGGAAGTCATGACACTTG
GTAGGTATTCAGTAAATACTTGCTGAATGAATGAATGAGAGAATGAATTAAAGTAAAAGT
ATATCTAATTCCAAAGTCCATGTTCTTTTTTTTTTATATTGAACATTATCTTTTTTTTTT
TTTACTTTACAATATTGTATTGGTTTTGCCATACATCAACATGCATCTGCCACTAACCAC
ATCCTGTATACTCAGATGCAAGTTAGAGCTGTCACATTGTTTCTTAGAGAAAGTTTTGAT
AAGAGACTTAAGCCTTTGGCCAGTGCAATTCAGGGGGGAATTGAGGGATGGATAATAATA
ATAATAATAATAAAAAGCATTATGGAAGCGGAAATAGAAGGAATAGATCAAGTGGTTAAA
AATAAATTTGCTATAAACAAATAGGTAAGAGAGGTGAAAAAGAAGTCTCTGACTGTAAAA
GTGGGTGGTTAACTTCCACAATAGCTTTCACTACAACATGAGCCTGGAACTTTTCTAGAT
TTGCATATTGCCTCAACTTAGCCAGTCTATTTCCTGGGAAACAGTATAGTCAATATGCCC
TACATAATTTCTTTGCTGCTCTGTTGCTTCAGTCGTGTCCGACTCTGTGCAACCCCATAG
ACGGCCTCCTACCAGGCTCCCCCATCCCTGGGATTCTCCAGGCAAGAACACTGGAGTGGG
TTGCCGTTTCCTTCTCCAATGCAGGAAAGTGAAAAGTGAAAGTGAAGTCTCTCAGTCATG
TCCGACTCTTAGCG
>1054:1106863-1107030
TTTTTGTTTTTTTTTTTGTTGTTGTTTTTCTTTCTTTCTTTCTTTCTTTCTTTCTTTATT
TTTTATTCTTCCAATTTTATTTTATTTTTAAACTTTACATAATTGTATTAGTTTTGCCAA
ATATCAAAATGAATCCGCCACAGGTATACATGTGTTCCCCATCCCGAA
>1054:494709-495286
ATAATAGCCAAGACATGGAAGCAACCTAGATGTCCATCAGCAGATGAATGGATAAGAAAG
CTATGGTACATATACACAATGGAGTATTACTCAGCCATTAAAAAGAATACATTTGAATCA
GTTCTAATGAGGTGGATGAAACTGGAGCCTATTATACAGAGTGAAGTAAGCCAGAAGGAA
AAACATAAATACAGTATACTAACACATATATATGGAATTTAGAAAGATGGTAACAATAAC
CTGGTGTACGAGACAGCAAAAGAGACACTGATGTATAGAACAGTCTTATGGACTCTGTGG
GAGAGGGAGAGGGTGGGAAGATTTGGGAGAATGGCATTGAAACATGTAAAATATCATGTA
GGAAACGAGTTGCCAGCCCAGGTTCGATGCATGATGCTGGATGCTTGGGGCTGGTGCACT
GGGACGGCCCAGAGGGATGGTATGGGGAGGGAGGAGGGAGGAGGGTTTGGGATGGGGAAC
ACATGTATGCCTGTGGCGGATTCATTTTGATATTTGGCAAAACTAACACAATTATGTAAA
GTTTAAAAATAAAATAAAATTAGAGAAAAAAAAAAAAT
>1055:110417-110509
AATGTCTCTGCTTTTCAATATGCTATCCAGATTGGTCATAACCTTCCTTCCAAGGAGTAA
GCATCTTTTAATTTCATCTTTTAATTTCATGCC
>1055:48193-48695
GATTCGACACTGTCACTGCTGTGGCCTGGGTCCAATCCCTGATTGGAGAACTGAGATCCT
GCAAGCTGCAAACTCCACCCCCCCCAAAAAAAAATTAAAAAGCACAAAGAAAAAATAATA
AAACAAAAATCATTCAAAAAACTACATAAATAAACATTGGTTTTGCTAAAAAAAAAAAAA
AATTTTTTTTTCAATGAGAAAGCATCTCTCCCTTGACTTGAATGAGAAGCTAAAATTACT
GAGTGGTCTTTAGCCTGGCAGCAAGCGCACTTTCTATAGACTTTCTGTTTTGATGGTAAC
ACAAGCTAGAAACCTGGACTCACAACAGTATGTTGCAAACACAGTTGGTTTACATTCCCA
GATGACACAATGGGCTTGTAACAAGTGAACACCAAGGTATTCCAAGACTATCTGAATCGG
ATTTATGTCCTTTCATTTCTGTTAGCTTCACATCACTGAGTTTCATCTTCTGCAAGGGGA
TACTGTTGATGTTAGCAAAGCGA
>1060:100511-100680
AACTTTGTATTCCAGTCCTCACTTTATGGGAAATGGCAGTCCAGGGAGCTCCAAACATTT
ACTCAATGTTAGAGGGTTGTAGTCACAGTCCAATTGTCCTGACCCCAATCCAGTGTCCTG
AGCACTAACTAGTCCTCTCTCTGGGGCACAATGATTCCATCCAAAGCCAG
>1061:182785-183877
CCAGTAGAAATACCAGTGACAGGGAATCAGGGCTCATTTTTTTCCAGATGAAGAAGGAGT
TACCATGTGATGTATGGACATAAGGCCCCTGACTTTAACTGCAGGATTTTTTAAGTGTCT
CTTGTACAGTAAGACAAGGTCGCTACTGGGGCAGATCAATAAGATCACCCCCTGAAGCAA
ACAAACCCCCAAAGGCTATTGCTATAGTTAGACTGGCCTCCTTATGTTGGTTTCCAATGC
CCCAAAGTGACACTAAATAAAGAGGAAAAGAGGCTTATTTTCCCAGGAGACTGAAGCATC
TTTTGCCTTAGGCTTAAACAACAAAAGTTAAGACATAAGACTTAGTGGCCAGGACTTACC
TGGTGGTCCAGTGGTTAAGACTACACCTTCCAATGCAGGGGGTTTGGGTTTGAGCCCTGG
TCGGGCCCCTAAGATCCCACATGTTTTGCAGTCCAATCATCAGAATATAAATAACAAAAG
CTGATATTATAACAAGTTCAATAAAGACTTTGAAAGAAGTGGTTTTTAAAAAAAGACTTT
GGGGACAGAGCATATATGTGCCTGCATGTTAAATCGCTTCAGTCATGTCTAGCCCTCCAG
GCTCCTCTTGTCCAGGCAAGAATACTGGAGTGGATAGCCATTCCCTTCTCCATGAGATCT
TCCCAACCCAGGAATTGAACCTGGGTCTCTGACGCTGCAGGTAGATTCTTTACTGTCTGA
GCCACTTGGGACTCAATTGTAACTGGTGGTCATGGACTAAAGCTTGTAGGTGATGCAGTT
GGAGAGGTGTGGCACAGGCCAAGGGAAAAGAACCTGGCTTTGGGGTTAGAAGACCTGAGT
CTGAATCCTGTAGCCATATTGCTGTATTACCCTGAGTTAAGGAACCTTTGTGAGCCTTAC
TTTTTTCATCTGGGACACATATGAAACAATTGGAGGATAATGATCTCTGATTCTTGGGGT
TGTTTTAGGGTTATTATGAGGATTAAAGGAGAGAATTGCATACATTGTCTGGAGCACAGG
AGTTGCTCAGGTAAAAGTAGCCAGTGTGGTTACTCACACATGTGTCAGCCCCAGCTTACA
TCAGGAAAGACCA
>106:11902913-11904341
AGAGGAAAGAAGCCTAAACCTTGAGTGGTTGTATAGCATTTAAGGGCTAGAATGGGAAGG
GGAAAGTCTGACATGGGTGGATTGGGGGTTGTTGAATGCAGGAAGGGGAACACTGATAGA
GCTCAGAATAGAGCTCTGCCGGGAGCTGGTGAGGCATTCCACTCGTGACAAAGGTCATGA
GGAAGGAGGCTCGGCATACGCAAAGGCGGGATCGAGCCTCAGGAGTCCGCCCGGATATTC
TCGAGCATCTACCCCCCAAAAAACCAGAGTCTGCCTACTTTATTGCTTTGTGCTCTCACC
TCTGACTTTACTGGGGGCTGTCCCCTACCACCATCTCGCTCTCTCTGTCAAAGAGTTAAC
TTACAGCTCCAATTAATAAAGTTCCTGGGCAATTAGGAGTGTTTAAATCCAAACCCCTCA
GATGGCTCTCTAACTCGCCTGACAAGTTTACCCGGACTCCTACAGCTATGCATACGATTG
TTTACAGTCTCCCAGCCTCAAGAGGCACGGGAAGCTTAAGATATTCAAATAGCTTAGAGC
CTCTCAGAGAGTTAGAAACTGTCAGAATAAACTAGTAAAGGATTTCATTGATGAGCCAAT
GCTTGTTGCTAAGTTTTCACATCCCCTGAATTGTATCCTTGAATGTGTATTAATTAATAT
AGTTGGTATGTAGAAAAAATAAGTAGTGGCCTTGGTGTTAGTAACTTTAGACCCTTAAGG
TAATGAATTATTTTCTTTGTTGTAAACCCATTACACATCCGCCCTATAGGAATGCAATTT
TATCTTTGGAAGATGGCGCCAAACCTTAAAATAATTACTCTTAGAGAAAATAAGTCTTTG
TTGATAAGTTCTTGTCAAGAGTCATAAAATGTTAGTAGGCCTTCTGGCCAGAAGATGATG
TAAATCACCTAAACCATTTGTATACGATAAATTTGCAGGAAAGAAACCCTGGTTTTTGAT
AAGACTCAAAGACTGCTGACTTTGCATCCCCTATTATCCTCTATGTGTAACTTAGGGTAT
AAAAGCCCCTGTTAAAAATAAAGCTACGGGCCTTGCTCACCAATGCTTGGTCTCCCCATG
TCATTCTTTCCTTTAACTTCCAGCTGAAGTCTCCATCTGGAGCGTGGATATCCTCTGCGA
CCACTTATTTGCCTGGGCTTCTAAGACCCACTCGAGAAGGTGTCTAAGGTGGGGCACCTT
CCGCTATTCGAGAGGGCGCCTGCGGCCTCCGTGGTCAGAGCTAACCTGGTGTCACGGGTT
ATATTGATTTTCCGCGTAAACCAAGCTACTCAGCCTCTTTTCTCCACTGAATTTTCCTAC
TGAGCTATCCTCATTCTATTACTCTTTATATCTTTGATAAATAAATAAATAGTCGCCGAC
GCCGTCTCCCCTTCGAATACCCTGGATCAGCCGGGGCTGGTCTTCGGCA
>106:12547082-12547204
TGCTAAGTGATCCTAATACTTAAAAACTTGAGGCACACGCGTGCACACACACACACACAC
GCACGCACACACACACACACACACACACACACACACACACTTACTTACTTACTTACTTAC
TTT
>106:12827083-12827652
ATTATTGAGAAAATGCAGCTTTGAAGGAGAAGTTACTAATCAAGAAAACAGATTCATTAA
GTTTACTTATAATTTTTAAAGTCTCTCCAAATGGTTAACTGATTCAAAATCTGCCTGTAT
GCTAAGTTGCTTCAGTCATGTCTGACTCTGTGCAACGCTATGGACTGCAGCCTGCCAGGC
TCCTCTGTCTAGGGGACTCTCCAGGCAAGAATACTGGAGTGGGTTGGTGTGCCCTCCTCC
AGGGGATCTTCCTGATCCACATCTCTTGTGTCTCCTGCATTGACAGGGAGGTTCTTTACC
ATTAGTGCCACCTGTGAAAGTGAAAGTCGCTCAGTCGTCCAACTCTTTGTGACCCCATGT
ACTATATAGTTCACAGAATTCTCCAGGCCAGAATACTGGAGTGGGTAGTTGTTCCCTTCT
ACAGGGATTGAACCCAGTTCTCCCACACTGCAGGTGGATTCTTTATCAGCTGAGCCACCA
AGGAAGCCCTCAAAATCTGCCTTCATTCATTTAACAAACATTCATCTTACAAGGGTTTCC
TTGGTGGCTCAGATGATAGAGTGTCTGGCT
>106:13460864-13461627
ATTTTTTTTTTAATTTTATTTTATTTTTAAACTTTACATAATTGTATTAGTTTTGCCAAA
TATCAAAATGAATCCATCACAGGTATACATGTGCTCCCCATCCTGAACCGTCCTCCCTCC
TCCCTCCCCATACCATCCCTCTGGGTCGTCCCAGTGTACTAGCCCCAAGCATCCAGTATC
GTGCATTGAACCTGGACTGGCATCTCGTTTCATACATGATATTTTACATGTTTCAATGCC
ATTCTCCCAAATCTTCCTACCCTCTCCCTCTCCCACAGAGTCCATAAGACTGTTCCATAC
ATCAGCGTCTCTTTTGCTGTCTCGTATACAGGGTTATTGTTATCATCTTTCTAAATTCCA
TATATATGCGTTAGTATACTGTATTGGTGTTTTTCCTTCTGGCTTACTTCACTCTGTATA
ATAGGCTCCAGTTTCATCCACCTCATTAGAACTGATTCAAATGAATTCTTTTTAATGGCT
GAGTAATACTCCACTGTGTATATGTACCACAGCTTTCTTCTCCATTCGTCTGCTGATGGA
CATCTAGGTTGCTTCCATGTCCTGGCTATTATAAACAGTGCTGCGATGAACATTGGGGTA
CACGTGTCTCTTTCCCTTCTGGTTTCCTCAGTGTGTATGCCCAGCAGTGGGATTGCTGGA
TCATAAGGCAGTTCTATTTCCAGTTTTTTAAGGAATCTCCACACTGTTCTCCATAGTGGC
TGTACTAGTTTGCATTCCCACCAACAGTGTAAGAGGGTTCCCTT
>106:14862216-14862269
TAAAATAACAGTGAAAGTGTTAAAATTAAATATTAAATGTTATATTAAAATAAC
>1061:50215-50307
GTGGCGGATTCATTTTGATATTTGGCAAAACTAATACAATTATGTAAAGTTTAAAAATAA
AATAAAATTGGAAGAAAAAAAAAATAAATAAAT
>106:15385969-15386225
ATGGGAGAATGACATTGTAACATGTAAAATATCATGTAAGGAACGAGTTGCCAGTCCAGG
TTCGATCCACGATACTGGATGCTTGGGGCTGGTGCACTGGGACGACCCAGAGGGATGGTA
TGGGGAGGGAGGAGGGAGGAGGGTTCAGGATGGGGAACACATGTATACCTGTGGTGGATT
CATTTTGATATTTGTCAAAACTAATACAATTATGTAAAGTTTAAAAATAAAATAAAATTA
AAAAAAAAAAAAAAAAA
>106:15654453-15654578
AGGAGGGAGGAGGGTTCAGGATGGGGAACACATGTATACCTGTGGTGGATTCATTTTGAT
ATTTGGCAAAACTAATACAATTATGTAAGGTTTAAAAATAAAATAAAATTAATTAAAAAA
AAAAAA
>106:1600610-1602942
ACATTATCCTCAATGGTGAAAAATTGAAAGCATTTCCTCTAAAGTCAGGAACAAGACAAG
GGTGCCCACTTTCACCATTACTATTCAACATAGTTTTGGAAGTTTTGGCCACAGCAATCA
GAGCAGAAAAAGAAATAAAAGGAATCCAGATTGGAAAAGAAGAAGTAAAACTCTCACTAT
TTGCAGATGACATGATCCTCTACATAGAAAACCCTAAAGAGTCCACCAGAAAATTACTAG
AAATAATCAATGACTACAGTAAAGTTGCAGGATATAAAATCAACACACAGAAATCCCTTG
CATTCCTATACACTAATAATGAGAAAACAGAAAGAGAAATTAAGGAAACAATTCCATTCA
CCATTGCAACAGAAAGAATAAAATACTTAGGAATATATCTACCTAAAGAAACTAAAGACC
TATATATAGAAAACTATAAAACACTGGTGAAAGAAATCAAAGAGGACACTAATAGATGGA
GAAATATACCATGTTCATGGATTGGAAGAATCAATATAGTGAAAATGAGTATACTACCCA
AAGCAATTTATAGATTCAACGCAATCCCTATCAAGCTACCAACAGTATTCTTCACAGAGC
TAGAACAAATAATTTCACAATTTGTATGGAAATACAAAAAACCTCGAATAGCCAAAGCGA
TCTTGAGAAAGAAGAATGGAACTGGAGGAATCAACCTACCTGACTTCAGGCTCTACTACA
AAGCCACAGTTATCAAGACAGTATGGTACTGGCACAAAGACAGAAATATTGATCAATGGA
ATAAAATAGAAAGCCCAGAGATAAATCCACGCACATATGGACACCTTATCTTCGACAAAG
GAGGCAAGAATATACAATGGATTAAAGACAATCTCTTTAACAAGTGGTGCTGGGAAATCT
GGTCAACCACTTGTAAAAGAATGAAACTGGACCACTTTCTAACACCATACACAAAAATAA
ACTCAAAATGGATTAAAGATCTAAACGTAAGACCAGAAACTATAAAACTCCTAGAGGAGA
ACATAGGCAAAACACTCTCCGACATACATCACAGCAGGATCCTCTATGACCCACCTCCCA
GAATATTGGAAATAAAAACAAAAATAAACAAATGGGACCTAATTAACCTTAAAAGCTTCT
GCACATCAAAGGAAACTATTAGCAAGGTGAAAAGACAGCCTTCAGAATGGGAGAAAATAA
TAGCAAATGAAGCAACCGACAAACAACTAATCTCAAAAATATACAAGCAACTCCTACAGC
TCAACTCCAGAAAAATAAACGACCCAATCAAAAAATGGGCCAAAGAACTAAATAGACATT
TCTCCAAAAAAGACATACAGATGGCTAACAAACACATGAAAAGATGCTCAACATCACTCA
TTATCAGAGAAATGCAAATCAAAACCACTATGAGGTACCATTTCACACCAGTCAGAATGG
CTGCGATCCAAAAGTCTACGAATAATAAATGCTGGAGAGGGTGTGGAGAAAAGGGAACCC
TCTTACACTGTTGGTGGGAATGCAAACTAGTACAGCCACTATGGAGAACAGTGTGGAGAT
TCCTTAAAAAACTGGAAATAGAACTGCCTTATGATCCAGCAACCCCACTGCTGGGCATAC
ACACTGAGGAAACCAGAAGGGAAAGAGACACGTGTACCCCAATGTTCATCGCAGCACTGT
TTATAATAACCAGGACATGGAAGCAACCTAGATGTCCATCAGCAGATGAATGGATAAGAA
AGCAGTGGTACATATACACAATGGAGTATTACTCAGCCATTAAAAAGAATACATTTGAAT
CAGTTCTAATGAGGTGGATGAAACTGGAGCCTATTATACAGAGTGAAGTAAGCCAGAAGG
AAAAACATAAATACAGTATTCTAACGCATATATATGGAATTTAGAAAGATGGTAACAATA
ACCCTGTGTACGAGACAGCAAAAGAGACACTGATGTATAGAACAGTCTTATGGACTCTGT
GGGAGAGGGAGAGGGTGGGAAGATTTGGGAGAATGACATTGTAACATGTAAAATATCATG
TAAGAAACGAGTTGCCAGTCCAGGTTCGATGCACGATACTGGATGCTTGGGGCTAGTGCA
CTGGGACGACCCAGAGGGATGGTATGGGGAGGGAGGAGGGAGGAGGGTTCAGGATGGGGA
ACACATGTATACCTGTGGTGGATTCGTTTTGATGTTTGGCAGAACTGATACGATTATGTG
GAGTTTAAAAATAAAATAAAATAAAAAAAAAAAAAATAGGATAATGACTAAAAAAAAAAA
AAAAAAAAAAAAAAAAAAAAGAGAAAAGGGGTTAAAAAAAAAAAAAAAAAAAT
>1061:755659-756050
ATAAATACAGTATACTAACGCATATATACGGAATTTAGAAAGATGGTAACAATAACCTGG
TGTACGAGATAGCAAAAGAGACACTGATGTATAGAACAGTCTTATGGACTCTGTGGGAGA
GGGAGAGGGTGGGAAGATTTGGGAGAGTGACATTGAAACATGTAGAATATCATGTAAGAA
ACGAGTTGCCAGTCCAGGTTCGATGCGCGATACTGGATGCTTGGGGCTGGTGCACTGGGA
CGACCCAGAGGGATGGTGTGGGGAGGGAGGAGGGAGGAGGGTTCAGGATGGGGAACACAT
GTATGCCTGTGGCGGATTCATTTTGATATTTGGAAAAACTAATACAATTATGTAAAGTTT
AAAAATAAAATAAAATTTAAAAGAAAAAAAAA
>106:18056539-18056615
TCTTTGTTGTGAACTAAAATTTTTATTATATGGTTTTAAGTTAATAAACATTATAAATTT
GAAAAAAAAAAAAAAAA
>106:18137207-18140653
CTTTCTTTTTTTTTTTTTTGGCCTGAGCAGTTTATTTTCTTTTCTTTTTTATAATAAAAA
AAAAATCAATGCCATTCTCCCAAATCTTCCCACCCCCTCCCTCTCCCACAGAGTCCATAA
GACTGTTCTATACATCAGTGTCTCTTTTGCTGTCTCGTATACAGGGTTATCGTTACCATC
TTTCTAAATTCCATATATATGCGTTAGTATACTGTATTGGTGTTTTTCCTTCTGGCTTAA
CTTCACTCTGTATAATAGGCTCCAGTTTCATCCATCTCATTAGAACTGATTCAAATGTAT
TCTTTTTAATGGCTGAGTAATACTCCATTGTGTATATGTACCACTGCTTTCTTATCCATT
CATCTGCTGATGGACATCTAGGTTGCTTCCATGTCCTGGCTATTATAAACAGTGCTGCGA
TGAACATTGGGGTACACGTGTCTCTTTCCCTTCTGGTTTACTTCACTCTGTATAATAGGC
TCCAGTTTCATCCACCTCATTAGAACTGATTCAAATGTATTCTTTTTAATGGCTGAGTAA
TACTCCATTGTGTATATGTACCACAGCTTTCTTATCCATTCATCTGCTGATGGACATCTA
GGTTGCTTCCATGTCTTGGCTATTATAAACAGTGCTGCGATGAACATTGGGGTACACGTG
TCTCTTTCCCTTCTGGTTTCCTCAGTGTGTATGCCCAGCAGTGGGATTGCTGGATCATAA
GGCAGTTCTATTTCCAGTTTTTTAAGGAATCTCCACACTGTTCTCCATAGTGGCTGTACT
AGTTTGCATTCCCACCAACAGTGTAAGAGGGTTCCCTTTTCTCCACACCCTCTCCAGCAT
TTATTATTTGTAGACTTTTGGATCGCAGCCATTCTGACTGGTGTGAAATGGTACCTCATA
GAGGTTTTGATTTGCATTTCTCTGATAATGAGTGATGTTGAGCATCTTTTCATGTGTTTG
TTAGCCATCTGTATGTCTTCTTTGGAGAAATGTCTATTTAGATCTTTGGCCCATTTTTTG
ATTGGGTCACTTATTTTTATGGAGTTGAGCTGTAGGAGTTGCTTGTATATTTTTGAGATT
AGTTGTTTGTCAGTTGCTTCATTTGCTATTATTTTCTCCCATTCTGAAGGCTGTCTTTTC
ACCTTGCTAATAGTTTCCTTTGATGTGCAGAAGCTTTTAAGTTTAATTAGGTCCCATTTG
TTTATTTTTGCTTTTATTTCCAATATTCTGGGAGGTGGGTCATAGAGGATCCTGCTGTGA
TGAATGTCAGAGAGTGTTTTGCCTATGTTCTCCTCTAGGAGTTTTATAGTTTCTGGTCTT
ACGTTGAGATCTTTAATCCATTTTGAGTTTATTTTTGTATATGGTGTTAGAAAGTGTTCT
AGTTTCATTATTTTACAAGTGGTTGACCAGATTTCCCAGCACCACTTGTTAAAGAGATTG
TCTTTAATCCATTGTATATTCTTGCCTCCTTTGTCAAAGATAAGGTATCCATATGTGCGT
GGATTTATCTCTGGGCTTTCTATTTTGTTCCATTGATCTATATTTCTGTCTTTGTGCCAG
TACCATACTGTCTTGATAACTGTGGCTTTGTAGTAGAGCCTGAAGTCAGGTAGGTTGATA
CCTCCAGTTCCATTCTTCTTTCTCAAGATAGCTTTGGCTATTCGAGGTTTTTTGTATTTC
CATACAAATTGTGAAATTATTTGTTCTAGCTCTGTGAAGAATACCATTTGTAGCTTGATA
GGGATTGCATTGAATCTATAAATTGCTTTGGGTAGTATACTCATTTTCACTATATTGATT
CTTCCAATCCATGAACATGGTATATTTCTCCATCTATTAGTGTCCTCTTTGATTTCTTTC
ACCAGTGTTTTATAGTTTTCTATATATAGGTCTTTAGTTTCTTTAGGTAGATATATTCCT
AAGTATTTTATTCTTTTCGTTGCAATGGTGAATGGAATTGTTTCCTTAATTTCTCTTTCT
GTTTTCTCATTATTAGTGTATAGGAATGCAAGGGATTTCTGTGTGTTGATTTTATATCCT
GCAACTTTACTATAATCATTGATTAGTTCTAGTAATTTTCTGGTGGAGTCTTTAGGGTTT
TCTATGTAGAGGATCATGTCATCTGCAAATAGTGAGAGTTTTACTTCTTCTTTTCCAATT
TGGATTCCTTTTATTTCTTTTTCTGCTCTGATTGCTGTGGCCAAAACTTCCAAAACTATG
TTGAATAGTAATGGTGAAAGTGGGCACCCTTGTCTTGTTCCTGACTTTAGAGGAAATGCT
TTCAATTTTTCACCATTGAGGATAATGTTTGCTGTGGGTTTGTCATATATAGCTTTTATT
ATGTTGAGGTATGTTCCTTCTATTCCTGCTTTCTGGAGAGTTTTTATCATAAATGGGTGT
TGAATTTTGTCAAAGGCTTTCTCTGCATCTATTGAGATAATCATATGGTTTTTATTTTTC
AATTTGTTAATGTGGTGTATTACATTGATTGATTTGCAGATATTGAAGAATCCTTGCATC
CCTGGGATAAAGCCCATTTGGTCATGGTGTATGATCTTTTTAATGTGTTGTTGGATTCTG
ATTGCTAGAATTTTGTTTAGGATTTTTGCATCTATGTTCATCAGTGATATTGGCCTGTAG
TTTTCTTTTTTTGTGGGATCTTTGTCAGGTTTTGGTATTAGGGTGATGGTGGCCTCATAG
AATGAGTTTGGAAGTTTACCTTCCTCTGCAATTTTCTGGAAGAGTTTGAGCAGGATAGGT
GTTAGCTCTTCTCTAAATTTTTGGTAGAATTCAGCTGTGAAGCCGTCTGGACCTGGGCTT
TTGTTTGCTGGAAGATTTTTGATTACAGTTTCAATTTCCGTGCTTGTGATGGGTCTGTTA
AGGTTTTCTATTTCTTCCTGGTCGAGTTTTGGAAAGTTGTACTTTTCTAAGAATTTGTCC
ATTTCTTTCTCGTTGTCCATTTTATTGGCATATAATTGTTGATAATAGTCTCTTATGATC
CTTTGTATTTCTGTGTTGTCTGTTGTGATCTCTCCATTTTCGTTTCTAATTTTATTGATT
TGATTTTTCTCCCTTTGTTTCTTGATGAGTCTGGCTAATGGTTTGTCAATTTTATTTATC
CTTTCAAAGAACCAGCTTTTGGCTTTGTTGATTTTTGCTATGGTCTCTTTTGTTTCTTTT
GCATTTATTTCTGCTCTAATTTTTAAGATTTCTTTCCTTCTACTAACCCTGGGGTTCTTC
ATTTCTTCCTTTTCTAGTTGCTTTAGGTGTAGAGTTAGGTTATTTATTTGACTTTTTTCT
TGTTTCTTGAGGTGTGCCTGTATTGCTATGAACTTTCCCCTTAGGACTGCTTTTACTGTG
TCCCACAGGTTTTGGGTTGTTGTGTTTTCATTTTCATTCGTTTCTATGCAAATTTTGATT
TCTTTTTTGATTTCTTCTGTGATTTGT
>106:18780316-18780999
ATCTATGAACTAGGTGCCCATCTTTAATCCAAATGGCAGGTTGTCCACCTCCAGATAATT
CCCACATTAGGTGGGATGCATGAACATACATCCTTAAACATCTTCATTGAGTCTGCTGAC
TCACAAAGAGTTAGACATGACTGAGCAACTTTCACTTCACTGCGGGGAGGAGAGAGATCT
TGGACAAGACAAGAAAAATAATTATTCAATTATCTTAAATAAGTTCTTGGTGTTCCAGGC
TGTCCTTCTTCTATTGAGTCTTTTCAAAGAAAATGGAAAAGTAAAGAAGTATGCTATTTG
ATGATGAGGGAAATTTCAAACTATCTACTTCTGTTTCAATGCTGTTTGTGATCCAAAATA
ATATTATACTTTATTTTTTTTTCTAATTTTATTTTATTTTTAAACTTTACATAATTGTAT
TAGTTTTGCCAAATATCAAAATGAATCCGCCACAGGTATACATGTGTTCCCCATCCTGAA
CCCTCCTCCCTCCTCCCTCCCCATACCATCCCTCTGGGTCGTCCCAGTGCACTAGCCCCA
AGCATCCAGTATCGTGCATCGAACCTGGACTGGCAACTCGTTTCTTACATGATATTTTAC
ATGTTTCAATGCCATTCTCCCAAATCTTCCCACCCTCTCCCTCTCCCACAGAGTCCATAA
GACTGTTCTATACATCAGTGTCTT
>106:18797345-18797486
TTTTTTTTTTTTTTCTCTAATTTTATTTTATTTTTAAACTTTACATAATTGTATTAGTTT
TGCCAAATATCAAAATGAATCCGCCACAGGTATACATGTGCTCCCCATCCCGAACCCTCC
TCCCTCCTCCCTCCCCATACCA
>106:19038924-19039146
TGATCTCCTTCAGAATGGACGGGTTGGATCTCCTTGCAGTCCAAGGGACTCTTAAGAGTC
TTCTCCAACACCACAATTCAAAAGCATCAATTCTTTGGCACTCAGCTTTCTTCACAGTCC
AACTCTCACATCCATACATGACCACTGGAAAAACCATAGCCTTGACTAAATGGACCTTTG
TTGGCAAAGTAATGTCTCTGTTTTTCAATATGCTATCTCAGTT
>106:19162522-19163354
TATTTTTTATTTTTATTTTTTTTGCATGCCAATAGCTTATATTCTCTGGAACCAGGCTTC
CAAAAATGTCAAAACTCGGCACTCACATGCTATCCATAATACAGCTTAAGACGCAAGCAG
AGGCCCCAGGGTGAACTGGCTGGGGTGACCTGTGCGAGCTGGACAGAGAGGGCACTGCTG
TGGCCCCAGAGGCCCGGAGGCAGCCAGGAGGGTCGGTCGGAGCCCAGCCAGAAGATGATG
ACTTTGGCACGGAGCCTGGAGGGCGTGGCCTCAGCTTCGGGAAGGCCAGGGCCAAGGCAG
AGCCCACAAGCAAGTGGGAGAGAGTCCCTAGGGGCCCTCCCGGGCCAGGGTGTCAAGTGG
GCCTGAGCCAGAGAGCCAGCCCTGCTGCTTCCCCAAGAATGAAACTGCTTCTGATTGGAA
ACCTGGAACCAGGCTCGGTCTCCCTGCAGCTGCACCATCCTGCCAGGCTGAGATGCCCCC
TCCCTACCCCTCCAGCCAGGGGCTGCTCAGGGTCTGCTGGCCAGGCCTCCGGCAGGGTGG
TGGAGCAGCCCTCCTGGGTCCCTGTCCTGGCGTCACAGCACAGTCACTGTGGACGGGCCA
CGCCCATCTGCCCGTATCCACTCGGCTGCTCCCACCTGCCCGGCCCCACCTGCCGCTCCG
GCTTCTTGCTCGAGATGCCGTGAGTCACCTTTCTGTCATTCTCTGAGGAACCACACATGC
CTTCTAATGCTTTCATGTTAAAAGTCTGTGTGGATCCCACATCACACTCACGTACAGGCC
ATGTGAGGGCTTTTGGTACAAACACAAGCAGGATTCTTGAAAAACTGTTGGCT
>106:19236212-19236267
CCTTGGGGTTGCAAGGCAAGCAACCATGGGGTTGTTTGTTTGCTGTTTGTTTGCTG
>106:21682605-21682689
AATTCTGTTAGATATAATTGTAAATTGAATTTCCATGACTTTCTCTCTGCCCAGTATCCT
GAGTTTCCAGCAAAATTTATTCAGA
>106:22038544-22039829
TTTTTTTTTTCTATTTTATTTTATTTTTAAACTTTACATAATTGTATTAGTTTTGCCAAA
CATCAAAATGAATCCGCCACAGGTATACATGTGTTCCCCATCCTGAACCCTCCTCCCTCC
TCCCTCCCCATACCATCCCTCTGGGTCGTCCCAGTGCTCTAGCCCCAAGCATCCAGCATC
GTGCATCGAACCTGTACTGGCAACTCATCTCTTACATGACATTTTACATGTTTCAATGCC
ATTCTCCCAAATCTTCCCACCCTCTCCCTCTCCCACAGAGTCCATAAGACTGTTCTATAC
GTCAGTGTCTCCTTTGCTGTCTCGTACACCGGGTTATTGTTACCATCTTTCTAAATTCCA
TATATATGCGTTAGTATACTGTATTTATGTTTTTCCTTCTGGCTTACTTCACTCTGTATA
ATAGGCTCCAGTTTCATCCACCTCATTAGAACTGATTCAAATGTATTCTTTTTAATGGCT
GAGTAATACTCCATTGTGTATATGTACCACTGCTTTCTTATCCATTCATCTGCTGATGGA
CATCTAGGTTGCTTCCATGTCCTGGCTATTATAAACAGTGCTGCGATGAACATTGGGGTA
CACGTGTCTCTTTCCCTTCTGGTTTCCTCAGTGTGTATGCCCAGCAGTGGGATTGCTGGA
TCATAAGGCAGTTTTATTTCCAGTTTTTTAAGGAATCTCCACACTGTTCTCCATAGTGGC
TGTACTAGTTTGCATTCCCACCAACAGTGTAAGAGGGTTCCCTTTTCTCCACACCCTCTC
CAGCATTTATTATTTGTAGACTTTTGGATCGCAGCCATTCTGACTGGTGTGAAATGGTAC
CTCATTGTGGTTTTGATTTGCATTTCTCTGATAATGAGTGATGTTGAGCATCTTTTCATG
TGTTTGTTAGCCATCTGTATGTCTTCTTTGGAGAAATGTCTATTTAGTTCTTTGGCCCAT
TTTTTGATTGGGTTGTTTATTTTTCTGGAGTTGAGCTGCAAGAGTTGCTTGTATATTTTT
GAGATTAGTTGTGTGTCGGTTGTTTCATTTGCTATTATTTTCTCCCATTCTGAAGGCTGT
CTTTTCACCTTGCTAATAGTTTCCTTTGATGTGCAGAAGCTTTTAAGGTTAATTAGGTCC
CATTTGTTTATTTTTGCTTTTTTTTGTTTGTTTGTTTTTTATTTTTTATTTTTCTTTAAT
AGAAAATTATTTAATTAGTATACATGTGTTCCCCATCCTGAACCCTCCTCCTTATTTCCA
ATATTCTGGGAGGTGGGTCATAGAGA
>106:22221306-22221394
ATACCTGTGATGGATTCATTTTGATATTTGGCAAAACTAATACAATTATGTAAAGTTTAA
AAATAAAATAAAATTTAAAAAAAAAAACC
>106:22872692-22872873
GGAAAATCCCATGGATGGAGGAGCCTGGTAGGCTGCAGTCCACGGGGTCGCAAAGAGTCA
GACACGACTGAGCGACTTGACTTTCACTTTTCACTTTCGTGCATTGGAGAAGGAAATGGC
AACCCACTCCAGTGTCCGATTCTGTGCGACCCCATAGATGGAAGCCCACCAGGCTCCACC
TT
>106:24012243-24012952
CCAACTCTCGCATCCATACATGACTACTGGAAAAACAGTAGCTTTTACTAGATGGACCTT
TGTTGGAAAAGTAATGTCTCTGCTTTTTAATATGCTGTCTAGGTTGGTCATAGCTTTTCT
TCCAAGGAGCAAGCATCTTTTAATGTCAAGGCTGCAGTCACCATCTGCAGTGACTTTGGA
GCCCAGGAAAAAGTCTGTCACTATGGATATTCTCTGTCAAATGTGAACATCATGTCACAA
CACGTGTCCCTGCTGGTTGTCGTGCTCACAATGGGGTCTCTGTCCCACTTACATAGGGCC
GCTGTGTGATCCTTCAAGCTCGACTAAGGCCAACACAGGCAGGTGTTTTATTATAACATT
TCTCTATTTCTTTGTTTCAGCTTCATTTCAAAAGATGATTTCCTTTTACCTTGGAGTCCA
AAACTTTGTTTAAATAAGGAGGTCATAGATGACTCACGCTTTACTACCTCCCAATACTTC
TTTCCACTAGTCAGTTACTTGATTATATCTAAGCCTTTTCATTTAACACTAGACAGAAAT
GCCCTTGATGAGATTTTCTGGAGAGTAATGTGCTTTTTGCCTGGGAAAGCTGGCTATAAA
AGTTATATCCTCCTTTAGCTTGGAAAATTTACCACTTATGTCTATGAGATAAAGCAAAGC
ATGAAACAAAATACAAGTGCCATCCTGGTAACCTTGATTTTCTGGGACAG
>106:25173302-25173605
ATTTATTTTTTTCTAATTTTATTTTATTTTTAAACTTTATTAGTTTTGCCAAATATCAAA
ATGAATCCGCCACAGGTATACATGTGTTCCCCATCCCGAACCCTCCTCCCTCCTCCCTCC
CCATACCATCCCTCTGGGCCGTCCCAGTGCACCAGCCCCAAGCATCCAGCATCGTGCATC
GAACCTGGACTGGCAACTCGTTTCCTACATGATATTTTACATGTTTCATTGCCATTCTCC
CAAATCTTCCCTCCCTCTCCCTCTCCCACAGAGTCCATAAGACTGTTCTATACATCAGTG
TCTC
>106:25961839-25964492
TTGCTTTTCACTTCTCTTCTTTTCACAGCTATTTGTAAGGCCTCCTCAGACAGCGATTTT
GCTTTTTTGCATTTATTTTCCATGTAGATGGTAAAGAAACACCATTCCCATGGAAATACT
GTGCACAAATGTTACAGATGAAATTCCAGTTGAGCTATTTAAAATCCTGAAAGATGATGC
TGTGAAAGTGCTGCACTCAATATGCCGGCAAATTTGGAAAACTCAGCAGTGGCCACAGGA
CTGGAAAAGGTCAGTTTTCATTCCAATCCCAAAGAAAGGCAATGCCAAAGAATGCTCAAA
CTACCGCACAATTGCACTCATCTCACACGCTAGTAAAGTAACGCTCAAAATTCTCCAAGC
CAGGCTTCAGTAATACTTGAACAGTGAACTTCCAGATGTTCAAGCTGGTTTTAGAAAAGG
CAGAGGAACAAGAGATCAAATTGCCAACATCTGCTGGATCATCAAAAAAGCAAGAGAGTT
CCAGAAAAACATCTATTTCTGCTTTATTGACTATGCCAAAGCCTTTGACTGTGTGGATCA
CAATAAACTGTGGAAAATTCTCAAAGAGATGGGAATATCAGGACACCTGACCTGCCTCTT
GAGAAACCTAAATACAGGTCAGGAAGCAACAGTTAGAACTGGACATGGAACAACAGACTG
GTTCCCAATAGGAAAAGGAGTACGTCAAAGCTGTATATTGTAACCCTGCTTAATTACCTT
ATACGCAGAGTACATCATGAGAAACGCTGGGCTGGAAGAAGCACAAGCTGGAATCAAGAT
TGCCAGGAGAAATATCAATAACCTCAGATATTCAGATGATACCACCCTTATGGCAGAAAG
TGAAGAGGAACTAAAAAGCCTCTTGATGAAAGTGAAAGAGGAGAGTGAAAAAGCTAGCTT
AAAGCTCAGCATTCAGAAAACTAAGATCATGGCATCTGGTCCCATCACTTCATGGCAAAT
AGATGTGGAAACAGTGGAAACAGTGGCTGACTTAATGGGCTTTTTTTTTTAGGCTCCAAA
ATCACTGCAGATGGTGATTGCAGCCATGAAATTAAAAGACACTTACTCCTTGGTAGGAAA
GTTATGACCAACCTAGATAGCATATTAAAAAGCAAAGATATTACTTTGCCAACAAAGGTC
TGCCTAGTGAAGGCTATGGTTTTTCCAGTGGTCACGTATGGATGTGAGATTTGGACTGTG
AAGAAAGCTGAGCACCGAAAAATTGATGCTTTTGAACTGTGGTGCTGGAGAAGACTCTTG
AGAGTCCCTTGGACTGCAAGGAGATCCAACCAGTCCATTCTAAAGGAGACCAGTCCTGGG
TGTTAATTGGAAGGACTGATGCCAAGGCTGAAACTCCAATACTTTGGCCACCTCATGCAA
AGAATTGATTCCTTGGAAAAGATCCTGATGCTGGGAGGGGTTGGGGGCAGGAGGAGAAGG
GGACGACAGAGGATGAGATGGTTGGATGGCATCACCTACTAGTTGGACATGAGTTTGGGT
GAACTCCGGGAGTTGGTGATGGACAGGGAGGCCTGGCGTGCTGCGATTCATGGGGTCGCA
AAGAGTCAGACATAACTGAGTGACTGAACTGAACTGAACTCTTTATCCTCAAGTTTTACA
AGCCCTTCCACAGCTGAAATGTGATTACTCTATATAAATGTTAGCTATTATTACAAGAAG
TGATATGTGTGGTGGTCAAGAGCAGGAACTCTGGAGCCACGGTATAACTTTCAGCAATGC
CACTTAAAGACAATGTAACCTCTGGCAAGTCTTTTTTAACCTTTCTTTTCTCATTTCCTC
ATTGAAAAATGGGATGATAATAATCCCTTCTTATAAGCATTGTTATGAAGCAGGTCAGGA
AGCAACAGTTAGAACTAGACATGGAACAGCAGGCTGATTCCAAATAGGAAAAGGAGTACG
TCAAGGCTGTATATTGTCACCATGCTTATTTAACTTATATTCAGAGTACATTATGAGAAA
TCCTGGGCTGGAAGAAGCACAAGCTGTAATCAAGATTGCAGGGAGAAATATCAATAACCT
CAGATATGCAGATGACACCACCCTTATGGCAGAAAGTGAAGAGAAACTAAAAAGCCTCTT
GATGAAAGTGAAAGTAGAGAGTGAAAAAGTTGGCTTAAAGCTCAACGTTCGGAAGACGAA
GATCATGGCATCTGGTCCCATAACTTCACGGGAAATAGATGGGGAAACAGTGGAAACAGT
GTCAGACTTCATTTTTTTGGGCTCCAAAATCACTGCAGATGGTGACTGCAGCCATGAAAT
TAAAAGACACTTAGTCCTTGGAAGAAAAGTTATGACCAACCTAGATAGCATATTCAAAAG
CAGAGATAGTACTTTGCCAACAAAGGTCTATCTAGTGAAGGCTATGGTTTTTCCTGTGGT
CATGTATGTATGTGAGCTTTGGACCGTGAAGAAAGCTGAGCACCGAAGAACTGATGCTTT
TGAACTGTGGTGTTGGAGAAGACTCTTGAGAGTCCCTTGGACTGCAAGGAGATCCAACCA
GTCCATCCTACAGGAGATCAGCCCTGGGATTTCTTTGGAAGGAATGCTGAAACTCCAGTA
CTTGGGCCACCTCATGCAAAGAGTTGACTCATTGGAAAAGACTCTGATGCTGGGAGGGAT
TGGGGGCAAGAGGA
>106:26461918-26463167
GAGGTAGTTTAGAAATTGAATTTTGCATATGTGTTAGAAGTATTTGTGAAAAAGATGAGA
TGTTCAGGACAATATTGATCTGGAGATGACTCTAGGAGAGAGTTTATATATACTTGACAT
AGAATTAAAAGGATATATATAGTATCACCGGCACAGTGTTAACAAACTCTTACTTCTTAA
TTTCTAAAATGCTATTCTGCACTGCAAATTTGTTTTTTTAATCATAAAACTTGGCATTTC
AGAGTTCAGTGAAGCTTTGAAGATAGACTTTTGGTCTAGTAATTTTCATGCTGTACTTTT
TGGAGTTCCTGACAAGAACCACAGAGGAGGTCTCTAGGACCCCAAATACCCATCAACAAG
AAAATTTATCTAATACAGAACATACATTTTAGACAGCAAGTTCTTGCATAACAATACTCC
AATGTTGGTTTATATCTGTAAATGAAACATTCTTGCCAAACATCCACCAATCATTCAAGT
CTTAGCTCCAGGATAACCTACAGGCAATGAATATTCTAGGTAGAGTTGGGTGCCTCTCCT
CAATGCTTTTACAGTATCTTAAGCATGCTTCTATCATAGCAATTATCATCTTTCACTGAA
GTTTTTAAAATTAGTTGTCTATTTCCCTTACCAGACCATAATAAGCGTCTTTCATCTCTG
CATATCTAGTACTTAGTACACGCTGGACAAGCATTAAATAAATTAGCTAATGAATGCCTG
AGCAAATGAACACATAAATAAATGCATGAGGAAAGGGAGACTCAAAGAGGCTGACTTACC
TGATGTCACACATCTTATTAGGAAAACTGAAACCTAGAAACTAGAACTTTTAAATCTCTA
CTATTTTGGGCATTATATCATGTCACCTCTCATTTTAATTATTTGAAATCCCCGTTCGTC
TAGTCAAGGCTATGGTTTTTCCAGTAGTCACGTATGGATGTGAGAGTTGGACTGTGAAGA
AAGCTGAGCGCTGAAGAATTGATGTTTTTAACTGTGGTGTTGGAGAAGACTCTTGAGAGT
CCCTTGGACTGCAAGGAGATCCAACTAGTCCATTCTAAAGGAGGTCAGCCCTGGGTGTTC
TTTGGAAGGAATGATGCTAAAGCTGAAACTCCAGTACTTTGGCCACCTCATGCGAAGAGT
TGACTCATTGGAAAAGACTCTGATGCTGGGAGGGATTGGGGGCAGGAGAAGGGGACGACA
GAGGATAAGATGGCCGGATGGCATCACTGACTCAATGGACGTGAGTCTGA
>106:26498593-26502395
CACTTTCATCAAGAGGCTTTTTAGTTCCTCTTCACTTTCTGCCATAAGGGTGGTGTCATC
TGCATATCTGAGGTGATTGATATTTCTCCCGGCAATCTTGATTCCAGCTTGTGCTTCTTC
CAGCCCAGCGTTTCTCATGATGTACTCTGCCTAGAAGTTAAATAAGCAGGGAGACAATAT
ACAGCCTTGACATACTCCTTTTCCTATTTGGAACCAGTCTGTTGTTCCATGTCCAGTTCT
AACTGTTGATTCCTGATCTGCATATAGGTTTCTCAAGAGGCAGATCAGGTGGTCTGGTAT
TCCCATCTCTTTCAGAATTTTCCACAGTTTATTGTGATCCACACAGTCAAAGGCGTTGGC
ATAGTCAATAAAGCAAAAATAGATGCTTTTCTGGAACTCTCTTGCTTTTTCCATGATCCA
GCAGATGTTGGCAATTTGATCTCTGGTTCCTCTGCCTTTTCTAAAACCAGCTTGAACATC
TGGAAGTTCACAGTTCATGTATTGCTGAAGCCTGGCTTGGAGAATTTTGAGCATTAAGGT
TCTCTCTCCTCCATTAAATGCCTAAGGCCCTTCACAACCTGACTCTTGCCCATCTCTCCA
GCTTTAAGCCTGCCACTTCTCATGGTCACTCTTTATTCTACAAAGCAAAAAAACTACTAA
GCCTCTGAACTCCTTGTAGCTACTCGGGAATATCATGCTGTTTATTGTTTCTGTGCTTTA
GAAGATGCCCTTACCTCTATTTTCTCTCATCAGTTCAGTTCAGTTCAGTTCATTTCAGTC
GCTCAGTCATGTCCAAGTCTTTGCAACCCCATGAATTGCAGCACACCAGGCCTCGCTGTC
CATCACCAACTCCTGGAGTTCACCCAGACTCACGTCCATCGAGTCAGTGATGCCATCCAG
CCATCTCATCCTCTGTCATCCCTTTCTCCTCCTGCCCCTAATCCCTCCCAGCATCAGGGT
CTTTTCCAATGAGTCAACTCTTTGCATGAGGTGGCCAAAGTATTGGAGTTTCAGCTTTAG
CAGCATTCCTTCCAAAGAAATCCCAGGGCTGATCTCCTTCAGAATGGACTGGTTGGATCT
CCTTGCAGTCCAAGGGACTCTCAAGAGTCTTCTCCAACACCACAGTTCAAAAGCATCAAT
TCTTTGGCGCTCAGCCTTCTTCACAGTCCAACTCTCACATCCATACATGACCACAGGAAA
AACCATGGCCTTGACTAGATGAACCTTTGTTGGCAAAGTAATGTCTCTGCTTTTTAATAC
ACTATCTAGGTCGGTCATAACTTTCCCTCCAAGGAGTAAGGGTCTTTTAATTTCATGGCT
GAAGTCACCATCTGCAGTGATTTTGGAGCCCAAAAAAATAGTCTGACACTGTTTCCATTA
TTTCCCCATCTATTTCCCATGAAGTGATGGGACCGGATGCCATGATCTTCGTTTTCTGAA
TGTTGAGCTTTAAGCCAACTTTTTCACTCTCCACTTTCCCTTAAAACCATAGCATTGTGT
GTGTGTGTGTGTGTATATGTATGTATGTATGAATGCGACTCGCTCAGTCATGTCCGACTG
TTTGCAACCCCATTGACTGTAGCCCACCAGGCTCCCCTGTCCATGGGATTCTTCAAGCAA
AAATACTGGAGTGGGTTACCATTTCCTTCTCCAGCGGATCTTCCAAGACCCAGGGATCGA
ACCCAGATGGATCTCCTTCCCGCACTGAATGCATACTCTTTACCATCTGAGCCACCAGGG
AAGCCCTGTGTGTGTGTGTGTGTGTGTGTGTGCAAACAGCATGATATTCCTAAGGAGCTA
CAAGGAGTCCAGAGGCTTAGGGGTTTTTTTCGCTTTGTAGAACAAAGAGTAGTTTAATGT
TTACAACAGTTCTTAGGCATAGGTACTATTATATTCTTCATTTACAGATAGAAAAACTAA
GGAGGTTAAGTATTTGCCTAAGATCACACAGCCAATAACTACAAAAGCTAGGTCTAGCTC
CAAAGCCTATGTTCTCAACTTCCATGCTTTTCGAGTCCTACTATTTCCTTTATAATAAGA
TTTTATAAGATACTACATATACTTTTAGGAATTCAAAGACCGTGGCAAGAGAAGTAGAGT
AATAGTAATTTTCTTCAAATATCTGAAGGTCTGTTCTGAGGATATAATAGATTGTTCTGA
AATGCATAGAAGTTAAGAATTAGGACTAATGAGTAGAAGTTCTATACAGTCAAATTTTAA
TTCAGTATAATGAATGTTTTAACAATTATAACTACACAGAAATTAGACAGCCTTTTTTTT
AAAGGCCGGAACTCATAACTATTCAAACAGAAGTAAGATTATTGTCTCAGATATGAATCA
GTATTCTTATAAGGGAACGGAAGTTATCTAAGATAGCCTTTTAAATTTAATAAAATATAT
ACTCTTTATTCATTCATTCACTCACTTCTGATTTTCTTTCCCAATAGTAAGGGAAATTTG
CACTATGATCGATATTACTATTCTGCATTTCTCTTAAAATCCATTACATTAAACCAAGCT
TTTTCAATCACATCAAGGGCTGCATAATTCTTTCTTGAGCATGAATGTGGGCTGAGGCAG
GGGAGGAGGGTAAAGGAAGATGGCTGTCCTGTGAATTGTAGAATCTTTAGCAGCAACCCT
GGATATTATACAAAAAAGATCTTAATGACCCAGATAAGTATGATCACTAACTCACCTAGA
GCCAGACATCCTGGAATGTGAAGTCAAGTGGCCCTTAGGAAGCATCACTACAGACAAACC
TAGTGGAGGTGATGGAATTCCAGTTGAGCTATTTCAAATCCTAAAAGATGATGCCATGAA
AAGTGCTACACCCAATATGCCAGCACATTTGGAAAACTCAGGAGTGGCCACAGGACTGGA
AAAGATCAGTTTTCATTCCAGTCCCTAAGAAAGGCAATGTCAAAGAATGATCAAACTACC
ACACAATTGCACTCTTCTCACATGCTACTAAAGTAATGCTCAAAATTCTCCAAGCCAGGC
TTCAACACTAGTGAACCGAGAACTTTCAGATGTTCAAGCTGGATTTAGAAAAGGCAGAGT
AACCAGAGATCAAATTGTCAACATTCATTGGATCATAGAAAAAGCAAGAGAATTCCATTA
ACATCTACTTCTGTTTCACTAACTATGCTAAAGCCTTTGACTGCATGAAAGTGAAAGTGA
AGTCGCTGAGTCGTGTTCGACTCTTTGCAACCCCGTGGACTGTAGCCTACCAGGCTTCTC
TGTCCATGGGATTCTCCAGGCAAGAATACTGGAGTGGGTTACCATTTCCTTCTCCAGGGG
ATCTACCCAACCCAGGGATCGAACCCAGGTCTCCCGCACTGGAGGCAGACGCTTTAACCT
TTGAGCCATCACAACAAAATGGAAAATTCTTAAAGAGATAGGAATACCAGACCACCTTAC
CTGCCTCCTGAGAAACCTGTATGCAGGTCAAGAAAGTTAGAACCGGACATGGAACAACAG
ACTGATTCCAAATCGGGAAAGGAGTATGTCAAGGCCGTATATTGTCACCCTGCTTATTTA
ACTTATATGCAGAGTACATCATGTGAAATGCCAGGCTGAAGCACAAGCTGGAATCAAGAT
TGCTGGGAGAAATATCAACAACCTCATATATGCAGATGACACCACTCTTATGGCAGAAGG
CAAAGAGCAACTAAAGACCCTCATGATGAAGGTGAAAAAGGAAAGGGAAAAAGCTGGCTT
AAAACTCAACATTCGGAAAACTAAAATTATAGCATCTGATCCCATTACTTCATGGCACAT
AGATGGGGGAACAATAGAAACAG
>106:2869302-2869378
CATTTTGATATTTGGCAAAACTAATACAATTATGTAAAGTTTAAAAATAAAATAAAATTA
GAAAAAAAAAAAAAAAA
>106:28878391-28878635
ATTTTATTTTTTTTATTTAGAGAATACTTTATTAGTTTCTGTAATCAAACCCATGTAGAT
AAGACCTTACATATTTAATACAGTGTGTTACCCCTGTACAAATGGAAAAAATTATGTTTA
ACGTTTCTAGACCAATACGGCTGTTAGTTTCTGTACAATGCCAACCCAACACGGTACAAC
TGGGATACTTTTTCCAAAGTTGACAGCACAGCTAAAGTTTCCAAAAATTCAAATTATATA
TATGT
>106:32647545-32647736
CGATGCACGATACTGGATGCTTGGGGCTAGTGCACTGGGACGACCCAGAGGGAGGGTATG
GGGAGGGAGGAGGGAGGAGGGGTCAGGATGGGGAACACATGTATACCTGTGGTGGATTCA
TTTTGATATTTGGCAAAACTAATACAATTATGTAAAGTTTAAAAATAAAATAAAATTAAA
AAAAAAAAAAAA
>106:33417457-33418749
GTGCTGGGAGCCGGTGAGGCATTCCGCTCATGACAAAGGTCATGAGGAAGGAGGCTCGGC
ATACGCAAAGGCGGGATCAAGCCTCAGGAGTCCGCCCGGATATTCTCGAGCATTTCCCCC
CAAAAAACCAGAGTCTGCCTACTTTATTGCTTTGTGCTCTCACCTCTGACTTTACTGGGG
GCTGTCCCCTACCACCATCTCTCTCTCTCTGTCAAAGAGTTAACTTACAGCTCCAATTAA
TAAAGTTCCTGGGCAATTAGGAGTGTTTAAATCCAAACCCCTCAGATGGCTCTCTAACTC
GCCTGACAAGTTTACCCGGACTCCTGCAGCTGTGCATACGATTGTTTACAGTCTCCTAGC
CTCCAGAGGCACCGGAAGCTTAAGATATTCAAATAGCTTAGAGCCTCTCAGAGAGTTAGA
AACTGTCAGAATAAACTAGTAAAGGATTTCATTGATGAGTCAATGCTTGTTGCCAAGTTT
TCACATCCCCTGAATTGTATCCTTGAATGTGTATTAATTAATAGTTGGTATATAGAAAAA
ATAAGTAGTGGCCTTGGTGTTAGTAACTTTAGACCCTTAAGGTAATAAATTCTTTCCTTT
GTTGTAAACCCATTACACATCCACCCTATAGGAATGCAATTTTATCTTTGGAAGATGGCG
CCAAACCTTAAAATAATTACTCTTAGAGAAAATAAGTCCTTGTTGATAAGTCCTTGTCAA
GAGTCATAAAATGTTAGTAGGCCTTCTGGCCAGAAGATGATGTAAATCACCTAAACCATT
TGTATATGATAAATTTGCAGGAAAGAAACCCTGGTTTTTGATAAGAACCAAAGACTGCTG
ACTTTGCATCCCCTATTATCCTCTATGTGTAACTTAGGGTATAAAAGCCCCTGTTAAAAA
TAAAGCTATGGGCCTTGCTCACCAATGCTTAGTCTCCCCATGTCATTCTTTCCTTTAACT
TCCGGCTGAAGTCTCCATCTGGAGCGTGGATATCCTCTGCGACCACTTATTTGCCTGGGC
TTCTAAGACCCACTCGAGAAGGTGTCTAAGGTGGGGCACCTTCCGCTATTCGAGAGGGCG
CCTGCGGCCTCCGTGGTCAGAGCTAACCTGGTGTCACGGGTTATATTGATTTTCCGCGTA
AACCAAGCTACTCAGCCTCTTTTCTCCACTGAATTTTCCTATTGAGCTATCCTCATTTTA
TTACTCTTTATATCTCTAATTACCATTTGAATAGGTTGCCGACGCCGTCTCCCCTTCGAA
TACCCTGGATCAGCCGGGGCTGGTCCCCGGCAA
>106:33517262-33521974
TACAGAGGAGCCAAGATGGCGGAGGAGTAGGATGGGGAGAACACTTTCTCCCCCACAAAT
TCATCAAAAGAGCATTTAAACATCGAGTAAATTCCACAAAACAACTTCTGAATGCCGGCA
GAGGACATCAGGCACCCAGAAAAGCAATCCAACTCTTCGAAAGGAGGTAGGAAAAAATAT
AAAAGACAAAAAAAGAGACAAAAGAGGGAGGGACGGAGTTCCGTCCCGGGAAGGGAGTCT
TAAAAAGAGAGAAGTTTCCAAACACCAGGAAGCCTTCTCACTGCCGAATCTGTGCCGAGC
TTTGGAAGCACAGAGGGCAACATAACAGGAAGAAAAAATAAATAAACAATTAAAACTCGA
AGATTGCGAGTCCTACGGTAACTCCCCCAGCGGAGAAGCAGCGCAGACGCCTGCACGCGC
CATTAGCAAGCGGGGGCTGGGCAGGGAGGCGCAGCTGCATCGCTTAGAGTAAGAATCTGG
CCTGAATACCCTGAGCACTATCTGAGCGAAATAATTTGGGCTAGCAAACCAGACTGTGGG
ATATCTACCACGCGAAAAGCCAGCCCCAACCTAAGACACCGCCAGGCCCGCGCACGGAAC
AAAGAATTGAACAGAGATAGCCGGCTGCAGACCTTCCCCCTCCGGTGACAGGCAGCCAGA
GCCGGAAGGGGGCAATCACAGCCCCAGAGAGACATTATCTATAAAACTGTAAGCAGGCTT
CTTTGCTAACTAAAACTTTTTGGGGGTCTTGACGGTTAACATCTGCCTGAGAAGGTGCGC
CGGTTTTACACCCAGATAACCCAGTGGCGGGGAGGCGATAAGTCGCAGCATTGGCGCTCG
CCAAACACCTCATTACTTGAGCTGCTCGGACCTGGGAAGAGCACAAAAATCAGGCCCAAC
TGAGTCTGCGCCTCTGAGGACTACCCGAGTGCCTGAACCTGAGCGGCTTGGACCTGGGAG
GTACATGCAACCCAGGGCCAGCCTCGGATTGTTCCCAGCGGAACAACCTAGAGCCCGAGC
AGTGTGGGCAAGGAGGCTACACGCGCCGTGAGCGGGGGCAGACCCAGTGTGGCTGAGGCA
CTGCGAGTGCACGCCAGTGTTATTTGTTTGCAGCATCCCTCCCTCCCTCCCCACAGCGCG
ACTGAACAAAGAGAAGAAATACAGCTCCACCCATCAGAACACCGACACAAGCTTCCCTAA
CCAGGAAACCTTGACAAGCCACCTGTACAAACCCACACACAGCGAGGAAAAGCCACAATA
AAGAGAACTCCACAAACTGCCAGAATACAGAAAGGACACCCCAAACTCAGCAATGTAAAC
AAGATGAAGAAACAGAGGAATAGCCAGCAGATAAAGGAACAGGATAAATGCCCACCAAAC
CAAACAAAAGAGGAAGAGATAGGGAATCTACCTGATAAAGAATTCCGAATAATGATAGTG
AAATTGATCCAAAATCTTGAAATTAAAATGGAATCACAGATAAATAGCTTGGAGACTAAG
ATTGAGAAGATGCAAGAAAGGTTTAACAAGGACCTAGAAGAAATAAAAAAGAGTCAATAT
ATAATGAATAATGCAATAAATGAAATTAAAAACACTCTGGAGGCAACAAATAGTAGAATA
ACAGAGGCAGAAGATAGGATTAGTGAATTAGAAGATAGAATGGTAGAAATAAATGAATCA
GAGAGAATAAAAGAAAAACGAATTAAAAAAAATGAGGACAATCTCAGAGACCTCCAGGAC
AATATTAAACGCTACAACATTCGAATCATAGGGGTTCCAGAAGAAGAAGACAAAAAGAAA
GACCATGAGAAAATACTTGAGGAGATAATAGTTAAAACTTCCCTAAACTGGGGAAGGAAA
TAATCACCCAAGTCCAAGAAACCCAGAGAATCCCAAACAGGATAAACCCAAGGCGAAACA
CCCCAAGACACATATTAATCAAATTAACAAAGATCAAACACAAAGAACAAATATTAAAAG
CAGCAAGGGAAAAACAACAAATAACACACAAGGGAATTCCCATAAGGATAACAGCTGATC
TTTCAATAGAAACTCTTCAAGCCAAGAGGGAATGGCAAGACATACTTAAAATGATGAAAG
AAAATAACCTACAGCCCAGATTATTGTACCCAGCAAGGATTTCATTCAAGTATGAAGGAG
AAATCAAAAGCTTCTCAGACAAGCAAAAGCTGAGAGAATTCTGCACCACCAAACCAGCTC
TCCAACAAATACTAAAGGATATTCTCTAGACAGGAAACACAAAAATGGTGTATAAATTCG
AACCCCAAACAATAAAGTAAATGGCAACGGGATCATACTTATCAGTAATTACCTTAAACG
TAAATGGGTTGAATGCCCCAACCAAAAGACAAAGACTGGCTGAATGGATACAAAAACAGG
ACCCCTACATATGTTTTCTACAGGAGACCCACCTCAAAACAGGGGACACATACAGACTGA
AAGTGAAGGGCTGGAAAAAGATTTTCCATGCAAATAGGGACCAAAAGAAACCAGGAGTAG
CAATACTCATATCAGATAAAATAGACTTTAAAACAAAGGCTGTGAAAAGAGACAAAGAAG
GTCACTACATAATGATCAAAGGATCAATCCAAGAAGAAGATATAACAATTATAAATATAT
ATGCACCCAACGCGGGAGCACCGCAGTATGTAAGACAAATGCTAACAAGTATGAAAGGAG
AAATTAACAATAACACAATAATAGTGGGAGACTTTAATACCCCACTCACACCTATGGATA
GATCAACTAAACAGAAAATTAACAAGGAAACACAAACTTTAAACGATACAATAGACCAGT
TAGACCTAATTGATATCTATAGGACATTTCATCCCAAAACAATGAATTTCACCTTTTTCT
CAAGTGCACATGGACCCTTCTCCAGGATAGATCACATCCTGGGCCATAAAGCTAGCCTTG
GTAAATTCAAAAAAATAGAAACCATTCCAAGCATCTTTTCTGACCACAATGCAGTAAGAT
TAGATCTCAATTACAGGAGAAAAACTATTAAAAATTCCAACATATGGAGGATGAACAACA
CCCTGCTGAATAACCAACAAATCACAGAAGAAATCAAAAAAGAAATCAAAATTTGCATAG
AAACGAATGAAAATGAAAACACAACAACCCAAAACCTGTGGGACACAGTAAAAGCAGTCC
TAAGGGGAAAGTTCATAGCAATGCAGGCACACCTCAAGAAACAAGAAAAAAGTCAAATAA
ATAACCTAACTCTACACCTAAAGCAACTAGAAAAGGAAGAAATGAAGAACCCCAGGGTTA
GTAGAAGGAAAGAAATCTTAAAAATTAGAGCAGAAATAAATGCAAAAGAAACAAAAGAGA
CCATAGCAAAAATCAACAAAGCCAAAAGCTGGTTCTTTGAAAGGATAAATAAAATTGATA
AACCATTAGCCAGACTCATCAAGAAACAAAGGGAGAAAAATCAAATCAATAAAATTAGAA
ACGAAAATGGAGAGATCACAACAGACAACACAGAAATACAAAGGATTATAAGAGACTATT
ATCAACAATTATATGCCAATAAAATGAACAACAAGGAAGAAATGGACAAATTCTTAGAAA
AGTACAACTTTCCAAAACTCGACCAGGAAGAAATAGAAAACCTTAACAGACCCATCATGA
GCACGGAAATTGAAACTGTAATCAAAAATCTTCCAGCAAACAAAAGCCCAGGTCCAGACG
GCTTCACAGCTGAATTCTACCAAAAATTTAGAGAAGAGCTAACACCTATCCTGCTCAAAC
TCTTCCAGAAAATTGCAGAGGAGGGGAAACTTCCAAACTCATTCTATGAGGCCACCATCA
CCCTAATACCAAAACCTGACAAAGATCCCACAAAAAAAGAAAACTACAGGCCAATATCAC
TGATGAACATAGATGCAAAAATCCTAAACAAAATTCTAGCAATCAGAATCCAACAACACA
TTAAAAAGATCATACACCATGACCAAGTGGGCTTTATCCCAGGGATGCAAGGATTCTTCA
ATATCTGCAAATCAATCAATGTAATATACCACATTAACAAATTGAAAAACATAAACCATA
TGATTATCTCAATAGATGCAGAGAAAGCCTTTGACAAAATTCAACACCCATTTATGATAA
AAACTCTCCAGAAAGCAGGAATAGAAGGAACATACCTCAACATAATAAAAGCTGTATATG
ACAAACCCACAGCAAACATTATCCTCAATGGTGAAAAATTGAAAGCATTTCCTCTAAAGT
CAGGAACAAGACAAGGGTGCCCACTTTCACCATTACTATTCAACATAGTTTTGGAAGTTT
TGGCCACAGCAATCAGAGCAGAAAAAGAAATAAAAGGAATCCAAATTGGAAAAGAAGAAG
TAAAACTCTCACTATTTGCAGATGACATGATCCTCTACATAGAAAACCCTAAAGGCTCCA
CCAGAAAATTACTAGAACTAATCAATGATTATAGTAAAGTTGCAGGATATAAAATCAACA
CACAGAAATCCCTTGCATTCCTATACACTAATAATGAGAAAACAGAAAGAGAAATTAAGG
AAACAATTCCATTCACCATTGCAACGAAAAGAATAAAATACTTAGGAATATATCTACCTA
AAGAAACTAAAGACCTATATATAGAAAACTATAAAACACTGGTGAAAGAAATCAAAGAGG
ACACTAAAAAAAAATAAATAAATAAAAAAAAAT
>1063:414868-415114
TTTTTTTTTTTTTTTTTAATTTTATTTTATTTTTAAACTTTACATAATTGTATTAGTTTT
GACAAATATCAAAATGAATCCACCACAGGTATACATGTGTTCCCCATCCTGAACCCTCCT
CCCTCCTCCCTCCCCATACCATCCCTCTGGGTCGTCCCAGTGCACCAGCCCCAAGCATCC
AGCATCGTGCATCGAACCTGGACTGGCAACTCGTTTCTTACATGATATTTTACATGTTAC
AATGTCA
>106:34343576-34344248
AGGGAAGATCCCCTGGAGGAGGAAATGGCAACCCACTCCAGTATTCTTGCCTGGAAAATC
CCATGGACAGAGGAGCCTGGCGGGCTACTGTCCATAGCGTCTCACAGAGCCGGAGATGAC
CGAAGCGACTTGGCACACACATATGCTCACAAGCTTGCGGGGAGAGCATACCCAGAAGAA
TGAAAGGCACTTCGTTGGGCAACTCTCCTTCTCTGAAGGCTCTGGGGTGTAAACTACCAC
CTGTATTGAAGGCAACCAGACGGCTCAAGTTATCCATCAGGAGCCATATCCTTTCTGCGG
AAACCCTTCTCTTCCTACAAAAGCTGCAGGTCCCTGGCATGAGCCTTCTTTAGAAGTGTC
CCAACGCTGAGAGGCTGCCCGGGTCACCTGCGCCAGGAACACCGGTCCTATTTCAGACAG
AGATTTTGGTGCACAGCTAGAACCCGCGGAGGCTGTGGACCTGATCTTCTGACTCCTCTC
TAAAAGGGATGATGTAGGTCATTTCAACCAAGCCTCTCATTTTGCAGAAGGGGAACTCCT
AACCATCACCAGCATCTGTCTATAACCCGCATGATCAGGAAGCACTTACTAGATGCCTGC
CAAGCATTGCATCAATACTTTACATGCAGAACTTCAACGAATACCTCACCATAGTCTTGT
TGCATCACTAGCT
>1063:80708-80845
CAAAAGCATCAATTCTTCAGTGCTCAGCTTTCTTCACAGTCCAACTCTCACATCCATACA
TGACCACTGGAAAAACCATAGCCTTGACTAGATGAACCTTTGTTGGCAAAGGAATGTCTC
TGCTTTTGAATATGGTAT
>106:41075071-41076632
ACAGTGGAAACAGTGTCAGACTTTATTTTGGGGGGCTCCAAAATCACTACAGATGGTGAC
CGCAGCATGAAATTAAAAGACGCTTACTTCTTGGAAGAAAAGTTATGACCAACCTAGATA
GCATATTGAAAAGCAGAGATATTACTTTGCCAACAAAGGTCTGTCTAGTCAAGGCTATGG
TTTTTCCAATGGTCATGTATGGATGTGAGAGTTGGACTGTGAAGAAGGCTGAGCGCCAAA
GAATTGAGGCCTTTGAACTGTGGTGTTGGAGAAGACTCTTGAGAGTCCCTTGGACTGCAA
GGAGATCCAACCAGTCCATTCTGAAGGAGATCAGCCCTGGGATTTCTTTGGAAGGAATGA
TGCTAAAGCTGAAACTCCAGTACTTTGGCCACCTCATGTGAAGAGTTGACTCACTGGAAA
AGACTCTGATGCTGGGAGGGATTGGGGGCAGGAGGAGAAGGGGATGACAGAGGATGAGAT
GGCTGGATGGCATCACTGACTGGATGGACGTGAGTCTGAGTGAACTCCGGGAGTTGGTGA
TGGACAGGGAGGCCTGGCGTGCTGCGATTCATGGGGTCGCAAAGAGTCAGACACGACTGA
GCGACTGAACTGAACTGAAAGATACAAAGGGCTTCCCTGGTGGCTCAGGCGGTTAAAGCG
TCTGCCTGCTGTGTGGGAGACTCGGGTTCGATCCCTGGGTTGGGAAGATCCCCTGGAGAA
GGAAATGGCAACCCACTCCAGTACTCTTGCCTGGAAAATTCCATGGACTGAGGAGACTGA
GGAGCCTGGTGGGTTGCAGCCCATGGGGTTGCAAAGGTTGCCCCCCACCTTCTCCCTCTC
GACCCTCCCGCTCCGTGGAGGACAGCGGCTCTTCAATTGCCTGGGGACCTGCCAAGGCCA
GGGCCGAGGACACACCACCGCCTGCCCACAGAGAGGCGGAGCCCACAGAGGGAAAAGAGC
AAGGGTGGCATGGACCACCACCACCGCCTGGCCCGCCGGCGGGCGGCCGGAGCGACAAAC
CCTGTGTCAAGGGCTGACTTTCAATAGATCGCAGCGAGGTCGCAAAGATGCAAAATAAAA
TAAAGCAGGCCTGTTCTCAAGGAGCTCAGAGTTTGGCGGGTGAGATAGATAACTCCCTTT
TTCAGGTGAAGGTTGATGACACAGAGGGGTAGTGCTAGGAAAGGGGCCCAAATACTGAGG
CTTTTGAGTCAGATCATCTGATTAAACTCCAACTGGACCAACCGCTAGATTTATACCCTT
GGAGAAGTTACCTAACTTATCTGTATCTTGGTTTCCTCGCCTATAAAATGGAGATAGTAC
TACTACTTCTCCTATGGGGTTGTTGTGAAGAATAAATGAGATGATATTTATTAATTATAT
ATTAAGAACAGTGCTGGGATCATTTTTTTTTATTTTTAAACTTTACATAATTGTATTAGT
TTTGCCAAATATCAAAATGAATCCGCCACAGGTATACATGTGTTCCCCATCCTGAACCCC
AAACAAATAACTAATTATCTGTAAAGAGTCATGTTTCTCAGTGTTCAGATCAGATCAGAT
CA
>106:43128421-43129260
TATGTGTGTAAAGAATATATATATGTAAAGAATCTTCCAGGTAAGTTACCATTAAATTAC
CAGATTAACAAGAAAAACATGGAATAATCTCAGTAGATTCAGAAAACTCCTTCAATGATA
CCCAACATTCAATACTGACTAGGAAAAAAAAGACAAAAACAAACAAACAAAACCCTCTTG
GCACTAAAAGCATAGAAGAAAACAACCACAATATAATGAACCACAGCTACCAAAAGCTGT
AACGCAAACATCCTACTTAATAGGAGAGGATTGAATACTTTCCCCGAATATGAGGAGCAA
ATGAAACGACCACTTTAGACCACTTCTTTTTAACATTACTCACTGTTATACCCAGAGGCA
CAAGGGAAAATTTTTTTCAAGGCTTTTTTTTACCAAATTACACACTTCAAATATGTGTGG
ATTTTTTTGTATATAAGATGTACCACAGTAAAATGTAAAAAAATTATGTGATTTAAGCAT
GGTCACCTACCATTAACCAAGTTCTTGGTCTCTTCGTAATCTGACAATGTTGGATCTTAC
AAATAGTCAGGAAGTCACTAGGTGGACACAGGTTTGATGTTTGGGAGATGGCTAAACAAT
ATCTCCTGAAAAAAATGCAGTAAAATATATCAGACTTCCAGAAATCTTGTTCACTAGGAG
CATACACTGTGAGTTCTAACCTGACTGAGAAATAGAAAAGATAGTATAAAAGACCTAGAG
TTTTGGAATCAGACAGATTTCAAATCAAATTCTAATTTACCAAATCTTGTTTGTGTGACT
TTGATATGTTTATTACACTTTCTGAGCTTCTGTTTATATATATATATATATATATATATG
>106:43732586-43732701
ATTATTTTTTTTTTTTTCTTTCTTTTCTTTCTTTTTTTTTTTTTTTATTTTTTATTTTTT
AAATTTTATTTTATTTTTAAACTTTACATAATTGTATTAGTTTTGACAAATATCAA
>106:44605912-44606444
TGTTTTTTTGTTTGTTTGTGGGGGGGTGGGGGGGGGGGGGGGGGTGCAAATGGAAACAGG
GCAGGTACAGAGGGATAACGGAGCGAAAAGGAGGGGGGAAAGAGGGGGACAGACGGGGAT
GGAGACGGGAATCTACAGCTGGGGCAGGAGGGGGCACCGAGAGGGTGGAAGGACGGAGGG
GGCTACAGAACGGCCGGCCAGCCCGAGGTCGGAGGGAGGGACAGAGTGAACCCAGCCGCG
CTCCCCTCAGCTCGGCGGAGGGTCAGGGGACCAGGGCCCGGGCGACCGACCCGACGAACG
TGGACCAGGGCTGAGGGGACAAGGACGGGGACAGGGACGGGACGACGGGGAAACCAGGGC
CGGGACCGGGCGATCGGCCCGACGGACGGGGACCAGAGCTGCGGGGACGAGGACGGGAAG
ACCGGGGCCGGGACCGAAACCGGGACGGGAAGGGCAGGGACACCGGGTCCCCTCGGCCCG
GCCGGCCGCGGCGCACGCAGCCTTTCGGCCGCGCACCTCCCAGCTCCGACTCC
>106:46263799-46263969
TTTTTTTAAATTTTATTTTATTTTTAAACTTTACATAATTGTATTAGTTTTGCCAAATAT
CAAAATGAATCCATCACAGGTATACATGTGTTCCCCATCCTGAACCCTCCTCCCTCCTCC
CTCCCCATACCATCCCTCTGGGTCGTCCCAGTGCACTTGTTTACCTATTGA
>106:47038705-47038809
AGGATGGGGAGCGCATGTATACCTGTGGAGGATTCATTTTGATATTTGGCAAAACTAATA
CAATTATGTAAAGTTTAAAAATAAAATAAAATTGGAAGAAAAAAA
>106:53694805-53695047
ACTGAACTGAGTCAAGGCTATGGTTTTTCCAGCGGTCATGTATGGATGTGAGAGTTGGAC
TGTGAAGAAAGCTGAATACTGAAGTCTGATGCTATTGAACTGTGGTGTTGGAGAAGACTC
TTGAGAGTCCCTTGGACTGCAAGGAGATCCAACCAGTCCACCCTAAAGGAGATCAGTCCT
GGGTGTTCATTGGAAGGACTCATGCTGAAACTGAAACTCCAATACTTTGGCCACCTCATG
CAA
>106:53723373-53724664
CGGGGAGCCGGTGAGGCATTCTGCTCATGACAAAGGTCATGAGGAAGGAGGCTCGGCATA
CGCAAAGGCGGGATCGAGCCTCAGGAGTCCCCCCGGATATTCTCGAGCATTTTCCCCCAA
AAAACCAGAGTCTGCCTACTTTATTGCTTTGTGCTCTCACCTCTGACTTTACTGGGGGCT
GTCCCCTACCACCATCTCTCTCTCTCTCTCTGTCAAAGAGTTAACTTACAGCTCCAAGTA
ATAAAGTTCCTGGGCAATTAGGAGTGTTTAAATCCAAACCCCTCAGATGGCTCTCTAACT
CGCCTGACAAGTTTACCCGGACTCCTGCAGCTATGCATACGATTGTTTACAGTCTCCTAG
CCTCCAGAGGCACGGGAAGCTTAAGATATTCAAATAGCTTAGAGCCTCTCAGAGAGTTAA
AAACTGTCAGAATAAACTAGTAAAGGATTTCATTGATGAGTCAATGTTTGTTGCCAAGTT
TTCACATCCCCTGAATTGTATCCTTGAATATGTATTAATTAATAGTGGGTATGTAGAAAA
AATAAGTAGTGGCCTTGGTGTTAGTAACTTTAGACCCTTAAGGTAATAAATTCTTTCTTT
GTTGTAAACCCATTACACATCCGCCCTATAGGAATGCAATTTTATCTTTGGAAGATGGTG
CCAAACCTTGAAATAATTACTCTTAGAGAAAGTAAGTCTTTGTTGATAAGTCCTTGTCAA
GAGTCATAAAATGTTAGTAGGCCTTCTGGCCAGAAGATGATGTAAATCACCTAAACCATT
TGTATACGATACATTTGCAGGAAAGAAACCTTGGTTTTTGATAAGAACCAAAGACTGCTG
ACTTTGCATCCCCTATTATCCTCTATGTGTAACTTAGGGTATAAAAGCCCCTGTTAAAAA
TAAAGCTACGGGCCTTGCTCACCAACGCTTGGTCTCCCCATGTCATTCTTTCTTTTAACT
TCCAGCTGAGTCTCCATCTGGAGCGCGGAACCCACCACGCTTACTAATCATGCCTGGGCT
TCTAAGACCCACTCGAGAAGGTGTCTAGGGTGAGGCACCTTCCGCTATTCGAGAGGGCGC
CTGCGGCCTACGTAAGTGGTGCAAACTTCTTGTCTTGAAGTTTTATTGGTCTCCCGCGTA
AACCAAGCTACTCAGCTTCTTTTCTCCACTGAATTTTCCTACTGAGCTATCCTCATTCTC
TTGTTCTCTATATCTCTAATTAGCATATAAATAGTCGCCGACGCCGTCTCCCCTTCGAAT
ACCCTGGATCAGCCGGGGCTGGTCCTCGGCAC
>106:59570763-59571086
TGACACTTCCTGTTGTTCCTGCTCAGCTGAGGGCTGGGCTGAGAGGAGGGCCGGCGGGCG
GACGGCGGCGGCCACTGGCCAGGCGTGGGCGCGCGCGGGGCCACCCAGGGCACAGAGCAC
ACGCTCGTCGCCTGAGCCTGGAGCACCCTCGACTGCCGCGCCGTCCGCTCTCCGTGCTTC
CATCCGGCCCTCGGCTCTCCGCGCGGCACCATGCCCGCTGTGGACAAGCTCTTGCTAGAG
GAGGCGTTGCAGGACAGCCCCCAGACTCGCTCTTTACTGAGTGTGTTTGAGGAAGAAATA
AAATAAAATAAAATAAAATAAAAT
>106:60331322-60345985
TTCTCAGGAGCCCCTAACTAGCCTGCTTTCCTGGTCCACCCACCAGCAGATACTGCTTCA
TCTTTCATGCCCATTCTCATGCCTCCTTAGACTATACTAAGACATTTCTCTTCTGGTTCT
GACCAATTTTCAAGTCTATAGCATTTTCTGTGACTCAATGAGAGTTCTGAGCCATGATGA
GCATGACCACCAAAACATCCTCATCTGAGCATCTTGGGGGCCCCTCTTCTCTGACCCACA
GATCCTCCAAGCTGCCTGGCTTTCTCAGCACCTGCCACATATGCCATGCAAATCTTGCCA
TTCTTTACTTGAACTGTTTATCTGTTGGGATGTCTCCCATGATCCCTTCTTCCTCCTCAC
ATCCTACCAGCTCTCAAAGCCCAGTTTGGGGTTCCCTCCTCCTCACCTGACCAGTCAGCC
TTGTGGGGTTTGTGTATTGTCTTCCCAGGCAGGTTACAGGCAGAGGCTGTGACCATTAGA
TCTATCTCTCCACCATATTTAAGTGAGATCAACCGATTTCTTCTGGAGCCCTGTTCCAGG
ACTAATTTTCTCTGCTTTAAGACCAGACTCTGCTCTGCCTTCCTCCAAGCTAATGAGTGG
TGGTCCCAGGCTTTATGCTAGATTCTCTGGGTGCACAGCTTGCCAGGCTCTTAGCCACTG
CTCTCTCTGCTGCCTCCCTCAAAGGCACACATGAAGGAACAATTACCTCAGCCTTTGAAC
TATGAGAGCTCCGTTTCTAATATCTGCCCTCCTTTCCTCCTGCCAACCCTTCACTTGTCC
TTCTCAGCCTCTGCTCTTCTAGTAGACAAGAAAAAAGAAGAGGGACTTCCCTGGTGGTCC
CATGGCTAAGACTCCTCACACCTAATGGAGGGGGCCCAAGTTTGGTCCCTGGTTGGGGAA
CTAGATCCCACATGCTGCAGCTAAGTCCTGGTGCAGTCAAAGAAATAAAAACATATTTTT
TTTAGAAAAAGAAGAAAGAGGATCCCTTGTCAGGGGTCCACCAGAGTGCCCCAGGACCCA
TTTAGGGAATGGGGGTAGGTGATGCTCCTGAGGGCCACTGCTTGAGTTTGAAAATGGCCA
TGGAGTTGCAGTAGAGATTCTACTCCTGTTTATGAGGGCAGGAGCCCCCTCCCCTCCCCC
AGGGAGTGGGGCAGAGAAGACTAGGGTGATCCCTTGTCCATTCTTGGGGGTGCCCTAAGA
AGGTAACTCACCTAGCTCATCCCTCAGTCCTACTTACAAGTGAACAGCGCACCATTCTTC
ACCCCCTTCAGCCCTGCAGCAGCCTTCACCTGCTGTCTCTTGGTCTCAGTGGTGCAGTGG
AAAGCGGTCTCCCTTTCTCCTTTGCACGGTAGCCCTACTGGGGAGATCTGTGCCTTTATT
AAGTGTGTCAAATGTATAGCATCCCTGGAGGGAGGGCATTCTAGCAGGCAGACCCAGGGG
CTTCCTTCATATCAGCATGGGGTTGGAGAGTAGATTTCCTGTCCCTGAAAGCCCTGAAGA
TCTCCTGCCCATGCTGGTACATGCAGCACAGAGCCACTGGGCTGGGTGAAAGGCACAGGC
AGGAAGCTTAATGCCCCCAAGGCATTTTGGGCTCAACTTCTGGAGTTAGTGAGCCGGGCA
TCCTTCCAAAATCTCCATGTAGGGACTGAAATTCCTTCCCACTGAGACTTTGAGGAGGGA
GGAGTCTTACGGTTGAGTGGCTATATCCCTGTGTGACACAGTGACAGTACCAAAACAGTG
TGCTTTGTTTCCTTCCGAAGCAATTTTGTTTGCCTTTTAAATCCATATTCATCTTATCCA
AGGCCACCTATGGAACAGAGATAAAACTGAGGCTTGAATATAGACAATATAAATGCCGCT
AATACAGAGGAACTAGAAAGCCTCTTGATGAAAGTGAAAGAGGAGAGTGAAAAAGTTGGC
TTAAAGCTCAACATTCAGAAAACGAAGATCATGGCATCTGGTCCCATCACTTCATGGGAA
ATAGATGGGGAAACAGTGGAAACAGTGTCAGACTTTATTTTTCTGGGCTCCAAAATCACT
GCAGATGGTGACTGCAGCCATGAAATTAAAAGACGCTTACTCCTTGGAATAAAAGTTATG
ACCAACCTAGATAGCATATTCAAAAGCAGAGACATTACTTTGCCAACAAAGGTCTGTCTA
GTCAAGGCTATGGTTTTTCCAGTGGTCATGTATGGATGTGAGAGTTGGACTGTGAAGAAA
GCTGAGTGCTGTCTTGATGCTTTTGAACTGTGGTGTTGGAGAAGACTCTTGAGAGTCCCT
TGGACTGCAAGGATATCCAACCAGTTCATTCTGAAGGAGATGAGCCCTAGGATTTCTTTG
GAAGGAATGATGCTAAAGCTGAAACTCCAGTACTTTGGCCACCTCATGCTAAGAGTTGAC
TCATTGGAAAAAACTCTGATGCTGGGAGGGATTGTGGGCAGGAGGAGAAGGGGATGACAG
AGGATGAGATGGCTGGATGGCATCACTGACTCGATGGACATGAGTCTGAGTGAACTCTGG
GAGTTGGTGATGGACAGGAAGGCCTGGCGTGCTGCGATTCATGGGGTCACAAAGAGTCGG
ACATGACTGAGCGACTGAACTGAACTGAATATTTATTAGTGACCTCATAACTTTCATTTT
GGAGAAGGCAATGGCAACCCACTCCAGTACTTTTGCCTGGAAAATCCCATGGGCAGAGGA
GCCTGGAAGGCTGCAGTCCATGGGGTGGCGAAGAGTCGGACATGACCTAGTGACTTTACT
TTCACTTTTCACTTTCATGTATTGGAGAAGGAAATGGCAACCCACTCCAGTGTTCTTGCC
TAGAGAATCCCAGGGACGGGGGAGCCTGGTGGGCTGCTGTCTATGGGGTTGCACAGAGTC
GGACACGACTGAAGCGACTTAGCAGCAGCAGCAGCAACTTTGATTTATTGAAACTTAACC
ATTATCCAAGGCCACACTCCTCACTGCAGTATAAATGCTATCAAACCTGACATAGTGACA
ACCACGTACTATTGAACACTTAACTTTTATAAGATGCTACACTGGGCACTACATATAATA
TAATTAATCCTCACAAGAAAGTAGGTAAGCTATGATAGGTCAGGAGGCACAGAGAGTTTA
AGAGAATTAAGGGGCTTATTCACACCACATAGCAAATAAATTTTGTAGTTGGAATTTGAA
CCTGGATCTGCTAGACTCCATGTCATTCCACTGTAGACTGTCTATGGCCAAAGTGTAGTA
TTGATTTATAGGGTATGTAGTCAGACTGTGGAGTGTCTGCAAGGCTGAGTGTAGGACTCA
GGTGGTCAGAAGCCAAGATAGGTGCACAGACTTCCTCAGACCCACTGGAAGGACAACTTC
CTTAACAAAGTTCTGGGAGAAAAAGACAGCAGATTGGCTTGGCTTCATTAACTGTTGCAG
GACAGCAGGCTCACTGGAAAGGAGCCTACCTCGTGGGTGGGAGGCAATGATCCACTGTTA
GAGATGGTACAGTCCTTCAAAGTAGAATTTAAATTCTGAAGGGTGTGGTGATGAAGGGGA
AAGGGCACTGGAAGACTTAAGGCCGATGGGCAATACTTTTGCCTTGGTAGAGGCCAGTGA
TGAATCCAAGTCAAGTGACACTTAGTAGTAAAAGGGTATCTGTCTGTAGGAGGATGGCCT
GAGCCACTGCATGGGAACTGAGCACAGAACTGGATGAGTCCTGCTATGGGAGGGGTCCTG
GAAAGAGTGTGTCATGTCAAAGGACTGGTTCCCAAGGCAAAGACCAAAAAATGCCCTGTT
AGTATCCATGTGACTGGAACATAAAGTTGGACAAGCCAGCAGCTGAGCTGCCTGGATGTT
ATCTCAGAGTAAAGGGCAAGAAAGCCTAGGTCCCCAGAGAAATAGCACATTCATCCAGGT
AACATGAATTTTAGGGCTAACAAGTATCAGACATAGATCAGTTCAGTTCAGTCGCTCAGT
TGTGTCCAACTCTTTGCGACCCCATGGACTGTAGCATGCCAGTCTTCCCGGTCCACCGCC
AACTCCCAGAGCTTGCTCAAACTCATCAGCCATAGTGCTTGGTCCCAACTGTGGGAAGAC
AGTAGGCTAGCCAAGGGTGGAATTGGATAGGTTGATCTCATACCTTAGTTTTCATGAGAC
AGTTACAGTTTATGCCTATTATAGGTCAATTAATTCCTAAAAGTAGTTTAAACCCTCCCT
TTCACTCTCAAAATTTGTCTGAGTTTTCACATTGTATGATTTCCTAGATTAGGAGGCCAT
GAATCTGGTAGATACCTGATATGGGGCAGCCCTATCCAGGGAACATGCTGCTGCTACTAA
GTCGCTTCAGTCGTGTCCAACTCTGCATGACCCTATAGACAGCAGCCCACCAGGCTCACC
CGTCCCTGGGATCTCCAGGCAAGAACACTGGAGTGGGTTGCCATTTCCTTCTCCAATGCA
TGGAAGTGAAAAGTGAAAGTGAAGTCGCTCAGTCATGTCTGACTCTTCGCAACCCCATGG
ACTGCAGCCTACAAGGCCCCTCCGTCCATGGAATTTGCCAGGCAAGAGTATTGGAGTGGG
GTGCCATTGCCTTCTCTGAGGGAACATGCAGTAGATGTTATGTAATATAGTCATCAATTT
TTAACAGAATTTTAAATTTAATTTTAATAATCTAAAATTTTATATGGAATCACAAAAGAC
CCTGAATTGCCAAAGGAATATTGAGAAAAAAGAATAAAACTGGAGACATCACATTTTCTG
GCTTCCAACTATACCTGAAAAAGATATAAACACTAATTCAAAAAAGATACATTCACCCCA
TTGTTCACAGGGACATTACTTACAATATCCAAGATATAGTCATCAATCTTGATATATTTT
CCCTCTTGACAATTTGTTCCCTACATCATTCCCTTTTCTAGACTTAAGTTCTGAAACCCC
AGAAGGCAAAGAGCAGTCTTTCTTGTGCAACACAGAAAACAAAAGACCAGACAGATTGAA
TGGTTGAATGCTAACTCCACTACTTCCTAGCCATATGACCTTCTCACTTTCCCTTCCGAG
TCTTGACAGAAATCAGTGCTGTGAGAGTTGAGAAGGTGCCCGTAAGATGCTCAGCACAGG
TTATGGTATGAGCACAGAAGCGGGTCAGTCAGTGGAATGTCTTATACTGTCAGCAAAATG
TGAGCAGTATAAGGGTTAGTGTAGTTCTCTGGTGGCACACCCAGACACCCTGGAGCAAGG
GCTTGAATTCACAGTGGAGGACTCCCGCCCAGGCCACACATTTCTCAAGCTAGTGGGAGG
GGACAGTGCCTGTGTGGTGGTAATTTCCTTCCTCCCTTAAAGATGGTCGGCCTCTTTATC
TGGCATTCTTGGGATCTCAAGCAGATAGTCAATGTTCAAAGAAAGAACTGCACCTTCTTA
AATAGATAAGCAGGTGAGGAAGTTTGTCTAATGTGCCAGGCAGTGCTATGCCAACTGTTT
AGTGTTGTCTCACTGAATCCTGATCTGGGTTCGAATCCCCATTTGGTCTCTACTAGAAAC
TCAGGCAAGTTCCTAACCTTTCTAAGTCTCAGTTCACCTCGTGGTTCAGACAGTAAAGAA
TCTGCCTGCAATGCAGGAGACCAGGGTTAGGACCCTGGGTCAGGAAGATCTCAGCATTCT
TGCCTGGAGAATTCCATGGACAGAGGAGACTGTCCATGGGGTTGCAGAGAGTTGGACACA
ACTGAGTGGCTAACAAACACACACTCACACTCACACACACATGCCTCAGCTGGATAAATA
TATAAATATTTGTATATTTATGACTTGGATAATATGAACTTCACATGATCGATCTGAGGA
TTAAGAGAGAGGAAGTTTTTAAGCATCTGACACCATGAAGCTAACATGTGCTTAGGAAAT
GGGAGAGAGCCTCCTGATCAACATCATCACCATTCCTCCAAGGACATACAGCTGGGAAGT
GGTCCAGATGGAGCTGGAACAATGACCTGCACCCCTCTGAAGCCTGTTTTCACCCCAGTA
CCCTTCTCTGCCTCTTAGTTTAGTTTCTTTTCACCTAATAGTTGGCCATGGTGCATTGAC
CTTTCTAAAACATATGTGCAATTCAAGTTACTAAAATTTTGTTGGAAAAATGGTATTGAT
GAATCTATCTGCAGGGAAGGAATGGATGATGTAGAGAACAGACTCATGCACATAGTGGAG
GAAGGAGAGAGTCAGGTGAATGGAGAAAGTAGCACTGACTTATTTACACTACCATGTGTA
AAATAGATAGCTGGTGAGAAGTCACTGTGAAACTGGGAGCCCAGCATGGCACTCTGTGAT
GATCTAGATGGATGGGATAAAGGAAGGGGATGAAGCCAGGTTCCTCTGTCCCTGGGGATT
CTCCAGGGAAGAATACTGGAATGGTTTGCCATGCCCTCCTCCAGGGGATCTTCCCAACCC
AGGGATTGAACCCAGGTCTCCCACATTGCAAGCAGATTCCTTATCATCTGAGCCACCAGA
CAAGCTCGAGAAGAAGGGGAGGGAGGCTCAACAGAGAGGGAATATATGTATACATATAGC
TGATTTACATTGGTACACAGCAAAAACCAACACAACATTGTAAAGCCATTTTCCCCCAAT
TAAAAAATAAATCTAGAAAAAAAGAATTTTTGCATCTATTTTCATGAAAGATATGGGTCT
GTCATTTACTTTTCTTGTACTATCTTTGTTCCCATATCAGAGAGATGCTGGCCTCATAGA
ATGCATTGTAAATAATTCCTTCATCCTTAAATTTTCTAGAAGGGTTAGTGCAGACTTGGA
AGTATTATAACTAAGCAGGATGCTACTGGACCTTCCTGGGACAGACCCTCCCACCCCTCC
ACATCCTCCATCTGCCTCTTGTTTGTAGCAAAAGTTTAGCTTCCTAGGCCTTCCTTGAGT
TTCAAAGAATAAATTTAACCAGAGAAGTGAGAAGATGCAGAAGCAAAGGAGAAAAGTCAA
GCAAGACCAACTAGTAATAGTTTAGCCTACACAAGGTTAAGGACTTTTAGTTCCTTCTTA
AGGACTATAGCTCATAGTCTGAGCCATGTCCTTGGAACTGTTTTGCAGATACTGAAACCC
CCACCAGGTGGAAGAAGTTAACTGTGTGCTGCCCACAAGCAAGAAGGTCTCAGCTGGTTT
GGAACCAGAAGGCTGATGATGTTGACTCCCATTACCTCACCTTCAGCTAATCTGAAGAAT
GTCCACGAGGTAATCATGCACTCTACAAACCCTCCCACTCACCCTGTCTTTAAAAACCCT
TCCCTGAAAACTACCAGGGAGTCCAGATCTTTTAAGCACTGGCTGCCTGGACCCCTTGCT
TGGCCCCTGCAATAAACACTGAACTTTCCTTCACCACAACCCAGTGTCGGTAGATTTTTT
TACTGCACAGGCACGCAGTCCCAAGTTTGGTTCAGTAACAGTATTTCTTCTTTAAAGGAC
TGGTAGGATTCACAAGTAAATCCATCTAGGTCTAGAGTTTTCTCTGTGAAAAGGTTTTAA
CTCCACATGCAATTCAAAAAACTAGATCTATGACTATTCAGGTTACCTATTTCTTTACAG
ATGAGCTTTGGCAGTTATCATCTTTAATGAATTTATTCATTTTATTGAAATTATCTAATT
TGGGGATAAAGTTGTTTATGATATTCCCTTATTAATCTTTAAGCATTCCCTCATCCTCTG
GTGTTTCCTCATACGCATGCACTGATCAGCCCTCATCTAAAGACAGGAGAGAGGCCTTCA
GCAGACTCCTGGGTTCACTCTCTGTGCAGCTTTCCTCTCCATTGCTCTGCTCTGAATTCT
AACCACCTTGACCTCTGTCTTCGTCAGCTCAAGCTGCTGTAATAGAATCCCACAGACTGA
GTGGTTTAAATAACTAGCATTTATTTCTCACAGTTCTGGTGGCTGAATGCCTGAGATCAG
GGTAGAATGCTTGTCACATAATGTTCATTTTTTTCATAGGCAGAACACTTTATTCATTAG
GATTTCCCCCAAACACTAGGAAACTCAGCTAACAGTAGTTTAGATATACAAGAATTCATT
TCTTCACATAACAAGTCCTGAGGTAAACAGTGTCATGTATTCGTTCACAGATGGATAACA
TTAGTGAGAGGATCCCTGTGGTTCTCTGAGCCTTTTCCTCATGGTAGCAAGTCAGGTACC
CATTTCCAGATATGCCATCTCATTTGTGGTGAAAGAAAGGAAGTTTGAGGGAAGGGGTTT
GTATCACAGTCACTCTGTTCCTTTTTTTAGAGAAATAAATATTTCACTAACCTTCTTCAG
CTGAGTTCCTCTCGAGTCTTGCTGGAAAGGTCCAGGTTATGTGACTGCTCTCACTGAAAG
GAATTCTGGGAAAGGAAAAATGGAGCTGCCATCTAGGCTTGGACTGTCCATGATTTGTTC
ACTGCACTTAACAAGGGTTGTCAGCAAGAGGATGGTTCTCTCAGCAAAGAAGGGGGAAGT
GGATAGTCATTCAATAAGTGTCTGCCATGATTGAAGTGTATGTAAAGCATGATATCATTG
AGGTGAGAAAAAAAATCCATTATCATTTAAGGATAGGAAACAGAGAGAAACTTCCACAAA
CTAAAATTTTCTTTGTCCTGCGGAAGGAACTAGAGGGTAATTATTATCTTCTTCCTGCCT
TCCTATGTCTATGAACACTCCTGGATGAATACGATCACTGTTGTAACTCAGAAACAAGGG
AAGACTCTCTCAGGGGTTATCCTGAGTGTGAAGGAATCCACGGGGGAAGGATATCCAGAC
TGAGAATCAGGATTCTCTATTCCTTACTCAGCTTCCACCACCTTGCAGCTCAGGAAGAGG
CCGCAGAAACAACTCAGGACCCTGGAAAATCTGGAGTCTAACTTGGGGGGAGGGGTGTTA
GAAAAGCTGCGGGAGGGGCCGCAGGTGAGAGACTTGGGTGGTCCTTCCTTGTCATCCCCA
CGGCCCACCTCAAGCAGAGTATGTTGGAGGCCCTTTTGGTCCCACTCACTTTCATCCTGG
CCTCGTAGGTTCACATCTTTGACTCCAGCTTAAGAATCTGTTCATCCCAGGGGAGACTCC
CGTATTTCTCCACGTCTACTTCTCATATCATTGTGGTTACCATGTTCTATGGGCCAGCCA
TGATCATGTACACGAGGCCTGGGTCCTGGTATGACCTAGAGAGGGTCAAGAAGAGACTCT
TTACTACAATGTTGTCTCTGTCTTCCTGAACCCCATCATCTACAGTCTCTGGAAAAATAA
TGTAAAGAGGGCCTTTCTGAAAGTGCTTGGCCACGAAGGGACAGCTCAATAACCCAGGAC
GTTTCAGAGTTGTCCAGAATCATGGGCAGACTTGATGGGCCTCATACATCAGTTCTGACC
AACTTGAACCTTTCTATGTCTATGAGATACTTAGAAAGGGCAAGGCCACTCATACACTGA
CATTCTCCCCATTTTCAGCTGCTACCACCCAACCAATTAGTTGAGTATTGACAGCAAAGG
TTTTCTTTCACAAGGACTATGTCCTTACGGTTCAAGGCCATTACTTTATTGTTTTCCCTG
GGTTTTCTCCTATGCAAGTTTATATCAATTCAATACAATCACAGTCAAATGTTTAACATG
CATACTTACTTTCTACAGTATAAAGTGTTGGGGGATGAAGATGACACAAAGACTAGACAG
ATTATGCAGGAACAGTCTTTCATTACTGTCTAACAAGCACTTACAGTAATATTAGCATTG
TTTGTTGCACTTAGTGCTATAAAATGCAAGTTAGAATTATTTTAGACATATCTCTGGGGA
AATATGACTAATAACTTGGTCTGAACTCAGCTTGTGAAACTGTCTCTTACCTGGTTTTAC
ATTTTATTTATTTTTTAAAGATTTTTTAATGTGGACATTTTCTAAAGTCTTTATTGAATT
TGTTTCAATATTGCTTCTGTTATGTTTTGGTTTTTTGACCACAAGTTATGTAGATCTTAG
CTCCCAAACCAGGTATTGGATCCATAGCCCCTGCATTAGAAGGCAAAGTCTTAAACATTG
GATCCACAGGGAAGTCCCTGGTTTTACATTCTAAATCTCACTTCTTCTTTGTTTTTTTTT
TTGTTTGTTTTTTTGTTTTTTCAGAAAAAAAGTATATTTCATAAAGAAAAATACAATTGT
ATATGACTATCTATCTGTATGAATCTCTCTGTTTATTTATATGTATGTAACCAGAGAGTC
CGGAGAAGACAATGGCACCCCACTCCAGTACTCTTGCCTGGAAAATCGGATGGATGGAGG
AGCCTGGTAGGCTTCAGTCCATGGGGTTGCTAAGAGTCGGACATGACTGAGCGACTTCAC
TTTCACTTTTCACTTTCATGCATTGGAGAAGGAAATGGCAACCCACTCCAGTATTCTTGC
CTGGAGAATCCAAGGGATGGGGGAGCCTGGTGGGCTGCAGTCTATGGGGTCATATAGAGT
CGGACACGACTGAAGCGACTTAGCAGCAGCAGCAGCAACCAGAGAGTCAGATAGAGTCAG
AAATATGCAGAAAGAAATTATGGAAAAAAATAAAGCAAAGATGCCATTTTCTCACATCCA
AAATAAAGACATCAATATTTTGCCATATTTAGTCTGAGTCTTTCTTTTCCTTCTATAAAA
ACGATACTCAGTTCAGATCAGTTCAGTTGCTCAGTCGTGTTCGACTCTTTGCAACCCCAT
GAATCACAGCACGCCAGGCCTCCCTGTCTATCACCAACTCCCAGAGTTCACCCAAACTCA
TGTGCATTGAATCAGTGATGCCATTCAGCCATCTCATCCTCTGTCATCCCCTTCTCCTCA
TGCCCCCAATCCCTCCCAGTATCAAGGTCTTTTCAAATCAGTCAGCTCTTCACATCAGGT
GGCCAAAATATTGGAGTTTCAGCCTCAGCATCAGTCCTTCCAATGAACACCCAGGACTGG
TCTCCTTTAGGATGGACTGGTTGGATCTCCTTGCAGTCCAAGGGACTCTCAAGAGTCTTC
TCCAACACCACAGTTCAAAAGCATCAATTCTTCGGCACTCGGCTTTCTTTATAGTCCAAC
TCTTACATCCAAACATGACCACAGGAAAAACCATAGCCTTGACTAGATGAACCCTTTGTT
GGCAAAGTAATATCTCTGCTTTTGAATATGCTATCTAGGTTGGTCATAACTTTCCTTCCA
AGGAGTAAGCATCTTTTAATTTCATGGCTGCAGTCACTATCTGCAGTGATTTTGGAGCCC
CCCCCAAAATAAAGTCTGACACTGTTTCCACTGTTTCCCCATCTATTTCCCATGAAGTGA
TAGGACCAGATGCCATGATCTTAGTTTTCTGAATGTTGAGCTTTAGGCCAACTTTTTCAC
TCTCCTGTTTCACTTTCATCAAGAGGCTTTTTAGTTCCTCTTCACTTTCTGCCATAAGGG
TGTTGTCATCTGCATATCTGAGGTTATTGATATTTCTCCTGGCAATCTTGATTCCAGCTT
GTGCTTCTTCCAGCCCAGCGTTTCTCATGATGTACTCTGCATAGAAGTTAAATAAGCAGG
GTGACAATATACAGCCTTGACGTACTCCTTTTCCTATTTGGAACCAGTCTGTTATTCCAT
GTCCAGTTCTAAATAGTTGCAAATAAAGTTGATGTGCTCTTGAACTCAGCTCCTCTGAAT
CAACTGCTATCATTAAATTGAAGTCTACTTAGTGTGTTTTAAAGCTTTAGCGTACATATA
AATTTATCCATAATCAATACATACAATTGTTTTTGTATGAACTTGAAATTTTATAATGGT
ATCAAGATATCAGTTCTGTTCTGAAAAATTTAACTCAACATGATGTTTCTGATATCTCCC
ATCAGATACTTAACAGGTCTCACTCATTTTGTAAAAAGCATTTTGATGTATCACATTTCA
TTTTATCTAATTATTATGCAACAGTTATGCATTTAAAATTTTTCACTACTTAAACAATCT
GTGACAAATATATTTAGACATTTCTCCATGTGAAAGTGTTAGTTACTCAGTCGTATCCGA
CTCTGGGACACCGTGGACTGCAGCATGCCGGGCTTCTGTGTCCATTGAGTTCTCCACACA
AGAATACTAGAGTGGATAGCCATTTCCTTCTCCAGGGGATCTTCCTGATGCAGAGATTGA
ACCCAGGTCTCCTGCATTGCAGGAATATTCTTTACCATCCGAGCCACTTCATTATTTAAA
CAATTCTGTGACAAATGTATTTAGACATTTCTTCATAGGTAAGTATTTTTTCCTAGGATT
TATGCATAGCAGTGAACTTGACAGAGTTTACAATCCAAGAATTTTCAAACTTATTAGATG
CTCCTAAACTATTCTTCTAGGTATTTATGCCAATCTACACCTTTCCTTCTCATCAACACT
TGTTCTGACCTAACAGAAGCAGAAGATATTAAGAAAAGGTGGCAACAATACACAGAAAAA
CTATACAAAAAGATCTTAACGACTCAGATAACCACAATGGTGTGATCTCTAACCTAGAGC
CAGACAACCTGGAGTCCAAATTCAAGTGGGCCTTAGGAAGCATCACTACACATAAGCTAG
TGGAGGTGATGGAATTCCAGTTGAGCTATTTCAAATCCTAAAAGATGATGCTGTGAAAGT
GCTGCACTCAATATGACAGCAAATTTGGAAAGCTCAACAGTGGCCACATGACTGGAAAAT
GTCAGTTTTCATTTCAATCCCCAAAAAGGGCAATGCCAAAGAATGCTCAAACTACCACAC
AACTGCACTTACCTCACATGCTGGCAAAGTAATGCTCAAAATTCTGCAAGCGAGGCTTCA
GCAGTACGTGAATTGAGAACTTCACACTGGATTTAGAAAAGGCAGAGGAACCAGAGATCA
AATTGCCAACATCTGCTGGATCATAGAAAATGCAAGAGAGTTCCAGAAGAATATTTACTT
CTACTTTATTGACTATGCCAAAGTCTTTGTGTGGATCACAACAAACTGTGGAAAATTCTT
CAAGAAATAGGAATACCACACTACCTTACTTGCCTCCTGAGAAATCTGTATGCAGGTCAA
GAAGCAGCAGTTAGAACTGGACATGGAACAATGGACTGGTTCCAAATTGGGAAAAGAGTA
CACCAAGGCTGTATATTGTCACCCTGCTTATTTAACTTCTATTCAGAGTACATCATGAGA
AATGCTGGGCTGGAAGAAGCACAAGCTGGAATCAAGATTGCCAGGAGAAATATCAATAAC
CTCAGATATGCAGATGACGCCACCCTTATGGCAGAAAGGGAAGAGGAACTGAAGAGACTC
TTGATGAAAATCAAAGAGGGGAGTGGAAAAGCTTGGTTAAAACTCAACATTCAAACATGG
CATTTGGTCCCATCACTTCATGGCAAATAGATGGGGAAACAATGAAAACAGTTTCAGACT
TTATTTTCTTGGGCTCCAAAATCACTGCAGATGGTGACTGCAGACATGAAATTAAAAGAC
ACTTACTCCTTGGAAGGAAAGTTATGACAAAGCTAGATAGCATGTTTAAAAGCAGAGACA
TTACTTTACCAACAAAGATCCATCTAGTCAAAGCTACGGTTTTTCCAGTGGTCATGTATG
GATGTGAGAGTTGGACTGTAAAGAAAGCTGAGCACCAAAATATTGATGCTTTTGAACTGT
GGTGTTGGAGAAGACTCTTGAGAATCCCTTGGACAGCAAGGAGATCCAACCAGTCAATCC
TAAATGAAATCAACACTGAATATTGACTGGAAGGACTGATGCTGAAGCTGAAGCTCCAGT
ACTTTAGCCATCTGTTGTGAAGAACTGACTCATTTGAAAAGACCCTGATGCTGGGAAAGA
TTGAAGGCAGCAGGAGAAGGGGACGACAGAGGATGAGATGGTTAGATCCATCACTGACTC
GATGGACATGAGTTTGAGCAAGTTCTAGGAGTAGGTGAGGGATAGAGAAGCCTGATGTGC
TGCAGTCCATGGGGTCAGATAGAGTCAGACATGACTGAGCGACTGAACTGAACTGAACAC
TTGATAATGTCATTTATATTGACCATTCTAAAATTGATATCTACCACATAGATGGAAAGT
GGAGGGCATAGTTTTCTGTTTCATTTATAATTCCCAGATTGCTGGTGAATATAACATCTT
TTCATAAGATTGTTCATAGTATTGAGTAATGAAGTCAACCCTGGTGTCAGACTTCTGTAT
TCTAACCTCAGCTAACCCTTTACTAACTCAGTGATAGTGGGTAAGTTACCTAACTTCTGT
GAGTCTCAGTTGCCTCATCTGTTAATGGGAATAATATGCCATAGACCTCAGAGGGGTGTT
AGAAGGACTAAATGAGATAACACAAGTAAAGAATTTATTGTAATAAAGAAACAATACTAA
GTAATCTCAATGAATATGAGATATTATTTATCTTTTCTTAATTTGTAGTTTATTACATAT
CTTGGGATATTATTCTTTGTCTATTACATACATTGAAAATATTTTCTCTCAGTTACTTGT
TTGCTGTTCTGTGCTGGGCTTTGTCACTCAGTTGTATCTGTCTCTTTTTGACCCCATGGA
CTGCTGCGTACCAGGCCTCCCTGTCCATCACAATATCCTGGAGTTTGTCCAAGTTCATAT
CCATTGAACTGGTGATGCCATCCAACCATCTCATCCTCTGTCACCCTCTTCTCCTTCTGC
CTTCAGTCTTTCCCAGCAACAGGG
>106:60400153-60400281
AAAGAACTATTGGAGGACTTCCCTGGTGTTCCAGTGGTTAAGGATCTGCCTTCCAGTATA
GGGGACATGGGTTTGATCCCTGGTCCAACTAAGATTCCACACGTGCATGCCAAGTCGCTT
CAGTTGTGT
>1066:1845476-1848128
TAGATGAATCTTCAATACATTATTCTAAATAAGGCCAAGGTCCAAAGTTTACATATTATA
TAATTCCATTTTCATGATATTATTAAAAAAAAAGAAAAATACAATGTTAGAGCTGGAAAA
AGATCAGTGCTTGCAGGGGTGAGGATGGGGAAAGTGCTGAGTACAATGGGACCTCACACT
GGAGTTTTATTTATGATAGGTTTTCTCTGTAAGGTGCTGTGCTGTGCTGTGCTTAGTTGC
TCAGTCGTGTCCAACTCTTGGACCCCATGGACTGTAGCCTGCCAGGCTCATCTGTCCATG
GGGATTTACAGGCAAGAATACTGGATTGAGTTGCCATGCCCCCCTCCAGGGGAATCTTCC
CAACCCAGGGATCAAACCCAGGTCTCCTGCATTGCAGGCAGATTCTTTACCATCTGAGTC
ACCAGGGAAGCCCAAGAATACTGGAGTGGGTAGCCTATCCATTCTTCAGGGGATCTTCTG
ATCCAGGAATCAAACTGGGGTCTCCTGCTTTTCTGTATGGTACTGCATAGGAAAACATAT
GACTATGCAATTGTCAAAACCCATAGAACTGTAATCTATACTGTGCTGCTGCTGCTGCTA
AGTCGCTTCAGTCGTGTCCGACTCTGTGCGACCCCATAGATGGCAGCCCACCAGGTTCCC
CCATCCCTGGGATTCTCCAGGCAAGAACACTGGAGTGGGTTGCCATTTCCGTCTCCAATA
CATTAAAGTGAAAAGTGAAAGTGAAGTCGCTCAGTCGTGTCCGACTCTTAGCGACCCCAT
GGACTGCAGCCTACCAGGCTCCTCCGTCCATGGGATTTTCTAGGCAAGAGTACTGGAGTG
GGGTGCCATTGCCTTCTTTGATCTATACTGTATTCAAATATAAATAAAATCAACTGGAAC
TCTGAGTGGATCTCAGGATAGAATACAAACAGTACCAAATGAAAATAAATGTATTATAAT
TTATGAATTAACTGTAGTGAAGAAAATGGGGAAAGGGGGGACATTACCCAAGTAACTTTT
GGAAAATGCCATTTGACTAAAAACTGTAAGTACAAAAACAAAAAAGAACTTTATACAAAC
ACTGCACTCTAATTAGTAAATTCAGTCCTCACATGGGTTAGCATGGGTTAGTACAGGTTA
GCAATTTTCAAACTAATTTATACATGTGCTCAGGTTCAGCAAAAAGGTAAATTTATTACA
GATGATATGATCAAAGTTTCTTTGTCAGAGAAAGACAATATAAATAAGTCAAAAAGTACT
GTTAGTTTGAAATCTGTAGTTCTAGATTAGTCAGTGATATCAGTATCAACTCATGACATT
TTAAAACACATAGAGATAGCTAGACACATAAGTGCATATAGATACATGTACACATATAAT
TCAGTATATTTTTCCTAGTTCTAGGTATGGAGAGGACCTAGAAGATGCGACACCCCAGGA
GGAATGAGAAATCAGATCTTGGTTTCTAAATACTATTCTCCAGTAAAAGTTAATCAGGGT
TCCTTGGAGAAATTTGATTATAAGATTGTGGTAATGAAAATACAAGATTAGATTGGAGAT
TCTTTAGCAAGTGTCAACAAGAAAGGAGATGCCTTTAAAAAAAAAAAAGCTATGTTTAGC
ATTATCACACTTAAATATTGTGTTTCTAATCCAAACTGTTCCCTACATAGCCATCAGAGA
AACTGCATTACCCCTTCTCAGAAGACCCATCATTAGAAGTGTATCCTCTTCTTTTCTTCC
TTTTAAAGATGCCAGCTTTTGCATCTATGTTCATCAGTGATATTGGCCTGTAGTTTTCTT
TTTTTGTGGGATCTTTGTCAGGTTTTGGTATTAGGGTGATGGTGGCCTCATAGAATGAGT
TTGGAAGTTTACCTTCCGAGAAAAGGGAACCCTCTTACACTGTTGGTGGGAATGCAAACT
AGTACAGCCACTATGGAGAACAGTGTGGAGATTCCTTAAAAAACTGGAAATAGAACTGCC
TTATGATCCAGCAATCCCACTGCTGGGCATACACACTGAGGAAACCAGAAGGGAAAGAGA
CACGTGTACCCCAATGTTCATCGCAGCACTGTTTATAATAGCCAAGACATGGAAGCAACC
TAGATGTCCATCAGCGGATGAATGGATAGGAAAGCTGTGGTACATATACACAATGGAGTA
TTACTCAGCCATTAAAAAGAATACATTTGAATCAGTTCTAATGAGGTGGATGAAACTGGA
GCCTATTGTACAGAGTGAAGTAAGCCAGAAGGAAAAACATAAATACAGTATACTAACGCA
TATATATGGAATTTAGAAAGATGGTAACAATAACCTGGTGTACGAGACAGCTAAAGAGAC
ACTGATGTATAGAACAGCCTTATGGACTGTGTGGGAGAGGGAGAGGGTGGGAAGATTTGG
GAGAATGGCAATGAAACATATAAAATATCATGTAGGAAACGAGTTGCCAGTCCAGGTTCG
ATGCATGATGCTGGATGCTTGGGGCTGGTGCACTGGGACGGCCCAGAGGGATGGTATGGG
GAGGGAGGAGGGAGGAGGGTTCGGGATGGGGAGCGCATGTATACCTGTGGAGGATTCATT
TTGATATTTGGCAAAACTAATACAATTATGTAAAGTTTAAAAATAAAATAAAATTGGAAG
AAAAAAAAAAAAA
>1066:2089242-2089435
ATGCATGATGCTGGATGCTTGGGGCTGGTGCACTGGGACGGCCCAGAGGGATGGTATGGG
GAGGGAGGAGGGAGGAGGGTTCGGGATGGGGAGCACATGTATACCTGTGGCGGATTCATT
TTGATATTTGGCAAAACTAATACAATTATGTAAAGTTTAAAAATAAAATAAAATTAGAGG
AAAAAAAAAAAAAA
>106:68403779-68404010
CACCGTTTTGTATCAGAAGATCTTTTTTTTTTTTTTTTTTTCATGAGGTTTTAAGACTTA
GCCTATTATTATCTCTAGGTGAAAGAATTACAGGTAATTTTTTTTTTTTCAATTTTAGTT
TAAAAAAATTATACATGTGTTCCCCATCCTGAACCCTCCTCCTTCCCCATACCATCCCTC
TGGGTCGTCCCAGTGCACCAGCCCCAAGCATCCAGCATCATGCATTGAACTG
>106:68714397-68714784
TAAGGGTATGAAGCTTAGAGTGATGAGGTCCCATTTAACCAGGAAATGGTGCAGCCATGC
TTCTGGTTCTTTAGAACAACCAAGCCTGTTTATCCTTCACCCACTACCCTGCACTGCCCA
GGTGTGGTATGCAGACCAGCCAGAGAAGGCCTGGTTAAAGGTAGGTTGGCATGACTTTTA
AATGAGTGTGCTAACAATACAAGGCCATTGTGAGAAAAGGGGCTCCCTGAGTCCCTTTAT
GTTCTCCTTCTTTGGGACATCTTCCTGGAATCACTAACACGTGGTCAACAGCAAGCAGAA
TCAGATCATAGGTAATTCTTTTCTTTTTAAAAAAATATTATTTATTTATTTACATGTGGC
TACATTAGGTCTACTTTTGGGGTGCAGG
>106:70648727-70649481
TTGGGAATGCAAACTAGTACAGCCACTATGGAGAACAGTGTGGAGATTCCTTAAAAAACT
GGAAATAGAACTGCCTTATGATCCAGCAACCCCACTGCTGGGCATACACACTGAGGAAAC
CAGAAGGGAAAGAGACACGTGTACCCCAATGTTCATCGCAGCACTGTTTATAATAGCCAA
GACATGGAAACAACCTAGATGTCCATCAGCAGATGAATGGATAAGAAAGCTGTGGTACAT
ATACACAATGGAGTATTACTCAGCCATTAAAAAGAATACATTTGAATCAGTTCTAATTAG
GTGGATGAAACTGGAGCCTATTATACAGAGTGAAGTAAGCCAGAAGGAAAAACATAAATA
CAGTATACTAACGCATATATATGGAATTTAGAAAGATGGTAACAATAACCCGGTGTACGA
GACAGCAAAAGAGACACTGATGTATAGAACAGTCTTATGGACTCTGTGGGAGAGGGAGAG
GGTGGGAAGATTTGGGAGAATGGCAATGAAACATGTAAAATATCATGTAGGAAACGAGTT
GCCAGTCCAGGTTCGATGCATGATGCTGGATGCTTGGGGCTGGTGCACTGGGACGGCCCA
GAGGGATGGTATGGGGAGGGAGGAGGGAGGAGGGTTCGGGATGGGGAGCACATGTATACC
TGTGGCGGATTCATTTTGATATTTGGCAAAACTAATACAATTATGTAAAGTTTAAAAATA
AAATAAAATTAGAGGAAAAAAAAATAAAATAAAAT
>1067:365526-366006
TTTTTTTTTTTTAAATGACATCTGACAAATTTTTATTTACATATAACTTTTCAGAAACAT
ATTACATAAGGCCAAACAGTCTTGTAAAACCTGTGTAAACAGGCTAGGGTGTGGGTGGAT
GGTAAGTATGTCACAAAACCCAAAGGAAATGTATTAATCCCTATTTGTCTTACTCTGGGT
TATTCATCCAAATTTCTGCCTTGCCTCCTCAGTTTGTGTCTTTATTCTGCAATCTTTCCC
TACTTCAACCCTGCACTTTCTTCTCTGAACTCTAAGATTTATTCCTTGAAAAGAGAAAGT
GGGTAACTGGCTGCTGCTTCTCTTTAACCGTTTCATGTCATTGTAACCATTAATAAGCTA
CCTCCCCCAGTGAGGGGTGAAATGTTTGTTTTGCTGCATCTGCTTGTGAGAATTCCCTAT
GGTGCCCATACAGGGAACCTGGGGGCCATCTCTGAGTCCTTGTTGATCTGAATGAAGGTC
A
>1067:624926-625161
ATGAACAAAGAAAGAAAAAAGGGAAAAAAAGGAAAGCTCCACAGAACTGCAAAAGCCCAG
CTTAGAGGCAAAGGTTTATAACAACAGTAAAAGGTGTGACTGAATATATCCATATACATA
TGCACCCATAAGCAAAATGAAAACAGTCCAGCAAAAATAAAGTTCAATAGATTGACCTGG
CGAACAAAGGAAACCAAAAATTTTATCTACCAAAACAAAACTAAAGCACAAACTGG
>1067:980898-981000
TGTTCCCTCTAAATCATTTTTCCCGAAGGATTAATGAAACCTTTGCCTCCTTTACTTATG
CAGTTATTTAAGTAGCTTAATGCTTAAAGGTCAACCACTTGCC
>1069:32625-32913
AGCATCATGCATCGAACCTGGACTGGCAACTCGTTTCCTACATGATATTTTATATGTTTC
ATTGCCATTCTCCCAAATCTTCCCACCCTCTCCCTCTCCCACAGAGTCCATAAGACTGTT
CTATACATCAGTGTCTCTTTAGCTTGGGGAGGGAGGAGGGAGGAGGGTTCGGGATGGGGA
GCGCATGTATACCTGTGGAGGATTCATTTTGATATTTGGCAAAACTAATACAATTATGTA
AAGTTTAAAAATAAAATAAAATTGGAAGAAAAAAAAAATAAAATAAAAT
>106:9576483-9577083
TTCTTTTTTTTTTTTTTTTACAATAGAAATTTTAAAAAATAATTTATTCACTTTCACTTT
AATAAAAATAAAACTTTTACAATTCAATTTTCGATGTCCACCTGATGGTTAAGATAACTA
ATATTGCTCTCAATGCAGGCTGAGTCTAAAATAAATATATATAACTTTTAAAGTCATCAG
TACCATTTTTATAGCATCCATATATATGCACTAATACATAATTTTTTTTCTCTTTCTGAC
TTACGTCACTCTGTTTAACAGGCTCTAGGCTCTCCACCTCACTAGAACTGTCTCAAATGC
TTTTTTTTTTTTTTATGGCTGAGAAATATTCCATTGTATATAAGTATGGCAAATTCTTTA
TCTGTTCATGTGTTGATGGACCCTATTTGTGGGGCAAAAATAGAGACACAGACATAGAGA
ACAGACCTTGGACACAGTAGGGGAGGGAGAGAGTGGGAAAAATTGAGAGAGAGGCATCGA
AACATATGCTTTACCATATGTAAAAGAGATAGCTAGTGGGAAGTTGCTGTATGATGCAGG
GAGCTCAACACGGAGCTCTGTGACAACCTAGAGGAATGGGGGGAAGACTCAAAAGGAAGA
C
>1070:1143848-1144940
TTGCCGGGGACCAGCCCCGGCTGATCAGGGTATTCGAAGCGGGGACGGCGTCCGCGAGGA
TCAGGAAACAACTGCTTAATTAAACGTTAATTAAGGATATAAAGAGTAATAGAATGAGGA
TAGCTCAGTGAAGAAATTCAGTGGAGAAAAGAGGCTGAAATAAGGATAGCTCAGTGAGGA
AATTCAGTGGAGAAAAGAGGCTGAATAATTCAGCCAGAAGGTAAGAGAAAGAACGACATG
GTGAGACCAAGTTTCGGTGAACAAGGCCCACACTTTATTTTCCAAAGTAGTTTTTATACC
TTAAGTTATGCATAGAGGATAATGGGGGAAGGGGTAGAGTCATGCAGTAAGCCAGGCTTT
CTTCCTGCAAACTTATCATATGCAAAAGTTTAGGTGATTTGCATCATCTTCTGGCCCGGA
GGCCTTTTTCTCTAAAGGTGATTATTCTAAAGTCAGGCGCCAGCCTCCAAAAAGCATTAG
ATAAAGTTGCATTCCTACAGAGCAAAGGTGTGGTGGGCTATAACAAGAAAAAGAATTAAT
TCAAGGGTCCCAGGTTACAAACATTAAAGCTACTATTTAAACCAATTATATTAATCAATA
CACTGCCAGGGACACAGCAGGTAAGGGATATGGAGACTTAGCAGCAAACATTGGCCCAAC
AAGTGAAAATCCCTTCACCAATACAATTTCTAATCAATCTTTTGACTGCTCAAAGGAATC
TGTATTTAGACAGTTTAGAACATCTCATGCCTCTCACAGTTTGGAGGCTCTGAGCAATCA
CATGTGGCCGGAAAAACCTATTCAGGCAGGCTAGAGGACTTCCAAGGGAGTTTGTAGGTT
GAAACACTGTCACACCCAGGAATTATTAACTGGAGCTATAAGCTAACTCTTTTTTCAGAG
AGGTAGTGGGGGACAGCCCCCCGTAAAGTCAGAGGTGTAGGTGAAAGCACAAAGCAGAAA
GTAGGCAGACTCTGGTTTTGGGGGTAGATTGCTCGAGAATTTCCAGGGAGACTCCTGAGG
CTTGATCCCGCCTTTGCGTATGCCAAGCCTCCTTCCTCATGACCTTTGCCAGAGGCGGAG
CTCGCTCCCCGCA
>1070:26986-27072
TTTTTTCTCTAATTTTATTTTATTTTTAAACTTTACATAATTGTATTAGTTTTGCCAAAT
ATCAAAATGAATCCGCCACAGGTATAC
>107:1150691-1151050
AACCTGTGTGCCACAACTACAGAGCCCACTCTCTCCGGCCTGCGAGCCACAAATTACTGA
GCCCCTGTGCTGCAGCTACTGAAGCCTGCTCGCCTAGAACCAGTGCTCCCCGGGACAAGA
GAAGCCCACCGCAAGAAAAACCCAGGCACTGCAGCAAAGAGTAGCCCCTGCTCACTGCAG
CTGGAGAAAGCACACATGTAGCAACGAAGACCTAGCACTGCCAAAAATAAATAAATACAT
TTTTAAAGTTTTGGGAAGATGAAATTATGAAGTTACCTGAAAAATGAGAGAAGGTAGTGG
AACAAAATGGTAAATACGTTGTTCAATAAAGTTGTTGGTGAAATTGAAAAAAAAAAAAAA
>1071:238984-242768
ACTGCAGCACACCAGGCTCCCCTGTCCATCACCAACTCCCAGAGCTTACTCAAACTCATG
TCCATCGAGGTGGTGATGCCATCCAACCATCTCATCCTCTGTCATTCCCTTCTCCTCCCA
CCTTAAATCTTTCCCAGCATCAGGGTCTTTTCCAATGAATCAGTTCTTCATATCAGGTGC
CAAAGTATTGGAGTTTCAGCTTCAGTGTCAGTCCTTCCAATGAACACCCAGGACTGATCT
CCTTTAGGATGGACTGGTTGGATCCCCTTGCAGTCCAAGGGACTCTCAAGTCTTCTCCAA
TACCACAGTTCAAAAGCATCAATTCTTCAGCACACAGCTTTCTTTATAGTCCAGCTCTCA
CATCCATACGTGACTACTGGAAAAACCATAACTTTGACTAGATGGACCTTTGTTGGCAAA
GTAATGTCTCTGCTTTTTAATATGCTGTCTAGGTTGGTCATAGCTTTTCTTCCAAGGAAC
AAGCGTCTTTTAATTTCAAGGCTGCAGTCACCATCTGCAGTGATTTATCCCAGGCTACAG
CAGTTAATTGCTTGACCACTAGGCATTTTGTGCTCAGTCACTAAACTGTGTCCAACTCTT
TGTGACCCCATGGACTATAGCCTGCCAGGCTCTTTTGTCCATGGGGTTCTCCAGGCAAGA
ATACTGGGGTGAGTTGCCATTTCTTCTTCCAGGGGATCTTCCCAACCCAGGGACTGAACC
CACATATCTTAAGTCTTAGGCATTAGTAGGTGGATTTTTTGTTTGTTTGTTTTTATCACT
CATGCCACCTGGGAAGTCCACTAGGCATTTTACCATATTCCAGTGAAGGGGAACACACAT
TGTTATATATAAAGTGGGGATTTAGTAGCAATTCATATCTGTAAATAGTGATTAAATTAT
TTGTTGTGGTTATTTTAGTCACTAAGTCATGTCTCACTCTTCTGCGTCCCCATGGACTGT
AACCTGCCAGGCTCCTCTGTCCATGGGATTTCCCAGGCAAAAATATTGGAGTGGGTTGCC
ATTTCCGTCTCCAGAGGATCTTCTCAACCCAGGAATCGAACCAGCATTTCCTGCATTGGC
AGACAGATTCTTTACCTCTAAGCCACCCAGGAAGCCAAAACAAACAAATAGAGCTATAGT
AACGTGAAATATTCCTACTGAACAGTTAGCTGCCACATGAATGTACAATAATCTTATAGT
AATGCTCTTTCCGTCTTTCCTAACAGTCCATAATAGTCTAGCATATTCATGCATTTTTAT
GCTTTATAATTATAAATTATATCCATAAAAAGTCCACTGTTTGCAATGATGTTTTCTTAA
TAATTATTTTATTGTTAAATAAATAAGTGACATTTTGAGTTTTGATTCTGTTTGTACATC
TTTCCAGCAGTGGTTGGGCAAGTAATTTGATTTCTGAGTTTCAAATATCTTTTCATTATA
AAATGGGAATGATGGCATTTGCATCCTATGTTTTTTTATGTTGATCAAATGAGATAATAC
AGGTAAATGTGCTGAGTAATTTTTTTAAATCTCTTTTGCTTTAGTATTTCTCAGTTGGAA
TATTGGTTTACTGTTTATTCCTTGTAATTAGCAGTGATGTTCATAATACGCCTTTACTCT
TAGTCTTGTCACAACTGGAAATCAGATGTGTTCTAAAAAGGGATTTGCTGATTGTATTGT
ATTGCATTTGTGAGAACACTAATCTCAGAGAAGCCTGGGTTTGAAACATAGCTTTGTCCA
TTGTTGGCTGTGTAAGTCTGAACCTTTGTTGATCTTCAGTCTCTCATTTGATAAACATGA
ATATTACCTATATTGTGGAATTGTTACTGTAACTAAATGAGAACATATGTGAAAGACTTT
GGCAATAAACAAACATTAGTGATTGTTTCGGAGAAGGCAATGGCTACCCACTCCAGTACT
CTTGCCTGGAAAATCCCGTGGACGGAGGAGCCTATGTGGGCTGCAGTCTATGGGGTTGCT
GAGTCAGACATGACCGAGCGACTTAGCAGCAGCAGCAGCAGTGATTTTTTCCTATACCCC
CTCACAAGTTAAAACAACCTTTAATTCTAGTTCTGGGAGTAATTATTCAGTTACTATTTT
CTTATTAGCTCATGACTTATTTTTTTACTTTTCTGGATTTTTAAAAAATATTTGTTTAAA
CCATCTTATTTATTATAGTCTCACAATGAGTTAGGTACTGTGCTGACCACAGGTCATATA
TTTTAAAACATTTTAATAAAAAATGTTTAGGTAACTAAATTCTTATTTTTAAACAATCAG
AAGTAACTGCTTTAAGGATTTTAACTTAAGGGTTAAGATTTGGAAAATTCAGTGGAATCT
TCCTGATTGAGGTTGAAAATAAGGAACTCAGATATTAAAGGCCACAAACATATTTTCCGT
AAGCACTGCACTCCTTGTTTCTTCTGTTAGAGATTTTATGTGCTTGCAGATATAATTATA
GAATGTAATTTTATGTTCTAATTTTTTATAAAAATATAAGTATTATTTTTCCAGTGGTCT
TGAGATGTAAACGATGTAAACATTGTGTAAGTTTAAAGTACACAGCTTGATGACTTGATA
TAGGGGTATATTGTCGAATGATCACCACAGTAAGTTGAGTTATATCATCACCTCACATAG
TTGCATTTTTTTTTCTTGTGATGAGAACTTTTAAGATCTACTCTCCAGAAGCTTTCAAAT
ATACAACAATATTATTAACTAAAGTTGCCATGCTATATATTACATCCCCAGGACTTACTT
TTCTCACAACTGGAAGTTTGCACCTTTTAACTACCTTTTTACTTCATCACATATTTATTA
TTCTTGACTCTTTTTCCTCCTTCAGATCTCCAAACTTTTTCTCTGAAATCCCTTAGAAGC
TGTATTCATGTTCACACTTTTCAGTTCTTTGATGACTCTCACGTAATCCCTATTTCTTTT
AACTTTTAAATGATCCCAGAGTGCTTGCAGGGGCAATCCAAGATTTTGCTACACATTTAA
TACATTAATTGTGCAAATATTTATGTTATGAAACTTACCAAGAACTTGAATAAGATAATG
CTCTATCCCTCAAGGAGTTCTCTCTAGAAAAATAGGTTTGCAGACAAGAGCAGTGCCATG
TGTAAATGTTATACTAGTGGTTGAAATCCGACATGGGTCCACCAAAGGGATAACTTTCAT
CAGGAATGCTCATGACACTGGTGCCATTAAAGTGAGTGTGTTACTTTCCCAAGTGGAAAG
AGGAGACAAGGACGTTCTGGTGAACAAAGGTTCTAAAGTAGGAAAATATAAGCCTTACTT
AATTCCTGGGCAACAGTGTATTCGTTTCCTATTGCTGCTGTGACAAATTACCACCAATTT
AGTGACTTAACATAATTTTATTTATTGTTCAAAAGGTCTGAGGTCTGCAGTCAGTTTCAC
TGGGTTAAAATCAAGGTCATTCCTGTCCCTCTAGAGGCCACCTTCCTTCCTTGGCTGTGG
CCTCTTCCTCTCTCTGCAAGCCAGTACCTTCAAATCTGAGTACAGTTCCTCCAGCTCTGA
CCCTCCTGTCGTCTTATAATGACTCATGTTATTAGAGGTGTCCCAGTGGTAAAGAATCTG
CCCACAGTGTGGGAGACCCAGGTTCAATCCCTGGGTGGGGATCCTCTGGAGAAGGGCATG
GCAACTCACTCCACTATTCTGCCCCGGAGAATTCCACAGACAGAAGAGCCTGGTGGGCTG
CAGTCCATGGGATTGCAAAGAGTTGGACATGACTGAGTGACTAACATTACTACTGCCACC
TTGCG
>107:13292316-13293228
GATGCTCAACATCACTCATTATCAGAGAAATGCAAATCAAAACCACTATGAGGTACCATT
TCACACCAGTCAGAATGGCTGCGATCCAAAAGTCTACAAATAATAAATGCTGGAGAGGGT
GTGGAGAAAAGGGAACCCTCTTACACTGTTGGTGGGAATGCAAACTAGTACAGCCACTAT
GGAGAACAGTGTGGAGATTCCTTAAAAAACTGGAAATAGAACTGCCTTATGATCCAGCAA
CTCCACTGCTGGGCATACACACTGAGGAAACCAGAAGGGAGAGAGACACGTGTACCCCAA
TGTTCATCGCAGCACTGTTTATAATAGCCAAGACATGGAAGCAACCTAGATGTCCATCAG
CAGATGAATGGATAAGAAAGCTGTGGTACATATACACAATGGAGTATTACTCAGCCATTA
AAAAGAATACATTTGAATCAGTTCTAATGAGGTGGATGAAACTGGAGCCTATTATACAGA
GTGAAGTAAGCCAGAAGGAAAAACATAAATACAGTATTCTAACGCATATATATGGAATTT
AGAAAGATGGTAACAATAACCCTGTGTACGAGACAGCAAAAGAGACACTGATGTATAGAA
CAGTCTTATGGACTCTGTGGGAGAGGGAGAGGGTGGGAAGATTTGGGAGAATGACATTGT
AACATGTAAAATATCATGTAAGAAACGAGTTGCCAGTCCAGGTTCGATCCACGATACTGG
ATGCTTGGGGCTGGTGCACTGGGACGACCCAGAGGGATGGTATGGGGAGGGAGGAGGGAG
GAGGGTTCAGGATGGGGAACACATGTATACCTGTGGTGGATTCATTTTGATATTTGTCAA
AACTAATACAATTATGTAAAGTTTAAAAATAAAATAAAATTTAAAAAAAAAAATAAAAAT
AAAAAAAAAAAAT
>107:13422288-13423684
TTTTTTTTTTTTTTTTAAGATTTATATCAATCATTACTTTATTTTTTTTTTTTCTCTAAT
TTTATTTTATTTTTTAAAACTTTACATAATTGTATTAGTTTTGCCAAATATCAAAATGAA
TCCGCCACAGGTATACATGTGCTCCCCATCCCGAACCCTCCTCCCTCCTCCCTCCCCATA
CCATCCCTCTGGGCCGTCCCAGTGCACCAGCCCCCAGCATCCAGCATCATGCATCGAACC
TGGACTGGCAACTCGTTTCCTACATGATATTTTACATGTTTCACTGCCATTCTCCCAAAT
CCTCCCACCCTCTCCCTCTCCCACAGAGTCCATAAGACCGTTCTATACATCAGTGTCTCT
TTTGCTGTCTCGTACACTGGGTTATTGTTACCATCTTTCTAAATTCCATATATATGCGTT
AGTATACTGTATTTATGTTTTTCCTTCTGGCTTACTTCACTCTGTATAATAGGCTCCAGT
TTCATCCACCTAATTAGAACTGATTCAAATGTATTCTTTTTAATGGCTGAGTAATACTCC
ATTGTGTATATGTACCACAGCTTTCTTATCCATTCATCTGCTGATGGACATCTAGGTTGC
TTCCATGTCTTGGCTATTATAAACAGTGCTGCGATGAACATTGGGGTACACGTGTCTCTT
TCCCTTCTGGTTTCCTCAGTGTGTATGCCCAGCAGTGGGGTTGCTGGATCATAAGGCAGT
TCTATTTCCAGTTTTTTAAGGAATCTCCACACTGTTCTCCATAGTGGCTGTACTAGTTTG
CATTCCCACCAACAGTGTAAAAGGGTTCCCTTTTCTCCACACCCTCTCCAGCATTTATTA
TTTGTAGACTTTTGGATCGCAGCCATTCTGACTGGTGTGAAATGGTACCTCAGAGTGGTC
TTGATTTGCATTTCTCTGATAATGAGTGATGTTGAGCATCTTTTCATGTGTTTGTTAGCC
ATCTGTGTGTCTTTTTTGGAGAAATGTCTATTTAGTTCTTTGGCCCATTTTTTGATTGGG
TCGTTTATTTTTCTGGAGTTGAGCTGTAGGAGTTGCTTGTATATTTTTGAGATTAGTTGT
TTGTCCGTTGCTTCATTTGCTATTATTTTCTCCCATTCTGAAGGCTGTCTTTTCACCTTG
CTAATAGTTTCCTTTGATGTGCAGAAGCTTTTAAGGTTAATTAGGTCCCATTTGTTTATT
TTTGCTTTTATTTCCAATATTCTGGGAGGTGGGTCATAGAGGATCCTGCTGTGATGTATG
TCGGAGAGTGTTTTGCCTATGTTCTCCTCTAGGAGTTTTATAGTTTCTGGTCTTACGTTT
AGATCTTTAATCCATTTTGAGTTTATTTTTGTGTATGGTGTTAGAAAGTGGTCCAGTTTC
ATTCTTTTACAAGTGGT
>107:15118351-15136543
GCTGAGCCTTGAATGATGGTAGAAATCTGTATGTAGTTTCTGTGGGATGTTTAGCACCCC
AGGAAGAAGAACAAATGATGTGCAATAATGTAATTTATGTGAGGTTCTGGTTTGGGAAAA
TGAACATGACTAAAGGAGAAGGATTAAAGGAAAGAAAGAATCATAAAAGAATGGTAGAAA
TGTCAATTCTTGGGGCCAGATTGGGCAGAGATGCAATAAGACCAGAAAAGTAAAGTATGT
CTGTGAATGTTCCTGCACTAGTCAAGTTATGAGATTAGTGCTAGAGTCATTGAGAAGGGC
AGTGTTTCTAGAGATTAGTAAGTAAGAGCAGTGAAGTGCAGGAGTTTACTGGTTTATTAT
TATTAGTTATAAGTATATGTAATATGGCTATATAATAAATTATACAAATATTCAGTTCAG
TTCAGTCACTCAGTCATGTCTGACTCTTTGTGACCTCAAGGACTGCAGCATGCCAGGCCT
CCCTGTCCATCACCAACTCCAGTTTACGCAAACTCATGTCCATTGAGTCGGTGATGCCAT
CCAACCATCTCATCTTCTGTCATCCCCTTCTCCTGCCCTCAATCTTTCCCAGCATCAGGG
TCTTTTCAAATGAGTCAGCTCTTCATATCAGGTGGCCAAAGTGTTAGAGTTTCAGCTTCA
TCGTCACTCCTTCCAATGAATATTCAGGACTGATTTCCTTTAGGAGGGACTGATTTTATC
TCCTTGCAGTCCAAGGGACTCTCAAGAGTCTTCCCCAACACCACAGTTCAAAAGCATCAA
TTCTTCAGTGCTCAGCTTTCTTCACAGTCCAACTCTCACAGCCATACATGACTATTGGAA
AAAACCATAGCCTTGATGAGATGGACCTTTGTTGGTAAAGTAATATCTCTGCTTTTTAAT
ATGCTATCTAGGTTGGCCATAACTTTTCTTCCAAGGAGTGAGCATCTTTTTATTTCATGG
CTGCAGTCACCATCTGCAGTGATTTTGGAGCCCAAAAAAATAAAGTCAGCCACTGTTTCC
ATTGTTTCCCCATCTATTTGCCATGAAGTGATGGGACCGGATGCCATGATCTTAGTTTTC
TGAATGTTGATTTTAAGCCAACTTTTTCACTCTCCTCTTTCACTTTCATCAAGAGGCTTT
TTAGTTCCTCTTCACTTTCTGCCATAAGGGTGGTATCATCTGCATATCTGAGGTTATTAA
TAATTCTCCCAGCAATTTTGATTCCAGCTTGTGCTTCATCCAGCCCAGCATTTCTCATGA
TGTACTCTGCATATAAGTTAAATAAGCAGAGTGACAATATACAGCCTTGATGTACTCCTT
TTCCTATTTGGAACCAGTTTGTTGTTCCATGCCAGTTCTAACTGTTGCTTCCTGACTTGC
ATTTCTCAAGAGACAGGTCAGGAGGTCTGGTATTCCCATCTCTTGAAGAATTTTCCACAG
TTCATTGTGATCCACACAGTCAAAGGCTTTGGCATAGTAAAGCAGAAATAGATGTTTTTC
TGGAACTCTCTTGCTATTTTGAATATCCAACGGATGTTGGCAATTTGATCTCTGGTTCCT
CTGCCTTTTCTAAATCCAGCTTGAACATCTGGAAGTTCGCAGTTCACATATTGTTGTAGC
CTGGCTTGGAGAATTTTGAACATTACTTTGCTAGCGTGTGAGATGAGTGCAATTGTGCAG
TAGTTTGAGCATTCTTTGGCATTGCCTTTCTTAGGGATTGGAATGAAAACTGACCTCTTC
CAGTCCTGTGGCCACTGCTGAGTTTTCCAAATTTGCTGGCATATTGAGTGCAGCACTTTC
ACTGCACCAGTTCAGGAGTTTACTGATTTATTATTATTATTAGTTATAAGTATATGTAAT
ATGGCTATATAATAAGTTATATAAATATATGTCATAATAAAATACCTAATGAAATGATTA
ATGTTAGTATTAATAAAAATCAAGGCAGAATATATTCTACCAGTTATGATAATTTTCCAA
TTTATAAAACACCTAAGAGGAAAGACTGTTCAAAGAAAATCATGATGTTATGAAAATATT
ATAGAAGATTTGAGATTCATGATTTTTCTACTGCATGATCTTGGGCAAGATATGACTTTA
ACGCAGAGTCATAAAAGTGGTGACCAACTACACAAGTGGTTTATCTTAAATGATATGTCT
TAGTCAGTTGTTATGATTATCAAGAGAAATAATAAAATCTGGAAGTTCTTGGTTCACATA
CTGCTGAAGCCCAGTTTGAAGGACTTTGAGTGTTACCTTCCTAACATGTGAAGATGAGCA
CACTTGTATAGTAGTTTGAACATTCTTTGGCATTGTCTTTCTGTGGGATTGCAATGAAAA
CTGACCTTCTCCAATCCAGTGGCCATGGCCGAGTTTTCCAAATTTGATGATATATTGATG
CAACACTTAAACAGCATCACCTTTTAGTATTTTAAATAGCTCACTTGGAATTCTATTATT
TCCACTAGCTTTGTTTGTAGTAATAGTTTCTAAAGCCAAATGCCTGGCTCTAGATGAATG
ACCACAACATCATGGTCATGCTGGTCATTAAGAGCTTTTTTTGGATAGTTCTTCTGTGTA
TTCTCACCACCTCTTCTTAATTTCTTCTGCTTCTGTTAGGTCCTTGCTGTTTCAGTCCTT
CATTGTGCTCATTTTTGTATGAAATGTTCCCTTGGTATCTAATTTTCTTGAAGAAATCTC
TAATCTTTCCCATTCTATTGTTTTCCTCTATTTCTTTGCATTGTTCACTTAAGAAGGCTT
TCTTATCTCTCCTTGTTGTTCTCTGGAACTCTGCATTCAGTTGGCTATATATTTCCCTTT
CTCTTTTGTCTTTCTCTTTTCTTCTGATGCTTCTTATGCTGAAGCTAAAATACACATTTT
AACTTTTCTGGTGACTCAAGATGGTAAAGAAGCTGCCCACAATGCAGGAGACACAGGTTT
GATCCCTGGGTCAGGAAGATCTCCTGGAGAAGGAAATGGCTACCCACTCCAGTATTCTTA
CATGGAAAATTCCATGGACAGAGGAACCGGGTGGGTGCAGTCCATGTGGTCACAAAGAGT
TGAATATGACTAAGTGACTAAGCACACTCACACATATTTTAACACTAGCTTTTCATTTAA
GTAGTTCCTTTCAGATTATTGAAGTAATTTCCCAATGAATTTGAGTTGGCTGTCCCTTCC
GTTAGAGTTATCTTTTCTAAGTTAATGATTCAAAGAAATTTTGTACAATCAGTTAATTAA
TCTAACATTGAGAATTTTACTAGTCAAAGAGGTTACATACACATTCCATTTACAGATGTT
GTTATGGGACTCATTCCAAATGTTAGTTGTTTGGATTAATCATTTCAATGAAATTGGCTG
TGAAGACAATTGTTATTTTTTAAGGAGTAATAAGGAGAAGGCAATGGCAGCCCACTCTAG
TACTCTTGCCTGGAAAACCCCATTGATGGAGGAGCCTGGTGGGCTGTCATCTATGGGATT
GCACAGAGTCGGACATGACTGAAGCGACTTAGCAGCAGCAGCAGGGAGTAATCAAAAGAA
GTACAAGTAGCTGTGAAAAGAAGAGAAGCAAAAGGCAAAGCAGAAAAGGAAAGATATATC
CATCTGAATGCAGAATTCCAAAGAATAACAAGGAGAGATAAGAAAGCCTTCCTCAGTGAT
CAATGCAAAGAAATAGAGGAAGACAGTAGAATGGGAAAGACTAGAGATATCTTCAAGAAT
ATTAGAGATATCAAAGGAACATTTCATGCAAAGATGGGCACGATAAAGAACAGAAATGGT
ATGGACCTAACAGAAGCAGAAGATATTAAGAATAGGTGGCAAATATACACAGAAGAACTA
TGCAAAAAAAAATCTTCATGTCACAGATAACCATGATGGTGTGATCACTCACCTAGAGCC
AGACATCCTGGAATGTGAAGTCAAGTGGGCCTTAGAAAGCATCACTACAAACAAAGCTAG
TGGAGGTGATGGAATTCCAGTTGAGATATTTCCAATCCTAAAAGATAATGCTGTGAAAGG
GCTACACCCAATATGCCAGCAAATTTGGAAAACTCAGCAGTGGCCACAGGACTGGAAGAG
GTCAGTTTTCATTCCAATCCCTAAGAAAGGCAATGCCAAAGAATGCTCAAACTACCACAC
AATTGCACTCATCTCACACTCTAGGAAAGTAACGCTCAAAATTCTCCAAGCCAGGCTTCA
ACCGTAGGTAAACCATGGACTTCCAGATGTTCAAGCTGGTTTTAGCAAAGGGAAAGGAAC
CAGAGATCAAATTGCCAACATCCGTTGGATATTCAAAAAATCAAAAAAGTTCCAGAAAAA
CATTTATTTCTGCTTTATTGACTATGCCAAAGCCTTTGATTATGTGAATGACAACAAACT
GTGGAAAATTCTGAAAGAGAGGGGAATACCAGACCTCCTGACCTGCCTCTTGAGAAATTT
GTATGCAGGTCAAGAAGAAACAGTTAGAACTGGACATGGAACAACAGATTGGTTCCAAAT
AGGGAAAGGAGTACGTCAAGGGTGTATATTGTCACTCTGCTTATTCAACGTATATACAGA
GTACATTATTAGAAACACTGGGCTGGATGAAGCACAAGCTGGGATCAAGTGTACCAGGAG
AAAATCAGTAACCCCAGATATGCAGATGACACCACCTTTATGGCAGAAAGCGAAGAAAAA
CTAAAGAGCCTCTTGATGAAAGTGAAAGAGGAGAATGAAAAAGTTGGCTTAAAACTCAGC
ATTCAGAAAACTAAGATCATGGCATCCAGTCCCATCACTTCATGGCAAATAGATGGGGAA
ACAGTGGAAACAGTGACAGACTTTATTTTCTTGGGCTCCAAAATCACTACAGATGGTGAT
TGCAGCCATGAAATTAAAAGACGTTTGCTCATTGGAAGAAAAGTTATAACCAACCTAGAC
AGCATATTAAAAACCAGAGACTTTACTTTGCCAACAAATGTCCATCTAGTCAAAACTATG
GTTTTTCCAATAGTCAGGTATGGATGTGAGAATTGGACTATACAGAAGGCTGAACGCCGA
AGAACTGATGCTTTTGAACTGTGGTGTTGGAGGAGACTCTTGAGAGTCCCTTGGACAGAA
AGGACATCCAACCAGTCCATCCTAAAGGAAATCAGTCCTGAATATTCATTGGAAGGAGTG
ATGCTGAAGCTGAAACTCCAATACTTTGACCACCTAATTCGAAGAACTGATTTATTTGAA
AAGACCCTGATGCCAGGAAAGGTTGAGAGAGGAGAAGGGGACGACGGAGGATGAGATGCT
TGGATGGCATCACCGACTCAATGGACATGAGTTTGAGTAAACTCTGGGAGTTTGTGATAG
GGAGGCCTGGCATGCTGCAGTCCATGGGGTTACAAAGAGTCAGACATGACTGAGTGACTG
AACTAAACTGAATAAAAAGAAAGGAGAGAAAAAATTTGTGATTTATATGTACTGTCTTCC
CAAAGGAATCCAAGCAAATAGAACCTTTTAATATTGTGACACTTCTCACTCCAGCTTACT
CTTTGGCAGCAGCAAGGTCTCAATCTGTCAGACAGCTTATTACTTGCCTGCAAAAGGTCA
AACCTGCAGTGCACTTTAATATTTAAGTTTATGGCCCTGGGCATTGTGGGCATGGAATTC
ACCAATTTACCAAAATAACATCATTCATACTCGTGAATATTATTTTATATATTTCTCTGT
GCCTATTTTGTCATGATCAGAGTGGCTGTCACTTCTGTCTTTTACTGAAAGGATCACCAT
CTGCAGTCCATTAGCTTCATTTGCTAACTTTTCTGTCAGTACTCTGTAAGTAAAGAAGCC
CATGTCTATAATTCAAAAAAAAAATTTTGATTTAAGACTTGCCTTGACAGTTATACAACA
AAGTTCTAGACACATTGCATCCGTTATATTAGATATCTTAACTATATATTTAATAGCTTT
ATCCTTTGTAATATGTATAATGGTGCAAATAAACGTTACTTTAATGAAAGCCCCAAGCCT
GGCTCTCTCATTAGCTATGTGCTATTTCTGGTCAAACGACTTAACCTGCCTTAACTTCAG
TTTCCTTATCTGAAAAGTAACAGAATAATAGAATTTTAGGACTGGAAGGCACCCTAAAAA
TCAGAGATGCCTGAAAGTTCAGCACAGTCTTATGCAATCAGTCTTGAGGCAGAATCCATC
TTTAACTTTGGCCTCAGTCTTTGGAGGCCCAAAATGTCAAGTACTGACTAGAGTGTCATT
TCTGATAATATAGAGACATCTCGGTTTATTTTGAAAATCGGTTAATAAATATTATTTTGA
TATGTTAATAGATCCACAGTTTAAGGAAAAGAATTCTCTCAAGTGACTGTGTGAATGAAT
GAGAACATGAAAGAAAGAAAAAAAAAGTAAGGGCAAGTAAATTAAGTCTGTATGAGAGTG
TTTTGCTCAGTCAGGGCATGAGGCTTTAGTGTTTAAGTATATTATTGAAATTGCATTCAT
CTCCAATAATAGAATCTTTCAGAGTTAACAGGGAATAAGTTGGGCAAGTTAGAGGGTATA
ACTTTGGCTGTTGACTATTAGAAACGAAGGGAAGATTAATAATATAACTGTAGTATCCAG
TATTGGCAAAACCAGCCAAAACAGAGCTTGCCTCTCAAACAACTTCAAATGCAGGTCAGC
ATTTAGTATCGCAAACGTGCCCTGTAGTGACCACATGAGCAATTTAGTAGCTGTGATACA
AACCCATGGACTGTAGCTCACCAGGCTCCTCTGTCCATTGAATTCTCCAGGCTAGAATAT
TGGATGGGTAGCCATTCCCTTCTCCAGGGTATCTTCCCAACCCAGGGACAGAACTCAGGT
CTCCTGCACTGCAGGCAGATTCTTTACCATCTGAGTCACCAGGGAAGCCCTTGTTAGTAA
AAAGCTCTAATTAACCAAATATGTTTTATTATGTTGACCTGAAATCTTCTTGCCTAATAA
AATTTCATCCAGTGCCCTAAATTCTGTTCTCTGATGTAACATATTAATAGCACAACCTTT
GAAGTCTAGCACTCTACAGATTTGAAGTCAACCCTTTGCCATGTCTTTTCTAGGCCAAGT
GTGATCAGGCTCTTCAACCATTTATGGCACATGCAGACCACACCTCTCACTATCCTAGTG
TTCTTTTCTAATACTTGATGTTCCCCTTAAAGATGTAGGAGACTTTAAAATGAGAACCCA
GGACTTAGTATTTTCATTCACTCAAGATGTTTTTCATTGAACACACGACCTGTCTCTAAG
CGTAAGATATAGCAGTGAACAAAACAGATATAAGTCCTTGCCCTGTGGAACTTATATTCT
TATTGGGAAAGACAACAAATAAAAAAGTAAAATGTACAGTATGTTAGAAAGTAATACATG
CTATAGGAAAAAAAAAAAAAAGCAGAGCAGTGAAGGGATATAGAACACTCTGAGGGTGAG
GTTGGGGGGTTTACAATGTAAAATAGTGATCAGGGAGTCACTGTGAGGTGACTGCCCCTC
ATCTTCTGGTGACCCCCTAGTTCTGCTCTCTTCTCTTATCCCACCTAGTCTCCATCTCAG
GAGGCTGATATATGCAGTCAATCAGCAGTCTCCCTGCCTCTTGGCTCCCTGTTTGGATTC
ACTGTTGTGAATCCTAGTGAGATATCAGAGGGAAGGAGGACAGTGAGGTCAAGATGTTTA
TTCCTTGGCCATCACTTAGAGAGGACTTTCTGGTTAACTGTGTCCCTCTCCTGGAAGTTT
GATTCCTCTCAAGGATGTTGGCTTTGCAAGATTCTCTCTTCTTCTGTCTCCGGTAACCAC
TCCCTTTCTTGTCCCTTTAGGCCTAGGCATGGTGGGCTCTAGGTTATTGGACTGTCCTTT
GTCGTTCCTTTATGTCCACACTTTTGAAAACAGTCCCTTTGTTCATGAGTCTTCTTTGAC
ATTATTCTATTTAAAGTATGCTGTTTCCTGTTGGAACACTGAGAAATGCAGTGATATTTG
AAAGAGATAAGGGTAAATTATGTGGATAAGGATAAGGGTAATACTCATGAAAACATGAGT
ATTGCAAGAGCAGCAAGTGCAGACATATTGCTGCAGACACAGTCTGGTAGTGTAGAGCAC
AGAGGAGCTTTCATCTCCCTTGTTTTGTTAGCCACTCAGTCGTGTCCAACTCTTTGCGAT
CCCATGGACTGTAGTCCATTAGTCTCCTCTATCCATAGAAATCTCCAGGCAAGAATACTG
GAGTGGGTTGCCATTTCCTTCTCCAGGGGATCTTCCTTGACCACCTCATTATACATATGT
CCATTAGTGTAGTCAAAGATTGCAGTAGCTTTCTAGTGGCAGTAACACTCTGTTTATACT
GAGCTTGTCATAAAGTCAAATTCTTCTAACTCATTAATGTTGCAGCAAAATACAGAACCT
TAACATGTATTTCCTTTAAATTTTATCTTTTTTTTTTTGCCATTAACAAATACTTTATAG
GTATCCTGTCCCGGGATTCTCCAGGCAAGAACACTGGAGTGGGTTGCCATTTCCTTCTCC
AATGCATGAAAGTGAAAAGTGAAACTGAAGTTGCTCAGTCGTGTCCGACCCTCAGCGACC
CCATGGACTGCAGCCCACCAGGCTCCTCCGTCCATGGGATTTTCCAGGCTAGAGTACTGG
AGTGGGGTGCCATTGCCTTCTCTGTTGTAGGTATCTACTATGTGTCAAATATTGTGCTAC
TTACTGGGAGTCTAATAGTAAATCAAACAAAAATGGTTTCTACCCTTCTGGAAGGTTCAG
CCTCATATAGGAGACAACTAAATAATCACACAAATAAGTCTGTGAAAAGCTCTGTGAATT
GTCAGTTCAGAAAGAAACTGTTGGGACTAGTACACAGAGAGCACATATAACACACATATA
CACACATATATATGTGTACAGAGTACACATATAACACAATGTTATATAAAATTGGGCTAG
CAAGATAAAAAAGCGTTATATCACACAGAGATTCACTGGATATGATAACTATTTTATTCT
TTGTTCCCAAATCAGTGAGAATCCATTGAAGAGCTCAAATAACTGGGTGAATTGGTCAGA
TTTGTGTTTTGGAAATATCAATCTAGCCATGGTGTGGAGAATGAATTAGAAGAAGTTAAG
AATCAACCCAAGAAGACCAATTAGGAAGCTACTGAGAAATGTTGGAATTATAGGTAGAAC
TAGAGTAACCTTCATAGTTGAGAGATCTTGAGGTGAAATGGGCAGAAAATAGAAGTTGGT
ATCTGTGATGACTGCACTATATTTCTTATTTGCATCATTAACTGGATGCAAGTAACACTC
AAATAACATAGACAACATTGGAAGAGAAACATACGTTAGAGAGGAAGAGCAAGAATTTGG
TTCTGAATATATAAAACTTAAGATCTGCATAAGATATTCCAAGAAAAGAGGTCAACGAGG
TAGACGGAAACATAAGCCTGCAGCTCAGAAAGACACAACTCTATGTAACTGGCAACCCAC
ATGGCTGATAACTATCATATTGGTTTTGTTTAATGATACAAATCTACCCCTGTATCAAAA
ACACTGATTCTATTATTTGGAGTTACAGTAACTGTTTTTACTTCTGAGCTCTCTGAAACT
TGATGATGTGCTTTCTGTGTATTCATCCAAACTGGTGATAGCACCATTAAACTAGATGGT
GCTAAATCCTAATCAGGTGCTCAGTTTGGAAACCTCAAATAATAAATGGATACTGACTGT
AATTTGGCACAGCACGTTCCAAGCGGTGACTGTTCTCTGAACTCTTAGCATATATTTTAT
ATTTTTGGCTGCCCTTATTATGCCTTCCTATTTTCTTTATTCTTGGTATATGTGTCTTTA
CTATTTCTGCTGTGTGCTTTTGGTGGGATAGACCTAGAAGATAGAATTGGGCAGCTGAAA
AAGTAGATAAAAGTGAAGAAATAACAGATTTTTAAGGTACCAAATGCTTTAAATGTTTAC
TTGCAAAAGCACTAAGCAGAGAATGCTGTGCGCCAATGCTACATGATTATTGCTCTTTGG
TAAATCTAGGAAAGTCCTGTTACTGCTTTACAGTACATCTTCTCTGGTACCCAGTATAAA
GACACCAGAACAGTCAGCTGCTATATCCCTGGTGTATGCAGAACGTGGCTGCATCTCCTC
CATTGTCCTATACAATGTTCCAAACACAGTCACTCATACTCAGAGCTGGGTTCTAAGGCA
TCTTATTAATCTCTATATAACCTACAGTTCAATTGTCCCTCTTCTTCTCAGTCAGCTCTT
ATCTCTGTTTCCACAAGAAATTCAACCAAACCAAGTACACTGCAGTCTTTGTAGTTTTGT
GGATCCCAGAGGGATCACGTTGCACCTCACAAGGCATATCACTTTTAAAAGCTCACTTGG
CTGTCCCTTCCTGAGTCTTTGCCCCCAGCTTCACAATCACTGGATTCCTCTTTCTGCACC
TACCACTTCACAGGTCTCAACTCACCTCCCCATGATTGCCGTTTTCCTAGCCCTTCTTTC
CTTAGGTATTTCAATCTCCTCCCCCTCTCTCTCCATCTCCCTCCCTCTGCCCTCCCTCTT
TTCCTTCTACAGAGCAACTTACTTTTTTCCAATTTGTATTGCTGAACTTTCATACCTCAC
AGAGCTCACCAACAAAGGATCCTCCAGGTATCAGCGACTGTTCTTGTAGGGCAGTGAGAG
ATTATAAATTTACGATGAATTTAGAATGAAATACATAATGAATATATATATATATATGTA
TATATACTGTGAAGCACGGCATGTGGGATCTTAGTTCCCCAACCAGGAACTGAAGCTGAA
CTCCTTGCATTGGAAGCCTGGAGTCTTAACCCCTAGACCATGAGGGAAGTCCCCATAATG
AATATTTTTATTGTAAAATATTTGCAACATTCTCTCATTCCTTACACATAGATGGAAAAT
CAGCCTATTTTCTCAGTGTCTCAGTGCCACTGCAAAGAAGAGAATGGTATAAAATTGGGC
TTAATATGTATATGATCCCTGAAATACTGAAAGATCAGGTTGAAGGGGGAAATGAATAAA
GTTGAAAAAATAAGAGGAGTGGAGGAGATGAATTAGTTGGAGAGTTTGTAACAAAGATAG
ACATTTTCTGCCCCTAAAATGCTTACATAATAACCTATATGTTATTTGAAAACAGTTAAT
GAAGGGTAATCCAGTAACTAACTGGGCTTCCCTCATGCCTCAGTGGTAAAGAATCTGTCC
CCCAGTGCAGGAGACGTGGGTTTGATCCCTGGGTTGGGAAGATCCCCTAGAGAAGGAAAT
GGCAATGCACTCCAGTATTCTTGCCTGGAAAATCCCATGGACAGAGGAGCCTGGTGGGCT
ACAGTCCACAGGGTTGCAAAGAGTAGGATATGACTTAGCAACTAAGCAACAACAATCCAG
AAATTAATAAGGGCTATTGGTCTGTGGGTAGAGAAATAGTGTGATATGCATATTAGTTTT
AGTCGATACTCCAGAGTTAATAATTGAAATAATAAAGAATATATATCCCAGAGGTGTTTA
GGTAGTGTTTGAAAGACTAACCAGAATGACCAGCATTATCGCTGATCCACATGAAAAGAT
TTGATAATTAGTATATGGATGGTAGAAATGATTCTTCATTCACGTGGTCATTAGTATTCA
AAGTATACAGATTGGCAAAAAGAACTTCACAGTTACCTCTACATTTGCATGAATAGGAAA
CAAGATTCTAGCAATGCCAAGAGGGTGTGCTGTTGAGAACAACTTGACTCCATGCCTAAA
GACTCACTGAGTCAAATGTCTGGACATTTTTGGAGGCATCCATCATCTGATCTTACCAGG
AGGTTGGCAGAATCCTTTTTGTTGTTTAGGTGCTCAGTCATATCCGACTCTTTGTGATCT
CATGGATTTCAGCACTTCCCTGTCCTTCACTATCTCCCAGAGTTTGCTCAAACTTATGTC
TGTTGAGTCGATGATGCCATCCAACCATCTCATCCTCTGTCGCCCCCTTCCTCTCCTGCC
CTCAATCTTTCCCAGGATCAGGGATCAGGGTCTTTTCCAATGAGTCAGTTCTTTGCATCA
GGTGGCAAAAGTATTGGAGCTTCAGCATCAGTCCTTGCAATGATTATTCAGGGTTGATTT
CCTTTAGGATTGACTGATTTGATCTCTTTGCAGTCCAAGGGACTCTCAAGAGTCTTCTCT
AGCACTACAATTTGAAAGCATCAATTTTTGGCACTCAGCCTTCTTTATGGTCAAACTCTC
ACATCCATACATGACAACTGGAAAAACCATAGCTTTGACTAGATGGACCTTTGTTGGCAA
AGTAATGTGTCTGCTTTTTAATACACTGTCTAGGTTTGTCATAACTTTACTTCCAAGGAG
CAAGTGTCTTTTAATTTCATGGCTGCAGCCACTGTCTACAGTGATTTTGGAGCCCAAGAA
AATAAAGTCTGTCACTGTTTCCATTTCCCCCCCTCTATTTGCCATGAAGTGATGGGATCG
GATGCTATGATCTTAGGGTTTTGAAGGTTGAGTTTTAAGCCAGCTTTTCTACTCTCCTCT
TTCACCTTCATCAAGAGATTCTTTAGATCTTCTTCACTTTCTGCCATTGCAGTGATGTCA
TCTGCATATATGAAGTTATTGATACTTTTCCCAGCAATCTTGTTTCCAGCTTGAGCTTCA
TCTAGCCCAGCATTTTCCCATGTGGTACTCTGCATATAAGTTAAATAGGCAGAGTGACAA
GGCCTCAACATACTCCTTTCCCAATTTTGAACCCGTTCCTTCTTCTATGTCTGGTTTTAA
CTGTTGCTTCTTGGCCTGCATACAGGTTTCTCAGGAGACAGGTGAGGTATCTGGTATTCC
CATCTCTTTAAGAATTTTCCAGTTTGTTGTGATACACATAGTCAAAGGCTTCAGTGTAGT
CAATGAAGCAGAAGTAGGTGTTTTTCTGGAATTCTCTTGCTTTTCCTATTATCCAACTGA
TGCTGGCAATTTGATCTCTGGTTCCTCTGCCTTTTCTAAATTCAACTTGTACCTCTGGAA
GTTGTTGGTTCACTACTGTTGAAGCCTAGCTTGAAGGATTTAGATCATTACCTTGCTAGC
ATGTGAAATGAATGCAATTGTGCAGTAGTTTGAACATTCTTTAACATTGCCCTTCTTTGG
GATTGGAATGAAAACTGACCTTTTCCAGCTCTGTGGCCACTGCTGAGTTTTCCAAATTTT
CTGGCATATTGAGTGCAGAATATTATTGCATCTGCTGTGAGTGAATCTTTCTTGAAAAGT
GCTTGAAAGAACAGAGGTCCGGAATGGCACTGAATTTACAGAATAGGTTAATTACCTTTG
TTTCTTTCCTATTTTTTTGTGTTGTGGTAAAATACACATAACATAAAATTTACCATGTAA
ACCATTTTTCAATGTATAGTTCAGTGATACCAAATATATTCATAATGTGCTACCACCACC
ATCATGTATCTCCAGAACTCTTTTATGTTATAAACTGAAACTCTCTACCCCTAAACAATA
GTTATTCCCTCCTCTCAGCCACTTACCATCAACATTCTATTTTCTGTCTCTAGGATTTTA
TATACTTTAAGTACCTCATGTAAGTGGAATCATACAGTACTGGTCTTTTTGTGACTGCCT
TATTTCAGTTAGCATAATGTCCTCAAGCTTCCTTCAAGTTCAATCATGTATCAGAATTTC
CTTCCTTTTAAAGACTGCATAGTCTTGTCACTTGTTTCTATCTCTTTCTCTCTCTCTGTC
TTGTTTTCTTTTTTTGTCTACTCATTTTCCAGTATTTGTAGCTGTGGCGAATTTTGCTCT
GAGACTTGCTTTCACTGTAATAGTCCATTGTAAGGCTTTGGTGGAGGACACCTGGTATCC
TTACGTATCTTTTTGAACCGGGTTATTGTATTTTACCAAAAGTACCTAATAATTGTTGTT
TAGTTGCCAAGTCATGTCCAAGTCTTTTGTGACTGCATGGACTGTAGCCCACCAGGCTGC
CCTGTCCATGAGATTTCCCAGGCAACAATACTGGAGTGGGTTGCCATTTCCTTCTCCAGA
GGATCTTCCCAACTCAGAGATGAACCCACATGTCCTGCATTAATTAGCAGGTAGATTCTT
TACCAGTGAGCGTCCTGGGAAGCCCCACCTAATAATTAGGAATGATCAAATTGCCTTAGG
ACTGTTCTCAACATTTAGGTTACAATATTTATAATCAACATCTTTCAGTGGTCAGTTATT
AAATCCAGAATTATAAACCAACTCTCAAAACATATAATTACATTTAGTGAACAGTAGTAG
TTTTATGTTAAACTAGAATAATTTTCAGCAATAAAAATTCTTATTACATTATTTGCTTAT
TGATACTATTCACTCATTTGAAGGCTTTTTAGCAAATAAGGCAATTATAAATAATTCTAT
TGAGCTTTAATTTTAAATGAAATCAGAATTTGGACTGAGCCTTTTAAAAATATGGCAAAA
TATATATTTTTTGGTTTCACATTAATTTTTTACAGGTGTTATAGCTTAAGGCAAGGGATA
CAAGGAAAAATTTGCTTATAAATGCTGTGTGTGTTTCTAGGACAGTAGTCCTGTATTTCT
GGATTTTTATTGCAATTGAGAAAGAGCCCAAGGAGGAGTTAAGAACAAAGAAATAGAAAT
AAAAGAGATGAAATAGAATATATTTCCCAAAGAAATCAAATATGATAGGAACTGGAGACA
AAAGACATGATCAAGGTCAGAATGCTGAAATGAATTAATCCCTAGTGCAAAGTTCTTCTC
TTGGTCTAAGTGTAATAAAATCATAATTTTGAAAATGTAAATTAAGTGATTTCAAATGTT
TTCCAGTATAGGAAAAGAATGAAAAAAAAATGCTTTCTCTGATAGAAGGTAAAATAACAC
ATATTTATTAAGTATTAACATGTGCTGCTGCTGCTGTTGCTAAGTCACTTCTGTCATGTC
CAACTCTGTGCGACCCCAGAGACGGCAGCCCACCAGGCTCCCCCATCCCTGGGATTCTCC
AGGCAAGAACACTGGAGTGGGTTGCCATTTCCTTCTCCAGTGCATGAAAGTGAAAAGTGA
AAGTGAAGTTGCTCAGTTGTGTCCGACTCTCAGCGACCCCATGGCCTGCAGCCCACCAGG
CTCCTCCGTCCATGGGATTTTCCAGGCAAGAGTACTGGAGTGGGGTGCCATTGCCTTCCC
CACCATGTGCTAGGCCCTTTTAACAAATAATACCTTATTTTTCAACTCCTTACTCCTCCA
CTCAATTTTTAGGAAGTATGACTTGATTATTACACACACAAGGTCTTCATAGTGGATAGT
GCTATGAATGGTGGAAAGAGAAAATGGGCACATTTAGAGGATGCATGTGTTTTTATGTAG
AAAAGGATATAGAAGAAAGTAAGCGAACACAGAGCCCCTCCAGATGGAGCAGCTGTTTCC
CACGGAGATTTTAGCTGTGGATGATGCTAGTGGTACAAATTAATACTAATTATAATTGGA
CAAATTATACCCAAGGAGGACACATGGGAACCTTTAATCTAGAGCCTGTTTGTAAGAAGC
ACAGGTAACAGACTCAGCTTTCTCTTGGCACCTGAAGCGGAGGACAGTGGGACTGAGTCC
TTAACCCATGGGATCTGATGCTACCTCTGGGTAGGTAGCGCCAGTATTGAGTTGAATTGT
AAGATGGCCAGTTGGTATCTGATAATTGCCTAGTCATGTGGGAAAACCACCTATCCTCAC
GTCAGAAGTGGGTACTAGAATCTTTACCAGGGAAGCTAACAGTGTGAAAACTCACCCTGC
CACATGTGTGAAACACAAGCACTTTTCATTAGGTGTGCTGAGGTACAGAAGGCTACGGAA
AATGAGTTGAGTGTTGTATACATGATATGCATGAAAGCATGCATATCATCTTTAGATAAA
GTTTATCATTTCAAATTCTGGAACTAGAGCCATTTTTCCTGGGTCTCAAATTACTGTGAA
ACCACAACCCCCACTTCCATTCACAGATCCATACTATCTATGAAAAACAGACAATTATTT
TACTTTGAGGTCAAATGTCAAACAAAAATGGTTAAGATCCCAAAGGGCTCAAATTGTCAG
TGAAATTAGTTATTTGTTTAAAAAAAATTGTATTTTTCCCTATTTTCCCCTCATGACTTC
CAAAGTTGCAAGTTAACATTCAAATGCCATTTAAAAAGGAATAGTCAATAATTATTCATT
ATAAAAATATGGCATTGAAACGTAAAATATCATGTAAGAAACGAGTTGCCAGTCCAGGTT
CAATGCACAATACTGGATGCTTGGGGCTAGTGCACTGGGACGACCCAGAGAGATGGTATG
GGGAGGGAGGAGGGAGGAGGGTTCAGGATGGGGAACACATGTATACCTGTGGTGGATTCA
TTTTGATATTTGGCAAAACTAATACAATTATGTAAAGTTTAAAAATAAAATAAAATTAGA
AAAAAAAACAATAAAAAGACTAAAAAACACACTAAAAATACATTTCTCCCTCTAAAACTA
TTTACCTAAGATAATATTAGACCAATTATACTAAACTTTTTGACACTTTTGGTATCATCA
TGATTACAAAATTTGATAATATGTGATCTTTTAAGTTTTAATCAATGCAATAAAGTAATA
AAAATAAAATTAAGTAATAAAAATTAGAAAAAAAATATAACATAGAAAAATATCTATTTA
AAGTATTTTTAAAAACCAAAGCCTCCTTGTCTTATAACAGTACCTGTATTATAGAGAATA
TCACTAATGAGAAGACATAATTTAAAACTTACATTCTTAAAAATATTTGGAACTTGCAAA
CTTTAGTTCATTCTTTAGACATTCTTAATAAAATTAAAGCAAAAAACATCAAGGTTTGCA
CTTTTGTTAAGAACAAGACATTTCTGGGCCCTGGTTATATTTGACTGTTTATCCTTTCCT
CTACTCCCAGTAGCATAAAACACCCTCTCTAAGTAGAAATTAATGATTGCTTTAAAGTTT
CAAGCAGCAATATTTAAATACAAAGAATATTTTGACAATCACATGTATGACTTTAACATA
TCTGTGAATTTATGTGATGGAAAATGTTTCAGATACCTAGTTGGTTCAATACTTCAAGTA
TGTGTATTGTGATTATAAAATTATAGAATTTTTTTTCATCAAAACATTTTGGTGTTTAGA
ACTGGTTGTTGGTTTAATACCTCAAGTGGTTCAATACCTCACATTGGTTCAATACCTCAA
GTATGTGTATTGTGATTATAAAATTATAAAATTTTTTTCCATCAAAATATTTTGGTGTTT
AGAACTGGTTGTTTAGCCATCTCATTCTGCTTTAACTTACAGCGTAACTTTGAGCAAGTC
ATATAAATTATTTGAAGCTTCATAATCTCATCTGTCAAACTTTTCTTAGCATAAACATTT
ATCTTTATGTGTGTGTATTTTTTTTGTGGAGCAAATTCACGAGTTTCAATGACTTCTCAA
AGAAGTGTGATACAAAAGGGGAAAAAAATTAAATCACTGGGTTAGCTAATTTTTAAGGCC
TTAGATTAACTGTGTCAGATTCCCTTTACTGGTCAGTTCACTCATCTCTCAGCTGCTGTC
AGTGTTCATGAATAGAACTCTCAGATGCCCTCTTCTCTAAATGAAATCCTTCAAGGAAAT
CATAGCCACCATGTCTGAGAGACCAAGCACATCACCAACCCAAATCCCCAATGCAAGACA
GGGTCAACCAATGACTAATTGGCATGTGGTACAAAGGCCAGCCAGCTCCTTACCTCAAGC
TGGAATCAATTTTGGGGTGCAATCTGAGCTCTAGAAGTTCCCTGTGGGATCAGAAGTGAA
TCTCTAATAGCTCCCTTTCTCCCCTTCCCCGGCTCCCAAGTTTATCTCATTTCCCTCTTC
TTCTCATAGCCCTCACCTATAATCACTTGAACAGGAATTCTTGCCTCAGGTTCTGTTTCC
AGGGAAATGGATTAAGAGAGGCATCTTTGAATTCTCATCTTCTGCAGACTCTAAGGACGT
CTTACTGTGGTTAGTTCATTCATCCCGGATTATTCTGAAAGTGGCTAACAGTGAGGATGC
TCTCACTGATGATAAGTGGAATTTGATAGTCCCTGGCATGCTGCAGTCGAACAGTCGCTC
GCAGAACTGAGATGGGATATAGATGAGAAGGAATCTACTAGCTGGTGTAACGTCCAGTGG
GATTGAGCAATGC
>107:15171538-15171987
GTTCTAATGAGGTGGATGAAAATGGAGCCTATTATACAGAGTGAAGTAAGCCAGAAGGAA
AAACACCAATACAGTATACTAACGCATATATATGGAATTTAGAAAGATGATAACAATAAC
CCTGTGTACGAGACAGCAAAAGGGACACTGATGTATGGAACAGTCTTATGGACTCTGTGG
GAGAGGGAGAGGGTGGGAAGATTTGGGAGAATGGCATTGAAACATGTAAAATATCATGTA
TGAAACGAGATGCCAGTCCAGGTTCAATGCACGATACTGGATGCTTGGGGCTAGCGCCCT
GGGACGACCCAGAGGGATGGTATGGGGAGGGAGGAGGGAGGAGGGTTCAGGATGGGGAGC
ACATGTTTACCTGTGATGGATTCATTTTGATATTTGGCAAAACTAATACAATTATGTAAA
GTTTAAAAGTAAAATTAAAAAAAAAAAAAA
>107:16056408-16057225
TGCTGGAGAGGGTGTGGAGAAAAGGGAACCCTCTTACACTGTTGGTGGGAATGCAAACTA
GTACAGCCACTATGGAGAACAGTGTGGAGATTCCTTAAAAAACTGGAAATAGAACTGCCT
TATGATCCAGCAACCCCACTGCTGGGCATACACACTGAGGAAACCAGAAGGGAAAGAGAC
ACGTGTACCCCAATGTTCATCGCAGCACTGTTTATAATAGCCAAGACATGGAAGCAACCT
AGATGTCCATCAGCAGATGAATGGATAAGAAAGCTGTGGTACATATACACAATGGAGTAT
TACTCAGCCATTAAAAAGAATACATTTGAATCAGTTCTAATGAGGTGGATGAAACTGGAG
CCTATTATACAGAGTGAAGTAAGCCAGAAGGAAAAACATAAATACAGTATACTAACGCAT
ATATATGGAATTTAGAAAGATGGTAACAATAACCCGGTGTACGAGACAGCAAAAGAGACA
CTGATGTATAGAACAATCTTATGGACTCTGTGGGAGGGGGAGAGGGTGGGAAGATTTGGG
AGAATGGCAATGAAACATGTAAAATATCATGTAGGAAACGAGTTGCCAGTCCAGGTTCGA
TGCACGATGCTGGATGCTTGGGGCTGGTGCACTGGGACGGCCCAGAGGGATGGTATGGGG
AGGGAGGAGGGAGGAGGGTTCGGGATGGGGAACACATGTATACCTGTGGTGGATTCATTT
TGATATTTGGCAAAACTAATACAATTATGTAAAGTTTAAAAATAAAATAAAATTGGAAGA
ATTAAAAAAAAAAAAAAAGAAAGAAAAAAAAAAAAAAA
>107:16375826-16375930
ATCTCCTAGATTCTGAAAAGGCATCTTGATAATGTGGTCATGATATACCATGGCTTATAA
TGCTTGGGTGTTAAAATTCAGTGTCTAACAGTAGGGGTCTTTTCC
>107:16525775-16528967
AGTTATCAAGACAGTATGGTACTGGCACAAAGACAGAAATATAGATCAATGGAACAAAAT
AGAAAGCCTAGAGATAAATCCACGCACATATGGACACCTTATCTTTGACAAAGGAGGCAA
GAATATACAATGGATTAAAGACAATCTCTTTAACAAGTGGTGCTGGGAAATCTGGTCAAC
CACTTGTAAAAGAATGAAACTAGAACACTTTCTAACACCATACACAAAAATAAACTCAAA
ATGGATTAAAGATCTCAACGTAAGGCCAGAAACTATAAAACTCCTAGAGGAGAACATAGG
CAAAACACTCTCTGACATACATCACAGCAGGATCCTCTATGACCCACCTCCCAGAATATT
GGAAATAAAAGCAAAAATAAACAAATGGGACCTAATTAACCTTAAAAGCTTCTGCACATC
AAAGGAAACTATTAGCAAGGTGAAAAGACAGCCTTCAGAATGGGAGAAAATAATAGCAAA
TGAAGCAACTGACAAACAACTAATCTCAAAAATATACAAGCAACTCCTACAGCTCAACTC
CAGAAAAATAAATGACCCAATCAAAAAACGGGCCAAAAAACTAAATAGACATTTCTCCAA
AGAAGACAGACAGATGGCTAACAAACACATGAAAAGATGCTCAACATCACTCATTATCAG
AGAAATGCAAATCAAAACCACTATGAGGTACTATTTCACACCAGTCAGAATGGCTGCGAT
CCAAAAGTCTACAAGCAATAAATGCTGGAGAGGGTGTGGAGAAAAGGGAACCCTCTTACA
CTGTTGGTGGGAATGAAAACTAGTACAGCCACTATGGAAAACAGTGTGGAGATTCCTTAA
AAAACTGGAAATAGAACTGCCTTATGATCCAGCAATCCCACTGCTGGGCATACACACTGA
GGAAACCAGAAGGGAAAGAGACACGTGTACCCCAATGTTCATCGCAGCACTGTTTATAAT
AGCCAGGACATGGAAGCAACCTAGATGTCCATCAGCAGATGAATGGATAAGAAAGCTATG
GTACATATACACAATGGAGTATTACTCAGCCATTAAAAAGAATACATTTGAATCAGTTCT
AATGAGGTGGATGAAACTGGAGCCTATTATACAGAGTGAAGTAAGCCAGAAAGAAAAACA
CCAATACAGTATACTAACGCATATATATGGAATTTAGAAAGATGCCAACAATAACCCGGT
ATATGAGACCGCAAAAGAGACACTGATGTATAGAACAGTCTTATGGACTCTGTTGCAGAG
GGAGAGGGTGGGAAGATTTGGGAGAATGGCACTGAAACATGTAAAATATCATGTATGAAA
CGAGTTGCCAGTCCAGGTTCGATGCACGATACTGGATGCTTGGGGCTATTGCACTGGGAT
GACCCAGAGGGATGGTATGGGGAGGGAGGAGGGAGGAGGGTTCAGGATGGGGAATACATG
TATACCTGTGGCGGATTCATTTTGATAGTTGGCAAAACTAATACAATTATGTAAAGTTTA
AAAATAAAATAAAATAAAAAAAAAAAAGAAAGCTGTGGTACATATACACAATGGAGTATT
ACTCAGCCATTAAAAAGAATACATTTGAATCAGTTCTAATGAGGTGGATGAAACTGGAGC
CAATTATACAGAGTGAAGTAAGCCAGAAAGAAAAACACCAATACAGTATACTAACGCATA
TATATGGAATTTAGAAAGATGCCAACAATAACCCTGTATACAAGACAGCAAAAGAGACAC
TGATGTATAGAACAGTCTTTCGGATTCTGTGGGAGAGGGAGAGGGTGCGATGATTTGAGA
GAATGGCATTGAAACATGTATAATATCATATATGAAACGAGTCGCCAGTCCAGGTTCGAT
GGACAATACTGGATGCTTGGGGCTGGTGCACTGGGACAACCCAGAGGGAAGGTATGGGGA
GGGAGGAGGGAGGAGGGTTCAGGATGGGGAGCACATGTATACCTGTGGCGGATTCATGTT
GATATATGGCAAAACCAATAAAATATTGTAAAGTTAAATAAAAAATTAAAAAAATAATTT
TCCATAAAAAAAAAAAAATATATATATATGTACAAAATGAAAAAAAAAAAGAGTCTTCTC
CAACACCATAGTTCAAAAGCATCAATTCTTTGGCACTCAGCTTTCTTCACAGTCCAACTC
TCACATTCATACATGGCCACAGGAAAAACCATAGCCTTGACTAGATGGACCTTTGTTGGC
AAAGTAATGTCTCTGCTTTTGAATATGCTATCTATGTTGGTCATAACTTCTTCCACGGAG
TAAGCGTCTTTTAATTTCATGGCTGCAGTCACCATCTGCGGTGATTTTGGAGGCCCGAAA
AATATAGTCTGACACTGTTTCCCCATCTATTTGCCATGAAGTGATGGGACCAGATGCCAT
GATCTTCGTTTTCTGAATGTTGAGCTTTAGGCGAACTTTTTCACATTTTTCAGTTATTAG
CAGAAGATAACTAGCCAGAATTTCCTGACTCCAAGGTAATGCCTAAAAAATGAAGTGTTA
ATAACCTGACTCACTTCAAAAGTACATTCACTGGACTTTAATAAGCAAGCAGTTCAATTC
CCTGGTATTGAAATTATTACTGTAAGACAGAATGGTTCTGGTTGAACTGTATAAATGTCC
TTCTGTTGGTTAAAAAAAAAAAAAAGGTCCTTCTGTTGGTAATGATAGCTTTCTGATATA
AAAACAACTGACCCGTAAGGTGCTTAGTCTCTGAAGTTGGTACAAGATTTTTAGCTCCTG
TGGTGCTACTTACCAAGATGTATGTATATTTCATGAGATTTTTATTCCTTAAAACTAAAA
AACATTCCATTGCATTAATCTTCAGTTTCACTCAGCATGAATTCGGTAAAGCTGAATCTT
TTATTTTTCTTAGGTTACATGGCATATTGGGTCATTGTTCACTTTTCTCCATACACTTTA
TGATAATGTTTCAGAAATTATTCACAGTTACATTTTTTCATATAATATTTTGCTAAAGAG
AAAAAGTTTCTTACCTTAGAGAAAAATACAGAAGATCTTTTTAAAGAATAATATACTTTC
TATAAAATCTCACAGATTATGTATAAACACACTGGCTATGCAATAGGACAAAAATCTTAA
AAGAAAAATTTGCCTACAACAAGGTATTTAACCACGTGGCCTTTTAAAATTCTTTAGTTT
GATCCTTTGTTTA
>107:18082205-18082307
CATGTATACCTGTGGCGGATTCATTTTGATATTTGGCAAAACTAATACAATTATGTAAAG
TTTAAAAATAAAATAAAATTGGAAGAATAAAAAAAAAAAAAAA
>107:19198899-19200280
ATTTTTTTTTCTAATTTTATTTTATTTTTAAATTTTACATAATTGTATTAGTTTTGCCAA
ATATCAAAATGAATCCGCCACAGGTATACACGTGTTCCCCATCCTGAACCCTCCTCCCTC
CTCCCTCCCCATACCATCCCTCTGGGTCGTCCCAGTGCACTAGCCCCAAGCATCCAGTAT
CGTGCATCGAACCTGGACTGGCAACTCGTTTCTTACATGATATTTTACATGTTACAATGT
CATTCTCCCAAATCTTCCCACCCTCTCCCTCTCCCACAGAGTCCATAAGACTGTTCTATA
CATCAGTGTCTCTTTTGCTGTCTCGTACACCGGGTTATTGTTACCATCTTTCTAAATTCC
ATATATATGTGTTAGTATACTGTATTCATGTTTTTCCTTCTGGCTTACTTCACTCTGTAT
AATAGGCTCCAGTTTCATCCACCTCATTAGAACTGATTCAAATGTATTCTTTTTAATGGC
TGAGTAATACTCCATTGTGTATATGTACCATAGCTTTCTTATCCATTCATCTGCTGATGG
ACATCTAGGTTGCTTCCATGTGCTGGCTATTATAAACAGTGCTGCGATTAACATTGGGGT
ACACGTGTCTCTTTCCCTTCTGGTTTCCTCAGTGTGTATGCCCAGCAGTGGGATTGCTGG
ATCATAAGGCAGTTCTATTTCCAGTTTTTTAAGGAATCTCCACACTGTTCTCCATAGTGG
CTGTACTAGTTTGCATTCCCACCAACAGTGTAAGAGGGTTCCCTTTTCTCCACACCCTCT
CCAGCATTTATTATTTGTAGACTTTTGGATCGCAGCCATTCTGACTGGTGTGAAATGGTA
CCTCATAGTGGTTTTGATTTGCATTTCTCTGATAATGAGTGATGTTGAGCATCTTTTCAT
GTGTTTGTTAGCCATCTGTATGTCTTTTTTGGAGAAATGTCTATTTAGTTCTTTGGCCCA
TTTTTTGATTGGGTCGTTTATTTTTCTGGAGTTGAGCTGTAGGAGTTGCTTGTATATTTT
TGAGATTAGTTGTTTGTCCGTTGCTTCATTTGCTATTATTTTCTCCCATTCTGAAGGCTG
TCTTTTCACCTTGCTAATAGTTTCCTTTGATGTGCAGAAGCTTTTAAGGTTAATTAGGTC
CCATTTGTTTATTTTTGCTTTTATTTCCAATATTCTGGGAGGTGGGTCATAGAGGATCCT
GCTGTGATGTATGTCGGAGAGTGTTTTGCCTATGTTTTCCTCTAGGAGTTTTATAGTTTC
TGGTCTTACGTTTAGATCTTTAATCCATTTTGAGTTTATTTTTGTGAATGGTGTTAGAAA
GTGGTCTAGTTTCATTCTTTTACAAGTGGTTGACCAGATTTCCCAGCACCACTTGTTAAA
GA
>107:20289467-20289639
TATGAAACGAGATGCCAGTCTAGGTTCAATGCACGATGCTGGATGCTTGGGGCTGGTGCA
CTGGGACGACCCAGAGGGAGGGTGTGGGGAGGGAGGAGGGAGGAGGGTTCAGGATGGGGA
ACACATGTATACTAATTAAATAATTTTCTATTAAAGAAAAAAAAATAGAAAAA
>107:20321045-20321177
CGGTTCAGGATGGGGAACACATGTATACCTGTGGCAGATTCATTTTGATATTTGGCAAAA
CTAATACAATTATGTAAAGTTTAAAAATAAAATAAAATTAGAAAAAAATAAAAAAAAAAA
TAAAATAAAAAAT
>1072:1084863-1086156
CTGCCGGGGACCAGCCCCGGCTGATCCAGGGTATTTGAAGGAGAGACGGCATAGGCGAGG
ATCAGGATACAATAGCTTCAATTAGATATTAATTAAAGATATAAAGAGTAATAGAATAAG
GATAGCTCAGTAGGAAAATTCAGTGGAGAAAAGAGGCTGAGTAGCTTGGTTTACGCGGGA
GACCAATAAAACTTCAAGACAAGAAGTTTGCACCACATACGTAGGCCGCAGGCGTCCTTC
CGTTCTCCCGAAGGAGAGGAGACACTGAGGCCTCCCCGGTCGGATCTTAGAAGCCCAGGC
ATAATTAGTAAGCATGGTGGGTTCCGCGCTCCAGATGGAGTCTCAGCCAGAGTGAGAGAG
AGAGCGACATGGGGAGACCAGTATTTCGAGAAACTGATCCCAATTCTTTATTTTCCAGAG
TCTGTTTTTATACACTGAGATGTTATACAAAAGTCACGTGGGGACAGCAGTCCTGACTTT
TATTAAAGTCAGGTGCTTCATACAAATGTATACAGAGGTCTTAGGGGTGTTACATCATCT
TCTGGCCAGGGGGGCCTGCTGACAATTTACGACCCTCTCCTTGTGACAGCGGTCAGTCAA
TCAGGACACTTAATTCTCCAGGGCTGATTATTCTCAAAACAGACGCCACCCAAGTAAAGT
TACATTCCTACAGGGTGAGGGTGTAGTGGGTTTTAGTTAAGGAAAGAATTTACTTAGCCT
AAGGTCTAACGTGATTAATATCAAAGGTTAATACTTATTCCTTCTACATATTCATTAATG
TGTGTAAGGGCAGGGGATATGGAGACTTAGCAACAAACATTGGCTCAACAAATGAAAAAC
CCTTCACCAACACAATTTCTAATTAGCCCACTATACTTATAGTTTTCTAACTTCTCTAAA
GAACCTGTTTTTAGAGGGTTTAAAGCATCTCGTGCCTCTCACGGTTGGGAGGCTGTGAGC
AATCACATGTGGCCCGACGAGCCTGTCAGGCAGGCTAGAGAACCTTCAGAGGAGTTTGTA
GGTTAAAACACTCTTGTCACACCCAAGAGTTTTTATTGACTGGAGCTCTAGGTTAACTCC
TTCTCCAAAAGAGGTGGTGGGGGACAGCCCCCCGTAAAGTCAGAGGTGTAGGTAAGAGCA
CAAAGTAGTAAAGTAGGCAGGCTCTGGTTATGGGGGTAGACGCTCGAGGATTTCCAGGGG
GACTCCTGAGGCTCGATCCCGCCTTTGCGTATGTCGAGCCTCCTTCCTCATGACCTTTGC
CATGGGCGGAGTACCTCACTCTGGCCCCCAACAT
>107:21290991-21293085
ACATATGGCTAACAAACACATGAAAAGATGCTCAACATCACTCATTATCAGAGAAATGCA
AATCAAAACCACTATGAGATACCATTTCACACCAGTCAGAATGGCTGCGATCCAAAAGTC
TACAAATAATAAATGCTGGAGAGGGTGTGGAGAAAAGGGAACCCTCTTACACTGTTGGTG
GGAATGCAAACTAGTACAGCCACTATGGAGAACAGTGTGGAGATTCCTTAAAAAACTGGA
AATAGAACTGCCTTATGATCCAGCAATCCCACTGCTGGGCATACACACTGAGGAAACCAG
AAGGGAAAGAGACACGTGTACCCCAATGTTCATCGCAGCACTGTTTATAATAGCCAGGAC
ATGGAAGCAACCTAGATGTCCATCAGCAGATGAATGGATAAGAAAGCTTTGGTACATATA
CACAATGGAGTATTACTCAGCCATTAAAAAGAATACATTTGAATCAGTTCTAATGAGGTG
GATGAAACTGGAGCCTATTATACAGAGTGAAGTAAGCCAGAAGGACAAACACCAATACAG
TATACTAACGCATATATATGGAATTTAGAAAGATGGTAACGATAACCCTGTATACGAGAC
AGCAAAAGAGACACTGATGTATAGAACAGGCTTATGGACTCTGTGGGAGAGGGAGAGGGT
GGCAAGATTTGGGAGAATGGCATTGAAACATGTGAAATGTCATGTATGAAACGAGATGCC
AGTCCAGGTTCAATGCACAATGCTGGATGCTTGGGACTGGTGCACTGGGACGACCCAGAG
GGATAGTATGGGGAGGGAGGAGGGAGGAGGGTTCAGGATGGATTTTCTTTTAAAAATAAC
GAATTAATAAAAAAAAAAAGAAATGATAATTAATTAGTTAGATATTATAATTATGTGGCT
CTTGTATTAAAATATTCTTTTCAGTCAGAGGTGAAATGACATGAAATTTGCTTTAAAATA
CTTAAGCAAAAAAAAAATGAGTAGATTATAGTTGAAATAAGATTGGAAAAATTATGGAAA
TCATTGAGGCTGGTGATAGGTACCTGAGGGTTCACTGAACAACATTCTCTACTTTCTGTA
TCTTTGAAAATTTCCATAATAAAATGTTTTAAAGTGCTGAATAAAAAAATTAAAAAAAAA
AGCAAAAAACAAAATGTTCATCATATGAATGAGGTTGGGATAAATTTCCTTGTTCACAGA
TATAAAAATGGTGTATATAAAATGGAACCCAATTCAATATCAAAATGTTCATCATATGAA
TGAAAATCGGGAGTTGAAAGAGTGATTGCAGAAAATTAGGGGTTTTTTCCCCCCTAAAGA
GAACTAACAAATGAAAGTATCAAGTAATCTGTCAGATTTCTATACATAATGTTCTCTGAA
TTATCAGAACACTTTGAATATAATTTAAACTTTACTGTCCTGTAGAAAACTTGACTTAAA
AAATAATGCCAGCAACAGTATGGCAGAGAAAATGATTATGTAAAATCCTGTGTTTACAAT
AAAAATGTAACTTTGATTAAGCATGAGTCAGACAAAACAAATCAGAAACAATCGGCTAGA
TCCGATGAATACGAGGATAGAACAACTCCCAGGTATCATAAAACATGCAACCCTAGGCAG
CCCCCATATAAGACAAAGCTCTGAGAGAGCTGCAAAACCAACAAGAAACAAAAGCTTTCT
GCATTTTGAGGGTGTGTAGAAAATATATCATGAGACCTTTCATAGAGTGTTTTAGTCTGT
AACTTCTGAAGATGTCTTTGTGCAGTGTGGGTTTGAGCTAGAACATTTAATTTACTCTAG
GCTAAGCCCTCCTTGAAACGTGTGTGTGAATGTGTGTGTGTGTGAGAGACAGAGAGAGAG
AGAGAGAGAGAGAGAGAGAAAGAGACCTAATTAACAAGCACAAGTACACCCACAGCAATT
CCACCAGAGTTTTAGGAATACGGGGCTCTAGGCAGGTAACAAATGAAGGATAAGCACACA
CAGGAAAAACAGAAACAAAAAAAGCACACAATACATAATTCCTGACTTTGTGAAAAGACT
TCTCATGATGGTCCTCTAGCTAACAGGATGCTAACACAGAGCCCAAACCGAAGTG
>107:22825451-22825568
TTTTTTCATTCTCTTTTCCTCAGAAAGTCCATCGGTTCCAACGACTTCAACTACCAATCT
ACTCAGAATTTTCTCAGGTCAAAATCCAGCACTGACCTCTCTCTTGACACTAGGCTCA
>107:25033681-25033738
GTAATTTCAGGCAAATGTAATTTCATAGTGTATGTAATTTCAGGCAAATGTAATTTCA
>107:25779609-25779890
TGACTGGATGGACCTTTGCTGGCAAAGGACTGTCTCTGTTTTTTAATATGCTGTCTAAGT
TGGCTGTAGCTTTTCTTCCAAGGAGCAAGCATCTTTTAATTTCATGGCTGCAGTTGCCAT
CTGCAGTGATTTGGGTGCTCAAAAAATAAAGTCTGTCACTGTTTCCATTGTTTCCCCATC
TGTTTGCTGTGAAGAGATGGAACTGGATGCCATGATCAAAGTTTTCTGAATGTTGAGTTT
TAAGCCAACTTTTTCACTCTCTTTCATTTTCAATCAAGAGGC
>107:26773688-26779825
ATCAGTCATGTATGGATGTGAGAGTTGGACTGTAAAGCAAGCTGAGCACCACGGAATTGA
TGCTTTTGAACTGTGGAGTTGGAGAAGACTCTTGAGAGTCCCTTGGACTGCAAGGAGATC
CAACCAGTCCATCCTAAAGGAAATCAGTCCTGAATATTCACTGGAATGACTGATGCGAAA
GCTGAAACTCCAATATTTTGGCCACCTGATACAAAGAGCCAACTCATTAGAAAAGACCCT
GATGCTGGGAAATATTGAAGGCAGGAGGAGAGGCGGACAACAGAGGTGGTTGGATGGCAT
CACTGACTCAATGGACATGAGTTTGAGTAAGCTCCAGGAGTTCATGATGGACAGGCAAGC
CTGGAGTACTGCAGTCCATGGGGTCACAAAGAGTCAGACATGACTGAATGACTGAACTGA
ACTGAACTGAACTGATGGGACTGGATGCCGTAATTTTAGTTTTTTGAATGTTGAGTTTTA
AGCCAGCTTTTTCACTCTCCTCTTTAACCTTCATCAAGAGGCTCTATAGTTCCTCTTCAC
TTTCAGTTTCTTTCTAGATATGCTTTTGCAACAGTTTTCTCCCAGTACATGGCTAGCATT
TTTGTTCTCTTGATTATGTTTTGCCGAGGAGAAACTTTTAGATTAATGAAATTAATTGTA
TCACATCTTTTTTTTTTTAATGGATCGTGCTTTTGGTTTATTTAAGAAGTCATTGCCAAA
CTGAAAATCATCTACATTTCTCCAATGTAATCTTCTAAAAGTTTGCTGTTTTGAATTTAC
ATAGGTCTGTTTTCCATTTTGAGATTTTGTGTGTGTGTGTGTGTGTCTGTCTGTCTGTCT
GATTGTCTGTTTGTAAAGAACCCCCCTACCAATGCAGGAGACAGAAGAGATGCACATTGA
ATCCCTGGGTTGTGAAAACCCCCTGGAGGAGGGCACAACAACCCATTCCAGTATTTATTC
TTTCCAGGAAAATACCATGGACAGACAGCCTGGTGGGATACAGTCCATAGGGTCACAAAG
AGTTGGACACAAATGAAGTGACTTAGCATGCATGCACTTGTATGAAGGGTGCAAAATCTC
TGTCTAGGTTCATTTTTTAAAAACTTGAATATATAGTTTTTCCAGCACCACTGCTCGAAA
AGACTATCTTTTCTCCTTTAAAGCCTTTGCTCCGTCATCAAAGACCAGTTGACTATATTT
GTGTGTGTGTGTGGTCCATTTATCTATTCCCCTATTCTGCCACCAATGGAGCTATGTAGT
AAGTCTTGAAGTTGAACAGTGTTAGTAATTCAACATTCTTCTTCTTCAATATTGTATCGA
ATACTCTGGGTTTTTTTCTCTCCATATAAATTTTAGAATCAGTTTGTCACTGTCCACAGA
ATAACTTACTGGGATTTTGATTGTTAATTGTGTTGAGTCTACATTTCAAGTTGGAAAAAC
CTGATATTTGAACGATATTGAGTCAAAATTAACATGAAATAGCTCTTCATTTATTTAATT
CTTCTTTGATTTCTTTCATCAGAGTTTTGTAGTTTTCCTCATATAGATTTGTTTGCAATA
TACATTTATGACTAATCCAAATCCACTTTCAAATAACGCTATATGGCTTTATAGATAATA
AAATTTCCTATAGTGACAAAATGATCATAATTTTTCCATCATGCCCTTTTTACCACTGCT
GTCATTCACTTCACTTGTATGTAAATGTATATAAATATATTGCTGCTAGTATTATTTTGA
AAGACTGTTAAATGTTGGATCAATTAAGAATAAAAAAATAAAAGTACTATTTTACCTTCA
CCTATTCCTTTTCTGATGCTGTTCATTTATGTAGATCTTAATATCTAACCTTTATCATTA
TCCTTATTTCTAAGGAATTTTCTTTTGAGACTTTTTTACAGTGTAGATCTACTTGCAACA
AATTGCCTCAGTTTTTCTTTGTCTGAGAAGCTCTTTATTTTTCCTTCACTTCTGAAAGAT
GATTTTCCAGGATACAGAATACTAGGTTAGTGGGTTTTACTCTTAACATTTTAAATATTT
CACTCCACTTTTTTCTCATTTGCCTGTTCTCTCAGAAGTCAGGATTCCCTGATAGCTCAG
AGGGTAAAGAATCCACCTGCAATGCAGGAGACAAAGGAGATGAGGGTAGAATCCCTGGGT
TGAGAAGATCCTCTGGAGGAGGAAATGGCAACCCACTCCAGTGTTCTTGACTGAAAAATC
CCATGGGCAGAGAAGTCTGGTGGGCTACAATCCAAAGGGGTTCAAAGAGTCAGACATGAC
CGAGTAACTAAACAAGAATGTTTTAAGCAATCTGAGAAGTCAGTCAGATATAGTGTACCT
TGTTCCTTTATAGAGAAGGTGTATTTTTCCTCTGACTTTTTTCAAAATTCTTTTTTTAAT
CTTTGATTTTCTGAAGTTAGGATATGATATGCCTAGGTTTTTTTGTTTTTTGTTTTTTTC
CTGCATTTACCCTCCTTGATGTTCTCTGCATTTCCTGGATCTGTAGTTTGGTGTCTGACA
TTGTCAGGCAAATTCTCAGTCATTATTGCTTCAAATATTTCTTTTGTTCTTTTTTTTTCC
TTTCTTCTACTTAAGGTATCCATATTAGCATATGTTACACTTTTTGTAGGTGGTGTACTA
CAAAAGAAATAGAGAATGGATAGTGGAAGAAGATAGTCACAAGTTATCAGCTACAACCAA
ATGGCTAGTTAGAGAAACAAGAATAGTAATTGTCATGAATATTTCTTCCTTGCTTTGTGT
TGAGTGCGTGTGTGTAACAATTATCTATTTTTTTCTCTCTTAACCTTTTATTGTATAAGA
TGCACTAACTTTACATTATAACATTTAATTATCATTGGTTTTACTTCACAGTATTTAAGT
TACAGGATATTAAAGCAAAGAATTAAGATCACCCAAGGACTCTTGCCTTCTCTTCTGGGG
AGTTAGTGAATTTTCAGATGCATGAGGATAGTTGTATCATGTTAGGTGGAAGTATGACCT
TATTATTATCCTAATTTGGATATTAAGTAAGGTTTCAGGGGATGTATATGAATATCGAGT
TGTTTAGTGAGGGGCAGGTTGAAATGGTTACATTTATGTATTAACTTGGCCTGGCTATGG
TGCCCAATTGTTTATCCAACATTAGTATAGATATTGCTGTGATGGTACTTTAAAAAAAAT
ATATATGTGATTAACATTTAAATCGGTAGACTTGAGTAATCAGGCCCACAACTGCCTTGC
CCCTTCTTACTTTGCTAGGTGAGGCTATTTTTTTTATACCTCCTACCTTTAGAAATATCA
AACAGAGGCTTGTGTTCACTTTTGCCCCCAAATTAGGAAGATCTTGTGATAGGTCCCCAA
GGATTCTGTCAGTACATTTTGCAAGAATAAAACCACTTGATGGAAGTGACTCACTTGAAA
AGACCCTGATGCTGGGAAAGACTGAGGCGGGAGGAGAAGGGAACGACAGAGGATGGGATG
GTTAGATGGCATAACTGACTCAATGGATATGAGTTGAGCAAGCTCTGGGAGATGGTGAAG
AACAGAGAAGCCTGGAGTGCTACAGTCCACAGGTTCACAAAGAGTCAGACAAAACTGAGT
GACTGAACTGAACTGAACTTAGGGAATTACAGATGCAGCAATTCAGAAAATACCCAGTTA
AGAAACAAGAATTCGGTCTCTAACTGTTGTAGTCAGCAGCTTCTAGGCATGATTCTATGC
AGGTCTCTCTGGCCTCTTTTCTTGGCTTAGAGACATTTCTCACAAGGCCTGTTACTCTCA
GCTCACTCACTCCTGCTATGGTGCTTTTTTGCTTGTTTTAAATGTAGACTTGAGAGTAAC
TGGGTGGTAACTGATGACACTAAGTTTGACTTTCTTGCCTCATAGTAAACCTCAACTAAA
ACATTTTCTCTTGACTATAACTATATTTGTCATGCAGAAAAGTTAGGACCCCCTACTCCA
GTTTTAAGGTTTATCCTAATTCAATGACCAAGAAAGCAATCTCACCCAACATCCTTGTAC
ATTCTAGAGTATTTTGTAAATTATTGGTATGGGATTATTTTGACAGTCTTCAAAAGCTTT
TCTAAACATGTACTTTATTTAGTTTAGTTTTCATTATAGACTTTTGAAGCTTACATTTCA
GCTAAAGTTAACTAATTCTATTGTCAGAATCACCCCTATGGTTTTGCCCTTTTATATATA
ATTCCCCAAAATGAATGTTTCCAATCTTCTTGTCTCCTTTTCATGCCATTACTCAGTGTC
TCATACTATCCACACCTTGAAACTCTAAAACTTACCCATAGAAAGTATATGCTTTTCTAG
TATAAGGTCTGCTAAATAGCTTCATTTGTGTCCAACTCTTTGTGATTCTATGGGCTGTAG
CCCACCAGACTGTCTGTCCATGGGATTCTCTAGGCAAGAATACTGGAGTGGGTTGCTGTG
ACCTCTTCCAGGGGTTCTTCCCAACCCAGGGATGGAAGCCCACCAGGCTCTCTGTCCATG
GGATTCTCGTGGCAAGAATACAGGAGTGGGTTGTTGTGCCCTCCTCCAGCTAGTATAAGA
CAGTGTCAACTCAGCATACAAAACTCCAAAGTAAATTAAAGAGATAAAAAGTAGTAAATA
TTTTCATTTTTTTATGTGCTCTTAACAAAATTCAATTTCTTCTTTGTTTCCTAAATAAAT
TGTTTGAGAATTTGTCCATAAATTTCAGGTATCATTGGCAGTGAAATGGTTTTCTTCCCT
GCAGAAAGAGAAAGCCATTGAGCACTATTTATTTTAAAATAATATTTTCTTGTTTACATT
TGTGCCTACATGTATGCATATAGATATCTGAGGAAAAGTTAGAAATAATAAATGAGCAAA
TTAAAGTGAAATAAGCCGTAACTGCATTACTTTACTAGTATGAATTATTAATGGAGATTA
CTGTTGATAGCAATATAACTATTTCCATATTTAATTTAAAAAAGAACTATACCAGGCATC
TTTCTTTGCAAATATTTTTATTTACTTTTAATAACATATTTGGAATCCAATTTTAATTTA
ATTAATTGACTTTAGAATACCATATTTTTTAATAACTTTAGTGTATTCAGTGGCCTAGAA
GTAGCAGAGTATACATACTTTATCTTCTGCTTTGAAGCAATTTGTTTATTGTTTCCAGTA
TATTAAAATTTACATTAGAAATTCTCATTGTATTAACATTTTTAACTATATCCTTACTCT
AGTTACAGAATAATTTTACAAAAATAGAATAATACAGTGAAATGCTCCTTACCATTAATT
TTGTTTTGAATTTATTGCCATTAGCAGGAGGTATGTAGAAATGGGGACTTCCCCAGTGGC
ACTAGTGGTAAAGAACCCGTCTGCCAATGCAGGAGATGCAGGAGACCCAGGTTCAATACC
TGGGTCCAGAAGATCCTCCTGGAGGAGGGCATGGCAATCCATTCCAGTGTTCTTGCCTAG
AGAATCCCATGGACAGAGGAGCCTGGTGGGCTACAGTCCACAGGGCCACAAAGAGTCAGA
CACAACTGTAGTGATTTAGCACACACTCACCTACCATATGCATGCACATAGATATGGCCA
ATGCTATTGCCTGAGTTCCCCAAATGAAGGCAAGATAGTGACTACGTGAGAACCGACATA
ACCTCACTGGGTTAGATCTTTGAGGAAACCAAGGGAAGATGGGAAATACAGAGAAGATGG
ATGGGGAAAGAATGTTGGAGATCATATACATTTAAGAAAAGGAAAAGAAATGGCAAGCAG
ATGGAAAAAGAATCTCAAGAAGAATGAGATAGTGCACTTTTTGTAAAGTAAAAATAGAGA
GTTTCAAGAAGGTTGTGAGCAATAGTTTGAACGATATATGAACAAATATCAAGAAATTGT
AAGTACACCATAATTTATCCACTAAAGATTTTTTTTTTAATTTCAACAAGTGTTTCTTAA
AAGCCAGTTTTGTTAGGCATTATGAGCTTGAACACAGATCAACTAAATATATCTTCTTCT
CTCAAGAAGTTTAGGGTTTAGCCATTCCTATTAAAATAAGAATGCAAGCAATTTTAATAT
AAATAGGAAGGCAAATGTAGCAAAACAGTGACACTGTTACATAATCAAGGAGTTCTGAGA
GCAAAGGAAAAATGAGAT
>107:26830202-26830529
GTGGGAAGATTTGGGAGAATGGCAATGAAACATGTAAAGTATCATGTGGGAAACGAGTTG
CCAGTCCAGGTTCGATGCATAATGCTGGAAGCCTGGGGCTGGTGCACTGGGACGGCCCAG
AGGGATGGTATGGGGAGGGAGGAGGGAAGAGGGTTCGGGATGGGGAACACATGTATACCT
GTGGCGGATTCATTTTGATATTTGGCAAAACTAATACAATTATGTAAAGTTTAAAAATAA
AATAAAATTGGAGAAAAAACCAAAAAAATAAAAAATAAAAAAATAAAATAAGGTCAAAAA
AAAAAAAAAATGAAATGAAAAAAAAAAA
>107:26962178-26963804
GCCTATGTTCTCCTCTAGGAGTTTTATAGTTTCTGGTCTTACGTTTAGATCTTTAATCCA
TTTTGAGTTTATTTTTGTGTATGGTGTTAGAAAGTGGTCCAGTTTCATTCTTTTACAAGT
GGTTGACCAGATTTCCCAGCACCACTTGTTAAAGAGGTTGTCTTTAATCCATTGTATATT
CTTGCCTCCTTTGTCGAAGATAAGGTGTCCATATGTGCGTGGATTTATCTCTGGGCTTTC
TATTTTATTCCATTGATCAATATTTCTGTCTTTGTGCCAGTACCATACTGTCTTGATAAC
TGTGGCTTTGTAGTAGAGCCTGAAGTCAGGTAGGTTGATTCCTCCAGTTCCATTCTTCTT
TCTCAAGATCGCTTTGGCTATTCGAGGTTTTTTGTATTTCCATACAAATTGTGAAATTAT
TTGTTCTAGCTCTGTGAAGAATACTGTTGGTAGCTTGATAGGGATTGCGTTGAATCTATA
AATTGCTTTGGGTAGTATACTCATTTTCACTATATTGATTCTTCCAATCCATGAACATGG
TATATTTCTCCATCTATTAGTGTCCTCTTTGATTTCTTTCACCAGTGTTTTATAGTTTTC
TATATATAGGTCTTTAGTTTCTTTAGGTAGATATATTCCTAAGTATTTTATTCTTTCCGT
TGCAATGGTGAATGGAATTGTTTCCTTAATTTCTCTTTCTGTTTTCTCATTATTAGTGTA
TAGGAATGCAACAAACACATGAAAAGATGCTCAACATCACTCATTATCAGAGAAATGCAA
ATCAAAACCACTATGAGGTACCATTTCACACCAGTCAGAATGGCTGCGATCCAAAAGTCT
ACAAATAATAAATGCTGGAGAGGGTGTGGAGAAAAGGGAACCCTCTTACACTGTTGGTGG
GAATGCAAACTAGTACAGCCACTATGGAGAACAGTGTGGAGATTCCTTAAAAAACTGGAA
ATAGAACTGCCTTATGATCCAGCAATCCCACTGCTGGGCATACACACTGAGGAAACCAGA
AGGGAAAGAGACACGTGTACCCCAATGTTCATCGCAGCACTGTTTATAATAGCCAAGACA
TGGAAGCAACCTAGATGTCCATCAGCAGATGAATGGCTAAGCAAGCTGTGGTACATATAC
ACAATGGAGTATTACTCAGCCATTAAAAAGAATACATTTGAATCAGTTCTAATGAGGTGG
ATGAAACTGGAGCCTATTATACAGAGTGAAGTAAGCCAGAAGGAAAAACATAAATACAGT
ATTCTAACGCATATATATGGAATTTAGAAAGATGGTAACAATAACCCTGTGTACGAGACA
GCAAAAGAGACACTGATGTATAGAACAGTCTTATGGACTCTGTGGGAGAGGGAGAGGGTG
GGAAGATTTGGGAGAATGACATTGTAACATGTAAAATATCATGTAAGAAACGAGTTGCCA
GTCCAGGTTCGATCCACGATACTGGATGCTTGGGGCTGGTGCACTGGGACGACCCAGAGG
GATGGTATGGGGAGGGAGGAGGGAGGAGGGTTCAGGATGGGGAACACATGTATACCTGTG
GTGGATTCATTTTGATATTTGTCAAAACTAATACAATTATGTAAAGTTTAAAAATAAAAT
AAAATTT
>107:27006174-27006508
ACAGTCTTATGGACTCTGTGGGAGAGGGAGAGGGTGGGAAGATTTGGGAGAATGACATTG
TAACATGTAAAATATCATGTAAGAAATGAGTTGCCAGTCCAGGTTCGATGCACGATACTG
GATGCTTGGGGCTGGTGCACTGGGACGACCCAGAGGGATGGTATGGGGAGGGAGGAGGGA
GGAGGGTTCAGGATGGGGAACACATGTATACCTGTGGTGGATTCATTTTGATGTTTGGCA
AAACTAATACAATTATGTAAAGTTTAAAAATAAAATAAAATTAAAACCAAAAAAAAATAA
AATAATAAAAATAAATAAATAAATAAATAAATAAA
>107:29718905-29719108
TTGAGTGAGGGAAGGAGAGGGAGGGACAACTGAGAAGGAACATTGAAACATACATATAAC
CATATGTAAAATAGATAGCCAGTGGGGGGATTTTTATAAGTAAGATTTCTAAATGTTGGT
AACACATTCTTGTAAAAGGCAACCCAGGACAGAAAAAGCATTGACTTTGAAATCAGATGC
TCCTGCCTTTCCATCCTGGCTCCT
>107:32478948-32480230
TTGCCGGGGACCAGCCCCGGCTGATCCAGGGTATTCGAAGGAGAGACGGCATAGGCGAGG
ATCAGGATACAATAGCTTAATTAAATATTAATTAAAGATATAAAGAGTAATAGAATAAGG
ATAGCTCAGTAGGAAAATTCAGTGGAGAAAAGAGGCTGAGTAGCTTGGTTTACGCGGGAG
ACCAATAAAACTTCAAGACAAGAAGTTTGCACCACTTACGTAGGCCGCAGGCGTCCTTCC
GTTCTCCCGAAGGAGAGGAGACACTGAGGCCTCCCCGGTCGGATCTTAGAAGCCCAGGCA
TAATTAGTAAGCATGGTGGGTTCCGCGCTCCAGATGGAGACTCAGCCAGAGTGAGAGAGA
GACATGGGGAGACCAGTATTTCGAGAAACTGATCCCAATTCTTTATTTTCCAGAGTCTGT
TTTTATACACTAAGATGTTATACAAAAGTCACGTGGGGACAGCAGTCCTGACTTTTATTA
AAGTCAGGTGCTTCACACAAATGTATACAGAGGTCTTAGGGGTGTTACATCATCTTCTGG
CCAGGGGGGCCTGCTGACAATTTACAACCCTCTCCTTGTGACAGCGGTCAGTCAATCAGG
ACACTTATTTCTCCAGGGCTGATTATTCTCAAAACAGACGCCACCCAAATAAAGTTACAT
TCCTACAGGGTGAGGGTGTAGTGGGTTTTAGTTAAGGAAAGAATTTACTTAGCCTAAGGT
CTAACGTGATTAATATCAAAGGTTAATTCTATATATTCATTAATGTGTGTAAGGGCAGGG
GATATGGAGACTTAGCAACAAACATTGGCTCAACAAATGAAAAACCCTTCACCAACACAA
TTTCTAATTAGCCCATTATACTTATACTAATAGTTTTCTAACTTTTCTAAGGAACCTGTT
TTTAGAAGGTTTAAAGCATCTTGTGCCTCTCACGGTTGGGAGGCTGTGAGCGATCACATG
TGGCCGGACAAGCCTGTCAGGCAGGCCAGAGAACCTTCAGAGGAGTTTGTAGGTTAAAAC
ACTCTTATCACACCCAGGAATTATTATAAACTGGAGCTCTAAGTTAACTCCTTCTCCAAA
AGAGGTGGTGGGGGACAGCCCCCCGTAAAGTCAGAGGTGTAGGTGAGCACAAAGTAGTAA
AGTAGGCAGGCTCTGGTTATGGGGGTAGATGCTCGAGGAGTTCCAGGGGGACTCCTGAGG
CTCTATCCCGCCTTTGTGTATGTCGAGCCTCCTTCCTCATGACCTTTGTCACAGGCGGAG
TACCTCACTCTGGCCCCCAACAG
>1073:32276-32967
TGCTGCTGCTGCTGCTAAGTCGCTTCAGTCGTGTCCGACTCTGTGCGACCCCATAGATGG
CAGCCCACCAGGCTCCCCCGTCCCTGGGATTCTCCAGGCAAGAACACTGGAGTGGGTTGC
ATTTCCTTCTCCAATGCGTGAAAGTGAAAAGTGAAAATGAAGTCGCTCAGTCGTGTCTGA
CTCTTAGCGACCCCATGGACTGCAGCCCACCAGGCTCCTCCATCCATGGGATTTTCCAGG
CAAGAGTACTGGAGTGGGGTGCCATTGCCTACTCTGCAACTCCACTCAAACATGATTGAA
TTCACTTTTGCCTGTTTTCCTTTCTATGTTCAGCTCTAACTGGGTTTGTTCAGAGCTTCA
GTGCTTAGGGAATCCTATGGGCCATTGTTGTTACATGATAAGAAGCTATAATTGAACATT
TACTGTGGACAGGAGGAGTGGTGTGCTAAAAAAACTGCTTCAGTTTGAAACTAAAAACAA
AGCCCTGACTTAAGTGCTGCCAATTTCCATGGTGTAAATACTTCTGCTATGATCAGTTTC
AAGTTACCAAAATTGAGAAGAGTTGAGGAGGGAGGGGGGTTCAGGATGGGCAACACATGT
ATACCTGTGGCAGATTCATTTTGATATTTGGCAAAACTAATACAATTATGTAAAGTTTAA
AAATAAAATAAAATTAAAAAAAAAAAATAAAA
>107:34356873-34356963
GCCTGTGGTGGATTCATTTTGATATTTGGCAAAACTAATACAATTATGTAAAGTTTAAAA
ATAAAATAAAATTAAAAAAAAAAAAAAGAGG
>107:35469194-35469310
TTTTTTTGTTTGTTTGTTTTTTTTTTTTTTTTTATTCTTCCAATTTTATTTTATTTTTAA
ACTTTACATAATTGTATTAGTTTTGCCAAATATCAAAATGAATCCACCACAGGTATA
>107:3994386-3994696
ATGAGAATATATGTACCACAGCTTTCTTATCCATTCATCTGCTGATGGACATCTAGGTTG
CTTCCATGTCTTGGCTATTATAAACAATGCTGCGATGAACATTGGGGTACACGTGTCTCT
TACACAATGGAGTATTACTCAGCCATTAAAAAGAATACATTTGAATCAGTTCTAATGAGG
TGGATGAAACTGGAGCCTATTATACAGAGTGAAGTAAGCCAGAAGGACAAACACCAATAC
AGTATACTAACGCATATATATGGAATTTAGAAAGATGGTAACGATAACCCTGTAAAAAAA
AAAAAATATGA
>107:40124403-40124657
GCAATGAAACATGTAAAATATCATGTAGGAAACGAGTTGCCAGTCCAGGTTCGATGCACG
ATGCTGGATGCTTGGGGCTGGTGCACTGGGACGACCCAGAGGGATGGTATGGGGAGGGAG
GAGGGAGGAGGGTTCGGGATGGGGAACACATGTATACCTGTGGTGGATTCATTTTGATAT
TTGGCAAAACTAATACAATTATGTAAAGTTTAAAAATAAAATAAAATTGGAAGAATAAAA
AAAAAAAAAAAAAAA
>107:40650648-40651469
TTTTTTTTTTTATTTTATTTTTAAACTTTACATAATTGTATTAGTTTTGCCAAGTATCAA
AATGAATATGCCACAGGTATACATGTGTTCCCCATCCTGAACCCTCCTCCCTCCTCCCTC
CCCATACCATCCCTCTGGGTCGTCCCAGTGCACTAGCCCCAAGCATCCAGTATCGTGTAT
CGAACCTGGACTGGCAACTCGTTTCTTACATGATATTTTACATGTTTCAATGTCATTCTC
CCAAATCTTCCCACCCTTTCCCTCTCCCACAGAGTCCATAAGACTGTTCTATACATCAGT
GTCTCTTTTGCTGTCTCGTACACTGGGTTATTGTTACCATCTTTCTAAATTCCATATATA
TGCGTTAGTATACTGTATTTATGTTTTTCCTTCTGGCTTACTTCACTCTGTATAATAGGT
TCCAGTTTCATCCACCTCATTAGAACTGATTCAAATGTATTCTTTTTAATGGCTGAGTAA
TACTCCATTGTGTATATGTACCATAGCTTTCTTATCCATTCATCTGCTGATGGACATCTA
GGTTGCTTCCATGTCCTGGCTATTATAAACAGTGCTGTGATGAACATTGAGGTACACGTG
TCTCTTTCCCTTCTGGTTTCCTCAGTGTGTATGCCCAGCAGTGGGATTGCTGGATCATAA
GGCAGTTCTATTTCCAGTTTTTTAAGGAATCTCCACACTGTTCTCCATAGTGGCTGTACT
AGTTTGCATTCCCACCAACAGTGTAAGAGAGTTCCCTTTTCTCCACACCCTCTCCAGCAT
TTATTATTTGTAGACTTTTGGATCGCAGCCATTCTGACTGGT
>107:41079811-41081179
TTTTTTTTTTTTCTTACAGCTGAAGGTTTATTTGTTCATTAAATCTCCACTCAAATGCAG
TATACCAATAATTTTAATCTTATGATACAGGAAGCATCCTTTATTGTCTATTTGAATACA
TCTCTTTATTTTCAATTATTTCTCAGTGGCAGAACTTTAAGATCTATCATTTACATTTGA
CATGTGTTGAATGCACGATAGATGTAGGATGTCATAAGTTGAATTGTATTTTTTCTTAGT
AGAGTAATTAAGGACATACTTTGAATAATGTGATCTCTATTTCTTGTTAATCATTTAATA
TTGGTGTGTTCAGTCTCCTCTTTTCTCATGCAAACATTATCCAAACATAGTTATGTTTAC
TATGTCTTTTATTCTATTTCTGGGCTTCTCCCTCAAGAGCAGCCTTATTTTCAAACTTTC
TGAGACATTAAGAAAACAGTCCTCAATTCATTTCTCTTGTAACTTCTCATAATGTTTTCG
TAAACATGTCACTTTATATATAAATGTTACTAGCATATCATATACAACATATAATTTGTA
TATTGCATCTTATTATCTTATGTCTATGCATATTAAAATGTAACTGTGTTACTCTCATCC
ATTTTCTAGCCAGTTCTAAAATATAAACCTGTCTGTTGTGTTATTACTGTCCTTACTCTG
GTCTTTTAGGGCCAGGTCCTAAAAATGATCCTCTCTTCTCTAGTGTATACATTTTTTTTT
CCACTCTAAAAGAAAAGTAAACTAGTTAAAAAACAACCCTCCTTTTGAATATGAAAATAT
CTTTTAATCCTTCAGGTTCACTTTCTGCCCCTGCCTTTTATAGCTCAGGTGTTTCTGTCA
AAATCATAGAGGCATTTTGATACCTGAGCTGGAAAGACTGTTGAAGGTAGGTTTTTTTTT
TTTTTTTTTTTCTTAAAGATGGTAAACAAAGCACCTAAGAGTTAAAGAATTTTCTATGAA
CATAAGTGAGAATAATACTTAGATTTTCAAAATATAAAATTCAGTTTCCTTTCTTCTATT
AAGCTATTCCTTCTCCATCCACCTTATATCTCTTAATTCTCTTGCAAATTATCTCTTGAT
AATTTGCAATTATCCTGCTCAACAAAGACTCAAATATTTTACTCCTACTTATTTCTTCCA
AAAAAAAGAATGATTTCCTAAATTCTATAGATTCTACCAGTATAAAGTCCATTGTTACTC
TTGTCAATGCTATGGTCCCTGACCTTATGAAATCTCATCTGTGCAGTCATTACTTGAAGG
CTATAAAAATAAGCTTCTAAATGATTCTTCAGTTATGTATTGTTACTAACTCCCAAACCC
AAGCTATATTGTGTGCTGTGGTGTATTTACTTTTATAAAAGTGAGCTCT
>107:41263402-41263525
GGACTGGAGAATCCCAGGGTCAGGGGAGCCTGGTGGGCTGCCGTCTATGGGGTCGCACAG
AGTCAGACACGACTGAAGCGACTTAGCAGCAACTTCTGTGTTGCACATTAGACAGGAAAG
TTCA
>107:43380104-43380494
TTTTTTCTTTTTTTTTTTCTCTAATTTTATTTTATTTTTTTAAACTTTACATAATTGTAT
TAGTTTTGCCAAATATCAAAATGAATCCGCCACAGGTATACATGTGTTCCCCATCCCGAA
CCCTCCTCCCTTCTCCCTCCCCATACCATCCCTCTGGGGCGTCCCAGTGCACCAGCCCCA
AGCATCCAGCATCATGCATCGAACCTGGACTGGCAACTCGTTTCCCACATGATACTTTAC
ATGTTTCATTGCCATTCTCCCAAATCTTCCCACCCTCTCCCTCTCCCACAGAGTCCATAA
GACTGTTCTATACATCAGTGTCTCTTTTGCTGTCTCGTACACCGGGTTATTGTTACCATC
TTTCTAAATTCCATATATATGCGTTAGTATA
>107:45570292-45570410
AAGAAGAACACTAGTAGGGAGCCTGAATAAAGATAAGAATAAATATGCATTGTAATTTTC
TTCTGGTAGAAATATTTTTTTAAAAGCATCCTGAAAAGTACTTTATTAATATATATCAA
>107:46462769-46463892
TGATCTTAGTTTTCTGAATGTTGAGTTTTAAACCAACTTTTTCATTCTCCTCTTTCACTT
TCATCAAGAGGCTTTTTAGTTACTCTTCACTTCTTTCCATAAGGGTGGTGTCATCTGCAT
ATCTGAGGTTCTTTATATTTCTCCCGGCAATCTTGATTCCAGCTTGTGCTTCTTCCAGCC
CAGCATTTCTCATGATGTACTCTGCATATAAGTTCAGTAAGCAGGGTAGCGATATACAGC
CTTACATACTTCTTTTCCTATTTGGAACCAGTCTGTCATTCCATGTCCAGTTCTAACTTT
AAATTTCCTTAAATAAGCTCAAATATTATAATAATTAATTTTAAAACCTCTTTTGATAAA
ATGCTATTTCCCAATAAAGTATAGGTTGCCAGGGATTACTTAGAAACATATAGCATTCAT
TTTGTAAACAACACAAAATAATGCAATGTTTTTATGAATACTTGAACTTTTACATGTGTA
ATTATGCCATAATTTGTTGTGGTGGTTCATTCCCTAAGTCATTTCTGACTCTGTTACCCC
TTGCACTCAGCTCACCATGCTACCCTGTCCTTCACTATCTCCAGGAGTTTGCTCATATTC
ATGTACATTGTCAGTGATGCTCTCTAACCATCTCATCCTCTGCTACCCTCTTCTTTTGTC
TTCAATCTTCCCTGACATCATGATCTTTTTCGATGAGTTGGCTCTTCCCATCTGGTGGAC
AAAGCATTGCAGCTTCAGTTTCAGCATCAGTCCTTCCAATGAATATTCAGGGCTAATTTC
ATTTAGTATTGACTGGTTTGATATCCTTGCTGTTCAAGGGACTCTCAAGAGTCTTCTCCA
ACAGCACAGTTCAAAAGTGCCAATACTTCAGCTCTCAGACTTCTTTGTGATCTACTTCTC
ATGTCTGTACATGACTATCGAAAAAAATAAAGCTTTGACTCTATGAACCTTTGTTGGCAA
AGTGACATCTCTGTTTCTTAATACACTGTCTAGGTTTGTCATAGCTTTTCTTCCAAGGAG
CAACCGTCTTGTAATTTTGTGGCTGCAGTCACCATCTGCAGTGATTTTGGAGCCCAAGAA
AATAAAGTTTGTCACTGCTTCCATTTTCCCCCCTTCTCTTTGCC
>107:47661605-47664157
TTGCTCTTTTGGTCAGTAGAACCACATATACTTTTTTATTGTATTTTTTTTTTTTTTGGT
TGTTGTTGTTGTTTGTTTACTGAGTTAGTGTCCAGCTCTTTGTGACCCCATGGACAGCAG
CACCACAAGTTCCTCTGTCCTTCAATATCTCCTGGTGTTTGGTCAAATTCATGTCCACTG
AGTTGGTAATGCTATCTAACCATCTCATCCTCTTCTCATTCATCTCACCCACTTCTTCTT
TGGCCTTCAAGCTTTCTGAGCATCAGAGTCTTTTGCAATGAGTTTCATCTTTGCATCAGG
TGACCCAAGTATTGGAGCTTCAGCATCAGTCTTTCCAATGAATGTTCAGGATTGATTTCC
TTTAAAATAGACTGGCTGGATCTCCTTGCAGTCCAAAGGACTCTCTCCAGCAAAACAATT
TTAAAACATCAGTTCTTTAGCTCTCAGTCTTCTTTATGGTCTGTCTCTCATATATGTACA
TGACTATTGGAAAAACCATAGCTTTGACAATATGGACCTTTGTTGGCAAAGTGAGTCTCT
GCTTTTTAATACTTTGGGCTTGTCCTTGCTTTCCTTTCAAGGAGCAAGTGTCTTTTAATT
TCATCACTGCATATATTATCAGTATGTAAAAAAAAAAAATAAAAGATACCTCAATTAAAT
ACATTTGTGAGCCTAGAAGGGAAAGCTCTTATGCCTGCCTTAGTAGAGCCCAGTGAGAAG
AAAGAAGACACCACTTTTTTCCAGCCAAAGACCTAGCCCATGAAGAGCCATGGACTCTTT
GTTTATTATATTTCCCCCAAATCTCTTTTCCTCTCTGTAACATAAAATTGTTCACCTTCT
CTTGCCCTGTGGAGGCTTGAAGCTCCCTTGCCATTGTTGCAGACCTTGAATTGCAATTCT
CTGCTGATCTTGAATAAGCCCATCTGTGCTAGAGAAATATCTTGTGGTCTATTTATTTCA
GGTCAGCAAAGTCTTAGATTGCATGTCAGTTGTAGAGCAACATATTATTTTGGTAAAATT
TAAAGGAAAGTTTAGTGTAACAGGTATGTTCTGTTTGACCAAGTTGTTACTTGTTTTAAT
TATATAGGTAAGCGTGTTCTTAAAATAACTTAAAATTCCACTTGCCCACAACACAACCAC
TGCTGAAAGAATATGAGGGAAAATACCAGAATGCAAACATTTAGTTAACAAAAGCTTTTT
ATGCCTAAATCTCCAACTGACTCCAGGATATACTTTAAGAGGTCAGATTTAAACCAAAAT
ATTTATATTCCAATACTATACACTACAAAGGAAACAATTTAATTTCAGAAATGTAGCTAT
CTTTACATAATTATTAATCTTTGGAAAAAAGAGAGTGTAGAATGTCTTCAATAAAGCACT
CACAATATGTTAGATATAATAAAAATTGCCCAACAGAATAAGAAAGGAAAACAACCCATT
GTCAAGAGAAAATATAATTGGATTGATCCAGACTTAAGACTCTGTGGACAAGATATTAAA
ATTATCATTACGAATATGATCAAAAAGTAAATTTTGTTCATAACAAATAAATATACAGGA
AATATTTACAGAAAACTATAATTATAAAAACTAAGCAAAGTGGAACAAATAATATTTGAA
ATTGAAAAGGAAATACAGTTTAAATTTAACCACAGAATAGAAGTTAGAGAAGCGTTAGTA
AGCTATAGATAAAAGAATTTATCCATTTGAAGGAGTGACTTAAAAAAAAAAAAGTTGTGA
AAAACAAAGTTGAATAAAGTCAGGGAATATTACATGGTGTAGTGTAAAATGTTTGAACTT
AAAGTTGCAAAAGGAATGGGAAAAAACTCAAGAAATAATGCTTCCTTCCACAATTTGTGG
AAAACTCAAATTTATGGGTTCATAAGCTCAGAGAATCCTGAGTAAATACACACACACACA
CAATTATTGTCATAGTCTAAGTTGGTAAGAATTATACAGATAAAATTTTGAAAGTACATG
AGAGAAGAAACACATAGCATCAGGCATGAGAACAATTCAGAAAACACTAACTTCTCATTA
GAACTGATGAATCTAGAATACAGAATATTAAAGCAATAAAGGAAAGTTAAATATCAGTAG
TGAGCCCTGTATTAGTGACCATATCTTTCATGAATAAAAGGTAAATAAAAACCTTTTCAC
AAAATTTAACATATATATTAATAGTTGTTTAAAAAATCTAATGACTTATCAGGGAGCTTA
TGTACATATACATGAGCAAAATAGATATATAGTGATAAGGGTACTTTTTGTCTGAAATGT
TATAACATCAACCCCAATAAAACTAAAAAAGTAAAAACCTATTTTTTAATGCTAAAGTCA
TACCATTTAGTTTAATTTCGTTGTAACTTTTAGCACCAATATTTTGATTACTTTGGAACT
AAAAAAGTAATATAAAGGATCAAAGAGGAGTAAAGAACAAATATTACAACTATATATATA
ATTGCAATGATATCAATGACGATTTTTACTTTGACTAAAGTTTGCAAACGTAAGTTAAAG
ATTCTTACTTAGATTGGACATATTTATAAGATT
>107:49450424-49450503
TCATTTTGATATTTGGCAAAACTAATACAATTATGTAAAGTTTAAAAATAAAATAAAATT
GGAAGAATAAAAAAAAAAAA
>107:49927459-49928747
GTGCCGGGGACCAGCCCCGGCTGATCCAGGGTATTCGAAGGAGAGACGGCGTAGGCGAGG
ATCAGGATACAATAGCTTCAATTAGATATTAATTAAAGATATAAAGAGTAATAGAATAAG
GATAGCTCAGTAGGAAAATTCAGTGGAGAAAAGAGGCTGAGTAGCTTGGTTTACGCGGGA
GACCAATAAAACTTCAAGACAAGAAGTTTGCACCACTTACGTAGGCCGCAGGCGTCCTTC
CGTTCTCCCGAAGGAGAGGAGACACTGAGGCCTCCCCGGTCGGATCTTAGAAGCCCAGGC
ATAATTAGTAAGCATGGTGGGTTCCGCGCTCCAGATGGAGACTCAACCAGAGTGAGAGAG
AGAGCGACATGGGGAGACCAGTATTTCGAGAAACTGATCCCAATTCTTTATTTTCCGGAG
TCTGTTTTTATACACTGAGATGTTATACAAAAGTCACGTGGGGACAGCAGTCCTGACTTT
TATTAAAGTCAGGTGCTTCACACAAATGTATACAGAGGTCTTAGGGGTGTTACATCATCT
TCTGGCCAGGGGGGCCTGCTGACAATTTACGACCCTCTCCTTGTGACATCGGTCAGTCAA
TCAGGACACTTATTTCTCCAGGGCTGATTATTCTCAAAACAGACGCCACCCAAATAAAGT
TACATTCCTACAGGGTGAGGGTGTAGTGGGTTTTAGTTAAGGAAAGAATTTACTTAGCCT
AAGGTCTAACGTGATTAATATCAAAGGTTAATTCTATATATTCATTAATGTGTGTAAGGG
CAGGGGATATGGAGACTTAGCAACAAACATTGGCTCAACAAATGAAAAACCCTTCACCAA
TACAATTTCTAATCAGCCCATTATACTTATACTAATAGTTTTCTAACTTTTCTAAGGAAC
CTGTTTTTAGAAGGTTTAAAGCATCTCGTGCCTCTCACGGTTGGGAGGCTGTGAGCAATC
ACATGTGGCCCGACGAGCCTGTCAGGCAGGCCAGAGAACCTTCAGAGGAGTTTGTAGGTT
AAAACACTCTTATCACGCCCAAGAATTATTATTAACTGGAGCTCTAGGTTAACTCCTTCT
CCGAAAGAGGTGGTGGGGGACAGCCCCCCGTAAAGTCAGAGGTGTAGGTAAGAGCACAAA
GTAGTAAAGTAGGCAGGCTCTGGTTATGGGGGTAGACGCTCGAGGATTTCCAGGGGGACT
CCTGAGGCTCGATCCCGCCTTTGCGTATGTCGAGCCTCCTTCCTCATGACCTTTGTCACA
GGCGGAGTACCTCACTCTGGCCCCCAACA
>107:49945110-49945261
CAGAGGGATGGTATGGGGAGGGAGGAGGGAGGAGGGTTCAGTATGGGGAACACATGTATA
CCTGTGGTGGATTCATTTTGATATTTGGCAAAACTAATACAATTATGTACAGTTTAAAAA
TAAAATAAAATTAAAAAAAAAAAAGAAAAATT
>107:50920304-50920403
TTTTTGTTTTGTTTTTTTTAATTTTATTTTATTTTTAAACTTTACATAATTGTATTAGTT
TTGCCAAATATCAAAATGAATCCACCACAGGTATACATGT
>107:51202063-51202401
AAGAGACATTGGTGTATAGAACAGGCTTATGGACTCTGTGGGAGAGGGAGAGGGTGGGAA
GATTTGGGAGAATGGCATTGAAACATGTGAAATGTCATGTATGAAACGAAAAAAAAAAAA
GGCAGATCTAATCACTTAATTATTTTGTCATAGAAAGTATAAACCTGCTTTGAGCAAGCC
CATTCATTCACTCTAACACTACCCACTGCATATGAATAGTGTAAACAGTGTTACATGACA
GCTCTTCATACTCTTGAACTCTGGTACTTTGACGCCCTCTTTTCTTTATTTAAAATTCCT
ATGGATACACTCTGACTTATCAAAAAAAATAAAAAAAAA
>1075:122331-128875
AGCATTTTCAGGATTATATATATATATATCCCTGTTTCAAAGTATGACTTAGGAAACAGA
ATGCTATCAAAAATAAGATGGATATAGAAAATGAAGTCTTAAAATCAGAATTTAATTCAA
ATCTAAACATTCTGAAGATTATTTTCCTATATAAATACACACATACACATTCAAATCCAC
TGGAGGTACTACATGTATCTGTGCCCTTCCCCAAGTCATTATCCCAGCTCGCAGTGTCTC
CTTTCCCCATTTCTCTAATCTCTATCCAAAAATCATGAGCTTTCTTTACGGATGCCAATT
TGTTGAATTTCTCTGAGTAGTATTACTGTGACACTTAAAAACACTCTGCAAAGTATATTC
TTACCTGTCTCTTGAGCTGAAAGCTATGCTTTATATTGTAGAACTCAGTACCTGATTGAA
AACATGACTAAACAAATAAGCAATGCCCTATATGAACTTCTAATATAAAATGTAAAATTA
CCTTCTCTTTGAGTCAAACTACTGCACTGTGAACTCCTCAATGGCAGTCCAGTCTTAACA
GTCTTACTCACATTTTCTTAGAAAAGGGCTGGGTTATAACAAACACAACAACAGCAGGAG
CAACAGCAGCAGGTACACTTTTTAAAATACTTGTATGTGCTCCAAATAGATTAACTCATT
TAATCATTACTAAAACCCTAAGATACAGGTATTCTTATTTCCCTATTTGATACCTGAGAA
GACTAAGGCATAGATATGTTAAATGACTCATCAAGATCATGTAGTTGGTAAGTTGTAAAA
TCAGTATAAACCTGGATAATCATAGAGATTAGCTACTTTACTACAACACCTAAATGTTGA
ATACAATCTGATGGTCAAAGCTAAACAATGAATCCCAGTTAGATAACTTAAATGACTTTA
ATGTTTTAAAAGGTCAGTTTTCATTAGCATTCAGATGTGAAATAAAAGGGCTTCCCTGGT
GGCTCAGAGGTTAAAGCGTCTGCCTGGAATGTGGGAGAGCCAGGTTTGATCCCTGAGTCA
GGAAGATCCCCTGGAGAAGGAAATGGCAACCCACTCCAGTACTCTTGCCTGGAGAATCCC
ATGGAGGCAGGAGCAACATTTTTTGGATTTCTCCATTCCCAGTATATAAAGTTTAGAAAA
TTATTTTTTAAAAGTTATCAAAAGGGAAAAAACTCTGCCATAGAAACTTGATTTCTAAAA
AAGTAACTTATAAAAGTTAAAAAAGCATATTTAGTGTATTAATTTATTATTATAATTGCT
ACCATTTTTTAAAATGTGTTTTTTCCCCTGCAGAGTATTCTTCAATTTTCCTGTTTGAAA
AAATAACAAACTGGGATTTCTTCAGTAGTCCAGTCCTTAGGAATCTGCACTTCCAATGTA
AGGGGTGCAGGTACCATACCTAGTTGGGGAACTAAGACTCCACAAGCTGCATGTTGCAGC
CTCAGGCAAAAAGCTCAACAAACTTGTAGAAAAAGTTGAAAGAAAAGTGCAATGAACACT
CCTAGAGCATCTATATTTACAAACGGGAACATACTCCACAAACGACTTTTTCCCCCCTTG
AACTGCTGGAAAATAATTCCAAACATCACGATCCTTAAGTCCTTCAGTATTTCTCTCCAT
AAAGATCAAAAACATTTTACTATATAAATATAAGATATAAGTGATATAATAATATTATCT
AACACACAGTTCATAAAAAATATTAGAATATTTTTTAATCATTTCAAAAATGCTCTTCGC
AGCAAGTTCCTTTCCTCTACTGAAAAATTTTGGATTCAGGTTCAATCAAGCGCTGTATTT
GCTTGTCAAGTCTCTTCACTGTCCCTAATTCTGAAAGTATTCTCCCACCCTCTCCCCTTT
GTCTTTAATGACAGTGACATATCTGAGATGCCAGGTCACTGTCTTATAGAATGTTCCACA
GTCAAGACTGGTCTGATATTTCAGTGTTTTCAGTTCAGTTCAGTTGCTCAGTCATCTCCA
ACTTTTTGCGAACCCATGGACTGCAGTACGCCAGGCTTCCCAGTCCATCTCCAACCACTG
GAGCTTGCTCAAGCTCACGTCCATTGAGTCGGTGATGTCATCCAACCATCTCATCCTCTG
TCCCCTTTTCCTCCCACCTTCAATCTTTCCCGGCATCAGGGTCTTTTCCAATGAGTCAGT
TCTTAGCATCAGGAGGCCTAAAATTGGAGTTTCAGTTTCAGCATAAGTCCCTCTAATGAA
TATTCAGGACTGATTTCCTATAGGATGGACTGGTTGGATCTCCTTGCAGTCCACGGACTC
TTAAGAGTCTTCTCCAACACCACAGTTCAAAAGCATCAATTCTTTGGTGCTCAGCTTTCT
TTATACTCCAACTCTCACGTCCATACATGACTACTGGAAAAAACATAGCATTGACAAGAT
GGACCTATGTCACCAAAGTAATGTCTCTGCTTTTTAATATGCCTTCTAGGTTGGTTGTAA
CTTTTCTTCCAAGGAGCAAGCGTCTTTTAATTTCATGGCTGCAGTAACCACCTGCAGTGA
TTTTGGAGCCCAAGAAAATAAAAGTCTGTTACAGTTTTTATTGTTTCCCCATCTATTTGC
CATGAAGTGATGGGACTGGATGCCATGATCTTAGTTTTTTTAATGCTGAGTTTTATGACA
GCTTTTTCACTATCCTCTTTCACTTTATCATGAGGCTCTTCAGTTCTTCTTCACTTTTTG
CCATAAGGGTGGTATCATTTCTGTATGTGACATAATCTGATATTTCTCCTGTCAATTTTG
ATTCCAGCTTATGCTTCATCCAGCCCTGCATTTCGCATGACGTACTCTGCAAAAATTTAA
ATAAGTAGGGTGACATTGTAGAGCCTTGACATACATCGTTCCCAGTTTGGAACCAGTCTG
TTGTTTCATGTCCAGTTTTAACTGCTGCTTCTTGACCTGCATACAGATTCTCAGGAGGCA
GGTAAGGTGGTCTGATATTCCCATCTCTTGGAGAATTTTCCACAGTTTGTTGTGATCCAC
ACAGTCAAAGGCTTTGGAGTAATCAGTAAACCAGAAGTACATGTTTTTCTGGAATTCCTG
CAGTTTTTCTATAATCCAACAGATGATGGCAATTTAATCTCTGGTTCCTCTGCCTTTTCT
AAATTCAACTTGAATACCTGGAAGTTCACAGTTCACGTACTGTTGAAGCCTGTCTTGGAG
AATCTCGAGTATTACTTTGCTAGCGTGTGAGATGAATGTAATCGTGTGGTAGTTTGAACA
TTCTTTGGCATTGCCTTTCTTTAGTATTGGAATGAAAATTGATCTTTTCCAGTCCTGTGG
CCACTGCTGAGTTTTCCAGATTTGCTGGCATATTGAGTGCAGCACTTTAACAGCATCATC
TTTGAAGATTTGAAATAGCTCAACTGTAATTCCATCACCTCCACTAGCTTTGTTAGTAGT
GATGATTCAGTGTTTTAAAGGTGATGTAAATAGGTGATGCTTTGTATTTCTCACTGTATG
CCTTGGGAAACACACTAAGTTATTATTAAAGATGTTATATTGAATCACTTGGTTGGGCTA
ACTTCCTAAGTTTAATATGAGGTTATCTTATTAAATGATTACAGTGTGAAGTCACTCGAT
CATCTCTTGACTCTTTGCAACCCCATGGACTGCACTCCATCAGGCTCCTCTGTCCATGGC
CTCTATCATTGGAATTCTCCTGGCAACAATACTGGAGTGGACAGCTATTGCCATCTCCAG
GGGATCTTTCTGACGGAGTATCCTGAATTGCATGCAGATTCTTTACCATCTGAGCCACCA
GAGAAGCCCTGGCATATATATTCAGGAAGCACTGATTATATATAATGACTAAAAATTCTG
CTTGGTTAAAAATATATGATTGTTAGATAAACAAAGTAATATGTTGACTGTGAAAGACAA
TTTTCTGTTAGAGCTTCAATGTACTCTTTAAACTATTCTATTTCATCCAAATTTATCTTT
GGAACTTCCCTTACTTTCATTATTGAAGACCCGATAAACCTCTTCACCTTGGGACACTGC
TCAATACAGTGAAGTCTTTCCCAAAAGATCTGACAGGAAGCTAAACACAATACTGATAAA
TATGTAATTTATTTATCTTATATTAGATAAAATTTCTCAAGAGCAAATACTATCTTTAGC
ATGTACAAAAACTAGGTTCTACTCATTTAATTACTATAACAGGACTTATGATAAAATAGA
GCTATCCCTTTTTAAATAATTTTTAAAACATTAATCATTTTGGGGGTTTTTAATTTTCAT
TATGCTACAATAATCAGTGTTTATATAGTGTTACCCTGCTTATTCAACTTATATGCAGAG
TACATCATGAGAAATGCTGGGCTGGATGAAAAAAAAAGCTGAAAGTAAGACCGCAGGAAG
AAATATCAATAACCTCATATATGCAGATGACACCACCCTTATGGCAGAAAAAGAAGAACT
AAAGAGCCTCTTGATGAAAGTAAAAGATCAGAGTGAAAAAAATTCACTTTTAAAACACAA
CATACAGAAAACTAAGATTATAGCATCTGGCCCCATCACTTCATGGCAAATAGATGGAGA
AACAATGGAAACAGTGGCAGACTTTACTTTCTTTGGCGCCAAAATCACAGCAGATGGTGA
CTGCAGCCATGAAATTAGAAAACACTTGCTCCTTGGAAGAAACGCTATGACCAACCTAGA
CAGCATATTAAAAAGCAGAGACATTACTTTGCCGACAAAGACCCATCTAGTCAAAGCTAT
GGTTTTTCCAATAGTCACGTATGGATGTGAGAGTTGGACTATAAAGAAAGCTGAGCGCCG
AAGAATTGATGCTTTTGAACTGTGGTGTTGGAGAAGACTCTTGAGAGTCCCTTGGACAGC
AAGGATATCCAACCAGTGCATCCTAAAGGAAATCAGTCCTGAATATTCATTGGAAGCACT
GATGCTGAAGCTGAAACTCCAATAGTTTGGCCATTTGCTGCAAAGAACTGACTCATTAGA
AAAGACCTTGATGCTGGGAAAGATCAAAGGTGGGAAGAGAAGGGGATGACGAAGGTTGAG
ATGGTTGGATGGCATCATCGACTAAATGAACATGAGTTTGAAAAAGCTCCGGGAGTTGGT
GATGGACAGGGAAGCCTGGCGTGCTGCAGTCCATGGGTTTGCAGAGAGTCCCATATGACT
GAGAAACTGAACTGAACTGAATCAGTGTTTACAAAACTACTTTATGAATACAAGGCAATA
ATAGGCTTTTCTTAAACCATGAAAACTAATCGTGAATAAAAATCCAAATGGATTAGGAGT
ATCATATAACAACAACAACAACAAAATTACCCAATGGCAACCATAACAAAAGAGGCTATT
TGGTAAGCTTAAATATAATAAATAGGATATCCAAATTTGTGAAACATGAATTACATGAAT
TCTTACCAAAAAAGAAAAATTTTCATGGTTTCTGAGAAACATAATAAAAAGTACCCATTA
TCAATACCAAAATGTGCTGGGAGGATTATATTTGTTACTTCTGTCACCAAAATCCTGAGA
GGGAAATTTTAGTATTTTATATTACAGATAAAGAAAATCAGACTAACAATGATTAAATAA
CTGCCTTCACACAAATAGCTAAGTTAATACATGACTGAACTGCGACCTAAACTCAGATCA
TATTTCAAAGGCCATAATTCATATCACTCAATTTCCCAAGGAAACAGATTTTGATTAAAA
GAATATGTACATACTTATGATAAAATCTTAAACATTTATTGAAAGTTTTTACCACATTTA
TTGCAACATTTACCACATTAATAAAAATGAAAGACTCTTATCTGTTGGTGTGCTTTCAGA
TTTTGTACTCTATTCCATTATCATCACAGCAATATCAAAATTACTATAACTTTACATCCA
AAATTAACTTCTGCCATTTTGTTAATTTTTAAGAGAGTCCCGGATACTATAAATCCTTTG
AATTTCCAGAAGCATTTAAGAATCAGTTTGTCAATTTACACACAGATACATTCCGTGTGC
TAGGGTTTCTACTAGAATTGCATTGAATCTACAAATGAGTTTGAGAACTGACAATACTGA
ATCTTTATAATACAGATTTTTAATGCAAAAACAATGTTAAAAATGTACCTTAGTTTATTT
AACTTTTCTTTTAGTTCAGATTAGATTGTTCGCTCAGTCGTGTCCGACTCTTTGCAACTC
CATGGACTGCAGCACGCCAGACCTCCCTGTCCATCACCAACTCCTGGAGTTTACTCAAAC
TCATGTTCATTGAGTGAGTGATGCCATCCAACCATCTCATCCTCTGTCGTCCCCTTCTCC
TCCCGCCTTCAATCTTTCCAAGCATCAGGGTCTTTTCAAATGAGTCAGTTCTTCGTAGCA
AGTGGCCAAAGTATTGGGAGTTTCAGCTTCTGCATTAGTCCTTCCAATAAAACACCCACA
CTGATCTGCTTTAGGATGGACTGGTTGGATCTCCTTGCAGTCCAAGGGACTCTCAAGAGT
CTTCTCCAACACCACAGTTCAAAAGCATCAATTCTTCGGCGCTCAGCTTTCTTTATAGTT
CAACT
>107:51755682-51757226
ATTCTTCTTTCTCAAGATCGCTTTGGCTATTCGAGGTTTTTTGTATTTCCATACAAATTG
TGAAATTATTTTTTCTAGCTCTGTGAAGAATCCACGCACATATGGACACCTTATCTTCGA
CAAAGGAGGCAAGAATATACAATGGATTAAAGACAATCTCTTTAACAAGTGGTGCTGGGA
AATCTGGTCAACCACTTGTAAAAGAATGAAACTGGACCACTTTCTAACACCATACACAAA
AATAAACTCAAAATGGATTAAAGATCTAAACGTAAGACCAGAAACTATAAAACTCCTAGA
GGAGAACATAGGCAAAACACTCTCCGACATACATCACAGCAGGATCCTCTATGACCCACC
TCCCAGAATATTGGAAATAAAAGCAAAAATAAACAAATGGGACCTAATTAACCTTAAAAG
CTTCTGCACATCAAAGGAAACTATTAGCAAGGTGAAAAGACAGCCTTCAGAATGGGAGAA
AATAATAGCAAATGAAGCAACCGACAAACAACTAATCTCAAAAATATACAAGCAACTCCT
ACAGCTCAACTCCAGAAAAATAAACGACCCAATCAAAAAATGGGCCAAAGAACTAAATAG
ACATTTCTCCAAAAAAGACATACAGATGGCTAACAAACACATGAAAAGATGCTCAACATC
ACTCATTATCAGAGAAATGCAAATCAAAACCACTATGAGGTACCATTTCACACCAGTCAG
AATGGCTGCGATCCAAAAGTCTACAAATAATAAATGCTGGAGAGGGTGTGGAGAAAAGGG
AACCCTCTTACACTGTTGGTGGGAATGCAAACTAGTCCAGCCACTATGGAGAACAGTGTG
GAGATTCCTTAAAAAACTGGAAATAGAACTGCCTTATGATCCAGCAACCCCACTGCTGGG
CATACACACTGAGGAAACCAGAAGGGAAAGAGACACGTGTACCCCAATGTTCATCGCAGC
ACTGTTTATAATAGCCAAGACATGGAAGCAACCTAGATGTCCATCAGCAGATGAATGGAT
AAGAAAGCTGTGGTACATATACACAATGGAGTATTACTCAGCCATTAAAAAGAATACATT
TGAATCAGTTCTAATGAGGTGGATGAAACTGGAGCCTATTATACAGAGTGAAGTAAGCCA
GAAGGAAAAACATAAATACAGTATTCTAACGCATATATATGGAATTTAGAAAGATGGTAA
CAATAACCCTGTGTATGAGACAGCAAAAGAGACACTGATGTATAGAACAGTCTTATGGAC
TCTGTGGGAGAGGGAGAGGGTGGGAAGATTTGGGAGAATGACATTGTAACATGTAAAATA
TCATGTAAGAAACGAGTTGCCAGTCCAGGTTCGATGCACGATACTGGATGCTTGGGGCTG
GTGCACTGGGACGACCCAGAGGGATGGTATGGGGAGGGAGGAGGGAGGAGGGTTCAGGAT
GGGGAACACATGTATACCTGTGGTGGATTCATTTTGATGTTTGGCAAAACTAATACAATT
ATGTAAAGTTTAAAAATAAAATAAAATTAAAACCAAAAAAAAAAA
>1075:227719-231469
CACCTCAGTAAGAAGCCTGCGCAGAGCAACTAGGAAAAAACCTGCACACCAATGAAGACT
GAGAACAGGCAAAAACACAAATAAATAAAAGAGTCCTCTCCTCCTTCCTTTGTAGGGACC
TGCATAAGGCTTGTCATGGTTGCAGATCCCCAGTTACGATAGTTTGTTGATCCTGAATCA
ACACATTTTTCCTAAAGAAAAGTTTTTAAGGTCAACACCTAACACATTACATTATTTGTA
TGTCTTCCTCCCACTAAAATAAGTTACATGGAGGTTGTTGTTGCTGCTTTGTTGCTAAGT
ACAACTGCTTGCAACTCCATAACCTGCAGCACACCAGGCTTCCCTGTCCTTCACTCTCTC
ACAATAGACATGAGTTTGAGTTAGTCAGTCAGTGATGTCATCCAACCATCTCATCCTCTG
TCACCCGCTTCTCATCTTGCCCCTAATCTTTTCCAGCATCTGGGTCTTTTCCAATGAGTC
TGCTCTTCGCTTCATGCAAAGAGCATGGAGTTGCAAGGAGTTGTAACTCACTGAAAAGTA
CATGGAGGTAGAATTTTTATTTGTTCTGCTCATCAGTGCATCCTTAGAAATTGACACATA
GTAGATATTCAATTTTCAAGGAGAAAATAAGAGAAACCAAGGGAAAATTTCATGCAAAGA
TAAACACAATAAAGGACAGAAATGGTATGGACGTAACAGAGCAGAAGATATTAATAAGAG
GTGGCAAGAATACACAGGAGAACTCTACAAGCAAGGTCTTAATAACCCAGATAAACATGA
TGGTGTAGTCACTCACCTAGAGTGAGATATCCTGGAGTATGAAGTGAAGTGGGCCTTAGG
AAGCATTACTACAAACAAAACCAGTGGAGGCGATGAAATTCCAGCTGAGCTACTTCATAT
CCTAAGAGACTATGCTGCTGAAGTCCTGTACTCAATACACCGGCAAATTTGGAAAACTTA
GCACGGGGACACGACTGGAAAAGTTCAATTTTCATTCTAATCCCAAAGAAGGAAAACGCC
AAAGAATGTTCACACTACTGTACAATGGTGCACATTTCAAATGCTAGCAAGGTTATGCTC
AAAACCCTTCAAGCCAGGCTTCAACAATACATGACCTGAAAACTTTCAGAAATACAAGCT
GGATATAATTGGTTTATGTTGTAATTATCCCCTTTGTCAAGAGAATTGGTTTGAGGGACT
TCTTCAGCTTTCACATTTGCATGTTACAATGTGCCATGTCTTGAGTAGTACATGAGTAAT
AAAAAAATAAAAATGGAAACAAAAAAAAAAAAAAGAAAAGAAAAGGCAAGGAACTAGAGA
TCAAATTGCCAACATCCACTGGATCATAGAAAAAGCAAGGGAATTCCAGAAAAAATTTTA
CTTCTGCTTTACTAACTATGCTAAAGCTTTTGACTATGTGGATTACAACAAACTAAGGAA
AATTCTTCAAGAGACGGGAATACCAGACCATCTTACCTGCTTCCTGAGAAACCTGTATAC
AGGTCAAAAAGCAAAAGTTAGAACCGGACATGGAACAACAGACTGGTTCCAAATTAGGAA
AGGATTATGTCAAGGCTGTACATTGTCACCCTGCTTATTTAACTTATATGCAGAGTATAT
CATGCGAAATGCCAGGCTGAATGAAGCACAAGCTGAAATCATGATTGCTGGGAGAAATAC
CAATAACCTCAGATATACAGATGACACCATCCTAATAGCAGCCATGAAATTAGAAGATGC
TTGCTCCTTGGGAGAAAAACTATGACAAACCTAGACTGCCTTTAAAATGTATTATTTCAC
AACTGTAACTGGTACAAACACAGAAAGAAATCAGTGGGGGATAAAAAAGAGTTTCAATTC
AGACTCATGTACCGATGGCAACACAGTATAGGCTACAGATGATATTTCACTGAGTTGGGG
GAAAAGGGGATTATTCAGTACACTGATCTAGGATAAGAATACAGCCTTTGGGGGTAGGAG
TGATTCCTTCCCCTTATACTTAAACCAAAAACATGTAAAAAATAAATAAAACCAGAAAAT
TAGAAAATCCAGCGACTTCCAAAATAACTTCAAGACAAAGACAAAGGCAACTATTTGTTG
CCTCTGGAGGCAATAAATAGTAGAATAACAGAGGCAGAAGATAGGATTAGTGAATTAGAA
GATAGAATGGTAGAAATAAATGAATCAGAGAGAATAAAAGAAAAACGAATTAAAAGAAAT
GAGGACAATCTCAGAGACCTCCAGGACAATATTAAACGCTACAACATTCGAATCATAGGG
GTTCCAGAAGAAGAAGACAAAAAGAAAGACCATGAGACAATACTTGAGGAGATAATAGTT
GAAAACTTCCCTAAACTGGGGAAGGAAATAATCACCCAAGTCCAAGAAACCCAGAGAATC
CCAAACAGGATAAACCCAAGGCGAAACACCCCAAGACACATATTAATCAAATTAACAAAG
ATCAAACACAAAGAACAAATATTAAAAGCAGCAAAGGAAAAACAACAAATAACACACAAG
GGAATTCCCATAAGGATAACAGCTGATCTTTCAATAGAAACTCTTCAAGCCAGGAGGGAA
TGGCAAGACATACTTAAAATGATGAAAGAAAATAACCTACAGCCCAGATTATTGTACCCA
GCAAGGATTTCATTCAAGTATGAAGGAGAAATCAAAAGCTTCTCAGACAAGCAAAAGCTG
AGAGAATTCTGCACCACCAAACCAGCTCTCCAACAAATACTAAAGGATATTCTCTAGACA
GGAAACACAAAAACGGTGTATAAATTAGAACCCCAAACAATAAAGTAAATGGCAACGGGA
TCATACTTATCAGTAATTACCTTAAACGTAAATGGGTTGAATGCCCCAACCAAAAGACAA
AGACTGGCTGAATGGATACAAAAACAAGACCCCTACATATGTTGTCTACAGGAGACCCAC
CTCAAAACAGGGGACACATACAGACTGAAAGTGAAGGGCTGGAAAAAGATTTTCCATGCA
AATAGGGACCAAAAGAAAGCAGGAGTAGCAATACTCATATCAGATAAAATAGACTTTAAA
ACAAAGGCTGTGAAAAGAGACAAAGAAGGTCACTACATAATGATCAAAGGATCAATCCAA
GAAGAAGATATAACAATTATAAATATATATGCACCCAACACGGGAGCACCGCAGTATGTA
AGACAAATGCTAACAAGTATGAAAGGAGAAATTAACAATAACACAATAATAGTGGGAGAC
TTTAATACCCCACTCACACCTATGGATAGATCAACTAAACAGAAAATTAACAAGGAAACA
CAAACTTTAAACGATACAATAGACCAGTTAGACCTAATTGATATCTATAGGACATTTCAT
CCCAAAACAATGAATTTCACCTTTTTCTCAAGCGCACATGGAACCTTCTCCAGGATAGAT
CACATCCTGGGCCATAAAGCTAGCCTTGGTAAATTCGGAAAAATAGAAATCATTCCAAGC
ATCTTTTCTGACCACAATGCAGTAAGATTAGATCTCAATTACAGGAGAAAAACTATTAAA
AATTCCAACATATGGAGGATGAACAACACCCTGCTGAATAACCAACAAATCACAGAAGAA
ATCAAAAAAGAAATCAAAATTTGCATAGAAATGAATGAAAATGAAAACACAACAATCCAA
AACCTGTGGGACACAGTAAAAGCAGTCCTAAGGGGAAAGTTCATAGCAATACAGGCACAC
CTCAAGAAACAAGAAAAAAGTCAAATAAATA
>107:53006871-53007173
TGAGTGTTTTTTTTTTTAATTTAATTTTATTTTTAAACTTTACAATATTGTATTAGTTTT
GCCAAATATCGAAATGAATCCGCCACAGGTATACCCGCGTTCCCCATCCTGAACCCTCCT
CCCTCCTCCCTCCCCTACCCTCCCCCTGGGTCATCCCAGTGCACCAGCCCCAAGCATCCA
GTACCGTGCATCGAACCTGGACTGGCGACTTGTTTCATACATGATATTATACATGTTTCA
ATGCTATCCTCCCAAATCTCCCCACCCTCTCCCTCTCCCACAGAGTCCATAAGACTGATC
TAT
>107:54703304-54703401
ATGTATACCTGTGGTGGATTCATTTTGATATTTGTCAAAACTAATACAATTATGTAAAGT
TTAAAAATAAAATAAAATTTAAAAAAAAAAAAAAAAAA
>107:5609246-5610911
AGGATTTGTCTTACATACTGCGGTGCTCCCATGTTGGGTGGATATATATTTATAATTGTT
ATATCTTCTTCTTGGATTGATCCTTTGATCATTATGTAGTGACCTTCTTTGTCTCTTTTC
ACAGCCTTTGTTTTAAAGTCTAATTTATCTGATACGGGTATTGTGACTCCTGCTTTCTTT
TGGTCCCAATTTGCATGGAAAATCTTTTTCCAGCCCTTCACTTTCAGTCTGTATGTGTCC
CCTGTTTTGAGGTGGGTTTCTTGTAGACAACATATGTAGGGGTCTTGTTTTTGTATCCAT
TCAGCCAGTCTTTGTCTTTTGGTTGGGGCATTCAACCCATTTACGTTTAAGGTAATTACT
AATAAGTATGATCCCGTTGCCATTTACTTTATTGTTTTGGGTTCGAGTTTATACACCATT
TTTGTGTTTCCTGTCTAGAGAATATCCTTTAGTATTTGTTGGAGAGCTGGTTTGGTGGTG
CAGAATTCTCTCAGCTTTTGCTTGTCTGAAAAGCTTTTGATTTCTCCTTCATACTTGAAT
GAGATCCTTGCTGGGTACAATAATCTGGGCTGTAGGTTATTTTCTTTCATCATTTTAAGT
ATGTCTTGCCATTCCCTCCTGGCTTGAAGAGTTTCTATTGAAAGATCAGCTGTTATCCTT
ATGGGAATTCCCTTGTATGTTATTTGTTGTTTTTCCCTTGCTGCTTTTAATATTTGTTCT
TTGTGTTTGATCTTTGTTAATTTGATTAATATGTGTCTTGGGGTGTTTCTCCTTGGATTT
ATCCTGTGTGGGACTCTCTGGGTTTCTTGGACTTGGGTGATTATTTCCTTCCCCATTTTA
GGGAAGTTTTCAACTATTATCTCCTCAAGTATTTTCTCATGGTCTTTCTTTTTGTCTTCT
TCTTCTGGAACCCCTATGATTCGAATGTTGTAGCGTTTAATATTGTCCTGGAGGTCTCTG
AGATTGTCCTCATTTCTTTTAATTCGTTTTTCTTTTATCCTCTCTGATTCATTTATTTCT
ACCATTCTATCTTCTAATTCACTAATCCTATCTTCTGCCTCTGTTATTCTACTATTTGTT
GCCTCCAGAGTGTTTTTAATTTCATTTTATTTTCATATTTATTTTAATTTATTTTAATTT
CATTTATTGCATTATTCATAAGACAAATCCTAACAAGTATGAAAGGAGAAATTAACAATA
ACACAATAATAGTGGGAGACTTTAATACCCCACTCACACTTATGGATAGATCAACTAAAC
AGAAAATTAACAAGGAAAAAAATAAATAAATAAACATGTATCTATAAAGTTCACTAAAGC
AAAGCACAGTAAAATGAGGTATGGCAATAAAAGGCGTTAAATTTATCAAATAAAAAAAAA
ATAATAAAGTGCTGAAAAATTAAAGCTGTCAATTCTGTAATAGATATTCATTGAAAGTAT
CTTTTGAAATGGGGGTGAAAACACCTTCAGAGAAATGAAAGCTAAGGAAGCATGCACGAG
CTATAAAAAATGATAAAGTCCTTTATGAATGATGATAATATCAAAACAAAACTTGGAAAT
ACAGGAAGGAGTAAAGAGCACTACGAACAGTCAATACATGGATAAACATTAGAAACTATT
CTCTTTTCTTAATTTCTTCATGGTAAACTATCAACAAAAAAAAAAA
>107:57526196-57529660
GTTGGGAAATAGGACCCCAGCATTGGGAAGAAGGCTGGAATTCCACTCTAGCCTGTGGCA
GCCAGCAGGTCATCCAAACTCCTCTAGACCTTGACTTCTACAAAGTGAAAATCCAGTTAG
CTCTAAAGAGAAAGGGTTAAAATCCATGATTCATAAAACCTCTTTCCATTCTCACATTCA
TGGAGTAATGCTTTTGGAATCCACTCTTTCCATCTTTGAAAGAAAAGTTTTTGTTTTAAT
TGTGCTGGGTAGTGTCCAACTTTAAAAACTATATAATTACTGTACCAAATAGGAATATGA
AATACATTTGATTCAACAAAACTTTGTCAATCACCTAACCAAAAATATTTCAGAACAGCA
ATTGTGTAAGATGATATACAGCAAGCCAATCATAAGTTATCCATTGCAAAATGGAAATAA
GAGCATCAATAAGGTGCCATTAGATAAAACTTTCAAAGTGTAACTCCATTTTAATAAAGT
CCAGAATTAGGTCTGTAACTATTGAAGTTAACTTTGATTATCTCAAGCACAAACATATTT
CTGATGTTCAATGTGTGGTTGAAAACTGACAATGTAGCCTATTATGGAAGATCAGAGACA
AAGTCATATGTCTATAAAATAATTAAAACTTAGATCGATTTTGATTACTACATCTTTCAA
AGGGGTACAGTAGGAAAAAGAAGAGGTTTAGAATCCATTTGTATTGATCAAACTTCCTAT
TACAGAAAATTTTACATGGCAGACACTACGTATATTAGAAACAAGAAAGAATTTGGAAGT
AAAAACATCCAATTTGAAATTCTGGTATTGTTTCTGATGGTTTCTCTTTGGGCAAGTTTC
TTAATTTTTCTGAGTCTCAGTTTTCTTGTTTTTAGCATGTGATACCTGTCTTTACCACGC
AAGGCTCAATTCTGGACTCATTTTTGTTTTCATTAAATATTTGGCACCTGATAGATCTTA
CTGAGTTTCATACTTTTAAATGCCATCTATCACCAACTCAATGGACATGAATTTGAACAA
ACTCCAAAAGATAGTGGAGGACAGAGGAGCCTGGTGTGCTGCAGTCCATGGGGTCACAGA
GTCGACACAGTTTAGCAACGGAACAACAATAAAAAATACATGAACAACTCAAAACTTCAT
TCTCCCATCTGGAGTTTTCCTTATCCTCCAAACACATACATCTGATTCTGAGTTTGACAT
CTCAGTATTGATGTCTACTAGACATCTCAAATTTAAAAACCAAATTCCTGAATCAAGGCT
CTCCCCATTACCTATCGGAAGAGGAAATGGCAACCCACTTCCGTATTCTTGCCTGGAAAA
TTCCATGGACGGAGAAGCCTGGAGGGCTACAGTCCATGGGGTTGCAGAGTCGGACACAAC
TGGAAGCACACATACAACTACCTAGAATAGCTTTTGTTTTAGTAAATAGTATGAGCAACT
CCAGTTGCTCAGACCAAAAACCTAGACTCATTCTTCATTCCTGTCTTCTCACATTTCACA
TTCTATCCACCAGAAAAACCTGTTGGTTCTACCTTCAAAATATATGCAGATTCCAGCCAC
TTCTTACCAACTCCATTTCTAACAGTCTGATCTGAGCCATCTACATCTCTCATGTGACCA
TTGCATGAGTCTGCTGAAGGGTCTGTCCTCTTTTACCCCTGCAAACCATATCTGTTTCCT
GTGGCTTGAAGAAATAGAAATGTATTGGCTCACAGTTTTGGAGGCTAGAAATCCAAATTC
AAGGTGTCAGCAAAGCTTTGTTCTCTCTGAGTCTCTGAACAGAATCCTTCTTTGCCTCTT
GCTAGCTTCTGGTTGTTGTTGTTATCATTCATTTGCTAAGTTGTGTCCAACTCTTTGTGA
CCCTATGGACTGCAGCACACCAGGCTTCCCTGTCCTTTATTATCTCCCTGAGTTTGCTCA
AACTCATGTCCATTGAGTCAGTAATGCCGTCCAGCCATCTCATCCTCTGTCACCTGCTTC
TCCTCCTGCCTTCAATCTTTTCCAGCATCAGAGTCTTCCAATGAATCGACTCTTCACATC
AAAGTATTGGAGCTTTAGCTTCAGCATCAGTTATTTAAATGAATATTCAGGGTTGATTTC
CTTTAGGATGGACTGACTTGATCTCCTTGCAGTCCAAGGGACTCTCAAGAGTCTTCTCCA
GCAACACAGTTTGAAAGCATCAGTTCTTCAGTGCTCAGTCTTCTTTTTGGTCCAACTCTC
TCATCCTTACATGACTACTGGAAAAACCATAGCTTTGACTATACGTCCTGCAGTCCTTGG
CTTAGAGCAGCATTGCTCACTCCTGCCTGTTGCTATCCTCACTTGGCATTCTCTTTGTTT
GTCTGTGACCATGTTTCTCTCTTCATATAGATCAGGCATATTAGATCTAATCAAAAAGGG
CTAAATCTAATGACATTATCTTACCTTGATTATATCTTCAAAGACCCAATTTCCAAATGT
CATAATTACAGATACTAGGGATAAGATCTTTAGTATATCTTTTGGGAGGAGACACAATTT
ACACCATAACACCAACCATCAGAATATCTTCAATGCATCCATCAGAGTATCTTCAATGCA
TCCATCAGAGTGCCCTCCACATCACTTGTCTGTTTCACCTCCTTAGCTCATACCATCACA
ATGTATTCTCTATTTATGTTTGTTTCCCTCACTGACTGTAAGAACAGAGACACTGTTCTA
TCCACTCTAATTTTCTTAAGACTTAATGAGCACTCAATAAATAGCTATTGAGCAAATAAA
TGAATGAATCTGAACAGGCATAAGGTGGCCTGCTTTTTAAAGTTTCCTAGCTTAGGGAAA
GACTGTAGTAGTAGTCATGATAATAAATAATAATCAGAGTCATTTTATTTATTTTTAATA
AATAAATATAATATTTATTTTAAATTTTTATTTTAATATTTTTAAAATATTTTAAAAATA
ATAAAATTTTATTTTATTTATTATTATTTATTATTAAACCTGTTCAATGATAAGGACCAC
TTACTTTCCAGAAACTTACTTTTGCTCATCAACTAATCATCAACAGCTCGTTGCTTCTGA
AAAAGTTTAGCCAGTCAGAAATGGACTCCTTCATTGACCACATCCCTGCCTGCCTGCTAA
GTCACTTCAGTTATGTCTGACTCTTTGTGACTCCATGGACTGTAGCCCACCAGGCTCCTC
TGTCCACAGTCTTCTCCAGGCAAGAATATTGGAGTGGGTTGCCATGCCCTCCTCCAGAGA
CACATCCCTAAGTGAAGTGAAAGTCACTCAGTCGTGTCTGATTCTTTGCCACCCCATGGA
CGATACAGTCCATGGAATTCTCCAGGCCAGAATACTGGAGTGGGTAGCCCTTCCCTTCTC
CAGTGGATCTTCCCAACCCAGGGATCAAACACAGGTCTCGATCATTGCAGGCAGATTCTG
TACCAGCTGAGCCACCAGGAAAGTCCAAGAATACTGGAGTGGGTA
>107:5763934-5766775
CGTATACACCCATGTGTGTAAAGGAACAAATACATATGCATATCTGTTTTTAAATGGCAG
TGATATCACACTGTGTATTTGCTTTGTTTCCACTGAAAAATGTATCTTGGACAGCATTCC
AAATCTGAAGCTTGATCAGATGCATTCGTTTTGCCAGTGGCACAGCTTTCCATTGAATGA
TGGGAAAATAATTATTTGAGCATTCTTCTACTGATGGGGAAGATGTTTATGTAATGTCCC
CTTTATTTTTCCAGTTGGGTCAAAGAAAGACAAACGAATAACCTATGGGCTGCCTGCATA
TAAAGAGGACGACTTACAGAAAGCTGTTGCATGGGGCAGGCAGCAGACAGGTGTGAGCTC
AGAGCCACATCAGGCTTCTGGAGGCCCGATAGGGTGCCTTCTGCACACTTCAGCAGCCGC
AGCTTTTTGGAGAAATGACTGAGACCTGAGACAAAGGGACATGTTACAGATGTGACCATG
AGAGCAAGCAGTTTGGAGAAATTGGTGGGACTCCAACATACATACATATTTATTAACTAA
ATGAACCCTCCCGACTTCTTCAGCCTGGTCAAGTCATATGTTTTGGCTGCTGGTTTGGCT
CTTTTTCATGCAGTGTGCTGCTCTCCAAAAAAAGCAGCTGGAGAGAGGAAGAGAACGTCT
GTAGTAACCTGGTTGGCGAGGATGTTCCCCCTAAACTGCAGCCTTCTCTGCATGCGGTTT
GAAATGATTCATCCAGCCCCGCCTCTACTTTGCTGCTTCTGTGTTTCTCCGTGGGTTTGT
GCAGCTCAAACCTGAGTCCGGTTCCACAATCACCTGCCCATTCACCTCCCAGTCATTTCC
GGGGTGCCTGTCATGGAGCCGATGATGAATGGACCATATTCAAACAAAGCTCGCATGGCT
CACTGAGAGTTCATCTGGCACCGTGATGCCCTCTCCACCTCCATCGCCTTTCTGACTGCT
CCCCAAGAGCCAGACTTAGGGTGTTGGCGAGCACTGCCCCACTGGGGCCTCAGCAAGCTT
CCGAATGAGTGCCCAATGACCATCAACCATTACTATTACTAACATTTTGATTGCAAAGCT
CTAAGCATTTTGCCTGTGGATAAGAAGTTAACACCAGCCACACAATTTCTTGCCTTGACT
TAAAGCCATTTAAGCTTGCTCAACATTCCATTAGTAAGAAGTCAAATAGGTTTTCCTTCT
TGGGAAAATCTCAGTGTTCTTAGGAACCAATGCATACCTTCTGCACATACGATTCTGAAA
GCCAGCGCCAGTCTCCAACTGCCTCCCCAGAGGTGTCTCAGAGACACCCCACTGTAACTA
ACCATGAAGTCATTATCTGCCCCAACCTGTAGCCTGGCCTTTTGCCAGCATCCCCAGGGC
CAGCCTCCGTGTCCCCAGTCAGATGCCTGCGTGTAATCCTTGATTCAGCCCCTCTCTTTC
CTCCATTCAAACACCTCACCAGCCATAGCTCCTGTCCAGTCTCCATCCTTGTCTCTCTTT
CTGCTCTTCTGCTGGGCAGGCCATATCACCTCCTGCATAGGCTGCCACCACCAGCAGTTC
TAAAAGTGTGGTCTGCAGAAACTATAAAACTCCTAGAGGAGAACATAGGCAAAACACTCT
CCGACATACATCACAGCAGGATCCTCTATGACCCACCTCCCAGAATATTGGAAATAAAAG
CAAAAATAAACAAATGGGACCTAATTAAACTTAAAAGCTTCTGCACAACAAAGGAAACTA
TTAACAAGGTGAAAAGACAGCCTTCAGAATGGGAGAAAATAATAGCAAATGAAGCAACTG
ACAAACAACTAATCTCAAAAATATACAAGCAACTCCTACAGCTCAACTCCAGAAAAATAA
ATGACCCAATCAAAAAATGGGCCAAAGAACTAAATAGACATTTCTCCAAAGAAGACATAC
AGATGGCTAACAAACACATGAAAAGATGCTCAACATCACTCATTATCAGAGAAATGCAAA
TCAAAACCACTATGAGGTACCATTTCACGCCAGTCAGAATGGCTGCGATCCAAAAGTCTA
CAAGCAATAAATGCTGGAGAGGGTGTGGAGAAAAGGGAACTCTCTTACACTGTTGGTGGG
AAGGCAAACTAGTACAGCCACTCTGGAGAACAGTGTGGAGATTCCTTAAGAAACTGGAAA
TAGAACTGCCTTATGATCCAGCAATCCCACTGCTGGGCATACACACTGAGGAAACCAGAA
GGGAAAGAGACACGTGTACCCCAATGTCATCGCAGCACTGTTTATAATATCCAGGACATG
GAAGCAACCTAGATGCCCATCAGCAGATGAATGGATAAGCAAGCTGTGGTACATATACAC
AATGGAGTATTACTCAGCCATTAAAAAGAATACATTTGAATCAGTTCTAATGAGATGGAT
AAAACTGGAACCTATTATACAGAGTGAAGTAAGCCAGAAAGAAAAACACCAATACAGTAT
ACTAACACATATATATGGAATTTAGAAAGATGGTAACAATAACCCTGTGTACGAGACAGC
AAAAGAGACACCGATGTATAGATCAGTCTTATGGACTCTGTGGGAGAGGGAGAGGGTGGG
GAGATTTGGGAGAATAGCATTGAAACATGTATAATATCATGTATGAAATGAGTCGCCAGT
CCAGGTTCGATGCACGGTACTGGATGCTTGGGGCTGGTGCACTGGGACGACCCAGAGGGA
GGGGAGGGGAGGGAGGCGGGGAGGAGGGTTCAGGATGGGGAACACAGGTATACCTGTGGC
GGATTCATTTCGATATTTGGCAAAACTAATACAATATTGTAAAGTTTAAAAATAAAATAA
AATTTAAAAAAAGAAAAAAAAT
>107:5863817-5864398
TTTTTTTTTCTTTTTTCCTGAACCCTCCTCCCTCCTCCCTCCCCATACCATCCCTCTGGG
TCGTCCCAGTGCACCAGCCCCAAGCATCCAGCATCGTGCATTGAACCTGGACTGGCATCT
CGTTTCATACATGACATTTCACATGTTTAAATGCCATTCTCCCAAATCTTCCCACCCTCT
CCCTCTCCCACAGAGTCCATAAGCCTGTTCTATACATCAGTGTCTCTTTTGCTGTCTCGT
ATACAGGGTTATCGTTACCATCTTTCTAAATTCCATATATATGCGTTAGTATACTGTATT
GGTGTTTTTCCTTCTGGCTTACTTCACTCTGTATAATAGGCTCCAGTTTCATCCACCTCA
TTAGAACTGATTCAAATGTATTCTTTTTAATGGCTGAGTAATACTCCATTGTGTATATGT
ACCACAGCTTTCTTATCCATTCATCTGCTGATGGAGCAGATAAAGAATTATATGCCCCTG
TTTACAATAGCCAAGGCATGGAAACATCTTGAATGTCCATTGACAGAAGAATGGATAAAG
AAGATGTGGTGCATAAATACAATGGAATATTACTCAGCCATT
>107:58899870-58900635
GGGTTTAATCCAGTTTCATCAATTCACATGGTTGGTGACCTCCATGTGGTAGGAACTGAT
GCTAGAGTTCCTACCACAGACTGGAATAACAGCCTTCCAAATATGTAGTTGTTTATTTTT
GGAGTCTCAGTCGAGATGGTTGAAGTAGTTTAGTGCTGACGCAGCCTCACTTCAGAAAGG
ACTAGGATTCTTAATCAACAACAAGGCCTGTGGAGCCTGGGCATCCTTGAGGGTCTTCAG
GATAATATTAATTGCCTGTATCTGTCTGTCTGTCTATCTACTTACCTACCTACCTCTCTT
CCTTCCTTCCTCCCATTCTTTCTTATTTCCATTCTTTCTTCCTTCCTTTAATTTTTATAG
GAGTATAGTTGCTTTACGGGCTTTCCTGGTGGCTCAGTGGTAAAGAATCCATCTGTCCAT
TCAGGAGATGCAGGTTCGATCCCTGGGTCAGGAAGATGCCCTGGAGAAGGAAATGGCAAC
CTACTCCAGCATTCTTGCCTGGGAAATCCCATGGACAGAGGAACTTGGTGGGCTACAGTC
CATGGGGTTGCAAAAGAGTCCAATATGACTTAGCAACTAAACAACAACATCAAGAGTTGC
TCTACAGTATACCTTTTGCTGTACAGCAAAGCGAATCAGCTATGCATATGCATAATCATA
TACATGGACTTCCCAGGTAGCACAGTGGTGAAGACTCTGCCTGCCAATGCAGGAGATGCA
AGAGATGTGGGTTCAGTCCTTGAGTCAGGGAAGATCCTCTGGATTA
>107:59069316-59074032
TTGTTATTTATATAAAATTAGGATTACTTGGAGGCCTGCTTTGGTTTGGTGTCATTTTAA
TAAACAAAAAAATCCATCATACAAAATAAATATATTCGCCATCGTGGTTGGAGGAAGTAA
GAGAAACAAAACACAAGAGTAAGTGAAGATGAGGTAATGGAGGATGCATTCATAGAATTC
AGTAGATAATAGAGCAGAATTTTGGAAATTTCTGTGATTCTTTACCTACCCAGTTCTCTC
CTGACATTGCAATAATTTTCTGTTATTTTTTCCCTTTCTTTATTTTTTTACTTTACTATA
TTGTATTGGTTTTGTCGTACCCTGACATGAATCCACCATGGGTGTACATGCGTTCCCCAT
CCTGAACCCCCCTCCACCTCCCTCCCCATCCTTCTAATTGAGATTCCTCACTCCTTCTAC
TCCTCCAGGCTTCCCTCCAGTGCAATGAAATTAGCTGGACAAAGTCATTTTTCTCTTTGG
GACCTTCTCCTTTTCTTTCCTCCCATCAGAAGCGCACTTCTCTTTCCTGTGTGAAGTCTC
AGACATTGACCTCTCTCTCCCTCACCCAGGACTCCCACCACCCAGACATGACTGACATGG
GTTTTTTTTTAACAAGATATTTTTAAACAAGTTTATAAACACATAGAATATATACATATT
TGTGAGTTTGAAATCTGTTTTACATTTTGCTTTCTGATTTAACATTATAGTCCTTGTCTA
TATTATTAAATAGTTTACTATACAGGAAAATGGCTTTATGAGTATATTATCATAACCTTA
TTGCAACTATCATCAGATGAAAAGGTTTAATCAATCAGAGCTTAAGTAACTTGCACAAAG
TCAGGAGTTAGTGTGGAGGAGATACAACTGACCCCATGCAATCTGCCTTTAGGGCAAGGT
TAGAACCCCAATACTCTACCCCTCCCTGGGGGCAAGCTAATATTGGGAAAACTCTCCTCC
ATGGTTTGGGAATTACTTTGGAGATGTTTAGAGGGTGCTAGGAGATGTTTACAAGTTACT
TATAGCACTCCTCAGTTAAAATTGCAACTTGCCTTCTAGGTACTGCTTGGGTGTGCCTTG
TGGCCAACCTCCTTTGGCTACTACAGTCTAACATGGTGGGGCACTGTCTATAGAGTACTA
TGTGCAAGACTGAAATCCGTATGGGAATTTCTTCTTAGGCTATAAACAAGAAATCTAAAT
TTAGGTTGCCATTGAGAAACATAAGTACTAATCCCAGGTTATGAGCTTTTCTAAGGGAGA
TTTGTCTTCATTGTTCTTATTTTGTTTTTGTGTTTACTTATAATGAACTGTCTTACCATT
GTCTTATCCAACTCAGCAGGCCGTTGTTTGGGAAACAACAATGCTTGCACTATCCTCTCC
TCTTCCCTTCTTTGGTATGTATTTAATGAATTACACTTACGGCCTCACATTTACTTGTGC
ATTATATATGGCCATATGGGTGAACCAAAGAAGCTCTTTATAAAGACTAATAATTTGCAC
ATATAGACGTGATTTTTGTTTCCCAAATTGACTAAAAAAATGCACATGTAATTCTCATAA
TTGTTATGTAGGATAGCACATTCATAGCTAACAACTTTAAACTCTCCATTATAACATTGT
TTTCTTAAGGGAATAACTGAGTTGTCAAATTTCCCTCTAAGAATGAAATGTAACATCATA
TGAACTATTAAGCCCAGGAGTAAGTTTTGGGGAAAAAACTCAGTTTGACTATTTTTTTTT
TAAGCTTAATGGGGGAAAATAAATATGGAGGACTCTTTTTTTTTAAACTGCTGTTCCTTT
GCAATGTTAAAGAATGGCTTTGCTCCATTGTTTGATTTATACATCCAGGTAGAGAACAAA
AACAAGTTCTTTCTTAACAAATAACTGTCTTTTCCGAAATAAAATACTATGGAAGAAATT
CATTCATAGTTGATAGCTAAAATCTTTTATTTGAATGCAGCTAGAGACCACTGATTTCAT
TCTAGGGTTAAACAATTACAGCAAGACACAGAGAGTTCAAGGAGGAACTAATATTTATTT
ATTGAAAGTGAAGTGTCTGTCACTTAGTCATGTCCTACTCTTTGTGACCCCATGGACGAT
AGCCCACTAGGCTTCTTTGTCCATGGAATTCTCCAGGTGAGACTGGAGTGGGTAGCCATT
CTCTCCTCTTCCTGACCCAGGGATTGAACACGGGTGTATAGCATTGCAAGCAGATTCTTT
ACTGTCTGAGCCACTAGGGAACTTATTTATTACCTGCCATTAATTATCATGTTAAACATT
CATTGGAAGACCTCTGATATCTAGGACTGAATGTGGCTATGAAAAAACAGTTCATATCCA
ATACACTTTAGTTTATGCTAATTCACCAATTTGTTTTTATACTTTTAACTCCTGGCAGTA
ACTGCTTAGGTGAAACGAGCTCAAAATTCCATTCTTTTCTCAAGCTTGGCATAAGTATTA
TTTAGGGACTGCTTAATGCTTTATGGGTTTCATTTAATTCTGTCCATCAAATACTATTCT
TAAGCTGAATTAACCTAAAAATTCTTTGAAGACTAGAACTCATAAGCAGAACATCTAAGC
TATGAATATTCACTTCCTTCGCTTAGTCAACCTCACGAAGCGGTAGCTTCTAAACTCAGT
CGTTTCAGTGTGAACGAGGTGAGATTTCCTTCTTAGTTTATCCCATAGGGGCAAAGAAAT
ATTATTGAAGAAACAAGGTAAGAAAAGAAGTAAGTGTCTTTTCCAGTCTAAACACTCTAA
GTTCAAAGTTTCCAATTTATGTATCACTTACATTAGTGTACTACTTTGACTTAACAGTCA
GAACCCATGGGAAACAAAGAGAGGTGGTCTGAGAGGGGAAGGGTATTGAGGGGCAAGGGG
ACACATCTCTGCTTCTGGGGTGAGAGGTCCCCATTAAAAGGCAATTGTAACTCGTTTCCT
ACATGATTGCCAGTCCAGGTTCGATGCATGATGCTGGATGCTTGGGGCTGGTGCACTGGG
ACGGCCCAGAGGGATGGTATGGGGAGGGAGGAGGGAGGAGGGTTCGGGATGGGGAACACA
TGTATACCTGTGGCGGATTCATTTTGATATTTGGCAAAACTAATACAATTATGTAAAGTT
TAAAAATAAAATAAAATTAGAGAAGAAAAAAAAAAAAAAAAGGCAATTGTACGGTTTCCC
TGCTCTGTGAATCAAAACCTGCAGAGGAAGGAGGTGAAAAAGATATACAAATGGTAAAGG
GGCAGGGACTCAAGCAAAACACAGCATCCTTCAGCCTTGCTTCTTCCCACCCTCTTTCTC
TTACCTCCCTTCTTTGCTTTCTTTCATCTTTTTTTTCCCCCAGAAGTAGTCCACTTTTTA
CTGTTGGAAAAAGCTGGACACGTCTTTCAGACATTTAATGATAGAAGTGGAGGAGATCTG
ATTTTGCCCTGGAGTTCATTTTTATTATTTGTATCTGTGCTTAGGGGCTTCCCTGGTGGC
TCAGCAGTAAAGAATTTGCCTACCAAATCAGGAGACTCAAGAGTCTTGGGCTTGATCCCT
GGGTCAGGACGATCCTCTGGAGAAGGAAATGGCAGCACACTTCAGTATTCTTGCATGGGA
AATCCCATGGACAGAGGAGACTGGTGGGAGTCCATGGTGTCATGAAAGACTCAGACACTT
CTTAGTGACTAACCACCACCAACAACAATCTTTGCTTAGGCGTAAAAATATTGAAATCCC
ATGGAGAGAGGAGCCTGGTGGGCTACAGTCCATGGGGTCGCAAAGAGTCAGAAACTACTG
AGTGACTAAGCATAGCACAAAAATATCGAACCGATTTCTTAAGGTTTCTCTCTGTCTCTG
AAAGTACATTATAGTAGTAGCAATTGTGATATTAAATGATATTTCTATGTATTTTAAAAC
TTCATTTTTTTTTTGGAGAGGCATTAGTTTGAGAAGAGAGGAATACCTTTTAATGGTGTC
TATTGTTATTTCCTTGTCTTTCACTCTGTCATTAATTCATTTATGAAACAAATATTGAGG
GCTTCCTATTTATCAGTCATCACTGCTGTGGGTCCTGGAGAATCAGCAATGATATTGTGT
AATAATGTGCTTATTGTCTCCTTGTTTCCAAGCAGGAAAGATGGATGTCATGGGGCCTGC
TTCTTTTAGGCGTATTTTGTGTCAAAGAATAGTCTTAGTTGTTCCTGCTCAGTAAACTGG
GGAGGGCCAAGCTGTATTAATGATGAGGACCCATTTGGCAATAAGGGAATCTGGACTATT
TCAGCTTCCAAGTATGGGAACTTTGAAAGTGAAAGTGTCAGTTGCTCAGTCGTGTCTGAC
TCTTTGCAATCCCATGGACTGTAGTTCACCAGGCTCCTCTGTCCATGGTATTCTCCATGG
AATCTCGTGTGTCGGAACCTGGTAGAGGCTGGAACTGCATCTGAGATTGTCGCAGGGATT
TAAGCAGCCAGACGGACTGATCTCCATACATATGTTAATTGTATCTTTACCACTAGAATA
TGATAGCGTGAGAATTATGTTCCTGGCACAAAATAGCATGAATGAATCATAGAATCAATG
GCTGAACACAAAGAAGACTGACTCAGATTTGTATCCCCAGAGACTTGGGAGCACCTGGAC
ATATGGACAGACAATTGAGTAGAAGGTAAAGGGCTGAAGTCATCTCTTCTCATTCTCAGT
TTCCCCAGAGTGCCCCTAATAGTTCTCACATTTCTTC
>107:59188160-59188369
AAGTAGTCATATAAAAACATAATCATTGATGGAAATATTTGTATCCACATTAATATTATT
CTTTTAAACCAGCTTCCTATCTTTGGAAGGAATTTCTTTTTATTTTTTTTTTCTTGAAAT
GTAGTTGATTTACAATGTTGTGTTAATTTCTGCTGTATCACAAAGCGATTATATATATAC
ATATGTTATTTTTCAAAAAAAAAAAAAAAC
>107:59575597-59578722
AATTAGGGTCTTTTGGTGACACCCCCAAAATTATATATATACTGAATTGGAAATTTAATG
TGTCTATCAAAGAGCTGAAAATAGAGATCATTGATAAGTCTTTTAGAAAGTAATTCTGTA
TGGATCTAAACTTAAGATTTAATGAACTGAGAATATTTAGTATTTCAACTAGTGATATGA
AATTAATGACCAAATGAAGCAGAATTGTGACTTGCATATTTAAGTTGCCTAATTGGACTG
CCTCTGTCACAATAATTCCTCATTCGTCTGTGTGTATGTGAGATGTTATGTGTTGTGTTC
AGTTGCTAAGTCGCGTCCGACTTTTTGCAACCCCATGGTCTGTAGCACATCAGGCTTCCC
TGTCATCCATTATCTCCCAGAGTTTGCTCAAGTTCATGTCCATTGAGTTGGTGATGCTAC
CTAACCATCTCATTCTTTGGTGCCCTCTTCTTCTATTACATTCAATCTTTCCCATAAGTA
GGGACTTTTCCAATGAGTCAGCTCTTCACATCAGGTAGCCAAAGTATTAGAGCTTCAGCT
TCAGCATCAGTCCTTCCAATGAGCATTCAGGCTTGATTTCATTTGGGATTGACTGATTTG
AACTCCTTGTAGAACAAAGAACTCTCAAAAGTCCTCCTGAGCCCAGAATTTGAAACTATC
AATTGTGAAATGTAAAAGCTACTTATTTATTTTATGACATTTTTCCATTTTTAAATTCTG
TTACTCATTTGTATATGAATTTGAATAAACAGTAGTTTAGATAATAGTTTCATAACCAAG
TTTTGCTTTAAAATATAGCTTACATTATGAGACACCAGGTCTTTTAGTGTAAAACTATCA
CAAACCTATACACAGAGTCAGTATCATAAGCTCATAGAGCTATAGTTAAGTATAAAGTCA
TTTATTCTAAGCTGGTAAAGAATCCACTGGATTTAGGAAAAGCAGAGGAACCAGAGATCA
AATTGCCAACATCCGTTGGATGATCGAAAAAACAAGAGCGTTCCAGAAAAACATATACTT
CTGCTTTGTTGACTATTCCAAAGCCTTTGACTGTGTGGATAAAAATAAACTGTGGAAATT
TCTTAAAGAGATGGGAATACCAGACCACCTGAACTGCCTCCTGAGAAATCTGTATTCAGG
TCAAGAAGAAACAGTTAGAACTGGACATGGAACAGACTGATTCCAAATCAGTAAAGATGT
ACGTCAAGGCTGTATATTGTTACCCTGTTTATTTAAGATATGCAGAGTACATCATGCAAA
AGGCCAGGCTAGATGAAGCACAAGCTGGAATCAAGATTGCCAGGAGAAATATTAATAACC
TCAGATATGCAGATAATACCACCCCTAAGGCAGAAAGTGAAGAAGAACTAAAGAGCCTCT
TGATGAAAGTGAAAGAGGAGAGTGAAAAAGTTGACTTAAAACTCAACATTCAGAAAATTA
AGATCATGGCATCTGGTTTCATCACTTCATGGCAAATAGATGGGGAAACAATGCAAACAG
TGAGAAACTTTTTTGTGGGGCTCCAAAATCACTACAGATGGTGACTGCAACCATGAAATT
AAAAGGTGCTTGCTCCTTGTAAGAAAAGCTATGACCAATCTAGACAGAATATTAAAAAGT
AGAAACATTACTTTGCCAACAAAGTTCCACCTCATCAAAGCAATGGTTTTACCTGTAGTC
ATGTATGGATGTGAGAGTTGGACTACAAAGAAAGCTGAGCATTGAAGAATTGATGGTTTT
GAACTGTGGTGTTGGAGAAGACTCTTTGAGAGTCCCTTGGACTGCAAGGAGATCCAACCA
GTCCATCCTAAAGGAAATTAGTCCTGAATATTCATTAGAAAGAATGACACTGAAGCTGAA
ACTTCAAAACTTTGGCTACCTGATGTGAAGAACTAGTTCACTTAAAAGACCCTGATGCTA
GGAAAGATTGAAGGCAGGAGGAGAAGGGGATGACAGAGGATGAGATGGTTGGATGGCATC
ACTGACTCTATGGATATGAGTTTGAGTAAACTCCAGGAGCTATTGATGGACAGGGAGGCC
TAGATTGCTGAAGTCCATAGGGTCGTAAATTGTTGAACTCGAGTGAGTGATTGAACTGAA
CTGAACTGAAAGAATCCCCCTGCAATGTGGGAAATGTGGGTTCAATCCCTGGGTTTGGAA
GATCCCATGGAGAAGTGAAAGGCTACCCACTCCAGTACTCTGTCCTGGCGAATTCCGTGG
ACTGTATAGTCCATAGGGTCACAAAGAGGTGGACATGACTGAGTGACTTATTTATTTATT
ATTTATCTACTTCTTGATTATGTGGAAAGCATCTAAATGCTACTATTAAATCTTAAGGCT
AATGCTTAAGCTCCATTTCATCAGATTCCCATATTTATGTTCCCGCCAATCCACTGACGG
GAAATAAAAGCATCACTAGGGATAAACTAGTGAAATGCATTACATCATTATTAACTTTTC
ATTTAATAAAATGTTAATGTTTACCTTAGGAGAGGTTACACTTGATCATTTAATAATCTT
AATAATGTGCTGGTTCCAAGGGGAGTCGTATACTTATTCACCAAATAAACACATTCATTT
AGTCATACATTTGATGCATCTTCATTGATGCATTGAGGTTGGAACATCCTCTTGGAGATC
TACCATTTGCCAAGCTGTATGGTACTTGCTGGGTATAATACTGAGCACGATACAGACAGT
GAGGTTTATATTCAGAGGAGGAGATAAAATATATATATATATAGTATAAAAACACTTTTG
ATACATACTTTCATGTGCTCGCAGCCTACCACTTTTCAGGGCAGCTCTATGGGAAAATTC
TGTTTACTCAGCTAGTTCCCAACATCAACCATGGGCAATCTTGTTTGAGTGACCAAGGAC
TATCTACAAAACCATAAATACTTGGACAGTCACGCACATGCACACGTCAGAAGTACACGA
GATTTTAAGCTCCCATTGGCAAGTCTTGTTCTTTTTTTCTTTTCCTTTGATTATTTATAA
AATTCTCTGATGATATGAGTCATTTTTTATTAAATTATAATTTGTTTACAATGTTTTCAG
TTTCTGCTGTACCACAAAGAGGATCAGCTATAAGTGTATATATATATATATATATATATC
TCCCCT
>107:59819565-59820040
GCGGGGAGCTGCCCATGAGAACGGGGTCCTTTGTCCAAAGGACACAGCTCTGGGAGCTGC
CTCAGTCCTTGAGGGTTTGCTTGCAAACATAGCTCTCTGTCCCGCCACCCCAGAGATTAG
GCGCTTATTTACTGCAGGCACCTGGAGTTCTGTGCAAACTTCTCACGCACAGAGAAATGT
TATCTGGTGTAAGAAATAATAACAGGGAGCCATTCCCATGCTCTCAAGATTTCTTGTGAC
TGTTTGTAAGATGTATAGGCTAACTAAGAAAAAATGTCAACTGTCTTGTCTCTCTCACGC
TTTTCTGTATAAATATGAGATGTTGAATAAAGTTGGTGTCAGACTGCGTCCCTTCGTGGT
GACGTGTCTGAACCTCTCGACCCCATCTTTGTAGTCTCTTGCTTTAGTTTCTTTCTTAGC
TCCGCCGTGCACGTTCTCGGGACCTGATCAACTTTGCCGGCTGGCTCCGGCACAGG
>107:60019023-60019182
TTTTTTTTTTTTTTTTCTCTAATTTTATTTTATTTTTAAACTTTACATAATTGTATTAGT
TTTGCCAAATATCAAAATGAATCCGCCACAGGTATACATGTGCTCCCCATCCCGAACCCT
CCTCCCTCCTCCCTCCCCATACCATCCCTCTGGGCCGTCC
>107:61177082-61177406
TTTTTTTTTTTTTTTTAGAATTTATTTATTTATTTATTTATTTTTTCAATTTTAATTTAA
AAAAATTATACATGTGTTCCCCATCCTGAACCCTCCTCCCTCCTCCCTCCCCATACCATC
CCTCTGCGTCGTCCCAGTGCACCAACCCCAAGCATCCAGCATCGTGCATTGAACCTGGAC
TGGCATCTCGTTTCATACATGACATTTCACATGTTTCAATGCCATTCTCCCAAATCTTCC
CACCCTCTCCCTCTCCCACAGAGTCCATAAGCCTGTTCTACACATCAGTGTCTCTTTTGC
TGTCTCGTATACAGGGTTATCGTTA
>107:63437687-63437911
TTTTTTTTTTTTAATTTTATTTTATTTTTAAACTTTACAATATTGTATTAGTTTTGCCAA
ATATCGAAATGAATCCGCCACAGGTATACCCGCGTTCCCCATCCTGAACCCTCCTCCCTA
CCCCCCCCACCACCCTCCCTCTGGGTCGTCCCAGTGCACCAGCCCCAAGCATCCAGTATC
GTGCATCGAACCTGGACTGGTGACTCGTTTCATACATGATATTAT
>107:63651751-63652724
CCTGGAGGTATTATTACGGCACACTGGAGCATTCTGTTCTTTATAGTAGAGGCACAACTT
TTATTTTTTTCCCACATTTTTTCCCCTATTTATTCCACTTTCTGTCTCTTAGCGAAATGA
AGGAGAGGCTTGGTTTCTTTGGCTTGCTTAGAAAACGTATCCTATCAGTTCAATTCCTAA
GATGCTTATTTAAAAATAATAGCTATTTAGGTAAAGTGACATGTTGATCATATTCTAGCT
GCAGTTTAGACATCTTTGGCCACAATGTATGTTTGTTTTTGATGTTTAGTCTTCTATTGA
GATGGTGGCACACAGCATTGTAAATTGACCATACTCTATTATAAAATAAAAATTAAATAT
TGAAACAAGAGAATTAAAAAAAATACAAGGATATTTTAAATTGGTAAAAAAAAAAAAAAA
GATGTGGCTGTAAGTATAGGTAATTTGTTGATTTTGGAGTCACACATTTTGTTATCTGCA
TGCCCGTGTCTGGCTGGATGACATCAGGTGATATTTCTGAATCTCTGGCTCCTCTTCTGA
GAAGAGGGTGATCTTTCATCCCTCCCAGAGCCACGGTGAGTATCAAGTGCAGTGATGCCT
GTGACCTCCTTCCAGAAAGTCTCAGCTTCCTTGTGAGTTCTCTTCCCTACTTTCACTTCT
TTGTTATTCCTGGTCTTCAGCTGCTCCTTTGAGTTCAAGCTTGTTAAAAATTATTTATAC
TAATGAAATGTTATTCACATAGTAAAGGACAGACTCGTGAAAAGTATAAGAACTTAAATT
TCATAAGCACAACAGCAGCCAGTAGAAAAAGTGTTGCATTCAAGTTCAAGAATGAATAGG
ATATAAAAGACTTGAGAATCTTTTCTTGCTCTGCCATTTTTAACTTGAAATTTCCCCAAA
AATATTTCCCATGTTTCACCTGTGATATTCATATGTCCTTGTCTTTGAATAAATCTCCAA
GCCTTTATTTAAAT
>1076:447228-448850
ACAACTCTGGCAAAAGGAAACATTTTATTTCCAAAGATTTGTTTCCAATTAGGTGCATAA
AATAAATTTATCATTGTTCTAGTCTCCATTTCCTTATTTACTGAGATTGAAACACTTTTC
CTATGTTTATTAGATATTTCTATTTCTTTTCCTGTGAATCACACTGTTAAACCCTTCGTA
CACTGAAATGTATTCTTATTCAAGAGCTCTTTATAAACATGTGGGGCTTCCCTGGTGGCT
TGGACAGTAAACAATCTGCCTGCAGTGCAGGAGACTCAGTTTCGATCCTTGGGTTGGGAA
GATTCCCTAGAGAAGGTAATGGCTACTCACTCCAGTATTCTTACCTGGAGACTTCCATGG
ACGGAGGAGCCTGGCGGGCTACAGTCCATGGCGTCGTGAAGAGTTGGACATAACTGATCA
ACTATCACTTTCACTTTTAAATGTATCTTTTTGAGGCACGTAGGTTACACAAGATGTACA
ACCACTCACACCCACACTCTCCCCAGTAGTCGGTGCTACCTGTGGTGCTGAATTTGATGC
TAAATTTAGTTGGTGCTAAAAGTATTTTGAATTTCAGCCATTACTGGGCATGAAATGACA
TCTCTCATGGTTGTTTTATGTGCATTTCCTGAAACACCAATGATGTTGAACATCTTTTCA
TGTGCTTATTGGACATTCTTATATCTTCTTTGAAGTGTCTGTTCAAGTCTCTTGTCCATT
TAAAAAAATTTGAGCTATAAAAATTCTTTGTACATTCTGGATCCAAGTACTTTATTAGAT
ATGTGTATTGCTAATATTTTCTCTATCCATGGGTTGCTTTTTCACTTTCTTAATGGTATC
TGTTACTTAGGTTTTTTTTTGAAGTATGGTTGACTTACAACATTATATTAGTTTCAGGGA
TACAACATAGTAACTTGATATTTTTATAGCTTATCAGATCAGATCAGTCGCTTAGTCGTG
TCCGACTCTTTGCGACCCCATGAATCGCAGCGTGCCAGGCCTCCCTGTCCATCACCAACT
CCCAGAGTTCACTCAGACTCACATCCATCGAGTCAGTGATGCCATCCAGCCATCTCATCC
TCTGTCGTCCCCTTCTCCTCTTGCCCCCAATCCCTCCCAGCATCAGAGTCTTTTCCAATG
AGTCAACTCTTCGCATGAGGTAGCCAAAGTACTGGAGTTTCAGCTTTAGCATCATTCCTT
CCAAACAAATCCCAGGGCTGATCTCCTTCAGGATGGACTGGTTGGATCTTCTTGCAGTCC
AAGGGACTCTCAAGAGTCTTCTCCAACACCACAGTTCAAAAGCATCAATTCTTCGGCGCT
CAGACTTCTTCACAGTCCAACTCTCACATCCATATATGACCACAGGAAAAACCATAGCCT
TGACTAGCCCTATACTCCATATAAAATTATTATTACATATTGGCTATATTCTTCTGTGCT
GTACATTACATCCTTGTAACTTTTTAATTTTATATATAGTAGTTTGTACCTCAATAGTCC
TCCACTTATTTTATCCCTCTCCACTGGTAACCACTAGTTTGTTCTCTGTATTTGTGAGTA
TGTTTCTGTTTTGTTATATTCACTAATGTGTTTTATTTTTCAGATTCCACATAAACTAAA
AAT
>1076:502016-503008
CCACCTGATGCGAAGAGTTGACTCATTGGAAAAGACTCTGATGCTGGGAGGTATTGAGGG
CAAGAGGAGAAGGGGACAACAGAGGATGAGATGGCTGGATGGCATCACTGACTCGATGGA
CGTGAGTCTCAGTGAACTCTGGGAGTTGGTGATGGACAGGGAGGCCTGGTGTGCTGCGAT
TCATGGCATCGCAAAGAGTTGGACAGGACTGAGCGACTGATCTGATCTGATCTGATGGCA
GTTCTATTTCCAGTTTTTTTAAGGACTCTCCACACTGTTCTCCACAGTGGCTGTACCAGT
TTGCATTCCCACCAACAGTGTAGGAGGGTTCCCTTTTCTCCACACCTTGTCCAGCATTTA
TTGTTTGTAGAATTTTTGATGATGGCCATTCTGACCCGTTTGAGATGGTACCTTATTGTG
GTTTGGATTTGCATTTCTCTGATAATGAGTGATGTTGAGCATCTGTTCGTGTGTTTATTA
GCCGTCTGTATGTCTTCTTTGGAGAAATGTCTGTTTAGTTCTTTTCCCACTTTTTGATTG
GGTTGTTTGGTTTTTTTGTTATTGAGCTGCATGAGCTGCTTGGATATTTTGGACCTTAAT
TCTTTGTCAGTTGTTACATTTACTAGTATTTTCTCCCATTCCGAGGGCTATCTTTTCACT
GTGCTTGTAGTTTCCTTCATTATGCAAAAGCTTTTAAGCTTAGTTAGGTCCCTTTTGTTT
ATCTTTGCTTTTATTTCCATTACTCTGGGAGATGGCTCACAGAGGATCTTGCTGTGATTT
GTGTTGGAGAGTGTTCTGCCTAACACATACACATTTTTAAAGACGTAATGCTATTGCATT
CTCAGTAGATCATGGTTGGTTGGTCAGTCACTAAGTCATGTCCGACTCTTTTGCGTGTGT
CTGCTCCCTTAAACTCAGTGAAGTGCCTGATCGTGACAGTGCACACATCGTGCTCCCTCT
GTGGTGTGAGACTGCTTTGAGGGCCGTTCAGAG
>107:66076334-66079283
TACAAGCACAAAAAGAACAGCCATTTCCTTCTGCATCGGGGAACCGTGGCTCCTACCTGG
GCTGACGCTGGTGCAAGTTGACTGGCACTGGGAAGCAGGCGAATGCAAACAGCGACACTG
CAAGACCAGGGCTGGGTCTTGACTGCGGGTCCCGGCACAGGCTCCCTCAGAAACAGGCAG
GGGTTCTGAGGGGTCGCAACCGGGCACCGTTGCCATGGCGCCTTTCTGTTCCCCCCAGAT
TCTCAGCCAGGGCAGAGGGCCCTGTGTTAGAGCCAGAGGAAGCGGCTGATGACAAGACAG
ACCGGTTCTCAGACTGTCCCCGAGGGCCCAGACTTGAGAAGCACCAGGAATAAGCGATCT
CATTCCCCAAGTCAGCTCAGGGGATTCCCGAGCCTTGGGAAAGCAGGAAGGGGACTGTAT
GGTGAGAAAGTTGGGGAAAACAAACTTCTCGGAAAGCTACGGTCTCAAGGAATTTTCCAG
GAAAGAAACTGCAGGACCAACTGAGAAAATACTAGAATTCCAAGTTTGGAGAAACAGGGA
GGGAAGAAAAGTGAGCAGGAAATAAGACTGGTGGGGGATGCAGGGGGTGTGGGCTGGGTT
TAGATACATGCCCGCAGAAATGCAGAGTGCTCAGGTACTGAGAGTCTGGGATGGCTGACC
TGAGCAGAATCCACGCAGAGTTCAACACGGGCTAACAGGGATGCACGATCCGAAGTGGAG
GAAAAAAACCCAGGAAGCTCAGAGTAGAAAAACCAGGTCCTAAAAAGTGGTTGAGAAGGA
AATGGCAACCGACTCCAGTGTTCTTGCCTGGAGAATTTCAGGGATGGCGGAGCCTGCTGG
GCCGCCGTCTATGGGGTCACACAGAGTCAGACACGACTGAAGCGACTTAGCAGCAGCAGC
AAAAGATGGCTGAAGGGGCCTTCCCTGGAAGTCCAATTGTTAAGACTTCACCTTCCACTG
CAGGGGGCATGGGTTCAATCCCTGGGTAGGGGACTAAAATCTCGCATGCGGCGTGGTCAG
GCCAAAAAAAGAAAAAAAAACTACAGCTGAAGGCAAATTTCTAGGTTAGTCGCCACACAT
CTCTAGGTTATAGACGTATGCAGTGCTGAAGGGCCAAGTCTGAGGAAACGCTGCGGAGGT
GAAGACCTCTGTAACTCTGTAACCTGAAGATTTCTCCCCTCTGGTTTCCAATTCTGCATG
GGCAAACACTGGCTGTGTGTGTGTTAGCTCTCAGTTGTGTCTGACTCTTTCCGATCCCAT
GGACTACAGCCACCAGGCTCCTCTGTCCATGGGATTCTCCAGGCAAGAATACTAGAGTAG
GTGGCTATTTCCTTCTCCAGGGGATCTCCCCGATCCAGGGATCGAACCCTGGTCTCCTGC
ATTGGAGGCGGACGCTTTACCGTCTGAGCTACCGGCGGGCACGCCGTAAAGGTGGAGCCC
AGAGCTGCCTCGTTTTGCCTTCCTGACCGGTCTCCTGGGTCACTGACGTTCTGTGACACC
AGCGTGAGTGTGGATCAGGTGTCGGCAAACACAGCCGCCGGGCCGAGTCCAGACCTCCAC
CCGCTGTCTACAGCCTGGGAGCTAAGAACGCTTTTTACATTTGTAAATAGTGTGTGTGTT
GGGTGGGCGGGAATCAAAAGGCTATTCCATGACACATGAAAATCGTACAAAATTCAGATT
TCAGTGTCCGTAAATAAAGCTGTCCTGGAAGGCGGCCACAGGCCTCTGTTAACGTCTCGC
CTGGAGGGAGTTCGGGGGCGCGACAGGCCATGCGTGTGGCGATCTCATCTCTTTGCACAG
GGCTCGCTGAGCTCGGTGTTCTGTCACGTGGTGCCAGGGTCTGCAAGCCCGCCCACTGCG
TCAGAACGAGGAACGCTGTTGGGCAATTCGCGCTTTGACGCTAAGTGGAGCGTGGGCTGT
TTTGTTACAGCGTGCACGTGCGTGCTCAGCTGTGTCCGACTCTGTGCGACCCCACGGACT
GTGTAGCCCCGCCAGGCTTCTCTGGCCGTGGGATTCTCCAGGCGAGAATACTGGAGTGGG
CTGCCATGACCTCCTCCAGGGGACCTTCCTGACCTGGGGATTCAGCCCTGACTCCTGCAT
CTTCTGCGTTGGAAGGTGGATTCTTTACCACTGAACCACCTGGGAAACCCCTTTGAGAAC
TTCACCAGCTGGCAAAGCATCCCTGGGGCTCACTGCCAGCAGAGCTGTGGCAGACTCTAA
CAGAGGCCCCCACTGCCAGGCTCGGTGGTCATCACAGTGTCCCCAACTCATGGGAAAGCG
GCGGTCAGAAAAATCCGAGAGTTTAAAACAGCACCCCAGGACAGAACTTCTTTTAAAAAA
TGGATCAAAATGAGGCTACAGCCTCAGGAAGCTACCAAGCAGTTCAGTTTGCTAGCCCAG
CAAGGAAAACCATGTAGACCAATGGTGAGTCAATTAATTGTAGGAGCCAAAGAAACACAT
CCAGGGAATATAATCTTGTATAACAGGATTATTAGCCTTTTGGGAAGAAGAGTGGCTTGG
GGAGTCAGGACACCAGGAGTGACACTTGATAGTTAGAAACTGAGGGAGAAGGCGGCGCAG
GCAGGCATCCTTGCTGCCTGGTAAGTCCATGGGCGTCACTGCGATGGCTCAGCTGTTTAT
TCCAGGGGTTGGTGCTGAGGCTGGAGTGGCTGAGGGCTCAGGCTCTCTAAACCGGGGCCT
TCCACCCCCAGGGAATGGACGAGTGTTGGTCCACGGCCTGTTAGGAACCGGGCTGCAGAG
CAGGAGGTGACCGAGTGACGCTTCATCTGTATTTTACAGCTGTTCCCCCATTAACTCAAG
TTACAGTCTGAGCTCTACCTCCTGTTAGATCACTGGTGCCTTTGCTGCTGCTGCTGCTGC
TAAGTCACTTCAGTCGTGTCCGACTCTGTGTGACCCCATAGACGGCAGCCCACCAGGCTC
TGGGGTCCCT
>1076:96498-96652
TTTTTTTTTTTTTCAAAGTAGAGATACATTTATTTGAGGAGGAATAAAAAATAAAAAGAT
GGTAACAATAACCCTGTGTACAAGACAGCAAAAGAGACACCGATGTACAGATCAGTCCCA
TGGACTCTATGGGAGAGGGAGAGGGCGGGGAGACC
>107:69896249-69896333
TTGCCAAATGATCAAATAAGGACTCAGGCCTTTACACTGCCCCCATTACAGTGGGTTTCT
CACCTCTGAAAAATTATCAAATAAG
>107:70533646-70533816
GTAGAGGTGCTGGATCTCCTCCCCATGGGCCTCGGAACAGCAGCCAGAGAGGGGCCACGA
GGCTGCACAGCACTCACTGGGCGTGAACTCCGGGGGGAGCGGGGCCGGCCCCTGAGGTCC
CAGCATGCGGGGCTCCTGGCGGCAGGCGTGCACAGGGGGCCGCGTCTGAAG
>1077:207988-208511
TGATTTGGGAGAATGGCAATGAAACATGTAAAATATCATGTAGGAAACGAGTTGCCAGTC
CAGGTTCGATGCATGATGCTGGATGCTTGGGGCTGGTGCACTGGGACGGCCCAGAGGGAT
GGTATGGGGAGGGAGGAGGGAGGAGGGTTCGGGATGGGGAACACATGTATACCTGTGGCG
GATTCATTTTGATATTTGGCAAAACTAATACAATTATGTAAAGTTTAAAAATAAAATTAG
AGGGAAAAAAAAACAATAATTAATAATGAATTAATAACTAATTTAGAAAATACCTTGACT
CAAGAGAATCTAATATATAATCTACCCAGGAATTTCTAGCAAATAGCATGTGTATTGTTA
ATATTTGTTGAATGATTAGGAATTAGATCCCCTTAGATATGAACACTAGTGTATGGGAAG
ATTGTACTCCAATATTTTTTTTTTGTACTTCAATTTGATTGGAAAAGGCTGGATTGTTGA
AAAAAATTTGGAATAAATGGTCATCTATGTGGAAGGAAAAAAAA
>107:7784911-7785281
ACCAACAATAACCCTGTGTACGAGACAGAAATAGAGACACTGATGTATAGATCAGTCTTA
TGGACTCTGTGGGAGAGGGAGAGGGTGGGGAGATTTGGGAGAATGGCATTGAAACATGTA
TAATATCATGTATGAAACGAGTCGCCAGTCCAGGTTCGATGCACGATACTGGATGCTTGG
GGCTGGTGCACTGGGATGACCCAGAGGGAGGCTATGGGGAGGGAGGAGGGAGGAGGGTTC
AGGATGGGGAGCATGGGTATACCTGTGGCGGATTCATTTCGATGTTTGGCAAAACTAATA
CAATATTGTAAAGTTTAAAAATAAAATAAAATTTAAAAAATAAATAAATTAAAAAAAAAA
TAAACTCAACC
>1078:1283888-1284898
TAACTACTACAGCTCAACTCCAGAAAAATAAACGACCCAATCAAAAAATGGGCCAAAGAA
CTAAATAGACATTTCTCCAAAAAAGACATACAGATGGCTAACAAACACATGAAAAGACGC
TCAACATCACTCATTATCAGAGAAATGCAAATCAAAACCACTATGAGGTACCATTTCACA
CCAGTCAGAATGGCTGCGATCCAAAAGTCTACAAATAATAAATGCTGGAGAGGGTGTGGA
GAAAAGGGAACCCTCTTACACTGTTGGTGGGAATGCAAACTAGTACAGCCACTATGGAGA
GCAGTGTGGAGATTCCTTAAAAAACTGGAAATAGAACTGCCTTATGATCCAGCAACCCCA
CTGCTGGGCATACACACTGAGGAAACCAGAAGGGAAAGAGACACGTGTACCCCAATGTTC
ATCGCAGCACTGTTTATAATAGCCAAGACATGGAAGCAACCTAGATGTCCATCAGCAGAT
GAATGGATAAGAAAGCTGTGGTACATATACACAATGGAGTATTACTCAGCCATTAAAAAG
AATACATTTGAATCAGTTCTAATGAGGTGGATGAAACTGGAGCCTATTATACAGAGTGAA
GTAAGCCAGAAGGAAAAACATAAATACAGTATTCTAACACATATATATGGAATTTAGAAA
GATGGTAACAATAACCCTGTGTACGAGACAGCAAAAGAGACACTGATGTATAGAACAGTC
TTATGGACTCTGTGGGAGAGGGAGAGGGTGGGAAGATTTGGGAGAATGACATTGTAACAT
GTAAAATATCCTGTAAGAAACGAGTTGCCAGTCCAGGTTCGATGCACGATACTGGATGCT
TGGGGCTAGTGCACTGGGACGACCCAGAGGGATGGTATGGGGAGGGAGGAGGGAGGAGGG
TTCAGGATGGGGAACACATGTATACCTGTGGTGGATTCATTTTGATGTTTGGCAAAACTA
ATACAATTATGTAAAATTTAAAAATAAAATAAAATTAAAAAAAAAAAAAAA
>1078:705501-705900
AGTGTCAGACTTTATTTTGGGGGGCTCCAAAATCACTGCAGATGGTGACTGCAGCCATGA
AATTAAAAGATGCTTGCTCCTTGGAAAAAAGTTATGACCAAACTAGACAGCATATTAAAA
AGCAGAGACATTACTTTGCCAACAAAGGTCCATCTAGTCAAAGTTATGGTTTTTCTAGTA
GTCATGTATGGATGAGAGAGTTGGACTATAAAGAAAGCTGAGCACCGAAGAATTGATGCT
TCTGAACTGTGGTGCTGGAGAAGACTCTTGAGAGATAGAAAGGAGATCCAACCAGTGGAT
ACTAAAGGAAATCAGTCCTGAATATTCATTGGAAGGACTGATGCTGAAGCTGAAACTCCA
ATACTTTGGCCACCTGATGCCAAGAGCTGACTGACTGGAA
>1078:86492-86612
ACGTTACGGACAGCAGAGACTGGAAACCCTCCTCAACCAGCCGACCATCACTGGCTTCAC
GAGCAGAGCTTCTGAGTGCCGTGTCAGGCCATGACTCGCTTCACAGTCCTCTGTGGTCAG
A
>1079:266414-266932
TTACCAACAGTATTCTTCACAGAGCTGGAACAAATAATTTCACAATTTGTATGGAAAAAC
AAAAAACCTCGAATAGCCAAAGCGATCTTGAGAAAGAAGAATGGAACTGGAGGAATCAAC
CTACCTGACTTCAGGCTCTACTACAAAGCCACAGTTATCAAGACAGTATGGTACTGGCAT
AAAGACAGATATATAGATCAATGGAATAAAATAGAAAGCCCAGAGATAAATCCACGCACA
TATGGACACCTTATCTTTGACAAAGGAGGCAAGAATATACAATGGATTAAAGACAATCTC
TTTAACAAGTGGTGCTGGGAAATCTGGTCAACCACGTGTAAAAGAATGAAACTAGACCAC
TTTCTAACACCATACACAAAAATAAACTCAAAATGGATTAAAGATCTAAATGTAAGACCA
GAAACTATAAAACTCCTAGAGGAGAACATAGGCAAAACACTCTCTGACATACATCACAGC
AGGATCCTCTATGACCCACCTCCCAGAATATTGGAAATA
>108:10610796-10614029
CTTTCCTTTTTTCCTTTGCCTTTCGCTTCTCTTCTTTTTACAGCTATTTGTAAGGCCTCC
TCAGACAGCCATTTTGCTTTTTTGCATTTATTTTCCATGGGGATGGTCTTGATCCCCGTC
TTCTGTACAATGTCACGAACCTCCGTCCATAGTTCATCAGGCACTCTATCTATCAGATCT
AGGCCCTTAAATCTATTTCTCACTTCCACTGTATAATCACAAGGGATTTGATTTAGGTCA
TACCTGAATGGTCTAGTGGTTTTCAATTTAAGCCTGAATTTGGAAATAAGGAGTTCATGA
ACTGAGCCACAGTCAGCTCCCAGTCTTGTTTTTGCTGACTGTATAGAGCTTCTCCATCTT
TGGCTGCAAAGAATATAATCAATCTGATTTCAGTGTTGATCATCTGGTGACATCCATGTG
TAGAGTCTTCTCTTGTGTTGTTGGAAGAGGGTGTTTGCTATGACCAGTGTGTTCTCTTGG
CAAAACTCTATTAGCCTTTGCCCTGCTTCATTCCGTATTCCAAGGCCAAATTTGCCCATT
ACCCTAGGTAGGTGTTTCTTGACCTCCTTCTTTTCCATTCCAGTCCCCTATAATGAAAAG
GTCATCTTTTGGGGGGTCATCTTTTAGTTCTAACAGGTCTTGTAGGTCTTCATAGAACCA
TTCAACTTCAGCTTCTTCAGTGTTACTGGTTGGGGCATAGACTTGGATTACTGTGGTATT
GAATGGTTTGCCTTGGAAATGAACAGAAATTATTCTGTCGTTTTTGAGATTGCATCCAGT
ACTATCACTTCATGGCAAATATATCTGGAAACAATGGAAACAGTGACAGACTTTATATTC
TTGGGTTTCAAAATCATTGCAATATGGACACCTTATCTTTGACAAAGGAGGCAAGAATAT
ACAATGGATTAAAGACAATCTCTTTAACAAGTGGTGCTGGGAAATCTGGTCAACCACTTG
TAAAAGAATGAAACTAGAACACTTTCTAACACCATATACAAAAATAAACTCAAAATGGAT
TAAAGATCTCAACGTAAGACGAGAAACTATAAAACTCCTAGAGGAGAACATAGGCAAAAC
ACTCTCTGACATACATCACAGCAGGATCCTCTATGACCCACCTCCCAGAATATTGGAAAT
AAAAGCAAAAATAAACAAATGGGACCTAATTAAACTTAAAAGCTTCTGCACATCAAAGGA
AACTATTAGCAAGGTGAAAAGACAGCCTTCAGAATGGGAGAAAATAATAGCAAATGAAGC
AACGGACAAACAACTAATCTCAAAAATATACAAGCAACTCCTACAGCTCAACTCCAGAAA
AATAAACGACCCAATCAAAAAATGGGCCAAAGATCTAAACAGACATTTCTCCAAAGAAGA
CATACAGATGGCTAACAAACAGATGAAAAGATGCTCAACATCACTCATTATCAGAGAAAT
GCAAATCAAAACCACTATGAGATACCATTTCACACCAGTCAGAATGGCTGTGATCCAAAA
GTCTACAAATAATAAATGCTGGAGAGGGTGTGGAGAAAAGGGAACCCTCTTACACTGTTG
GTGGGAATGCAAACTAGTACAGCCACTATGGAGAACAGTGTGGAGATTCCTTAAAAAACT
GGAAATAGAACTGCCTTATGATCCAGCAATCCCACTGCTGGGCATACACACTGAGGAAAC
CAGAAGGGAAAGAGACACGTGTACCCCAATGTTCATCACAGCACTGTTTATAATAGCCAG
GACATGGAAGCAACCTAGATGTCCATCAGCAGATGAATGGATAAGAAAGCTGTGGTACAT
ATACACAATGGAGTATTACTCAGCCATTAAAAAGAATACATTTGAATCAGTTCTAATGAG
GTGGATGAAACTGGAGCCTATTATACAGAGTGAAGTAAGCCAGAAGGAAAAACACCAATA
CAGTATACTAACGCATATATATGGAATTTAGAAAGATGGTAACGATAACCCTGTATACGA
GATAGCAAAAGAGACACTGATGTATAGAACAGGCTTATGGACTCTGTGGGAGAGGGAGAG
GGTGGGAAGATTTGGGAGAATGGCATTGAAACATGTGAAATGTCATGTATGAAACGAGAT
GCCAGTCCAGGTTCAATGCACGATGCTGGATGCTTGGGGCTGGTGCACTGGGATGACCCA
GAGGGATGGTATGGGGAGGGAGGAGGGAGGAGGGTTCAGGATGGGGAACACATGAGAAAT
AAAGGAATAAAAAAAAAAGGGAAAAAAAATAAAATAAAAAGTAAAAAAATAAAAATAAAA
AAAAAATCATTGCACATGGTGACTGCAGTCATGAAATTAAAAGAAGCTTGCTCCTTGAAA
GAAAAGCTATCACTAACCTAGACAGCATATTAAAAAGAAGAGACATTACTTTGCAACAAA
GGTCTGTATAGTCAAACTATGGTTTTTCCAGTTGTCATGTAAGGATATGAGAGTTGGACC
ATAAAGAAGGCTGAGCACTGAAAAATTGATGCTTTTGTACTGTGACGTTGGAGAAGACTC
TTGAGAGTCCCTTGGACAGCAAGAAGATCAAACTAGTCAATTCTAAAGGAAATCAAATTG
AATATTCATCAGAAGGACCAATGCTGAAGCTGAAACTCCAAAACTTTGGCCACCGGATGC
AAAGAGATGACTCATTAGAAAAGACCCTGATGCTCAGAAAGACTGAAGGCAGGAGTAGAA
GGGAACAACAGAGAGTGAGATGGTTGAATGGCATCACCAATTCGATGGACATGAGTTTGA
GCAAGCTCTGGGAGATGGTAGAGGACAGGGAAGCCTGGCATGTGGCAGTCCATGGGGTCA
CAAAGAGTCGGACACAACTGAATGACTGAACAACAACAATAAAGAAGGAAACAGAGAAAT
ATTTCTCCACATTTAGGGTAGGAGAAAATTCCTTAGGATCCAGAAAGCATTCTACACAGA
AGGAAATATTGATACAGTACATTTCATCAAAATTTAAGATTCTGCTGATCAAAAGACACT
GTTGAGAATATGAAAGGACAGGTCACACCAGAATAAACATTGCTTTATAAGTTATGATGT
AATAATAGGGGCTTCCTTAATTGCTCAGACAGTAAACAATTTGCCTGCAATGCAGGGGAC
CTGGGTTCAGTCTCTGGGTTGGGAAGATCCCCTGGAGAAGGAAACGGCAACCCACCCCAG
TATTCTTGCCTGGAGAATCCCATGGACAGAGGAGCACACTCGATAGACTACAGT
>108:13530829-13531140
TTGGACTCTGTGGGAGAGGGAGAGGGTGGGAAGATTTGGGAGAATGACATTGTAACATGT
AAAATATCATGTAAGAAACGAGTTGCCAGTCCAGGTTCGATGCACGATACTGGATGCTTG
GGGCTAGTGCACTGGGACGACCCAGAGGGATGGTATGGGGAGGGAGGAGGGAGGAGGGTT
CAGGATGGGGAACACATGTATACCTGTGGTGGATTCATTTTGATATTTGGCAAAACTAAT
ACAATTATGTAAAGTTTAAAAATAAAATAAAATTAAAAAAAAAAAAACAGAAAGAAAGAA
AAAAGAAAAAAA
>108:13812040-13812127
TTTTTTTTTTTTTTTTTTTCTTCCAATTTTATTTTATTTTTAAACTTTACATAATTGTAT
TAGTTTTGCCAAATATCAAAATGAATCA
>108:14623396-14626618
GTTTTTTTTTTTTTTTTTCTAATTTTATTTTATTTTTAAACTTTACATAATTGTATTAGT
TTTGTCAAATATCATAATGAATCCGCCACAGGTATACATGTGTTCCCCATCCCGAACCCT
CCTCCCTCCTCCCTCCCCATACCATCCCTCTGGGCCGTCCAGTGCACCAGCCCCAAGCAT
CCAGCATCGTGCATCGAACCTGGACTGGCAACTCGTTTCCTACATGATATTTTACATGTT
TCAATGCCATTCTCCCAAATCTTCCCACCCTCTCCCTCTCCCACAGAGTCCATAAGACTG
TTCTATACATCAGTGTCTCTTTTGCTGTCTCGTATACAGAGTTATTGTTACCATCTTTCT
AATTCCATATACATGCGTTAGTATACTGTATTTATGTTTTTCCTTCTGGCTTACTTCACT
CTGTATAATAGGCTCCAGTTTCATCCACCTCATTAGAACTGATTCAAATGTATTCTTTTT
AATGGCTGAGTAATACTCCATTGTGTATATGTACCACAGCTTTCTTATCCATTCATCTGC
TGATGGACATCTAGGTTGCTTCCATGTCCTGGCTATTATAAACAGTGCTGCGATGAACAT
TGGGGTACACGTGTCTCTTTCCCTTCTGGTTTCCTCAGTGTGTATGCCTAGCAGTGGGAT
TGCTGGATCATAAGGCAGTTCTATTTCCAGTTTTTTAAGGAATCTCCACACTGTTCTCCA
TAGTGGCTGTACTAGGTTGCATTCCCACCAACAGTGTAAGAGGATCTCATTTGGGTCACC
TCTAACTCCCTCCTCCCTCTTCTCTTCTCCATGTAACCCTGTGAACCTCTCTGAGTGACC
CTCACTGTAGAGAAACTTTTCATCTTTAATGTAGATGTTTTACCAATGGTGCTGTATAGA
AGGAGAAGTTTTGAAACTACTGTAAAAATAAGACCGATAACCTGAAGCAGGAGACTTAAG
TCCAAACCCTGACTCCAGGGAACTCCTGACTCCAAGGAACATTAATTGACGGGAGCTCAT
CAAATGCATCCATACCGACACTGAAACCAAGCACCACACAAGGGCCAATAAATTCCAGGG
CAAGACATACCAAACAAATTCTCTAGCAACAAAGGAACACAGCCCTGAGCTTCAAGATAC
AGGCTGCCCAAAGTCACCCCAAAACTATAGACATCTCATAAATCATTACTGGACATTTCA
TTGCACTCCAGAGAGAAGAAATACAGCTCCACCCACCAGAACACCGACACAAGCTTCCCT
AACCAGGAAACCTTGACAAGCCACCTGTACAAACCCGCACACAGTGAGGAAACGCCACAA
TAAAGAGAACTCCACAAACTGCCAGAATACAGAAAGGACACCCCAAACTCAGCAATTTAA
ACAAGATGAAGAGACAGAGGAATACTCAGCAGATAAAAGAACAGGATAAATGCCCACCAA
ACCAAACAAAAGAGGAAGAGATAGGGAATCTACCTGATAAAGAATTCCGAATAATGATAG
TGAAATTGATCCAAAATCTTGAAACATCCCACTAATTTTGATGTTACATTTTCATTTTAA
TTTAGTTCAAAATATTTTAAAGTTTTTCTTGAGATTTTTCTTCTTGACCCATGTTATTTA
GAAGTGTGTTTTTTTCTAGCTGTCTCTCTGTTATTGATTTCTAGCTTAATTCCATTGTGG
TCTGGGAGCAGACATTGTATGATTTTTATTCTTTTAAATTTGTTAATGTATGTTTTATGA
CTCAGAATGTGGTCTCTCTTGGTGATTGTTTCATGTGAGCTTGAGAAGAATGTGTATTCT
GCTGTTGTTGGATGAAGCAGTCAATAGATGTTAATTATATCCAGTTGATTGATGGTGCTG
TTGAGTTCAACTAAGTCCTTATTGATTTTTTTTTTTTTTTTGCCTGCTGAATCTTTCCAT
CTGTGATAGAAGGGTGTTGACGTCTCCAACTATGATTGTGGATTCATTTATTCTCCTTGT
AGTTTTATCAATTTTTGCCTCACATATTTAGATGCTCTGCTCTTAGGTGCATACACGTTA
AAGATTGTTATGTCTTCTTGGAGAATTGACCCCTTTATCATTATGTAATTCCCTTCTTTA
TCTTTATCCCTTCTAACTTTCCTTTCTTTGAAGTTTGCTCTCTCTGAGATTAAGACAGCT
AGTCCTTCTTTTGATTGGTATTAGCATGGTAGATATTTTTTCATCCATTTATTTTTAATC
TAATGGACCCAATATATATAATGTGGGCTTCTTGTAAATGACAGACAGTTGGGTCCTGTT
CATCGATCCACTTTGAACCTCTCTGTCTTTTATTTTATTTATTTATTTTTTACATGTGGG
CTCTTAGTTCACTGACCAGGGATCAAACCTGAACCCCTGCAGTGAAAGCACGAAGTCCTA
ATCACTGGACCACCAGGGAATTCCTGACAATCTCCGTCTTTGAACTGGTGTTTTTATACT
GTCAGTGTTCAAAGTGGTCATTGATATGCTTGCATTAATATCTACCCTATTTGTTACATT
TTACTAGCTGTAACTCTTATTCTTCGTTCCTCTTTTTGTCTTTCATTCTTTTTCTGCCAT
TTTTTTTAAGAATTTTTTTTTTTGATGTGGACCATTTTTAAAGCCTTTATTTAATTTGTC
ACAATATTGCTCCCACTCTGTGTTTTGGTTTTTTGGCCACGAGGTATGTGGGATCTCAGC
TCTCCAACTGGGGATCGTACTCACACCCCCCGCACTGGAAGGTGGATGGGGTGTGAGTAC
TGGATGGCCAGGAAAGTCCCTCTGCCTTGGGTTTTAATTGAGTATGGCCCTATTTTCTCT
CCTTTCTTAGCATAGCGGTTGCACTTCATTTTTTTTTTTTTTCTATCTTAGTTCTTGCCC
TAGAGTTTGCTGTATATATTTACAACTAATCCAAGCTCACTTTTAAAGAAAGCTATGCCA
CTTCATTGGTAGTGAGTACCTTATTATAGCAAAATTACCCTAATTCCTTCTCCCTCATTC
CTTCACTTACATACAAGCATTCCCAAATACCTATATAGGGGCTTCTCAGGTGGTGCTAGT
GGTAAAGAACCCGCCGCCAATGCAGGAGACTTGAAAGCAAGGTTTGATCCTTGGGTCAGG
AACATCACCAGAAGGGCATGGCAACCCACTCCAGTGTTTTTGCCTGGAGAATCCCATGGA
CAGAGGAGTCTGGCAGGCTATAGTCTATAGGGTAGCAAGGAGT
>108:14898059-14898475
AAGCCTTATGGCTTATATAAGCCATAAGGCTTATGGACTCTGTGGGAGAGGGAGAGGGTG
GGATGATTTGGGAGAATGGCATTGAAACATGTGAAATGTCATGTATGAAACGAGATGCCA
GTCCAGGTTCGATGCACGATGCTGGATGCTTGGGGCTGGTGCACTGGGACGACCCAGAGG
GATGGTATGGGGAGGGAGGAGGGAGGAGGGTTCAGGATGGGGAACACATGTATAATTTTT
TTTAAATAGAAAAAAAAATTTTTTTTTAATATAGATAGATAATATTAAAGGGCCATCCAC
AGAATCTGGAATGATTCACATGATCTCGACACTATATTGTGTTATCATGTTTCAATGTTG
GCCAATTTAATAGACAAAAAAATGATTTCACATGGAAGAAGCTAACACAGTTGGCTC
>108:17728288-17729471
CTGGTCCCATCATTTCATGGCAAATAGATGGGGAAACAGTGGAAACAGTGTCAGACTTTA
TTTTTTGGGGCTCCAAAATCACTGCAGATGGCGATTGCAGCCATGAAATTAAAAGACGCT
TACTCCTTGGAAGGAAAGTTATGAACAACCTAGATAGCATATTGAAAAGCAGAGACATTA
CTTTGCCAACAAAGGTCTGTCTAGTCAAGGCTATGGTTTTTCCAGTGGTCATGTATGGAT
GTGAGAATTGGACTGTGAAGAAAGCTGAGCACTGAAGAATTGATGCTTTTGAACTGTGGT
GTTGGAGAAGACTCTTGAGAGTCCCTTGGACTGCAAGGAGATCCAGCCAGTCCATCCTAA
AGGAGATCAGCCCTGTGTGTTCTTTGGAAGGAATGATGCTAAAGCTGAAACTCCAGTACT
TTGGCCACCTCATGCGAAGAGTTGACTCATTGGAAAGACTCTGATGCTGGGAGGGATCGG
GGGCGGGAGGAGAAGGGGACGACAGAGGATGAGATGGCTGGATGGCATCACCAACTTGAT
GGACGTGAGTCTGACTGAACTCTGGGAGTTGGTGATGGACAGGGAGGCCTGGCGTGCTGC
AATTCATAGGGTTGCAAAGAGTTGGACACGACTGAGCAGCTGAACTGAACTGATATGTAT
ATGGATAACTGATTCACTTTGCTTTACAGCAAAAACTAACAACATTGTAAAGCTATATAT
TCCAATAAAAAATTAAAAAATGTGTATTTGATGGGCCTTGAAATATCTCCATAAAATAGC
ATTAAGTGAAAAAGTGGGTTATTAGAAAAGTAGGTTTAGGTGATGTCACCAAAATGGCGA
CATAGGTAACCCCAGACTCCATCTTCCAACAAAAATCAACAGTTAGCCAGATACCCATGA
ATAAAAACAGCTCTGAGTGAGCTCTGGAGTCTACTTAAGAAGTTTCAGCAACACAGTGGA
ACAACAACAACAAAATGGGAATAACTGCACAAGAAGATAAGAAAGTCAGCTTCATTTTGC
CTGCATCATCCCAGCCAAAACCCAGCACTGCTCAGTATCAAGAGGCAACATGGCAGCAAG
ACAGAGTTCTCCTTCTCTTTACCGTCTGAGATCTTTTAAAGAGAAACTGAGCTGTATTTA
CCACTGAAGAAGGAACCAATGGCCAACACGGCTGCCGCAGGCCT
>108:17807278-17807404
TGTGTGACCCCATAGACAGCAGCCCACCAGGCTCCCCTGTCCCTGGGATTCTCTAGGCAA
GAACACTGGAGTGGGTTGCCATTTCCTTCTCCAATGCATGAAAGTGAAAAGTGAAAGTGA
AGTCGCT
>108:1874486-1881614
ACAGTCTCCCTCAGGGTGTTCCCACACCTTGAATCCCATTAAGGTTTGGGGTTGGGCTAG
GGTGTGGATTCCCACCATCACTCCGTGGAAGATCTCTGGGGCGTGCACATCTGTCTCCTT
GCCCTGTGATGGCATGATTGGATATGCAGAGCTACAAAACTCGTTTCACCACTTGGGGAA
AGGAAACCAATGCTTCCCGAGTGTTCCATGGTGCTGAACTCCAGTATCAGAATGTCGAAT
GCATCATCTCGTTCTCTCTCATTCGACAGCCCTTTTAAAAGCAGGAAGGAGAGACTGGAA
GGGGGCAATGAGCTTGATGTTTCCCTGGAAACTCAGATGAAAAGTTTCTGTTTAGGAGTC
AAATCAGGAAAAACCATTCAGGATGACTGGGAGTAAACCAGGCAAGAATCTGCTGATGAG
AAACCAAGGATGCCGGGAAACTGTAAGCAAAGTGACCTGATCCTAAGGAGATGAAGTAGG
GGTCTTTGGAATTCACTCAGCAGAAGCTATTCACTTGTAGTTTATGGTTTTGGTGAAGGA
CTAGGGGAAGCAAAGGTGCGAATGAGGTTGAAGAATAGAACAAAGAAAACCATCAAAGAG
CCAGAAGCAAGTGGAGCCTTTCAAACACTGTGCTGGAGAGTGTCTGCTGCCCCATGAGTA
TCAGCTCAGTTCAGTTCAGTTCAGTCACTCAGTCGGGTCTGACTCTTTGCGACCCCATGG
ACTGCAGAACGCCAGGCCTCCCAACTCCTGGAGCTTACTCAAGCTCACGTTCATTGAGTT
GGTGATGTCATCCAACCATCTCATCCTCTGTCGTCCCTTTCTCCCTCTGCGTTCAATCTT
TCCCTGCATCAGGGTCTTTTCAAATGAGTCAGCGCTTCACATCAGGTGGATAAAGCATTG
GAGTTTCAGCTTCAGCATCAGTCCTTCCAATGAATATTCAGGACTGATTTCCTTTAGGAT
GGACTGGTTGGATCTCCTTGTTGTCCGAGGCCACCCGTATTTTTGGGTAGATGTATCATA
CCATGCATCAGTCTATATACTACCCAACTCAGCATCCCCGCTCCTCAAGCAAAGCTTCTG
ATTGTAATTTTGATGTTCATATATTTGGTGTATCGGGAAAGGCAGCTAACATTTTTTTTT
CTTTTTGGCTGTGCTGAGCAGCATGCAGGATCTTAGTTCCCTGACCAGGGATCAAACCTG
TGCCCCTACAGTGGAAGTATGGAATCCTAAACACAAGACCACCAAGGAATTCCCAGGAAA
GGCAGTTCAGAGGTGCTGAAGTGGGCAGCTGGGCTTGATTGACAGTTGTATTTTTCATCT
TTGACTCATAGGCATTCTGACTTGTATCTCAGGCTCTAAGAAGAGACATGTACCCTGTAA
GCCCCAAGGTGGACGCTTCCCTCTGAGACCCCACAGGTTACAACCCTCTGCGGCACATTC
TCACACTGGCTGATTTGCACAAACTCCCACTCCAGTACTCTTGCCTGGAAAATCCCATGG
ACGGAGGAGCCTGGTAGGCTACAGTCCATGGAGTCACTAAGAGTTGGACACGACTGAGCG
ACTTCACTTTCACTTTTCACTTTCATGCATTGGAGAAGGAAATGGCAACCCACTCCAATG
TTCTTGCCTGGAAAATCCCAGGGACGGGGGAGCCTGGTAGGCTACCGTCTATGGGGTCAC
ACAGAGTCGGATACGACTGAAGTGACTTAGCGTAGCATAGCGTAAGAACAAGACACTCAT
TGTTCTAAATCAGTGAACAAAGAGATGCACTTAGTGGTTCCTAATGACGAGAGCAGCCCA
AGAAGAACAAAGTCATGATTGAGTGTAAAAGCAGAAAGGGTTAAGGCGGATGCTCAAACA
GGTGAACGAGAGGAGGAGAATCAGAACCTCACATAGCACCAGATCGCTTCCCTTCCCAGA
GATGATTATATAAATGTGGTCATTTTTTTCTCTGCAGGCTGTTTCCCCAATGTCCAGAGT
TGACACATCAAGATCCAAGGAGCTGCTCTAATATTCACCAGAGCCTTTTTCTTTCCTTGG
TGACTTGTATTATTTTTCTTTTTGGAGGAAAATGCTTCACTTAGAAATGTCTGCAAGTCA
ATAATGTTTATAAATGGCATGTTAGTCACACAGCGTGAAGCTGGGAGGGAGATAATTGTC
TATGACACGGTTTCTGCCAGGGCCGCTTTGTACAGCCCTGCAAAGAAGGTAATGGCACCC
CACTCCAGTACTCTTGCCTGGCAAATCCCATGGACAGAGGAGCCTGGTAGGCTGCAGTCC
ATGGGGTCGCTAAGAGTCGGACATGACTGAGCGACTTCCCTTTCACTTTTCACTTTCATG
CATTGGAGAAGGAAATGGCAACCCACTCCAGTGTTCTTGCCTGGAGAATCCCGGGGATGG
GGGAAACTGGTAGGCTGCCGTCTGTGGGGTCGCACAGAGTCGGACACGACTGAAGCGACT
TAGCAGCAGCAGCAGCAGGTCCTACTGGTGTGTTACCAGCACTGTCGTCTCTGCAGCTGT
CCCCTCTCCCGAGCTTATTCAATGCAATACGTGGTATATGGGGGCTCTGGCCCATCCAGG
GAGTTTAGAGCATAGTCCGAATTTGAAGATTACAGCTGCGATGTGGAGCTCCCCACAGAA
TCTCAGATGCTGAAACATTTCGCAAAGTGTAGGAACTGGGACTGAAAACTGTGAATTCCT
TTGGTGGGTGTTTTGGTACGTATTCACGCATTCGGTGCATTCCAGCGAAGTGACAAGGCA
TGAACGTGAGGAAGGATCTGACGTAGAAGAAGCCAGGATATGCGTAGAAGTAACCAGCAT
ATGCGTAGAAGTAACCATCCGCTCGGGCCTCGCCTTTGGGAGCCATGGTGTCTCTTCAGG
AGGAACGACAGACGCGTAAGAAAAGCATCTTCTTAGGTGCATGGCTCTCCCTTCTCTGCC
CCTGTCCAGGGACACCTTAAATAGAACTGGCTCTGGAAACAGAATTCCCCAAAGCCACCA
TAGAAGTGAGTCAGTGTGGCTTATCTGAACGCGTGAGCTGATGTCAGAGAAGTGACTGGA
TATTGGGGAATGCAAATAGACTGTGTTAGTCAGCTCCGGCGGCCATAACAAAGTGCCACA
GACCGGCTCAAACAAGGGAAATGAATCTCCTCACAGTTCTAGAGGCTGGGAATCTGAGAT
CAGGGTGTCTGTAGGTTTGATGTGTTCTAAAGTCTCTCTCCTTGGCTCACAGATGTCCAT
TTTCTCCTCCTATCTTCACATGGCCCTTTTACCGTGTGTGTGCCTCCCTGGAGTCTTTCT
GTGTCCAAGTTTCTTCCAATGTGGACACCAGTCAGTTTGGATTAAGGCTCAATCTTTTGG
CCTCATTTTAACTGCTCTTTAAAGGACCCATTTCCAAATATCACATTTTGAGGTCCTGAG
GGTTAGGATTTCAACATACAAAAAATTTTGGATGGGTGGGGGGACACAGTTCCAACTACC
TTAAGATGGCCCACCTTAAGCATTGTGGGGGAAAGAAAGATCATACTTTCAGAGAGGTGT
GAATGGCTGTCAGCAGGTGGACTGCAACACAGCTGGCAGAAATCTAACCAGAGATGGAGC
AGAGGCTCACGAAACATAGGACACCCAGGCCTCCAGTCTGGGCCCTCGGATCTAAGTCAA
ACCTGTCTGGAGGAATTTGATGGGATCGGATTCTGAGGAATTTGGAAATATCACAGGAAA
GCAGAAGAATGCCTCCACCTTGAGACCATCTAACCAAGGGAAATGAGTAGTAAAGGGAAC
AGGCCTTCACTGAATAAGAGGTTCCATGTGGCCTCTGAAGGGCCGCTGGCCCCAGAGGGC
TGCCCTTCTCAGACTGCACCCACCACAAAGGACACACACAGCCATGTCTGAACGTAACTA
CACACCATCTCTAGTGGTGTGGACAGTTCAGTTGAGGTGACACATGTTCAACTGCAACAC
AGGTGATATATGAGTTTTTAAAAAATAGTTTATTTATTTGACTGTGCCAGGTCTTGGTTC
TGGCATGCAGGATCTTTCAGCTGCAGTATGCAAACTCTTAGTTGCGGCATGTGGGATGTA
GTTCCCTGATTAGAGATTGAACTCGGGCCCCCCCACATTGGGAATGCAGAGTCTTAGAAG
CAGTAATACGTGTTTAAACTCAGACTGTTGTGTTACTTGTCCTTCTCTATGGTTCTTCTC
ATCTGTGTAAGAGCAATGCTAATAATGAATGATTTTAACACTATTTAATCTGTACAGTCC
TTTCAGATGGGTTTTGATTGAGAACCAGGACCCAAAGTTAAACCAAAAGTAGATGTCAGC
TCTGGCATTTGGGCTCTAGCCTGGCTCACTCCATAGCCCACTCATTTTACCACTGGGCTA
TGGTCTCATGCAGAAAATTCTGGAAAGCAGGGCCTGGAGGCTGGAATCTCAGCTTTGCCA
GTAGCCAGACAGGCCATCCTTGTTTCTACATGTTCCCTTCCATGTCAGAGAAGGGACTCT
GGTGGAAATGAGGGCCTGTGGACATTATCAAGCACCTTAGACTCAGTAAGCAAGGATTGC
CCTTGAAACAGTTTAAGGCTATCTCTGCCTGCAGACAGCATCATGGTGGTGGGTTGGAGG
GTTCACTGATACTTCTTATCTGATTCTACATTCAATTTGCTTGCTTAGGGAAATTAATTG
AATTACTCAAGAGGTTGAGAAAGGAGCGTTAGTAATAAAGTTCAAAGGCAGATTGCACTC
AGATTTCAGCCTTTTCAGTGCTAAGCAATTGAATCTTGCCTGTTTGACAGTGATGGATGG
CTGAGGAACTAAGAATTTCATCCCCTTTTCCAAAGGATGTCTTTTCTTGTGTCTAAATGA
ACTCAAGAATGATCACTAATTGATCTTTTTTTAGGGTCTCTGCCAAGAGGCCAGCTTTTG
ATATGTTTCTACAGGCCAACAAGCATAATATGGTGATGCTAATGGTGGTTGTCCATGGGA
AAAGACATCAGTCCTTCTGTTTGATTCTCAGTCACAGTAGCATGGGAGTGTAGTTAGAAG
GGTAGTTTCTGGCCCTGGGTGAAGATAGTATTTATGAATTGAAAGAAATAAGTGGGTAAA
CAGCATGAAGGGATCCTGCAATGTGTCCCAAACCACACAGCAGTGTAGTTGACCCCAGAG
CAGCCCAGCCTGTAGACTTCCTACTCCACTCCTTTCTATGGTCTTGTTAAATTCTTCCAC
TAGGGTCAAACTGGGAGCGTGTAGCTCTCCAAGTTGGCTTTCCTGGTGGTTCAGTGGTAA
AGAATCCACCTGCCAATGCAGGAGACATGGGTTCAATCCCTGAGTCAGGAAGATCCCTTA
GAGAAGGAAATGGCAACCCACTTCAGTATTCCTGTCTGGAAAATCCCATGGACAGAGGAG
CCTGGTGGGCTACAGTCCATGAGCTCGAAAAGAATCAGACATAACTTAGTGAATAAACAA
TAGCTTCCCAAATTAGAAGTTAGTTTCTGCAGATTAGAAACTCCTAATTGGATTGTTTGA
GATAGCTCCCAGCACTTCTGGGAAGAGGCCACTGCACCTTTGAACGTGAACTCAGCAAGC
AGCCTTGGTCAAGCTTGGGAGGCTGGGACCACATCACTTTTCCTTGGAATCCACCTCCAG
TTCATTACCCACTGTCTGAATGGTGTCTGAATGGTGGGAAAAGCATTACTCTTGGTACAA
GAACTCTTCCGAAGGCCCCGCAAGAGATTGTAAAAAGCTCTGAATGTTGTTTATGAAGTA
AACAGATTAGGAAAAGAAAATTGAAGTTGGCCCAGTGCCAGAGAAGAGAGGTTTAATTAA
CGACAAAACCAGGGAATCAACAGAGCAATGTTTTATTTTGGTGGAATTTCTTTGTTCTCT
TTAACTAAATGATTCTTTTGTGTCAATCTTTTGCTATAAATATAAGCTAATCTTCTCCTG
CCCTAAGCCCTGGACAGGCTTTTTTTCCCCGTGGCTCATTGTGTGAGAGAAAGGAAAGAC
ATTTGTTATGTACTATGTGGAACAGTCATCTAGGGGTGATGGATTCACCTGTTCACATCA
TCTTCACACAGTCCAGGGAGGTAACCTTCATATTCAGACTCTCCTCTTGTCATCGGATCG
CCTGCTGTTTCCAGCCACTAGCTGAACTGAACTAGAAGCCAGAGGAACCAGGCTGACTCA
ACCCTTAAAGGTCAGCCTCCCTAGGCATTGAGGAGGTGTTGAGGGTGGAGAGTGAATCTG
GAGGGGCAAGCAATCACTGACCATCACAGCACCCATGATGACTGCGTGGAGGCAGGTGTT
GTGATCACATGATCCAACAAGAAATTTAATGTGGTTTTGAACTTGGCTCACTGATCTTGC
AGATGACTAGAGCTCATAAGCAAGCCCAGGTCGTCTCATAGAATGTCTTCAGGATCTTTC
GAAGCCTGGAAAGCTGCATCTCCTGGCAAGAAGCCATTTGATAGAGTGGACAGAGGACTG
ACTAGGACCAAGGGGTCCAGTGCAGTTTCTGCCAGGTAGAATGTGTAACCATGGACAGGT
CTCCTTTTTCTAATTTTTTTTTAATTAAAAAATTTTTTTTCTCCACCCCACCCCCACTGC
AGTTTTATTGAGAAACAATTGACATACCTAAGTTTAAGGCATATAGCATGATGGTTTGAT
TTACATCTATCATGAAATGATTATCACAAAATGTTCAGTTAACATCCATCTTCTCATATA
AATACAATAAAGAGAAAACAAAGAAGAAAGAAGGAAAAAACAATTTCCTTGTGATGAGAA
CACTTAGGATTTGCTCTCTTAATAAATTTCCTGTGTATCATACAGCAGTGTTAGCTATGG
TCATCATATTGTGCATTATATTCTTAGTACTTACTTATAACTAGAAGTTTGTACCTTTTG
ACCACTTTCCTCCAATTCTGTCTCCCTCCACCATCTGCTTCTGGTAACCACAAGTCTGAT
CTCTTTCTCTATATTTTGTTTGTTTTTTAGATTCCACATATTCGTGAGATCATATGGTCT
TTTTATGTCTCTATCTGACTTTACTCAACATACTACCTTTAGGGTCCATTCATGCTGTCT
CAAATGATATGATTTCCTTGTTCTTTTAAATGGTTAATGTTCCCCTGCA
>108:19631673-19631854
ATTTCCCCCTCACCCAGACCCTGGCAACTGCTATTCTGCGTTTTCATTCTATGAATTTAA
CTATTTTAGATACTTCCTGTAGTGGAATTGCACAATATTTGTCTCTCTGATCCTTTATTT
CACTTAGCATAATGTACTCAAGATTCATCCATTTTGTTGCATATTACAGAATTTGATTTT
AA
>108:20395060-20395166
ATTTATTTATTTATTTATTTTTTGTCACTAAATTGAATTTTATTTTATTTTATTATTATT
ATTATTTTTTTATTTATAAAAGAAAATCCATCCTGAACCCTCCAAAT
>108:20651884-20653091
CTCTCAAGAGTCTTCTCCAACACCACAGTTCAAAAGCATCAATTCTTCGGCACTCAGCCT
TCTTCACAGTCCAACTCTCACATCCATACATGACCACTGGAAAAACCATAGCCTTGACTA
GACGTACCTTTGTGGGCAAAGTAATGTCTCTGCTTTTCATTATGCTATCTAGGTTGGTCA
TAACTTTCCTTCCAAGGAGGAAGTGTCTTTTAATTTCATGGCTGCAGTCACCATCTGTAG
TGATTTTGGAGCCCCAAAAAATAAAGTCTGACACTGTTTCCACTGTTTCCCCATCTATTT
CCCATGAAGTGGTGGGACTGGATGCCATGATCTTCGTTTTCTGAATGTTGAGCTTTAAGC
CAACTTTTTCACTCTCCACTTTCACTTTCATCAAGAGGCTTTTTAGTTCCTCTTCACTTT
CTGCCATAAGGGTGGTGTCATCTGCATATCTGAGGTTATTGATATTTCTCCTGGCAATCT
TGATTCCAGCTTGGGTTTCTTCCAGTCCAGCGTTTCTCATGATGTACTCTGCATAGATTC
TACCAACCATTCCAAAAATTGATTATGTATCTGAGTGTGAGCAGGAAATGGAAGGGAGAA
TCTGTTTCCCTTGATCAGTCTTAGTTCCCTTCTGTTTCTCCATGGTGAGAGCATCTCACA
GGGCTAAATGTGACTATAGCATTATTGTTGTTTAGTTGCTCACTTGTGTCTGACTCTTTG
GGACCCCATGGACTGCAGCATGCCAGGCTTCCCTATCTTTCAACATCTCCCAGAGTTTGC
TCAAACTCATGTCCATTGAGTCAATGATGCCATCCAACCATCTCATCTATAGCATTAAAG
ATATAAATTTTACTTACACATGGTCCTTAAATGCAATTAATGTAATATTTGTGGCTTAAA
GTAATATTCAGTTCAGTTTAGTTGTTCAGTCACGTCCAACTCTTTTTGACCCCATGGACT
GCAGCACACCAGGCTTCCCTGTCCATCACCAACTCCCAAGTTTACCTAAACTCATATCCA
TTGAGTCAGTGATAGCATCCAACCATCTCATCCTCTGTCGTCCCCTTCTCCTCCCGCCTT
CAAACTTCCCCAGCATCAAGGTCTTTCCAATGAATCAGTTCTTCACATCAGGTGGCCAAA
GAACTGTAGTTTCAGCTTCAGCATCAGTCCTTCCAATGTATATTCAGGACTGATTTCCTT
TAGCATAG
>108:21753438-21753969
TGCTGCTACTGCTAAGTCACTTCAGTCGTGTCCAACTCTGTGCGACCCCATAGACGGCAG
CCCACCAGGCTCCCCCGTCCCTGGGATTCTCCAGGCAAGAATGCTGGAGTGGGTTGCCAT
TTCCTTCTCCAATGCATGAAAGTGAAAAGTGAAAGTGAAGTCGTTCAGTCGTATCCAACT
CTTCCTTGCACAGCACAATTGACTGGACTTGTCTTTCTTTTTCATGATGTCTGTTATGAC
TCCTAGTACTGCTGCTGGGTCATGATCAACAGCTGCTAAGTCGCTTCAGTCATGTCCGAC
TCTTTGAGACCCCATAGACGGCAGCCTACCAGGCTCCCCTGTCCCTGGGATTCTCCAGGC
AAGAACACTGGAGTGGGTTGCCATTTCCTTCTCCAACGCATGAAAGTGAAAAGTGAAAGT
GAAGTCCTTCAGTCGTATCCAACTCCTAGCGACCCCATGAACTGCAGCCTACCAGGCTCC
TCCATCCATGGGATTTTCCAGGCAAGAGTACTGGAGTGGGGTGCCATTGCCT
>108:21841262-21842195
AATTCACTCATTATCAGAGAAATGCAAATCAAAACCACTATGAGGTACCATTTCACACCA
GTCAGAATGGCTGTGATCCAAAAGTCTACAAGCAATAAATGCTGGAGAGGGTGTGGAGAA
AAGGGAACCCTCTTACACTGTTGGTGGGAATGCAAACTAGTACAGCCACTATGGAGAACA
GTGTGGAGATTCCTTAAAAAAAACTGGAAATAGAACTGCCTTATGATCCAGCAACCCCAC
TGCTGGGCATACACACTGAGGAAACCAGAAGGGAAAGAGACACGTGTACCCCAATGTTCA
TCGCAGCACTGTTTATAATAGCCAAGACATGGAAGCAACCTAGATGTCCATCAGCAGATG
AATGGATAAGAAAGCTGTGGTACATATACACAATGGAGTATTACTCAGCCATTAAAAAGA
ATACATTTGAATCAGTTCTAATGAGGTGGATGAAACTGGAGCCTATTATACAGAGTGAAG
TAAGCCAGAAGGAAAAACATAAATACAGTATACTAACGCATATATATGGAATTTAGAAAG
ATGGTAACAATAACCCGGTGTACGAGACAGCAAAAGAGACACTGATGTATAGAACAGTCT
TATGGACTCTGTGGGAGAGGGAGAGGGTGGGAAGATTTGGGAGAATGGCAATGAAACATG
TAAAATATCATGTAGGAAACGAGTTGCCAGTCCAGGTTCGATGCACGATGCTGGATGCTT
GGGGCTGGTGCACTGGGACGGCCCAGAGGGATGGTATGGGGAGGGAGGAGGGAGGAGGGT
TCGGGATGGGGAACACATGTATACCTGTGGTGGATTCATTTTGATATTTGGCAAAACTAA
TACAATTATGTAAAGTTTAAAAATAAAATAAAATTGGAAGAAGAAAAAAATAAATAAATA
AATAAATAAATAATTTCTAAAGGAAAAAAAAAAA
>108:21993250-21993707
TTTTTTTTTTTTTTTTAGAGAATAAACAAACTTTATTTTATAACAGTATTACAGAAAGCA
AAATATCATTTAATACAACTTGAAGCTTCTAGAAATCTAATCTGCCATCATAACTATACA
TGGGGGCAAAGCAAAGGAAAGAATGTTCAATACAGTTAATACGTCCCTATCAGGTCTCTG
GCATCGGCTTTACTGGTGTAACTTTCTTACAACTGTCAAAAAAAACCCCCACCATGGCCC
TACTCCTCCATCCCAGCATCCTCACACCTGTGAATCATCACGCTATCTGAAAGAGATAAC
ACCTGCTTGATAAACAAAAGGTCAGTTTTTACATGGAGACAAGGGGGTTTAATACAAAGC
CAAGTGTTCTACACAAGTGTTCAAATAATAGAAAGTATGGAAATTTGGACATGTTAAGAA
AGAAAGCACTAAGGTTTTTAAGCTTAAGGTTTTAAGGT
>108:24837593-24837827
GTTCAGGATGGGGAGCACATGTATACCTGTGATGGATTCATTTTGATATTTGGCAAAACT
AATACAATTATGTAAAGTTTAAAAATAAAATAAAATTAAAAAATGAAATAAACAGTCGCT
GAAGAACACATTAAAAATAACACTGAAGAACTAAAATGAAGTGAGCTTGATGACTTGTAG
GAATACATTTATCACCTAGTTGAAAAGATTTGATACATAGGGTTCACTTTTGGCA
>108:25409072-25409229
TATGGGGAGGGAGGAGGGAGGAGGGTTCAGGATGGGGAACACATGTATACCTGTGGCGGA
TTCATTTTGATATTTGGCAAAACTAATACAATTATGTAAAGTTTAAAAATAAAAATAAAA
TTAGGAAAGAAAAAAAGAGTCAGGCACACACACACAAA
>1082:54179-54846
TTTTTTTTACATACCTGAAAATGTAGTTACTGGGTCATGGTGGTGGTGGTTTAGTCTCTA
AGTCATATCTGACACTTGCTACCCCATGGACTGGAGCCCACCAGGCTCCTCTGTCCATGG
GATTCTCCAGGCTGGGTTGCCTGAAGTGGGTTGCCATTTCCCTCTCCATGCTGGGTCATA
GGGTGTGTTCACCTTTATAGGTGATCCCAAACAGTTTGTGCCCATTTGAGTGCCTGCCAG
CAGTTGATGAGTTGGTGAGGAGTTTTTCCACATCCTTGTTGGTGGCTGATATTTTCCATC
TATTTAATTTTAGCTATTTTGGTGATTGTGTAGTGATACTTCATTATGACTTTATTATGT
ATTTCTTTTATGATTAATGAATTTGAACACCTTTTTTCCAACTGTCCATTTGGATATCCT
CATTTGTGAAGTGCTTATTGAAATGTTTTGCTGAGGGTTTTTTTTTTTTCTTACTGATTT
TGAAAGGTTGTTGTTGAATCACGTGAATACACCGGGATTCTTGGCCCCCGGAGGAGAAGA
ATTCAATCCGGGGCCAGAGACGAGGCTTGATCGCTCAGAGCTTTTGTGTAATAAAGTTTT
ATTGAAGTATAAAGGAGATAGAGAAAGCTTCTGACATAGGCATCAGAAGGGGGTAGAAAG
AGTACCCT
>1082:696313-696561
GGGGGAAGGTGGCGGCTCCCAGCCTCCTCAACTGGAGGCGGGTTTCTTCCTTCACGGGGC
CGGTCCCCCGCGCCCGGCACGGACACCGAGCGGTGGCCATCCGGGAGCTGATGATCATCT
TTGGAGGAGGCAACGAGGGCATCGTGGATGAGCTGCACGTCTACAACACCGTTACAAATC
AGTGGTTCCTACCAGCTGTTAGAGGAGACATCCCTCCAGGTTGCGCTGCCCATGGATTTT
TGAAAAAAA
>108:28098094-28098167
TAGTCACTAATTTTAATTACATGTAGTCACTAATTTTAATTACATGTAGTCACATGTAGT
CATTAATTTTAATT
>108:28813406-28814566
CAAGACAGCCTTCAGAATGGGAGAAAATAATAGCAAATGAAGCAACGGACAAACAACTAA
TCTCAAAAATATACAAGCAACTCCTACAGCTCAACTCCAGAAAAATAAACGACCCAATCA
AAAAATGGGCCAAAGAACTAAATAGACATTTCTCCAAAAAAGACATACAGATGGCTAACA
AACACATGAAAAGATGCTCAACATCACTCATTATCAGAGAAATGCAAATCAAAACCACTA
TGAGGTACCATTTCACACCAGTCAGAATGGCTGCGATCCAAAAGTCTACAAATAATAAAT
GCTGGAGAGGGTGTGGAGAAAAGGGAACCCTTTTACACTGTTGGTGGGAATGCAAACTAG
TACAGCCACTATGGAGAACAGTGTGGAGATTCCTTAAAAAACTGGAAATAGAACTGCCTT
ATGATCCAGCAACCCCACTGCTGGGCATACACACTGAGGAAACCAGAAGGGAAAGAGACA
CGTGTACCCCAATGTTCATCGCAGCACTGTTTATAATAGCCAAGACATGGAAGCAACCTA
GATGTCCATCAGCAGATGAATGGATAAGAAAGCTGTGGTACATATACACAATGGAGTATT
ACTCAGCCATTAAAAAGAATACATTTGAATCAGTTCTAATGAGGTGGATGAAACTGGAGC
CTATTATACAGAGTGAAGTAAGCCAGAAGGAAAAACATAAATACAGTATACTAACGCATA
TATATGGAATTTAGAAAGATGGTAACAATAACCCGGTGTACGAGACAGCAAAAGAGACAC
TGATGTATAGAACAGTCTTATGGACTCTGTGGGAGAGGGAGAGGGTGGGAAGATTTGGGA
GAATGGCAATGAAACATGTAAAATATCATGTAGGAAACGAGTTGCCAGTCCAGGTTCGAT
GCATGATGCTGGATGCTGGGGGCTGGTGCACTGGGACGGCCCAGAGGGATGGTATGGGGA
GGGAGGAGGGAGGAGGGTTCGGGATGGGGAGCACATGTATACCTGTGGCGGATTCATTTT
GATATTTGGCAAAACTAATACAATTATGTAAAGTTTAAAATAAAATTAGAGAAAAAAAAA
AAATAAAAAATAAATGCAAATTCCTTGCCAAGGCCCACAAGACTAAAAAAAAAAATAAAT
AAATAAATAAATAAATAAAAT
>108:30177641-30182090
TATAAGTCCCTGTGGTATACAGTAGACTTGTTAACCTATTTTACATTTAGTAGTGTGGGG
TTGCACAGAGTCGGACACGACTGAAGCAACTTAGCAGCAGCAGCAGCAGTGTGTACATGG
GAGAGGGCAATGGCACCCCACTCCAGTACTCTTGCCAGGAGAATCCCATGGATGGAGGAG
CCTGGTGGGCTGCAGTCCATGGGGTCACGAAGAGTCGGACACTTACTGAGTGACTTCACT
TTCACTTTTTACTTTCATGCATTGGAAAAGGAAATGGCAACCCATTCCAGTGTTCTTGCC
TGGAGAATCCCAGGGACGGCAGAGCCTGGTTGGGGGCTGTCTATGGGGTCGCACAGAGTC
AGACACGACTGAAGCGACTTAGCAGCAGCAGCAGTGTGTATATGTTATTCCGCAAATCTT
AGTTTATCCCTTTCCCCACCTTTCCCTTTGGTAACCAAAAGTTTGTTTTCTATATCTGTG
AGTCTGTTTCTATTTTGCAAATAATTTTATTTATATCATTTTTTTAGATTCCACATATAA
ATGATGTCATATTTGTCTTTCTCTGACTTCACGTATATGATAATCTCTAGGTCCATCCAT
GTAGCTGCAAATAGCATTATTTCATTCTTTTTTATGGTTGAGTAGTATTCCATTGTATAT
ATACACCACATCTTCTTTATCCATTCATCTGCCAATGCACATTTAGGTTGTCTCCATATC
TTGGCTATTCTAAATAGTGCTGGTATGAACATTGCAGCATATGTATCTTTTCAAATTAAG
GTTTTCTCAGGATATACGACCAGGAGTGGGATTGTAGGATCATAAAATAGCGCTCTATTT
TTACTTTTTGAAGGAAACTCCATACTGCTCTCCATAGTGGCTCTATCAATCACATTCCCA
CCATTAGTGTAGGAGGGTTTCCTTTTCCCCACATTCTCTCCAGCAATTTATTATTTGTAG
GCTTTTGATGATGGCCATTCTGACTGGTATAAGATGACACTGCATTTCAGTTTTGATCTG
CATTTCTCTGATAATTCCTGATGTTGAGCATCTTTTCCTGTGGCACTTGGCCATGTTACC
ATACTGTTTTGATTACTGTAGCTTTGTAGTATAATTTGATATCAGGTTCATGATCCATCA
GCTTTCTTTGTTCTCAAGATCATTTTGGTACTAAGGGTCTTTTGTGTTTCCATACAAGTT
TTTTTATTTGTTCTAATTCTCTGAAAAATGTCATTAGTATTTTCATAGGGATTGTATTGA
ATCTGTAGATTGTCTTGGAAAGTATGGTCATTTTAGCAATATTAATTCTTTCAATTCATG
AATAATGTATATCTTTCCAATGCTTGTGTCTTCTTCAATGTCTTTCCTCAATATCTTTTA
GTTTTCCAAGTACAAGTCTTTCACCTCCTTGGTTAGATTTATAACTACATATTTTATTCC
TCCTGATGCAATTATACATGGGATTTTTTTTTCATTTCTCTTTTGACAGGTCATTGTTAG
TGTATAGAAACAGAATAGATTTCTGAAACTTTGTTATTGAATTCATAAATTAGTTCTATT
AGGTGTTTTTTTTTTTAGTGTTGTCATTAAGTTTTTCTATATATAGTATTATGTCACCTG
CAAACAGTGACAGTTTTACTTCTTTTACAATTCAAATTCCTCCCTTCTTTTTCTTCTCTG
ATTACTATGGCTAGGATTTCCAATACAATGGTGAATAAAAGTGGTTCAGAGTGGACATTG
TCTTGTTCCTGATCTCAAAGGAAATTCTTTCAGCGTCTCACCACTGAATATGATGTTGGT
TGCAGGCTTGTCATGCTGTTGTTGTTCAGTCGCTCAGTTGTGTCTGACTCTCTGCGACGC
CACGGACTGCAGCATGCCAGGCTTATCTGTCCTTCGCCATCTCCCGGAGTTTGCTCAAAC
TCATGTCCATTGAGTCGTTTGTCATATATGGACTTTATTATGTTGAGGTATGTTTCCTAA
TACCCAGTTTGTTGAGAGTTTTTGATCATAAATGAATGTTGAACTCTGTAAAAATCTTTC
TCTATATCTATGAATGACTTTTATTATTCAATTTGTTAATGTGGTGTGTCACACTGATTG
ACTGTGGATACTGAATCATTCTTGCATACCTAGGATAAATCCCACTTGATCATAAGGATG
AAAAAGTGAAAGTGTTAGTCTCTCAATCGTGTCCAAGTCTTTTCAATCCCATGGACGAGC
CAGGAGTAGCCAGGTTCCTGGAATTTTTTCAGGCAAGAATACTGGAGTGTGTAGCCATTT
CCTTCTCCAGATGATCTTCCTGACCCAGGGATAGAAGGTGAGTCTCCTACATTGCAGACA
GATTCTTTACTGTCTGAGTCACCAGGGAATGTAGTCTTGAATTTGGTTTGCTAATATGTT
GAGGATTTAAGCCTTCCTCAGAAGGCAATGGCACCCCACTCCAGTACTCTTGCCTGGAGA
ATCCCACGGACGGAGGAGCCTGGTAGGCTGCAGTCCATGGGGTTGCTGGGAGTCGGACAC
GACTGAGTGACTTCATTTTCACTTTTCACTTTCATGCATTGGAGAAGGAAATGGCAACCC
ACTCCAGTGTTCTTGCCTAGAGAATCCCAGGGACGGGGGAGCCTGGTGGGCTGCCATCTA
CGGGGTCCCACAGAGTCGGACACAACTGAAGCGACTTAGGAGCAGCAGCAGCAGCAGTGA
TCAATGCAAAGAAGTAGAGGAAAACAATAGAAGGGAAAGACTAGAGATCTCTTCAAGACA
ATTAGAGATACCAAGGGAACATTTCATGCAAAGATGAGCATGAAAAGGACAGAAATGGTA
TGGACCTAACAGAAGCAGAAGATTTTATGAAGAGGTGGCAAGAAGACACAGAAGAACTAT
CCAAAAAAGATCTTCATGACCCAGATAACCACCTAGAGCCAGACATCCTAGAATGTGAAG
TCAAGTGGGCCTTAGGAAGCATCACTACGAACAAAGCTAATGGAGGTGATGGAATTCCAG
TTGAGCTATTTCATATCCTAAAAGATGATGTTATGAAAGGGCTGCACTCAATATGCCAGC
AAATTTGGAAAACTCATCAGTGGCCATAGGACTGGAAAAGGTCAGTTTACATTCCAATCC
CAAAGAAAGGCAAGACCAAAGAATGTTCAAACTACTGCACAATTGCACGCGACTTCACTT
TCACTTTTTACTTTCATGAATTGGAAAAGGAAATGGCAACCTACTCCGGTATTCTTGCCT
GGAGAATCCCAGGGACAGGGGAGCCTGGTGGGCTGCCATCTATGGGGTTGTACAGAGTCG
GACATGACTGACACGACTTAGCAGCAGCAGCAGGAACACGCTAGCAAACTAATGCTCAAA
ATTCTCAAGCCAGACCTCAACAGTATGTGAACCAATAACTTCCAGATGTTCAAGCTTGAT
TTAGAAAAGGCAGAGGAACCAGAGATCAAATTGCCAACATCCATTGCATCATAGAAAAGG
CAAGAGAGTTCTAGAAAAACATCTACTTCTGCTTTATTGACTATGCCAAAGTCTTTGATT
GTGTGGATCACAACAAACTGTGAAAAATTCTTAGAGTTGGGAATACCAGACCACCTGACC
TGCCTCCTGAGAAATCTGTATGCAGGTCAAGAAGCAACAGTTAGAACTGGACATGGAACA
ACAGACTTGTTCCAAATAGGGAAAGGAGTACGTCAAGGCTGTATATTGTCACCCTGCTTA
TTTAACTTATATGCAGAGTACATCATGCGAAATGCCAGGCTTGATAAAGCACAAGCTGGA
ATCCAGATTTCAGGGAGAAATAGCAATAACCTCAGATACGCAGATGGCACTATCCTTATG
GCAGAAAGTGAAGAACTAAAGAGCCTCTTGATGAAAGTGAAAGAGGAGAGTAAAAAAGTT
GGCTTAAAACAACACTCAGAAAACTAAGATCATGGCATCTGGTCCCATCAATTCATGGCA
AATAGATGGGGGGAACAATGGAAACAGTGACAGACTTTATTTTCTTGGGCTCCAAAATCA
CTGCAGATGGTGACTGCAGCCATGAAATTAAGACATTTGCTCCTTGGAAGAAAACTTATG
ACCAACCTAGATAGCATATTAAAAAGCAGAGACATTACTTTGCCTACAAAGGTCCCTGTA
GACAAAGTTATGGTTTTTCCAGTGGTCATGTATGGATGTGAGAGTTGGACTGTAAAGAAA
GCTGAGCACCAAAGAACTGATGCTTTTGAACTGTGGTGTTGGAGAAGACTCTTGAGAGTT
CCTTGGACTGCAAGAAGATCCAACCAGTCCATCCTAAAGGAAATCAATCCTGAATATTCA
TTGGAAGGATGGATGCTGAAGCTAAAACTCCAATACTTTGGCTACCTAATGTGAAGATCT
AACTATTGGAAAAGACCCCGATGCTGGGAAAGATTGAAGGCAGGAGAAGGGGACAACAGA
GGATGAGATG
>108:31817345-31817403
ACCTGTGGCGGATTCATTTTGATATTTGGCAAAACTAATACAATTATGTAAAGTTAAAA
>108:32295754-32296390
ACTCAGGTATCAAACCCAGGCCTCCTGCATTGCAGGTGGATTCTTTACCATCTGAGCCAC
CAGGGAAGCCCAAGAATGCTGGAGTGGGTGGCCTATCCCTTCTCCAGCAGATCTTCCTGA
CCCAGGAATCAAACCGGAATCTCCTGAATTGCAGGCGGATTCTTTACCAACTGAGCTATC
AGGGAAGCCCTGGGCATCAGAAAGTGAAAGTGAAGTCGCTCAGTTGTGTCTGACTCTTTG
TGACCCCATGGACTGAAACCTACCAGTGTTCTCCGTCCATGGGATTTTTCAGGCAAGAAT
ACTGGACTGGGTTGCCATTTCCTTCTCCAAGAGATCTTCCTGACCCAGGGATTGAACCTG
GGTCTCCCACACTGCAGGCAGACACCTTACCGTCTGAGCCACCACGGAAGTCCACCAGGG
AATTCCACCAGGGCATCACAAGCACTGCACTTTAATTGCACTTCAGATACCCTATTGATT
GTATGGTCTTTGGCAAGTCGTTTAGGTTATTTATGCTTCAGTTTCCTTATGTGAGAAGTG
AGCATTTGGGATGGTTCAACCCTAAAGTTCTCTTGTTTTGTGCCCATGCTCAGTCATGTC
CGACTCCTTGTGCTGTAGCCCGCCAGGCCTCTCTGGC
>108:32689357-32689782
TTTCACCGTCTCTCTATGCCACAGCTTCTCAGAAAGTAAAGGGTCTGCACTTTTTTGGTC
AACCAGTAACTGTGAAAGTGTTAGTCACTCAATCATGCCCAACTCTTTGCAACCCCGTGG
ACTGTAGCCTGCCAGGCGCCTCTGTCCTTGGAATTCTCCAGGCAAGAATACTGGAGTGGG
TATCCGTTCCCTTCTCCAAGAGATCATCCCAGGCTAGGGATCGAACCTCAGTCTTCTGAA
TTGGCAGGCAGATTCTTTACCCTCTGAGTCACCAGGGAAGCCCCTTCACATGAAAAATAT
TTATTAGATGCCACCAGCAATTCTATAATACATACACATTTTTGCTCTAAGTGAAATCAC
TTCCTTCTTCAGGGAGATTCCTAATAATCTGAAAGAGAAATACTCTTTAAATACAGGGCA
TAGTTC
>1083:27171-28227
TTTTTTTTTTTTTTTTGTTTTTCCAATTTTATTTTATTTTTAAACTTTACATAATTGTAT
TAGTTTTGCCAAATATCAAAATGAATCCTCCACAGGTATACATGCGCTCCCCATCCCGAA
CCCTCCTCCCTCCTCCCTCCCCATACCATCCCTCTGGGCCGTCCCAGTGCACCAGCCCCA
AGCATCCAGCATCATGCATCGAACCTGGACTGGCAACTCGTTTCCTACATGATATTTTAT
ATGTTTCATTGCCATTCTCCCAAATCTTCCACCCTCTCCCTCTCCCACAGAGTCCATAAG
ACTGTTCTATACATCAGTGTCTCTTTAGCTGTCTCGTACACCAGGTTATTGTTACCATCT
TTCTAAATTCCATATATATGCGTTAGTATACTGTATTTATGTTTTTCCTTCTGGCTTACT
TCACTCTGTACAATAGGCTCCAGTTTCATCCACCTCATTAGAACTGATTCAAATGTATTC
TTTTTAATGGCTGAGTAATACTCCATTGTGTATATGTACCACAGCTTTCCTATCCATTCA
TCCGCTGATGGACATCTAGGTTGCTTCCATGTCTTGGCTATTATAAACAGTGCTGCGATG
AACATTGGGGTACACGTGTCTCTTTCCCTTCTGGTTTTCTCAGTGTGTATGCCCAGCAGT
GGGATTGCTGGATCATAAGGCAGTTCTATTTCCAGTTTTTTAAGGAATCTCCACACTGTT
CTCCATAGTGGCTGTACTAGTTTGCATTCCCACCAACAGTGTAAAAGGGTTCCCTTTTCT
CCACACCCTCTCCAGCATTTATTATTTGTAGACTTTTGGATCGCAGCCATTCTGACTGGT
GTGAAATGGTACCTCATAGTGGTTTTGATTTGCATTTCTCTGATAATGAGTGATGTTGAG
CATCTTTTCATGTGTTTGTTAGCCATCTGTATGTCTTTTTTAGAGAAATGTCTATTTAGT
TCTTTGGCCCATTTTTTGATTGGGTCGTTTATTTTTCTGGAGTTGAGCTGTAGGAGTTGC
TTGTATATTTTTGAGATTAGTTGTTTGTCGGTTGCTT
>108:33130463-33130602
TTTTTTTTTTTATTCTTAATCTAATTTTATTTTTTTTAATTTTATTTTATTTTTAAACTT
TACATAATTGTATTAGTTTTGCCAATTATCAAAATGAATCCGCCACAGGTATACATGTGT
TCCCCATCCTGAACCCTGGA
>108:36933805-36933949
ATCTTTAAAAAATTCAGTGAGCATTACACACAGTAGGGTCATCTAGTGAATACAGAGGAG
ATGGAAGGGGCAAGAGATAAAAATAACAACTATATTTCATGACATCATGTGATAAATAAT
AGAAACAGTTCAACCAGTGGGAAGT
>1083:850806-851411
AAATATTTTATTTTCATAATTTTTTTTTTTTTTTTTTTTGTGTAGTAAAGTTTTATTAAA
GTATAAAGGAGATAGAGAAAGCTTCTGACATAGGCATCAGAAGGGGGCAGAAAGAGTACC
CGCTCGCTAGTGTTAATAATGAGGTTATATAATCCAAAGAATGTCTGGAGGTTGTAAAGA
CCTCCTCCGACCTACTCCCATAATTTACATTTTAAGATAACACTGTCCTCAGGCAAGATA
CATCCTTGTAAAGACCAGGTATACTCCCATAATTAACTTTTTAAAATAACAGAAGGTTGA
ATCCAAAGACTGTCCTTAGGCAGGATACATTATTGGTATATAATCCTAAGGAATGTGGAG
AAAGAAAAAAAGTTTGTCCTTTTTTCCTCCTTGAGAATTCCAGACCCCTCTCTCTTTGGG
GACCCCTAGACTCCCTATCAACCTGCCTAGGAAATGACTCTCTCATTCCCCCCTTTTCTT
TTAGGAGAATTATGTTGCCTAGGGAAAAGGGGCGTCGTTCTCGTTCCATAACTGCTTCCA
AGCTGATAAGGGGCGTTGTCCCTAAATTGGTGAGGCAACATATTCTCCTAATCCTCATAT
TGAGGA
>108:4460802-4466151
CAGGCAAGCAACAGCCCATAGGGTCATAAATAGTCAGACATGACCAAAGCAACTTAGCAT
GCACACATGCACAGTTCAGTTCAGTCACTCAATCATGTCAAACTCTTTGTGACCCCATGG
ACTGCAGCACGCCAGGCCTCCCTGTCCATCGCCAACTCCCGGAGTTTACTCACACTCATG
TCCATTGAGTTGATGATGCCATCCAACCAACTCATCCTCTGTCATCCCCTTCTCCTCCTG
CCTTCAATCTTTCCCAGCAACAGGGTTTTTTTTCAAATGAGTCAGTTCTTTGCATCAGGT
GGCCAAAGTATTGGAGTTTCAGCTTTAACATCAGTCCTTCCAATGAATATTAGGGACTGA
TTTCCTTTGGGATGGATGGGCATCCATCCTAAATGGATCTCCTTGCAGTCCAAGGGACTC
TCAAGAGTCTTCTCCAACACCACAGTTCAAAAGCATAAATTCTTTGGTGCTCAGTTTTCT
TTATAGTCCAACTCCCACATCCATACATGACCACTGGAAAAACAATAGCCTTGACTAGAC
CAACCTTTGTTGGAAAAGTAATATCTCTCCTTTTTAATATGTTGTCTAGGTTGGTCATAA
CTTTTCTTTCACATAACAAGAGCACAGGTCATAACTTTTCTTCCACATGCACAAGAATGC
AAAAACCTTTAGTGACCGTCTTCTTAAATTTTGTGCTCTAGGTAACACATGCCTATCTTT
GTATTCATCTGGCTCTGCTTCTGATCCTTATCTTCAGTTCATGGATTCATTCATATATTC
ATGTATTATGTATTTATTATTATGCAGATATTTATTCAGTAAATATCTACCTATTTACCT
ACTTATCTATTAACAGCCTGTGTGATGTAGAATTACACATTTAAAATTGTGCCATGTGTA
TCTTCTTTCTAGGTTCCTGTGGTCATATTGTTCAATATCATTTGATGGTAATGAGCAAAC
ATCATTGGAGAATTTTCTAGATGCCATATAATGTCTGTAATATGATGAAAGTTTCAGACA
AAAATACAAATGTATAGGTTAATCAAACAATTATGAGAGGTGATAAGCAGTTGATGCTGA
GATGGAATATACAGAGTGGGTCTAATTTAGGTGATGGCATCACTGACTTAATGGATATGA
GTTTGAGCAAACTAGGGGAGATGGTGAAGGACAGGGAAGCCTAGCATGCTGCAGTCCACC
GGGTTGCAAAGAGTCAGACCCGACTTAGTGACTGAACAGAACTGAACTAGTTTAGGTAGT
GTGGTCATGAAAGACTTTTCTGGAGAGAAGTTTAAGAAGAGATGTTCAAGAGGAAACCTG
AAGAGTGACTAGGTATAAACTGTATAAACAATGTAGAAAAGAACGTTAGAGAGTCAGACA
TGTTTATTAAAAGCACAGGGGTGGGAAGATCTAGGCAAGTTTGATGGGCTAGAAGTGGGC
CACTGTGCCTAAAAAGTGGTTCGAAAGTTTGGAGAGAGAGGCAGATCATGAAGGACTTTG
AAGACCATTGCCAGGTCTTTCCATTTATTTCAGATGTAAAGGAAAGTTACAGACAGGCTT
TAAGCCAGAGAGTGGTATGATACAATTTATTTTTCAAAGAGCATATCCCTTGCCCATTGT
CTAGTGACTCAGCTTCCCTAAACTTGTTCCCAGGAATTTTCTAAAAACTTTGATTCTTAC
ACCCACATGGTTCTTTTCCTTCTTGGTTACCTCAGTTAGAATATCTTCTGGAGTTGGGGT
CCTGCAGGAGCAGTCCTGAGATTCAGATATGACTTTGTAAGGAGTCAGGGTCTCCCAGGT
AGCCATGGGTTGATTACCTAGGGCTAGAAAGCTTGATGAGAGATAGACAGTGATGTCACA
TCAGGCCTGGAAGAGGTCCGAATGATTCTCGTTTCCTGGCCTAATCCCATGCATGTTGGA
AGCTGTTCAGTGTGTAGGGGGCAGGGAGCAGAAGCTGAACGAACTGTTTAAAGGAAACTC
ATTGGAAGTGTTAGTCAGTTGTGTCTGACTCTTTGCAACCCCATGGACTGTAGCCCACCA
GGCTCCTCTGTCCATGGGATTTCCCAGGCAAGAACACTGGAGTGGGTTGTCATTTTCTTC
TCCAGGGCATCTTCTGACCCAGGGATAGGAACCAGGTCTCCTGCACTGCAGGTGGATTCA
GCCACCAGGGAAGCCTGTGCAACACAGGCACACAACTAACACACAGCCACCAGGCCTGGG
TGACAAAAACATGGACGGGGAGAAGCAGGGGGAGGTTTTGTGATGCTGGAAGTTTACACA
GTTGGGATGTACCATTTGAAGAAAATGAATACAAATTGTCAGTACAAAGCAAGAGAAGAA
ATATTCATAAGAAAAAAGAGCCACAGTGAGTTACAGCATGTAAAAAGCTGATAAACACTA
TAAACCCTACCCGAAAGCCACAAAAATATTTTAATTACCTGTCACATCACTCTTTTTTTT
TTTAATTTACTTGTTTTCCCTCCCTGTACATGCATTTTTAAAGGTTACACTATGTTTGCA
GTTAATACAAAACATTGGCTATGTTGTACAATTATAACTCTATAGCCTGTCTTATACCCA
ATAGTTTTTATAATTCCTTTTTAAAAATGTTCATTGGCTACATACTCTTTGATTGCCACC
TATACATACAGCAATATTTTTGTGAGTTTTTAATAGAATAAATAGAAAGATAATCTGGAC
ATTGTAACTTCACTTACAAACATATTAGCTTTTTATTATATGTTTCAGAATCGTGCCCTT
ATGAAAGGAATTTTGAGAAAATTCACATTTGTGCTTTACATCAAGACAAAAGCATAGAGT
ACATTTAAAGCTACCTATGCTACATCATCAAGTATGTTTTTGACAAAGGAGAACTTCCAT
TTTCTCTAGACTTTGATGTAAACTAAATCTTTTACTTGCAATTTTACACATTGAGAAAAT
GGTAACATATTCCACAACTAGCTCCTGGCTCAAACATTTCAAACATGCTTCTTCCTCCCC
TCTAGCCATATAATTCTAGACCTGGATGCCAGAGGACCTATTAATATCACATTAAGCCAT
CTAGCCTTCAACTTTATATCAAATGCTGTATCAGGCAGCATGTGGGACAGAAGTATTTTT
AGAAGCCATTTCTATACTGGGTGGTTAAAAATGCATTAATAATAACAGAAGTAACTACAA
ATTGGGCTTCCCTAGTGGCTCAGTGGTAAAAGAATCTGCCTGCAATGAAGGAGATCCGGG
TTTGATCCTTGGGTTGTGAAGATGCCTTGGAAAAGGGAATGGCAACCCACTCTGGTATTC
TTGCCTGGAGAATTCCATGGACAGAGGAGCCTGGCAAGGTACAGTCCATGGGGTTGCAAA
GAGTCAGACATGACTGAGTGACTGAGCGTGTGCACGCACACACACACACACGCACATACA
CACACACACAGCTACAAACTACATACACATATTCTAAATCCAAACTAAGGAGTCCTCCAA
TTCATCTCTCCCTTAGCTGGATCCTCAAAATACCTTTGCCATTTCAACACTACTAGATAC
AAGAATATACATGACAGAAGGGTAGAAAAAAGAGATAGCAGTCTTAACTAATTGCAGTTT
CAATCTATCCTGCCACTATTATAAATCATAGAATCCTGTGAACATATTGCTAGGGTCCCT
CATGGTATCCTGGAGTACTTCTGCCTCTGGGTGGGAGAGAAAGGCATTTACCCCTTTTCT
GCAGAAAACAGATTATTTTTCCAGGCCTAAGAAACCTTAAAGGAGCAGAGCATAATTTTG
AAATCTCTAGGATATCAAAATTTTTGAAGAGCTAGGAAATAGTATTCTTGATAAGCTAAC
AGCATTTCTCAGAAGTATGAGGTAGTACCTCATACTCTCCTAAAGTCATGGCTTCAGTGG
TAGGATGGGCAGGGATCAGGGGAAGATGGTGCTACCATGGAAGAACATGAGTCATGAGAA
GATTATAAGCAATGATGAGAATCCCCACCAAGGCTTTCCCAGAAAGTACTGGGAAGCGAT
CCTTTGTCCTTATCTGTGAAATATACGTTATTTCTATTAATATCACCACTTTATTTCCAA
ATCCCAAAACCAATCTACACCAGGTATCAAATGGATTTAGACAATGAGGTATGCCAGGAT
ATCTCACCTACAATATCACATTAATGATGTACCCTGAGCCCAGGGGGCTTCCATGGTGGC
TCAGATGGTAAAGTGTCTGCCTGCAATGCAGGAAACCCAGATTTGATCCCTGGGTTGGGA
AGATCCCCTGGAGAAGGAAATGGCAACCCACTCCAGTATTCTTGCCTGAAAAATTCCATG
GACAGAGGAGCTTGGTGGGCTACAGTCCATGGGGTTGCAAAGAGTCCAATACGACTGAGC
GGCGACTTCAGTTTTCTTTTTTATGAACCCAGGTGGCATTAGTGGTAAAGAACCCACCTG
CCAATGCAGGAGATGCAGGAGACGGGTTCTGTCCCTGGATCAGGAATATCCCCTGGAGAA
GGAAATGGCAATCCTCTCCAGTATTTCTGTTTGGAGAATCCCATGGATGGAGAAGCCTGG
CGGGCTACAGTCTATGGCATAGCAAAGAGTCAGACAAGACTGAAGCGACTTAGCAGGCAT
GCGCTCACACATTAACCAGAGGCTGTTCTTTGAATCCAATCACCTCCTGAGGGGCAATCA
GGCATCTGAGCAATGTTGACCTTGGCAAAATATCAAATTAAGACCCAAGCAAGGGGCTTG
CAGCTGCAGTCTTATATATGACTCTGTCTTCATTTCCAGACATCAAAACTACAAGAATGC
TTGACCTTTTTTTTTTTTCTTTAAGGTATAGTACAAGAAGCAATTGTGTGGTCAAGTGTG
TCCCATCTGAATCTCCTGGGAATATAACAGGTACAGCTCTTATCCACAGAGCCTCTTACT
ACCCATCTCTTACCGCCATCACCATCTTCTCAGCACCCACCAATAAAACACAGTTTTGAA
ACACCCTCCATCCCTAAAAATTCAACTATTTAATGCATTGAAAATGATTCTTCAAAACTT
GTATTCTGCCAATGAATTTGCCCTGGGGGAGGGCATGGCAACCCACTCCAGTATTCTTGC
CTGGAGAATCCCCACGGACAGGGGAGTCTGGTGGGCCACAGTCCATAGGGTCACAAAGAG
GCTGACACAACTGAAGTGACTTAGTATGCACACATGTAACCAATTTGCATCCGTTGTCAT
TCTTTACCAAGGGGCTCCCCCGATGGCTCAACGGGTAAAGAATCCGCCTGCAGCGCAAGA
GACGGAGGAGACATGGGTTCAATTCCTGGATTAGGAAGATCCCCTGGAGGAGGAAATGGC
AATCCACTGC
>108:44711724-44712121
AAAAACATAAATACAGTATACTAACGCATATATATGGAATTTAGAAAGATGGTAACAATA
ACCCGGTGTACGAGACAGCAAAAGAGACACTGATGTATAGAACGGTCTTATGGACTCTGT
GGGAGAGGGAGAGGGTGGGAAGATTTGGGAGAATGGCAATGAAACATGTAAAGTATCATG
TGGGAAACGAGTTGCCGGTCCAGGTTCGATGCATGATGCTGGATGCTTGGGGCTGGTGCA
CTGGGACGGCCCAGAGGGATGGTATGGGGAGGGAGGAGGGAGGAGGGTTCGGGATGGGGA
ACACATGTATACCTGTGGCGGATTCATTTTGATATTTGGCAAAACTAATACAATTATGTA
AAGTTTAAAAATAAAATAAAATTGGAGAAAAGAAAAAA
>108:45171116-45171484
ATTTATTTATTTATTTTTATTGTTCTGGTCTTTATTTTTTTTTTTTTCTCCAATTTTATT
TTATTTTTAAACTTTACATAATTGTATTAGTTTTACCAAATATCAAAATGAATCCGCCAC
AGGTATACATGTGTTCCCCATCCCGAACCCTCCTCCCTCCTCCCTCCCCATACCATCCCT
CTGGGCCGTCCCAGTGCACCAGCCCCAAGCATCCAGCATCATGCATCGAACCTGGACTGG
CAACTCGTTTCCCACATGATACTTTACATGTTTCATTGCCATTCTCCCAAATCTTCCCAC
CCTCTCCCTCTCCCACAGAGTCCATAAGACTGTTCTATACATCAGTGTCTCTTTTGCTGT
CTCGTACAC
>108:45347323-45347394
GAGGAAAAAATGGAAAATCTTCAAAAATTGTTTGGTTGTAAATAGCCTAATTCCACGTAT
GAAGCATACAGC
>108:45369474-45371858
GTTCTTTGGAAGGAATGATGCTAAAGCTGAAACTCCAATACTTTGGCCACCTCATGTGAA
GAGTTGACTCATTGGAAAAGACTCTGATGCTGGGAGGGATTGGGGGCAGGAGGAGAAGGG
GACGACAGAGGATGAGATGGCTGGATGGCATCACCGACTCGATGGACTTGAGTTTGAGTG
AACTCCGGGAGTTGGTGATGGACAGGAAGGCCTGGCGTGCTGCAATTCATTGGGTTGCAA
AGAGTCGGACATGACTGAGTGACTGAACTGAACTGAACATTAATTAAGTACTTCCTTGGT
AGTAATGGGAATATTTATAATGAACATCATAATTATAATAGCTAAATATCTTCAAGCATT
TATTCTGTATCAGGCACTTTGCTAAGCACTTTACATGAATGAACTCATTTACTCCTCAGA
TGAACTAGGTGGCTTTGTGACATCAAGCAAATTATGAAAATATATAACCCCATAGGTAAA
ATATGGGGTTAACAGTATCAACGCCAGCATGCTTTATTTGTCTAGATGACTTAAAACAGG
TAATGTGTTTACTACTTACTGGAATGTAGTAAGTTAAAAACAAACTTTGGCTATTCTTCT
TATTATTGCTACCATTGCTATTATTCCTATTTTAAAGATGAAGAAACAGGCATGGGTTAA
GGGGTTTGCTCAAGTTCTCAGAGCATGGATATGAAAAAGTCAATCCTTGGAAGTCAGTCT
GACTTCAGAACCCTCCACCCTATGTGTGCTCAAGAAAAATTTGTTGACCACATGCACACA
GGAATGAATATGTGAGCTGGGGAGATACGGCAGGTTGAAAAGAAACAAGCAGGATAAAAA
TTGAAGACAGAAGGAAAATGGGATACTTGGTGATAAAAAGTGGGGGAGGCAGGGAATTGA
GAGATAGGGGAAGGATAAGAAAGGATGAGGAGATGTGAAACAAGAAAAGAAGTTCATTAT
AGGAAATCCTCACATAATAGTGAGGTCATTTTTTCTTTTAATCACAAGCAGCAATTAATT
TAAAAGTGAGTACTCTGAAATATTAGCGATCACACTGAGAAAAATTAAAAGCAGCATTAA
AGCAGATTCACCTTGAAGTTGGCAAAACTTATTATATAACTGGGCAAAGATAATAGGAAA
AAAAAATGTGATGACATTGCTCCCTGATCAAAGCAGTTGTAATACCTCTAAGCTACAATG
TTTCCAGATTCGTGTGCTCTGAGGAGCTTCTTCTCACATCCCCTTTCCGTGCCATGGGAC
AAGTGAGAGTTCTGAATTTTGAAAGGTCTTCAAGAAGGAATCCTGACATAAAAAATAACT
ACTCTGTTTCCAGGAGAGGAGCTGAGAGGAGTGTAGAGAGGAAAGAGGATTAATGATTCT
AAGACTGGAGAGTTTTAGAACAACTACTGTGGGGGTTTACACACAAGGTTTTCAGGAAAT
AAAATAATAACCAGTAATAACTTAAGATTTGCAATAGTGCTAACAGAGTTATATGATTTT
CTTGGGTCCTCAGATGTTGAGTGGACTGTTTGAGATGTTGGCTATTAAGTGTCTAAGACA
GTGTCTTTTATGTAATAAACGCTCACTTAATACATCTAAGCTATTTTTTCCCTGATGATA
TCAGATCAGATCAGATCAGTCACTCAGTCGTGTCCGACTCTTTGCGACCCCATGAATCGC
AGCACGCCAGGCCTCCCTGTCCATCACCAACTCCCGGAGTTCACTCAGACTCGAGTCCAT
CGAGTCGGTGATGCCATCCAGCCATCTCATCCTCTGTCGTCCCCTTCTCCTCCTGCCCCC
AATCCCTCCCAGCATCAGAGTCTTTTCCAATGAGTCAACTCTTCACATGAGGTGGCCAAA
GTATTGGAGTTTCAGCTTTAGCATCATTCCTTCCAAAGAACACCCAGGACTGATCTCCTT
CAGAATGGACTGGTTGGATCTCCTTGCAGTCCAAGGGACTCTTAAGAGTCTTCTCCAACA
CCACAGTTCAAAAGCATTGTAGCATTAATAGAGAAAGTCTATTCTTCATCCTCACAATGA
GGCAATGATGTGCCAGAACCACAGAGGTCAAGCCATTTAAGATGCTAATAACTATAATGC
TGAAAAAATTAGATTTGGGGTTGAGACTGAGTAATACTAGAAATAAGGGCTTCCCTTATG
GCTCAAACAGTAAAGGATCTGCCTGCAATGCGGGAGACCTGGGTTTGATGGCTGGGATAG
GAAGATCCCTTGGAGGAGGGAATGGGAACCCACTCCAGTGTTCTTGCCTGGAGAATTCCA
TGGACAGAGAAGCAGCCGAGTTACAGTCCATGTGGTTGCAAAGAGTCAGACACAACTGAG
CAACTAACACACACACACTAGAAATGAAGCCAGGAGCTACGTAGG
>108:46889649-46891393
ACAGAAAAAGATTCACTTCAGTGTCTCATGTTATCACAAGCTATCATTTTTAGTACTTAT
TTGAGCTTATTCAATATTGACATTTTCTTCAAGTCACAATTACCTATTTCAATTGTATGT
TATAAATAACCACTCAGATTGAATCCATTTATACACATGTTTAAGTGACAAAAATATCCT
CTAAGGAGCCTCTATTTCCTTTCTCTGTAAGATCCATAATTCAAGCTAGAAAGTGAAGAT
CCTTTCTAGTTCTTCTTTTTGCAATCCTGTAACACTGTATACTCTATTGTTGTAAATAAT
TATCCTATAATACTAAATGCAATGTTATAGGATTTTTACTACTCATTTAGGAGAAATACA
CCACGATAACTTTAGGTAATTAGGTTCTGAGTTAAGGTTAGCCCAGCGAATAATTCAATG
CTTTTCTATATATCAACATTAAAACAAATTAGAAAGGTCACGTTTTTACTTTACTATTTA
AAATTTAATGAGCATTTTCCTTTACAATTGAATAAAGGTCCACAGGAGGCTTCCCAGGTG
GCTCAGTGGTAGGGAATCCACATGCCAAGCAGGAGACACAGGAGATGCAAATTCAATCCC
TGGGTCAGGAACATCCCCTGGAGGAGGAATCGGCAACCCACTCCAGTAATCTTGCCTGAG
AAATCCCATGGACAGGAGGAACCTGGCAGGCTACAGTCCAGAGTCAGCCACCACTGAGCA
CACACACACAGCCACACACAAAGGCACACAAGATCCAATGACGGCTATCAAAATGAACAC
CAAATTTTTAAATACATAACACAAACTTTAAAAAGTTAGTTATTAACATTAACTATAGTA
CTTGGTAAATAATAATGACAGCAGCAACTTTCATGTGTTCAGGGTTTCTAAACTTCCTAC
TATGGGTAGGAGGTTGGTATTTTCATAAACTAATATTTTCCTGGCTATGCTAAAATTAAT
AGAGTCTTGGATGTTTTGGTTTTTTGGAAAAAAAGCCAAAACATAACATAACAAATATAA
AAAGAGTAATTATACTATTTGGGTTTTTCTAATGTACTCTCCCAGAATTTTAAACTGTTC
GTTAATAGTTCCAACCAGTCCATTCTGAAGGAGATCGGCCCTGGGATTTCTTTGGAAAGA
ATGATGCAAAAGCTGAAACTCCAGTACTTTGGTCACCTCATGCGAAGAGTTGACTCATTG
GAAAAGACTCTGATGCTGGGAGGGATTGGGGGAACGAGGAGAAGGGGACGACAGAGGATG
AGATGGCTGGATGGCATCACTGTCTCCATGGACGTGAGTCTGAGTGAACTCCGGGAGCTG
GTGATGGACAGGGAGGCCTGGCGTGCTGCGATTCATGGGGTCTCAAAGAGTCGGACACAA
CCGAGCAACTGAACTGAACTGATACACATATAATGTACAAGTGTTATTTTCCTAATACAA
ATCTTTATTTAAAGGATTTTAACAGAACTAACAACTGAATATGGGCTTCCCAGGTGGTGC
TAGTGGTAAAGAAGCCACGGTGCCAATTCAGGAGACCTAACCGACACAAGTTCGATCACT
GGGTCAGGAAGATCCCCTGGAGGAGGGAGAGGCAAGCCACTCTAGTATTCTTGCCTGCAG
AATCCCGTGGACAGAGGAGCCTGATGGGCTACAGTCCATGGGGTCACAAAGAGTCAGACA
TGACTGAAGCAACTTAGAACCTGCGTCCGCATCCAATAGGGCTTCCCTCGTGGCTCAGCT
GGTTA
>108:48417538-48417863
TTTTTTTTTTTTTACATAGCCTCGAGGTGGGACGGCCCCCAGGCTTCCCTGGAGCAAGGA
CAGAGGGGATGGGCCTGCCTGTCCTCAGGTCATGCTGGGGCTCCCCGGAGGGGCGAGGGA
AGCCGTGAGGACCCGGGCCTGCAGAAAGCCCCTTTTTGACACCCCGACACACAGAGGCCT
CTCCAGCTTATGTGTGGCGGGTGTCCCTACACCCTCCTCCAGGCGGGGGACAGTGGCCTT
CTAACCCCTAGAGGCAGAGCTGCAGCGGTCTATCCCCCGGCCCCAGGCACCGGGTTCTTC
CGGTTCCCAAGATCCCACTGGCTTGT
>1085:18803-18933
GTCCGCCATCCCTGGGATTCTCCAGGCAAGAACACTGGAGTGGGTTGCCATTTCCTTCTC
CAATGCATGAAAGTGAAAAGTGAAAGTGAAGTCGCTCAGTCGTGTCCAACTCTTAGCGAC
CCCATGGACTG
>1085:225070-226583
AGCATCAACAGTACCTATCTCAGTAATAGGACCATTGTAACATTCAATAAATATTTGTTG
AAGGAATGAGTGACCAAGTAGGAGGAAAAGTATGAATTGGGGGTTAGCTAACCTAGGCAG
TAGTCCTTTGCCACTAATTAGCTATGTGACCTTGGGTGCCACAGCTAACCTCTCTCTGTT
TATCAATATCACCATTTATTAGTGAGGGAGTTGATTGTTGAGCAGTTTTCCTGTTGGAAG
ACTCTTACTACAACTTCCAATAGGTTCTGGACCACATTTTTGTCAAAGAGACAAAATTTG
CAAATAAAAACATCCATTATACTCTTGAAAAGACTGTACTGTAGCCACATTAGTGGATTA
ATTGGAAGTTTTAAGTTTCAGTACAATTTGGGGAAAACCATCTTTTTTCCCTAAAATTGG
TTCTTTCTGATGACCATCATCAAACTATTTTCTACTTTGTCAGTTGGTGTTTGAGCATAT
TTGAGACAGTTTTAGTCTTACTTAATAACCTGGATCAGAGACTCCATTGTGATGAAAGTA
GGGTGCTGATGTGCCCAAACACACTCTGCAAGAAAGATCTCTGGTGGGAGCACAGTGATG
ACAATATTACTAACACTGCCATGAGTTCAAAAGTACATACATTTGACTAATTCTCCTGCA
TTATTTGCTTTTACAGCAACTCAGGTTTAATAAAATAGCTTATTTTCTGAACATACCCTA
TAAAATTTTTGTTTGTTTTTCTTGACAAGTCTATATAAGGATGCCTGACAAAGTACAGAT
TCTGAATGTGCTTTCTGGAGAAGAACAGAAAAGAACATATATTGTGCTCTTGGTTAATCT
CCTCCCGGAGTAAGATTCCAGTAATGATACTACTCCAAAGACAGAAGAGTATCAGCTTTC
AAAGGCTATTTCACTGTCTGCTGCTGTGCTCATTATCTGACTAAAAGAACTGATTTTGTT
GTAGCCTCTGAGAAGAGGTAACATAGAGCTGCAAACACGTAATATCGGATCCTAAATCCA
AATACATTTTATATCTGGAGCTGCTGCTACCCTCTTGGCTACCTCTGCTGCTGCTCCTGC
TAAGTAGCTTCAGTCGTGTCCGACTCTGTGCGACCCCATAGATGGCAGCCCACTAGGCTC
CTCTGTCCCTGGGATTCTCCAGGCAAGAATACTGGTGTGGGTTGCCATTTCCTTCTCCAA
TGCATGAAAGTGAAAAGTGAAAGTGAAGTCGCTCAGTCGTGTTCGACTCTTCTCCAGGCA
AGAGTACTGGAGTGGGGTGCCATTGCCTTCTCGGCTTGGCTACCTCTGAGATTATGAATT
TAGAAAGTTTTTCTTTGTGTAACATATTGAATTTTTAGCACAACAATAACAATTTATAAA
TATGATGCTTCAGATACTTGTTAGAAGAACATACACACATGAAAGTTACATGTAAAGAGC
ATGAATTGCACTGAACCTAGTTATTTCCAAAAGGTATATTCTATAGTCTGGAAAATCCCA
TGGACGGAGGAGCC
>108:52755841-52759785
TTGTTGGGGGCCAGAGTGAGGTACTCCGCCCGTGACAAAGGTCATGAGGAAGGAGGCTCG
ACATACGCAAAGGCGGGATCGAGCCTCAGGAGTCCCCCTGGAACTCCTCGAGCATCTACC
CCCATAACCAGAGCCTGCCTACTTTACTACTTTGTGCTCACCTACACCTCTGACTTTACG
GGGGGCTGTCCCCCACCACCTCTTTTGGAGAAGGAGTTAACTTAGAGCTCCAGTTTATAA
TAATTCCTGGGCGTGATAAGAGTGTTTTAACCTACAAACTCCTCTGAAGGTTCTCTAGCC
TGCCTGACAGGCTCGTCCGGCCACATGTGATTGCTCACAGCCTCCCAACCGTGAGAGGCA
CAAGATGCTTTAAACCCTCTAAAAACGGGTTCTTTAGAGAAGTTAGAAAACTATTAGTAT
AAGTATAACGGGCTGATTAGAAATTGTATTGGTGAAGGGTTTTTCATTTGTTGAGCCAAT
GTTTGTTGCTAAGTCTCCACATCCCCTGCCCTTACACACATTAATGAATATATAGAAGAA
ATAAGTATTAACCTTTGATATTAATCACGTTAGACCTTAGGCTAAGTAAATTCTTTCCTT
AGCTAAAACCCACTACACCCTCACCCTGTAGGAATGTAACTTTACTTGGGTGGCGTCTGT
TTTGAGAATAATCAGCCCTGGAGAAATAAGTGTCCTGATTGACTGACCGCTGTCACAAGG
AGAGGGTCGTAAATTGTCAGCAGGCTCCCCTGGCCAGAAGATGATGTAACACCCCTAAGA
CCTCTGTATACATTTGTGTGAAGCACCTGACTTTAATAAAAGTCAGGACTGCTGTCCCCA
CGTGACTTTTGTATAACATCTCAGTGTATAAAAACAGACTCTGGAAAATAAAGAATTGGG
ATCAGTTTCTCGAAATACTGGTCTCCCCATGTCGCTCTCTCTCTCACTCTGGTTGAGTCT
CCATCTGGAGCGCGGAACCCACCATGCTTACTAATTATGCCTGGGCTTCTAAGATCCGAC
CGGGGAGGCCTCAGTGTCTCCTCTCCTTCGGGAGAACGGAAGGACGCCTGCGGCCTACGT
AAGTGGTGCAAACTTCTTGTCTTGAAGTTTTATTGGTCTCCCGCGTAAACCAAGCTACTC
AGCCTCTTTTCTCCACTGAATTTTCCTACTGAGCTATCCTTATTCTATTACTCTTTATAT
CTTTAATTAATACCTAATTGAAGCTATCGTATCCTGATCCTCGCCTATGCCGTCTCTCCT
TCGAACACCCTGGATCAGCCGGGGCTGGTCCCCGGCACATTTCATAGGCTTCCAACGATC
AGCAAGCCAAAGGTGGTCCCACGCTCCAATCCCTGCTGATTTTCCTTCCTTCTCTGCAAC
ATCGACTTGTGTAGCGGCTAGAACTGCAGCTGTTCCCTTGGTCTATGCGGATTTCCCAAT
TTTCCACTATCTCTTGGGCTTTATATAGGTCTCATAATTATTGGGACTCCATAAGTCATC
AACAACTTCCTGCAAATGCCTGATATCATGAAACACTGATAAAAAGCTTCCGACGCTAAA
GAAAAAGTCAACAGGAGGAAGAAAGGATACACTATTGTGGTTGTGCCTCTCCTACCCACC
ACCAATAGCACTAATCTGGTCTTGTATTCTGCTACCACTGGTCAAGAAGGCCTTGTCCTG
GAAAAGCACTGTTGTCGTTCAGCTGCCCAGTTGTGTTTGTGACCCCATGGACTGCAGCAC
GCCAGGCCTCTCTGTCCCTCACCATCTCCCAAAGTTTGCCCAAGTTTATGTCCAATGTTA
TCAGTGATGCCATCCAGCCATCTCATTCTCTGACGCCTTCTTCTGCCCTGAATCTTGGCT
AGCATCAGGGACTTTTCCAATGAATTAGCTATTCACATCAGATGACCAAAATACTGGAAT
TTCAAATTCAGCATCAGTCCTTCCAATGAGTATTCAGGGTTGATTTCCCATAAGATTGAC
TGGTTTGATCTTCCTGCTGTCCAAAGGACTCTCAGGAGTCTCTGCCAGCACCACAGGACA
TCAATTCTTTGGCGCTCTGTCTTCTTTATGGTCCAGCTGTCACAACTGTACGTGACCACT
GGGAAGACTATAGCCTTGACTATATTGACCTTTGTCAGCAGAGTAATGTCTCTGCTTTTC
AACACACTGTCTAGGTTTGCCATAGCTTTCCTGCCAAGAAGCAAACATCTTCTGATTTCA
TGGCTGCAGTCACCATCCGCAGTGATTTTAGAGCCCAAGGAAAGGAAATCTGTCACTACT
TCCACCTTTCCCCCTTCTATTTGCCATGAAGTAATGCGGTCAAATGCCATGACCTTAGTT
TTAATAAACAGTTTTAAGCCGGTTCTTTCACTCACCTCATTCACCCTCATCAAGAGGCTC
TTTAGTTCCTCTTTGCTTTCTGCCATTAGAGTGGTATCATCTGCATATATGAGGTTTTTG
ATGTGTCTCCCGCCTGTCTTGATTCCAGCGTGTAACTCATTCAGCCTGGCATTTCTCATG
ATGTGCTCAGCGTATAGGTTAAACTAACAGGGTGACAGCAGACAGCTGGGTGGTACTCCT
TTCTCAATCTTGACCAATCAGTTGTTCCATACAGGGTTCTAACCATTGCTTCTTGACCCA
CATACAGGTTTCTCAGGAGACAAGTAAGATGGTCTGGTATTCCCGTCTCTTTAAGAGCTT
TTCACAGTTTATTATGATCCACACAGTCAAAGGCTTTGGTGTAGTCAATGTTTTTCTGAA
AGAGGTAGATGTTTTTCTGGAATTCCCTTGTTTTCTCTATGATCCAGCAAATGTTGGCAA
CCAGATCTCTGGTTTGTCTTCCTTTTCTAAACCGAGCTTGGACATCTGGAGGTTCTTGGA
TGGCATAATGCTGAGCCTAGTATGCAAGCTTTTAAGCATGACCTGACTAGTTTGGGAGAT
GAGTGTAATTGTCTGATAGCTAGCACATTCTTTAGCACTACTCTTCTTTGAAATTGGGAT
GAGGATTGACCTTTTCTTGTCCTGCAGCCACTACTGGGTCTTCCAGATTTGTTGACATAT
TGAAGGCAACACCTTGATGGCATCATCCTCTAGGGTTCTACTGGAATTCTGTCACATCCA
CTAGCTTTATTAACAGCAGTGCTTAACGCCCACTTGACTTAGCTCTCCAGAATGTCTGGC
TCTGGGTGGCTGACCACACCATCACAGTAATCCAGAAAAGCATTAACCACATTTAAATTA
GTAAATCCCTAAATGGAAGCATGAAGGCTTCCCTAGTGGCTCAGTGATAAAGAATCCACC
TGCCAATGCAGAAGACAGGTTTGATCCTGGGTCAGGAAGATTCCCTGGAGAAGGAAATGG
CAATCCACTCCAGTCTTCTTGCCTGGGAAATTCCATGGACAGAGGATCCTGGTGGGCTAC
AGTCCATGGGGTCACAAAAGAGATGGACACGACTTAGCGACTCAACAACAACAACAAATA
AAAATGTATTATGTAGATTTGCTCACATGAAAAGAACTAATCACAAACTAACACTTCAAA
TCCAATATTACTTCCACACTCAGTTTTACATGAAAGTATTTTCTCTGGTCATGGAGCCTT
AATATATGCAATGTCACTTCTATAGATTAGAATTACATGAGCTTCTCTCTATGCCCCAGT
TTAAAATTCTCTGGAAAATTCTGAGGTGTTTCCCTCTAGGGCCAGTCAAAGTTAATTTTA
TATATAGCATGCAACCTATACTTTAAATTAGACCACTCCAAAATATCCTTCAAATTTGGT
GAAAATCAACCAGTAACAGAAAAATAAAATTTCTTATGTGGATAAACTTGTAGACAATGC
CATGTCAACCTTAATATTAATACATTTCCTCAACTCCCAGCCCAGATCTTTCTTAAAAAT
ACATTCGCAAAAGAACGTGTGTGTGTGTGTGTGTGTGTGTGTGTG
>108:53607841-53607942
ATTTATTTATTTTTTTAATTTTATTTTATTTTTAAACTTTACATAATTGTATTAGTTTTG
CCAAATATCAAAATGAATCCGCCACAGGTATACATGCGTTCC
>108:5495072-5497801
AGCTGGAATTTAACATAGAAGCTAAATAAGCAGGGTGACAATATATAGCCTTCACATACT
CCTTTCCCAATTTAGAACCAGTCCACTGTTCCATGTCCAGTTCTGACTGTTGCTTCTTGA
CCTGCATACAGATTTCTCAGGAGACAGGTCAGGTAGTCTGGTATTCCCATCTCTTTAGGA
ATTTTCCACAGTTTGTTGTGATCCACACAGTCCAGACGTTAGCATAATCAATGAAGCAGA
TGTTTTTCTGGAACTCTCTTGCTTTTTCTATGATCCAGTGGATGTTGGCAATTTGATCTC
TGATTGCTCTGCCTTTTCTAAATCCAGCTTGAACATCTGGAAGTTCTCAATTCATGTACT
GTTTAAGCCTGGCTCAGAGAATTTTGAGCATTACTTTGCTAGTGTGTGAGATGAGTGCAG
TTGTGCAGTAGTTTGAACATTCTCTGGCATTGCCTTTCTTTGGGATTGGAATGAAAACTG
ACCTTTTCCAGTCTGTGACCACTGCTGAGTTTTCCAAATTTGCTGGCATATTGAGTGCAG
CATTCTCAAGCATCATCTTTCAGGATTTGAAATGGCTCAGCTGGAATTCCATCATCTCCA
CTGGCTTTGTTCATAGTGATGCTTCCTAAGGCCTACCTGACTTCGGACTCCAGAATGTCT
GGCTCTAGGTGAGTGATCACACCATCGTGGTTATTTAAGAGCTTTTTTTATAGTTCTTCT
GTGTATTCTTGCCACCTTTTCTTAATATCTTCTTCTGTTAGGTCCATACCATTTCTGTCC
TTTATTGTGCCCATCTTTGCATGAAATGTTCCCTTGATGTCTTTAAGTTTCTTAAAAAGA
TCTCTAGTCTTTCCCATTCTATTGTTTCCTTCTATTTATTTGCATTGATCACTTATCTCT
CCTTGCTATTCTTTGAAACTTTGCATTCAGATGGATACATCTTTCCTATTCTCCTTTGCC
TTTAGCTTCTTGGTAAGTTTATACACAAGGTAAATGAAAACTTTCATCTTCACAAAAATT
GGTACGCAAATGATCACAGTAGCATTATTCCTAACCACCAAAATGTGTAAATACTGCAAT
ATCCATCAAATGAATGGATTTAATGTTGTATACCTTCCAATGAAAAAATATTAAATCACA
AAGGGGAATGAAGTACTGATACATTCTGCAACAATGGATGAATCTTGAAAACAGTAGGCT
AAGCATAAGAAGTTGATCTCAAGAGACCAAGTGTTACTCCATTTATACGAAACTTCCAGA
GTAGGTAAATCCATACAGATGGAAGTTTGCTTAGTGGTTGCCAGGGGATGGGGAAGGAGA
GAATGTGGAATGACTGCTAACAGCTGTGGAGTTTCTTTTTAGAGTGATAAAAATATTCTA
TAGTTAAAAATATATACACAACTCTGTGAATATAGTAAAAAAAAAAAAAAAACCCACTAA
ATTACATACTTTCAAAACACGAATGTATTACCTATGAAATTGATACAATCACTCATACAT
TTAAGTGTAGTATCGTACAGCCACTCTAGAAGTTTGCTGATTTCTTATAAAATTAAACAC
CCAATTATGACATGAACCAGCAATTACACTCCTGGGCATTTATCTTAGAGAAATAAAACC
CTATGTTCCCACAAAAATCCATACACAAGTGTTGACAGCAGCTCCATTCTAACAGCCAGA
AACTGTAAACAGACCAGTCATGTTTCAACAGTAAAATGCTAAGTAAACTGCTATATGTCC
ATTGGAAGGATTACTACTCAGCAATAAAATTGCCCAAACCACTGATATACACAACTTGGA
TAAGACTCTTATACTGAGTGGGAAAAAAATAACAAAAATAATGTCAAGAGGTTATAAATT
AAATGACTCTTTCCCTGTAACATTTTTGAAATGACAAAAAATGTAGATTAATGATTGTCA
GGAGTTGGGGTGGGAGTTATTGGAAAGCAGTGGGTGTATTAGAAAAGGAATATTTGTGCT
GGTGCAACTGTTCAGTATCTTGACTGTGGTAGTCGATACACGAGCCTACACATGTCCCAG
AATTGTACACAACTAAACACACACACGATACATACACAGACACACATCTAGGGAGATTTG
AATAAGGCAGTCGGATTGTATTCAGGTCAATATATTGGTGGTGATACTGTACTACAGTTT
TGCACAGTGTCACCAATGGGACAAACTGGATAAAGAATAAATGAGATCTCTGTTATTCTT
TACAACTGTATGTGCTTCTACAAATATCGCAGTTTTAAAGACAGACTGCCTTCAGGGTCA
GGACTAAGTGGAGAAAAGACCAGGGCAATGATTTCTAGTTTTCAAGAGAAATTTTTTCAT
ACTACTTTATCTTATCTATGTATGCTTGACTTAAAAGAAAATATTCTTCCTTTACACAGG
GATGTATGTGAAGTACCTGTCATATGAAAAGTCTTCAATGGATTTTAGGGGCTTCCCTGG
TGGCTCAGAGGTTAAAGCATCTGCCTCTAATGCGGGAGACCTGGATTCGATCCCTGGGTC
GGGCAGATCCCCTGGAGAAGGAAATGGCAACCCACTCCAGTATTCTTGCCTGGAGAATCC
CAAGGACGGAGGAGTCTGGTGGGCTACAGTCCATGGGGCCGCAAAGAGTCAGACACGACT
GAGCGACTTAATTTTAACTTTTCTTCCATGTTAAGGATAAGACAACCTCCAGACCAAGAA
ATTAGGACTAAGCAGCCTAATTCTAAGCAG
>108:56579205-56579369
TACCAGGCTCCTCCGTCCATGGGATTTTCCAGGCAAGAGTACTGGAGTGGGGTGCCATTG
CCTTGGTGAACAGAAATTAGAATGGAGGGCATTCTTGGGATAAGAACTATACTAGGCAAA
TAAAAGGAGGAGGGACTTAGTACAGAATATATGAGGGACGGAGAC
>108:57091013-57092458
TCGCTCAGTCGTGTCCGACTCTTTGCAACCCCATGGACTGTAGCCTACCAGGCTTCTCAG
TCCATGGGATTTTCCAGGCAAGAGTACTGGAGTGGGTTGCCATTGCCTTCTCCAGGGGAT
CTTCCTGACCCAGGGATCAAACCCGGGTCTCCAGCATTGTAGGCAGATGCTTTACCCTTT
GAGCCACAAGAGAAGCCCAATTAATTAAGACTTATACTTTTAATAATAGAAATTGATTGT
GTACATGGTCTGAATTTATCAGAAAATCATGTCTTTCTTTTTATAATTTTATAGAACTTC
TCATCTTTTTTCTTGATAAGCCATACTTCTGCTGGTTGTCTATAGAGTAAGTAGGATTTG
GATACTGTTCACTTCCTTGGTGGTTCAGATGGTAAAGAATCTACCTGGAATGCAGGAGAC
CGAGGTTCACTCACTGGGTCAGGAAGATCCCCTGGAGAAGGGAATGGCTACCCACTCCTG
CACTCTTGCCTGGAGAACTCCATGGACAGAGGAGCCTCACGGGCTGTAGTCCGTGGGGTC
ACAAAGAGTTGGACACCACTGAGTAACTAATATTTTCACTTTAAGTAAGTCCTTTTCCCT
TCTGAGTCCTAAAGAAAAATTGAATTCATAATCTGAAATTATCAAAGTAAGATTGGTTTA
AAAATCGAGGTCATACAATTTGTACACAATTGCTTCCCTATCTTTTCCTTTATTTCACTT
TATTGTTTTATTGTCAGTATGGTACCATCTTATGAAATATTCTAGGTAAATATAACTATT
AACTTCATAATACACCACTTCTTGGTTAAAGTTTTCCTTTATTTTTATTCCTACAGTCAT
CATCCCCTATTAAAGTATTGTTAAAGTTTTTACCTCTCTGTGTGTATACTTTTGTTTATA
TATTTATTTATTTGTACTGTGTTATGATATAAAATTTTTTATTATGGAATTTGAGTCAAA
AAAGTTTGAAAGCCACTGAAAAATACTTTTAAAAGTATTTTTGAAACTACCTTTCATCCT
TTAACATGTTCTTTTTACAAAGGCAAATCAGGGTGAGATGAACATCAAGGACAGACACTT
TGAAAGATTTCACAAGTCTAGGGTATGTGAGTAGAAATTAGAGTAGCCCTACTACAGCTT
AAGTGTATTGATTTCCTTGTGTGACTTATGGAAACTATCCTTATTTTTTTTATTTTATTT
TATTTTTAAACTTTACATAATTGTATTAGTTTTGCCAAATATCAAAATGAATCCGCCACA
GGTATACATGTGTTCCCCATCCTGAACCCTCCTCCCTGCTCCCTCCCCATACCATCCCTC
TGGGTCGTCCCAGTGCACTAGCCCCAAGCATCCAGTATCGTGTATCGAACCTGGACTGGC
AACTCGTTTCTTACATGATATTTTACATGTTTCAATGCCATTCTCCCAAATCTTTAAACT
CGCTGT
>108:58613740-58613927
TCCTTCAGAATGGACTGGTTAGACCTCCTTGCAGTCCAAGGGACTCTCAAGAGTCTTCTC
CAACACCACAGTTCAAAAGCATCAATTCTTCAGCGCTCAGCCTTCTTCACAGTCCAACTC
TCACATCCATACATGACCACAGGAAAAACCATAGCTTTGACTAGACGAACCTTTGTTGGC
AAAGTAAT
>1085:92599-96273
ACACAAAAAGATCAAGTGACTTGGTCAGTGTTATCCCTAGTTAATCCTACAGTTGCAGTG
AAATTCAAGTGCTTTTAATTTTTTTTTAAATTTAGAATTTCTCCCAATATGCATGTGGTC
TTATTTAAGGCATAAATTATTTATTGATAGAAGAACTGTATTAGGTCAACCTATGAAGGG
AATAACAGGGACATGTAAGTAGTATTATTTGCATATACCTGTATTAGAGACTATACAGAG
AAAATTATAATTCCTCCATTCAGTAAATACTAAGATAGAAGCCAAGGTCAAAAGTCTTAT
CATGCATGTGTGCATTCTTAAGTCGCTTCAGTTGTGTCTGACTCTTTGAGACTCTGTGCC
TCAAAGAGTTCCTCCATCCGTGGGATTCTCCAGGCAAGAATATTGAAGTGGGTTAGCACA
CCCTCCTCCAGGGGATCTTCCTGACCCAGGGATCAAACCTGAGTCTCTTACATCTCCTGC
ATTGGCAGGCAGGTACTTTTCCACTAGGGCCACCTGGGAAGCCCAGCAAGTTGTGTAGAG
AATCCTCCTGCTAATACAGAAGACTCAGGAGAAGTGGGTTTGATCCCAGGGTCAGAAAGA
TTTCCCTGAAGCAGGAAATGGCAACCCACTCCAGTATTCTTGCCTGGAAAATCCCATGGA
CAGAGTAGCCTGGTGGGCTACAGTCCATGGGGCGGCAAAGAGTTAGACACAGCTAAGCAT
ACATGCAAATACGGTTGTATTTTTCTGTTCTTACACTGTTCATTGACTTTGCCCATTAGG
TTTATTGTTTATTTTCATTAATATGTTTGTTTCCTTTTCTAGATTGAATTTCTGGTGGGC
AAGCTTTGTGTCTTTTGGCTATTTAGAACACAAAAGTTAGTGCCTGAGACATTGTCCAAC
TTTATATTTATTGAAAAAATAAAATGATTTATCTCTTAAATGTGTGTCTTATGCATAGGC
CCTCACCTCTAGGAGGTGATAATTTAGTTAAGAGACCATCCACATACTGCAGAAAACTCA
GACTTCATTACATGTATTATATAAGCAAGTATGGGGAAAACAGTAAGAAAAATAGGCTGT
TTATTGTAGAAAATAGAAGCTGAAGAAAAGCAGAGATAATGTGGATTAAATGGTCGGAAA
TACGTTCATGTGGGAGGTAAGAGGAAAATAGGTTAATAGGAGGGGATTTAATTTCCTGTA
GTTCTGAGTTTGCTGATAAGTTTTAAAATATAAATATGCATTTATTTTCATCAATGGTTT
TTACTGAATTTGAGATGATCATGTTTTCTTTCTTTATTGTGTTAATAGGAGCAAAATTAC
TTGGTTGTCATGGATTTCCCTTTTAATATGTGATTAGATTTTTCTTTGTCAGTATTATGT
TTAGGGTTCATATCTTTAACTACTGAGAAAAATTGCCCTGCACTTTTCTCTGTTTGTAAT
GATCTTGGTGAATTTGGGTTATCAAGTTTATATTGGTCTCATGAAATGAGGTGGTAAGGC
TTTCATTTTTTGTATTATTTTCTAGAAGGGTTTCATGTAAGAATGAATTATTACTTCCTT
GAATGCCATGATGAATTTCTCAGGAAAACCAACTGGATCTGAAATATTTTTATGTGAAGG
TTTTAATGAAAGGTATTAATTTTAAATGAATGTAGGATTAGAATTCTATTATTGTTTTAG
TTTTTATAAATTTTGTTTGTGAAGAAATTTTATTTTGTCTAAATTAGCAAATGTATTGAC
ATAAATTTCATTTATTCTTTTTTATATATTGAATATTTTATATTAATGTCTATACTGACT
TTTTCATTTGTATTCCTTGTATTTATTTTTCCTTAAATCTTATTATGATTTTATAAACTT
TATTAATTTTTTAGCAAACCATAATTTGCATTTTTAACATTTTTCTATTTAAATGTTTCC
TATTTCATTGATTTCTGTTCTTACTTTTATTGAGTATTTTATACATCCAGTAATACTGTA
CTTTAGTATAGGGAAATTTAAAGGGGCCAGTGGATCAATATGATCTTGATAGGCAAAAAC
CAACCCAGTCAATCCTTTAGGCAGTCAACCCTTAATAATCCTTGGGAGGACTGATGCTGA
AGCTGAAGCTCCAATACTTTGGCCACTTGAGAAGAAGAGCCAACTCATTTGAAAAGACCT
TGATGCTGGGAAAGATTGAAGGCAAAAGGGGCAGCAGAGGATGAGATGGTTAGACAGCAT
TCGGACTCAATGGACATGAGCCTGAGCAAACTCCAGGAGACAGTGAAGGACAAGGGAGCC
TGGCGTGCTGCAGTCCGTGAGATCGCAAAGAGTCAGACATGACTTAGCGACTGAGCAACA
ACCGCAAGGCAAACAATTACTATGTTCGAATGAATAAGTAATAAAATGGGAAGGTTAGAG
TGTTGGAGTTAGAATTTTATTATAAATATGGGGAAGTTGTGGAGATGACAAGGTATCTGG
TGTGGCCACATGAGTATGCGTGATGCATCAAATCAAATCAAATTGAAGTGAGTGGAATTG
GATTTAACATAATAGAGGGTCAGGCAAGGTGATGCTGCAGCAGTGATCATGATGGACTGT
AATGGTCAGCTCTCTCTGATTCCCTTATTAAATTAAGCTTCTTCTGGGCAGGGACTGATT
ACTCTTGTCATATTTTCCACATATTTTGCAGAGCTTCTGACATAGAAGATGCTTAAATAC
ATGCTCCCAAAATAATATAAAAGCCCTTACTACAACTCCGTTCATCCCACTAAATCCTAA
GGAATTGAAGTCTCTACCCCAGTGGCTTAGAGTTGGTCGTTCAGCAGCCCTGGGACTAGA
GCCACACTCTCATGAGACCCAACAAGTGCAGACATGGGGCACTGAAGAAGGAGGTTTGGG
GTGTGAATTTGACAATGGCAGCAACAAAGTAAAGTCATGATTTGGAAAATCACATTGGCA
AATCAAGTATATTTTCTAACATCCTTTTGTTCTTTATTGGAATAAGAGGCAGAGTAAATT
AGAAGTAAGGCATGGAATGTAGAAATACAGTCCGACCCTGTTGGGCATTGTGTGTGTGTG
TTTCTTGTTTATTGCACTTGTTGTTCCTAAATCTTGAGTTTAACAGTACTTGTCTACAGG
GACCTTAATTGCTTTAAAAGCATTCACACTGAGTGTCAAGGACTGAAGTCTTCTTTTTGA
AGACATAAGTGGATTTTTAAACGTCTTTAGATAATGAGACGAAGTGGCCTGTATAGAAGA
ACTCGGGCACCTGGAGCCCAGGGAAGGAAGGAGGATAAAGCTCTTTGTTCTAAACTGAAC
TGAAGTGCCTGGTGCCCTTGGCTTCTGACCCCTTGGTGCAGGTCTCAGGTGGGCAAAGGC
TGCAGGTGCGCCGTCAGTCACAGGCGGCCCACCTCTCCTGCCTTTGTCTGCCTTTACACG
CAGACCTTATCTTTTAATGAGATCTTGGCCATTAGACATCCTTTCGGGTTGTGCGAAGGT
TTAAGTTCTTGGGCTTTCACCTTTTTTGATTACTTTGACCTCTATCAGCATACTGAATTT
AGGTGCTCATAGAATAACTCACAGTGAATAGTAAATTATGATGTCCATTCTGCCACCTCC
ATCAGTGAATTATGTAGGCTTCTGGAAGGAGAGCATTACCATCCTTTAAAAAAAAATGTA
TATATATATATATAT
>108:60854572-60855848
ATTTTTTTTTAAGGAATTCTTTTTCCTCTTTATTTTTTTTAATTTTATTTTATTTTTAAA
CTTTACATAATTGTATTAGTTTTGCCAAATATCGAAATGAATCCACCACAGGTATACATG
TGTTCCCCATCCTGAACCCTCCTCCCTCCTCCCTCCCCATACCATCCCTCTGGGTCGTCC
CAGTGCACTAGCCCCAAGCATCCAGTATCGTGCATCAAACCTGGACTGGCAACTCGTTTC
TTACATGATATTTTACATGTTTCAATGTCATTCTCCCAAATCTTCCCACCCTCTCCCTCT
CCCACAGAGTCCATAAGACTGTTCTATACATCAGTGTCTCTTTTGCTGTCTCGTACACCG
GGTTATTGTTACCATCTTTCTAAATTCCATATATATGCGTTATTATACTGTATTGGTGTT
TTTCCTTCTGGCTTACTTCACTCTGTATAATAGGCTCCAGTTTCATCCACCTCATTAGAA
CTGATTCAAATGTATTCTTTTTAATGGCTGAGTAATACTCCATTGTGTATATGTACCACT
GCTTTCTTATCCATTCATCTGCTGATGGACATCTAGGTTGCTTCCATGTCCTGGCTATTA
TAAACAGTGCTGCGATGAACATTGGGGTACACGTGTCTCTTTCCCTTCTGGTTTCCTCAG
TGTGTATGCCCAGCAGTGGGATTGCTGGATCATAAGGCAGTTCTATTTCCAGTTTTTTAA
GGAATCTCCACACTGTTCTCCATAGTGGCTGTACTAGTTTGCATTCCCACCAACAGTGTA
AGAGGGTTCCCTTTTCTCCTCACCCTCTCCAGCATTTTTTATTTGTAGACTTTTGGATCG
CAGCCATTCTGACTGGTGTGAAATGGTACCTCATAGTGGTTTTGATTTGCATTTCTCTGA
TAATGAGTGATGTTGAGCATCTTTTCATGTGTTTGTTAGCCATCTGTATGTCTTCTTTGG
AGAAATGTCTATTTAGTTCTTTGGCCCATTTTTTGATTGGGTCATTTATTTTTCTGGAGT
TGAGCTGTAGGAGTTGCTTGTATATTTTTGAGATTAGTTGTTTGTCAGTTGCTTCATTTG
CTATTATTTTCTCCCATTCTGAAGGCTGTCTTTTCACCTTGCTAATAGTTTCCTTTGATG
TGCAGAAGCTTTTAAGGTTAATTAGGTCCCATTTGTTTATTTTTGATTTTATTTCCAATA
TTCTGGGAGGTGGGTCATAGAGGATCCTGCTGTGATGTATGTCAGAGAGTGTTTTGCCTA
TGTTCTCCTCTAGGAGT
>108:61228005-61228589
ACAACCTAGATGTCCATCAGCAGATGAATGGATAAGAAAGCTGTGGTACATATACACAAT
GGAGTATTACTCAGCCATGAAAAAGAATACATTTGAATCAGTTCTAATGAGGTGGATGAA
ACTGGAGCCTATTATACAGAGTGAAGTAAGCCAGAAGGAAAAACATAAATACAGTATACT
AACGCATATATATGGAATTTAGAAAGATGGTAACAATAACCCGGTGTACGAGACAGCAAA
AGAGACACTGATGTATAGAACAGTCTTATGGACTCTGTGGGAGAGGGAGAGGGTGGGAAG
ATTTGGGAGAATGGCAATGAAACATGTAAAATATCATGTAGGAAACGAGTTGCCAGTCCA
GGTTCGATGCACGATGCTGGATGCTTGGGGCTGGTGCACTGGGACGGCCCAGAGGGATGG
TATGGGGAGGGAGGAGGGAGGAGGGTTCGGGATGGGGAACACATGTATACCTGTGGTGGA
TTCATTTTGATATTTGGCAAAACTAATACAATTATGTAAAGTTTAAAAATAAAATAAAAT
TGGAAGAATAAAAAAAATAAAAAAATAAAAAATAAACATGTTTTT
>108:61612844-61612899
GTTTAGTCACTAAGTCATGTCTGACTCTTGCAATCCCATGGACTGTAGCTTCCCAG
>108:62924251-62924826
TGCTCACTACAGATGGTGACTGCAGCCATGAAATTAAGACACTTACTCCTTGGAAGGAAA
GTTATGACCAACCCAAATAGCATATTCAAAAGCAGAGACATTACTTTGCCAACAAAGGTT
CGTCTAGTCAGGGCTATGGTTTTTCCTGTGGTCGTGTATGGATGTGAGAGTTGGACTGTG
AAGAAGGCTGAGCACCGAAGAATTGATGCTTTTGAACTGTGGTGTTGGAGAAGACTCTTG
AGAGTCCCTTGGACTGCAAGGAGATCCAACCAGTCCATTCTGAAGCAGATCAGCCCTGGG
ATTTCTTTGGAAGGACTGATGCTAAAGCTGAAACTCCAGTACTTTGCCGACCTCATGCGA
AGAGTTGACTCATTGGAAAAGACTCTGACGCTGGGAGGGATTGGGGGCAGGAAGAGAAGG
GACGACAGAGGATGAGGTGGCTGGATGGCATCACTGACTCGATGGATGTGAGTCTCAGTG
AACTCCAGGAGTTAGTGATGGACAGGGAGGCCTGGCGTGCTGCAATTCATGGGGTCTCAA
AGAGTCGGACACGACTGAGTGACTGATCTGATCTGA
>108:62936323-62936456
ACTGACTCGATGGATGTGAGTCTGAGTGAACTCTAGGAGTTGGTGATGGACAGGGAGGCC
TCGTGTGCTGCGATTCATGGGGTCGCAAAGAGTCGGACATGACTGAGCGACTGATCTGAT
CTGATCTGATCTGA
>1086:504297-504359
GCATGTAGGACCTTAGTTCCCCGATGAGGGATCAAACCTGCACCCTCTGCACTGGCAGTA
CAG
>108:66640366-66641657
TGTTGGGGGCCAGAGTGAGGTACTCCGCCCATGGCAAAGGTCATGAGGAAGGAGGCTCGA
CATACGCAAAGGCGGGATCGAGCCTCAGGAGTCCCCCTGGAAATCCTCGAGCGTCTACCC
CATAACCAGAGCCTGCCTACTTTACTACTTTGTGCTCTTACCTACACCTCTGACTTTACG
GGGGGCTGTCCCCCACCACCTCTTTCGGAGAAGGAGTTAACCTAGAGCTCCAGTCAATAA
AAACTCTTGGGTGTGGCAAGAGTGTTTTAACCTACAAACTCCTCTGAAGGTTCTCTGGCC
TGCCTGACAGGCTCGTCCGGCCACATGTGATTGCTCACAGCCTCCCAACCATGAGAGGCA
CGAAATGCTTTAAACCTTCTAAAAACAGGTTCCTTAGAAAAGTTAGAAAACTATTAGTAT
AAGTATAATGGGCTAATTAGAAATTGTGTTGGTGAAGGGTTTTTCATTTGTTGAGCCAAT
GTTTGTTGCTAAGTCTCCACATCCCCTGCCCTTACACACATTAATGAATATATAGAAGAA
ATAAGTATTAACCTTTGATATTAATCACGTTAGACCTTAGGCTAAGTAAATTCTTTCCTT
AACTAAAACCCACTACACCCTCACCCTGTAGGAGTGTAACTTTACTTGGGTGGCGTCTGT
TTTGAGAATAATCAGCCCTGGAGAAATAAGTGTCCTGATTGACTGACCGCTGTCACAAGG
AGAGGGTCGTAAATTGTCAGCAGGCCCCCCTGGCCAGAAGATGATGTAACACCCCTAAGA
CCTCTGTATACATTTGTGTGAAGCACCTGACTTTAATAAAAGTCAGGACTGCTGTCCCCA
CGTGACTTTTGTATAACATCTCAGTGTATAAAAACAGACTCTGGAAAATAAAGAATTGGG
ATCAGTTTCTCAAAATACTGGTCTCCCCATGTCTCTCTCTCCCTCTGGCTGAGTCTCCAT
CTGGAGCGCGGAACCCACCAAGCTTACTAATTTTGCCTGGGCTTCTAAGATCCGACCGGG
GAGTCCTCAGTGTCTCCTCTCCTTCGGGAGAACGGAAGGACGCCTGCGGCCTACGTAAGT
GGTGCAAGCTTCTTGTCTTGAAGTTTTATTGGTCCCCCGCGTAAACCAAGCTACTCAGCC
TCTTTTCTCCACTGAATTTTCCTACTGAGCTATCCTTATTCTATTACTCTTTATATCTCT
AATTAATATCTAATTGAAACTATCGTATCCTGACCCTCGCCGACGCCGTCTCTCCTTCGA
GTACCCTGGATCAGCTGGGGCTGGTCCCCGGC
>108:6967388-6967450
TGGCAAAACTAATACAATTATGTAAAGTTTAAAAATAAAATAAAATTGGAAGAAAAAAAA
AAT
>108:7374898-7374971
GTAATAATGTAGCTATTATTACATATTACATATTACATATGTAATAATGTAGCTAATAAT
GTAATAATAAGCTT
>1087:436885-438733
CAGGCAAGAACACTGGAGTGGGTTGCCATTTCCTTCTCCAATGCATGAAAGTGAAAAGTG
AAAGGGAAGTCGCTCGACTCCTCGAGACCCCATGGACTGCAGCCCACCAGGCTCCTCCGT
CCATGGGATTTTCCATACATACAGCATGTAATAAATAATCATTATTGTGCCTTCTTATTA
ATGTATTACATGCTGTATGTATGTAATCATTAAGAAGATTTTCAAGTACTTTAAACCAGG
GTTCAGCAAATCATAACCTGTGGGCCAAAAATGATGCAGTGTTTTTGTAAATAAAGTTTT
ATTGAAACACATCCACACTCATTTGTTATTTGCTACAAATGAAGAGTTGAATAGCTGTGG
CAGAGACTGAATGTTTTACAAAGCCAAAATTACAATTTAGCCCTTTACAGAAAAAGTTTG
CATTCCCTGTTCTAAACCAGTGGGTCTCAAAATTTAATGCTCATAAGAAACACCTGAACA
GCTTGTTATCCGTTTCCTGGGCTCTACTTTCACAGATCATGGTTCAGTAGGTTGGGCTAG
GGTCCATGAACTTGCACTTCTAACAAGCTCACAAGCTGCCAGTCTATGAACTAAACTTTG
ACACACCACTTTGGCCTAAACCATCTCATATACTCACAGATCAGCAATGACCACAAATTC
TATAAAACAGGATAGTCATCACACATAATGGAAACTAAGGCATAAAAGAGGAAGGAAATA
GATCTCCTGACTTACATGAAATTCATGATAGCTATGAAGGACAATTGGTTGGCACAGTCA
ACAGATAACTCTTCACCCCTCATCCTGACATTAGTGACAGTGACAGTGTTGGTAGGTCAG
TCGTGTCTGACTCTTTGCGACCCCATGAACTGGAGCTTGCCAGGCTCCTCTGTCCATGGA
ATTCTCAAGGCAAGAATACTATAGTGGGTTTCCATTCCCTTCTCTAGGGGATCTTTCTGA
CCCAGGGATTGAACCAGGGTCTCCTGCATTGCAGGCAGAGTCTTTACCGTCTGAACCACC
AGGGAAGCCCCTAACATTACACCAGGGAAGCGTCCTAACATTAATTTACGCTGAACACTG
GAAATTCAACAGGGACTAGCAGGAATCCAAAGCAATTGGGTTGGAGGTGTAAAACCCCAT
CAGTTCTTCAGAGAAGTTATAAAACACTTTTTAAAAATAAAAGCCCCTTTATATTCAGTT
ATAATTTAATACTTGACTAGACTATAAATACTCAAAGCCAACATTTGAAAAGAAATCTCA
CACACATGGTTTATAATACAATGGTCCAACCAAAAGATTAATTCTTACACATCATGTAGA
TAAATATAAAATTTAAATTAAAGGGTTAGTTAAAAATCTAATCCTTTCAATTAAAAACAA
ATACATGTCAAGCTAGTATGTGAATGAACACAGATGATACAACTGATGTATTTTATTAGA
ACTAGCTCAGGCAGATCAAAGGTGGATGATATGTAAACCACTGAAAGATATCAGTGCCTT
TCACTTAGACTCTAAAGAAGATACAGAGGAAGGTAAAGATTTGGAGGGAAAATTCTCTTT
GCTGATTTATTAGAATAGGAAACATCTCCTCTTCCTTTAGTCAGCCTTTATTGAGCATCT
ACCAGGCTCAGATGCATTGTACTAAGCATTAGAGATAGAAAAGAATAAACATCCCTCCTC
TCAATGAGCTCACAAGCTCATGAGAGAGCTGTGTAAGTAAGTGTACTACAGCATGTTAAG
TACAAGGACACTTGCATATATTATGTACTATCAGAGTGTACAGTGAGTTGATTAAATATG
CTTGGGAGAAAAGTGAAAGGAAGGCTTCACTAGCCATGCTGCTGCAGCT
>1088:1485899-1487300
GTGCCGGGGACCAGCCCCGGCTGAACCAGGGTATTCGAAGGAGAGACGGCGTAGGCGAAG
ATCAGGAAACAATTGCTTAATTAAACGTTAATTAAGGATATAAAGAGTAATAGAATGAGG
ATAGCTCAGTAAAATTCAGTGAAGAAAAGAGGCTGAAATAAGGATAGCTCAGTAGGAAAA
TTCACTGAAGAAAAGAGACTGAATAAAATTCCAAAGCAGGGAATTAATGTCACCTACGAA
GGCCGCAGGCGTCCTCCCGTTCTCCCGAAGGAGAGGAGACACTAAGGCCTCCCCGGTCGG
ATCTTAGAAGCCCAGGCAAAATTAGTAGGCTTGACAAGCTTCCCTGCCTCAGAGGAAAAA
TTCAGCTAGAAGGTGAAAGAAAGAACGACATGGGGACACCAAATTCCGGTGAACAAAAGG
AGATACTTTATTTTCCAAAGCAGTTTTATACCTTAAGTTGTGCATAGAGGATAATGGGGG
AAGGGGTAGAGGCATGCAAAGACAGCAGTTCCTGATCCTTATCGAAGTCAGGCTTTCAAA
CTTATCATATGCAAAAGTTTAGGTGATTTACATCATCTTCTGGCCAGGAAGCCTGTTAAC
ATTTTAAGAAACTTATTTTTCTCTAAAGGTGATTATTTTAAAGTCAGGCGCCAGCCTCCA
AAAAGCATTGGAGAAAGTTGCATTCCTATAGGGCAAAGGTGAGGTGGGCTCAATCAAGAA
AAGAATTAACTCAAGGGTCCAAGATTACAAACATTGAGGCGACTGCTTACATTTCTATAC
ACCCATTATATCAATCAATACACCGCCAAGGACACAGTAGGTAAGGGATATGGAGACTTA
GCAGCAAACATTGGCCCAACAAGTGAAAAACCCTTCACCAATACAATTTCTAATCAATCT
TTTAACTACTCAAAGGAATCTGTGTTTAGACAGTTTAGAACATCTCCTGCCTCTCACAGT
TGGGAGGCTCTGAACAATCACATGTTGCCGGAAAAAACCTATTCAGGCAGGCTAGAGGAC
TTCCAAAGGAGTTTGTAGGTTGAAACACTGTCACACCCAAGAATTATTAACTGGAGCTGT
AAGCTAACTCTTTTTTCAGAGAGAGGTAGTGGGGGACAGCCCCCCGTAAAGTCAGAGGTG
TAGGTGACAGCACAAAGCAGAAAGTAGGCAGACTCTGGTTTTGGGGGTAGATTGCTCGAG
AATTTCCAGGGAGACTCCTGAGGCTTGATCCCGCCTTTGCGTATGCCGAGCCTCCTTCCT
CATGACCTTTGTCATGGGCGGAGTTCCTCACGCTGGCTACCGGCAGTGATAGAATTCCAG
TTGAGCTATTCCAGATCCTGAAAAGTGCTGCACTCAATATGCAATATGCACTCAATATGC
AATATGCCGGCTCCCGGCATCG
>108:9036499-9037640
TTCTTTTTTTTTTTTTTTATTTTTTTTTTTAAATCTTCCAATTTTATTTTATTTTTAAAC
TTTACATAATTGTATTAGTTTTGCCAAATATCAAAATGAATCCGCCACAGGTATACATGT
GTTCCCCATCCCGAACCCTCCTCCCTCCTCCCTCCCCATACCATCCCTCTGGGCCGTCCC
AGTGCACCAGCCCCAAGCATCCAGCATCATGCATCGAACCTGGACTGGCAACTCGTTTCC
TACATGATATTTTACATGTTTCATTGCCATTCTCCCAAATCTTCCCACCCTCTCCGTCTC
CCACAGAGTCCATAAGACTGTTCTATACATCAGTGTCTCTTTTGTTGTCTCGTACACTGG
GTTATTGTTACCATCTTTCTAAATTCCATATATATGCGTTAGAATACTGTATTTATGTTT
TTCCTTCTGGCTTACTTCACTCTGTATAATAGGCTCCAGTTTCATCCACCTCATTAGAAC
TGATTCAAAAGTATTCTTTTTAATGGCTGAGTAATACTCCATTGTGTATATGTACCACAG
CTTTCTTATCCATTCATCTGCTGATGGACATCTAGGTTGCTTCCATGTCTTGGCTATTAT
ACACAGTGCTGCGATGAACATTGGGGTACACGTGTCTCTTTCCCTTCTGGTTTCCTCAGT
GTGTATGCCCAGCAGTGGGGTTGCTGGATCATAAGGCAGTTCTATTTCCAGTTTTTTAAG
GAATCTCCACACTGTTCTCCATAGTGGCTGTACTAGTTTGCATTCCCACCAACAGTGTAA
GAGGGTTCCCTTTTCTCCACACCCTCTCCAGCATTTATTATTTGTAGACTTTTGGATCAC
AGCCATTCTGACTGGTGTGAAATGGTACCTCATAGTGGTTTTGATTTGCATTTCTCTGAT
AATGAGTGATGTTGAGCATCTTTTCATGTGTTTGTTAGCCATCTGTATGTCTTTTTTGGA
GAAATGTCTATTTAGTTCTTTGGCCCATTTTTTGATTGGGTCGTTTATTTTTCTGGAGTT
GAGCTGTAGGAGTTGCTTGTATATTTTTGAGATTAGTTGTTTGTCGGTTGCTTCATTTGC
TATTATTTTCTCCCATTCTGAAGGCTGTCTTTTCACCTTGCTAATAGTTTCCTTTGATGT
GC
>108:9390787-9390952
CTGAAGTTTGGTTGCCTTTTCTCTGTCTCCTTTCACGTTCTGAGGTTCGGTTGCCTTTTC
TCTGTCTCCTTTCACGTTCTGAGGTTTGGTTGCCTTTTCTCTGTCTCCTTTCACGTTCTG
AGGTTTGGTTGCCTTTTCTCTGCCTCCTTTCACGTTCTGAGGTTTG
>1089:66687-66973
ACTTAAACGGGTCAACCCTTTACTGCGTTGACCAAGGGCTGCATAGACCTGAACGCTAGG
TAACCAGCAATATTACTGAAGGATGTGTCTGGAAAATGGCAAAAAACCTGGATGTGGATT
ATGTTTCTGTAAATTATGAAACGGTGGATTACCACGAGTAACTGGAATAGGATTGTGACA
GAAACAGAGAATGACATCCAGAGGAAAAGGGCCGTGGGACACTCTGGGAATCGGCGCTCA
CTGGCAGGGGCCTCTAAGAACCCCTGTATCCTAGGCTCTTTGCAGTA
>1090:114953-115139
AATCCCATGGACAGTGGATCCTGGTGGGCTACAGTCAATGGAATTGCAGAGTCAGACACA
ACTGAGTGACTCATGCTTAGTTCACTGATTTTAGGGGCAAAACAAGCCCTTGAACTATAT
CCTAGTCCAGTCCTTTCTCTGCCAAACCACTCTGCTATCTTTCCATCTCTATGATGTTTT
AATGTAA
>109:11337056-11337365
CACACTGATGTATAGAACAGTCTTATGGACTCGGTGGGAGAGGGAGAGGATGGGAAGATT
TGGGAGAATGGCAATGAAACATGTAAAATATCATGTAGGAAACGAGTTGCCAGTCCAGGT
TCGATGCACGATGCTGGATGCTTGGGGCTGGTGCACTGGGACGGCCCAGAGGGATGGTAT
GGGGAGGGAGGAGGAAGGAGGGTTCGGGATGGGGAACACATGTATACCTGTGGCGGATTC
ATTTTGATATTTGGCAAAACTAATACAATTATGTAAAGTTTAAAAATAAAATAAAATTAG
AAAAAAAAAA
>109:14328040-14328191
AAAAGGTACAAATGAACTTATTTACAAAACAGAAGTAGAGTCATGTACGTAGAAAATAAA
CTGTGTTTACCAGGAGATGGGGGGGTGGATAAATTGGGACTGACATATATACACTAATAT
ATATAAAGTAACTAATAAGAACCTGCTATATA
>109:15109544-15110508
GACAGTAAGTCAGCTTCGTTCGTTTTTTGGTGAGCATGGAAGGGAGTCACATGGTTTTAG
CTGGCAAAAACTGAATATTCCTCAGGAAGATAATAAGTAGTACATAACAGTCGTCAAGTA
CTTAATGGGTACCGTTTTGTGTGTGCTTTACAGATGAGGAAACTGAGACTTTAAGATCAC
TTTACTAAGGTCACATCGCTATGAAATAGCACAGACAGTATTGTAACCCAAGGGGCCTGA
TTTCCAGAGCCCAGTTTCTTAAAATCGTACCGTCCTGCATATTTGGATATGTGTCATATT
TACCCAAATGTGTGTTTTTGTGTGTTGCATGTGTACATATATGTGTTTATTTACAAATCA
GTATTGTGTTAAACTTTCATATCATGTTAATGGTAATTTGCCAGTCTTCAATTGGGTACA
CAAAAATTAGTTTAATTTTTGATCTGTTACTGTATGATTTCTTCTTACACTAAAAATGGC
TCTAACCAATAACTTATTAACTTATTTTGAGAATCAACAATTCTTTAATACTTTATGTAG
TCCGAGATGTCAGTGGTACCAAGTAGATTTACCCAATAGTAAGAGATGGTACAACGTAAA
AAGCAGAGTACCTCTTAAGCGGACAATGTAAAAAAAAAAAATCACTAGTAATAGCTTAAT
AATGAATAAAATAATATTTATCACAAGCTTACTAAATGATAGACACTATTCTAAGCCCTT
CATATGTATAAACACATTTAATCCTCAAAACAATTCTGTATTATTGTTATTGAGTAACTT
TCACCCTTTGGTTTTTCACACAGCTCTCAGATTTCCTTTTTTTTTTTTTAAAGGACTCCA
TACTCATAATACATGTCTTGAAGTTCTTCTCTTTATCAGCTGTTTTACTTTGCCTAGATT
CCTTTTAAAGGATGGTACCCCAAATCTGTATTCCAGATATGGTCTGACATTTGGAGAGCC
AAGTG
>109:15618089-15618966
TGGAGAAGGCGATGGCACCCCACTCCAGCACTCTTGCCTGGAAAATCCCATGAATGGAGG
AGCCTGATGGGCTGCAGTCCATGGGGTCGCGAAGAGTCGGACACGACTGAGCGACTTCAC
TTTCACTTTTTACTTTCATGCATTGGAGAAGGAAATGGCAGCCCACTCCAGTGTTCTTGC
CTGGAGAATCCCAGGGACGGGGAAGCCTGGTAGGCTGCCGTCTATGGGGTCGCACAGAGT
CGGACACAACTGAAGCCACTTAGCAGCAGCAGCAGCAGCAGCACTTAGATATTAGTTGCA
GCTCAACAACTCTATGTGCCACTTTTTGCCCTTTGTTATTTTCACCTGGGCCAGGGATCA
TTCTCATTCTTGCTTAATAAAGTGACACCAATGTCCAGTTTCTGTCAAATGTCTTTCTGC
CTCTAAACCAGAGATTGGCAAACTAGGATCCATAAGCTACACAGGTCCTGCCATCTACTT
TTGTGAATAAAGCTTTACTGGAACATAAGTTCTCTCTTTGTTTATGTATTATCTGTGGCT
ACTTTGATCCTGCTTTGATCCTACAGTGGCAGAGTTGAGGAGTTGCAAGAGAAATCACAT
GGCCCACAAAAGTCTAAAATATCTACTATCTAGTACTCTTGCCTGGAAAATCCCATGGAC
AGAGGAGCCTGGAAGGCTGCAGTCCATGGGGTCGCTGAGGGTCGGACACGACTGAGTGAC
TTCACTTTCACGTTTCACTTTCACGCATTGGAGAAGGAAATGGCAACCCACTCCAGTGTT
CTTGCCTGGAGAATCCCAGGGACGGGGGAGCCTGGTGGGCTGCCATCTCTGGGGTCACAC
AGAGTCAGACATGACTGAAGTGACTTAGCAGCAGCCCT
>109:15865129-15865487
TAGAAAGGAAATGGCAACCCACTCCAGTATTCTTGCCTGGAAAATCCCAAGGACAGAGGA
GCCTGAGGTCGCAAAAGAGTGGGACCAACTCAGTAACTAAACAACAACAACACATATATG
TAATATGTATGTATAAAGTTTTCATGGATTCCCTTTATTGTCTTTGTTTTGTCTTTGTTT
TTCTGTGTTTATATCCCCCCTTCATTTTGACTTCTAATTTCCATGATGACATCATTCTCT
AACATGAACAATTTGATTTTCTATTTATATTGAACAATTAAGCAATACTGGACGTTTAAA
AAGAAATCTGAGAGTTTTCAACTGGTGGAGTATTTTCATTGGGGGACATGATACCAGTT
>109:16585111-16589725
ATATATATATATATATAATTTATGAAATCCTTTTTGAGAAATATTCTGATATTAAGGTAG
ATCAGGTTTGCTTTTAGTAAGAAGATCTCAATTAAAATTTATTAGAAATTTCTTTTGATG
AGGGAAATTAAAGATTTGTTGATATAAGCAAATGATTTATATATTGATTTACTTTGCATA
GCACATTGTTGCTTTTAGCAGTAGGGGATGGTTATTTAAGGAGGCAAATTGCTCTGCAGG
GTATAGAAGGAGCCAGGCAATGAATGGATCCAATCAAGCTACTCACATTCTGGCAGGCTG
TCTGTGGCTGTGGCATTATAGATGTCATTACCCAAAATGTGCTGCTAATTGTAATCTTTA
TTCTGAATCCAGGGGGAATTTAAATGGTTTTTGACTGATAAATTCTTATAGTAGTGTAAA
ATCTCTATAATTTTACTACATAAAGACATCTCTTTATTCACACTGAGCGTATCACAAGAC
AACTGACTATACTATACTATACACACACACACACACACACACACACACACATCAAACTTT
GAGATTCAGACACGTTTCTTGCTGTATCTGGGAGACTGAGACTTTGATCCTTTTGTATAA
AAACTGAGTATATACATCATTCTGAGGGAAGAATCCAGGCACAATAGGCTTAACCCAATG
TGAAACTTTACTTATTATTGGAAGTAAGAATTTGTCATAGATCCTATTGTTTGTCACACC
AGTTGTTTCAAAGGATCAGGACCCTGGGTGTCCAGGAGGGTCCTATTATGAGAGAGTGTT
ATAAGTATTCATGAAGACTGGGGCATAAATTGCCCTACTTTGGGAATCCTGTAATAAAAC
CAAAGGAAAAGGTAAAGTGCTATTAATCTCAACCCCTCACACTGCTCTTTAAGGGACAGT
CAGCTACACAGCAGAGTGGGAGAGTGATCATGCAGAACAGAGGAAAGAGTGGAGGAGAGC
AAGTGGACTTGTTAAGCAGAGCAGAGTCTGGCTACACTGAGGTACTCAGTGAAAAAGTGA
CACTGGCCTTGCTGACATAGAATTACAAACACACACAGTAAGAAAAGTTGCCACAATAGC
AATTGCCAAGACACACTCAGGGGAAACATATTCAAACACCTGTAAAACACCCTCTACATG
TCTAAATCCTAGACATGATTTAAGAGGAATTCTGAAGGAGCCAAGGTCCTCAGTGTGTAG
ATGTAGGATGGAAATTTCTGACCAATTCTTTCCATGTGAGGTAAGATCAAAGAAACTGGT
AATGCATATAAACACTATATAGTTTGTTAATTATTTTTAATAAGAATAATAAAGAGAATG
GAAGAAAACTTTTTGAAGAGATGAATAGATTTATGACATAGTGCTGTAATGGTTTCACAA
ATGCATACTTATCAAGCAGTTTTGTATGTCAGTCATATCTCAATAAAGTACCTTTTAAAA
AGGAAACAAAAATAATTAATAGACATGGAGAAAAATAAACCAGAAAATACTCAAACCTTA
TTTCTGTTTCTTTAACTAGGACTAATATGTCTATATATGACTTTATATATGTGTTAGGTA
GTTAGAATAGGAAAAATGAGTCCAAAATGGCGATGGCTAAAAGACAAAGAAGGGAAAAAG
TCCCTGAAAATGGAACAAAAGGAAATCCAAGGACCCAAGTGAGAACCTCAGGTGAAACAA
ACAGCCCTCCTGGCTAGCCCAATTTGCACAGGGCAGGCTCAATCGGGGGAGGAGACAAAA
TGTACAAAAAAGAGGAAGCCAAGATGGACTGAGGTCTCTTCTTTTGGGTGGGTCCACCCT
CACACCTCGAGGATATACTTTCCTTTGCTTGTCAAACAAACCCTGAGCTGTAACACTGGC
TCACCGTTTCAAATCTTTGCTGTGGTCAGACAGAACTGAGGACATTACACATTCCCCCAA
CATATATGTAACTTAATTATTAATATTTTTGAAGACTCAATAAAATCATGTTCCTGTTTA
TCCCTGTTTATCTTCTCTTTTATTTCTTCTTTTTATTTATTTATTTTTTCCAACTACAAT
TTTATTTTTAAACTTTACAAAATTGTATTAGTTTTGCCAAATATCAAAATGAATCCGCCA
CAGGTATACATGTGTTCCCCATCCTGAACCCTCCTCCCTCCTCCCTCCCCATACCATCCC
TCTGGGTCAGTTATCAGAGCTATCCAGTTATCCAGTTATCACTACCTGAAGTGATATTAG
CACATATGCAATCAATACAGTGTGTGACAGTATAAGCTTTGAAATGAGATAAACCTCTAT
CTGAATGCAAATTTAATAAACTGAACTATTACCAATATATTAAGCTGACTCATTTGAAAA
GACTCTGATGCTGGAAAAGATTGAGGGTAGAAGGAGAAGGGGGTGATAGAGGATGAGATG
GTTGGATGGCATCACCAACTAAATGGACATGGGTTTGGGTGGACCCCGGGAGTTGGTGAT
GGGTAGGGAGGCCTGGCATGCTGCAGTTCATTGGGTTGCAAAGAGTCGGACAAGACTGAG
CAACTAAACTATCACCATATGCAGGCTTTTATTGGCCAGTTCACACCATGACTAATTTCA
ACAAGAGTAATTATCACCAGTTTTCATCATTCATAATTTCCTTGTCTTAATTATCTACAC
ACACACTTTATATATATATATGTGTGTGTGTGTGTGTGTGTGTATAACTAATTCACACAC
TGTTTCTGAGAATTAAGCAAAATACTGTACATAGAGTGCTTTTAGGTGGCACAGTGATAA
CACTCCACCTGCCAATGCAGGAGACACAAGAAACATGGCTTCCATCCCAGGGTTGGGAAG
ATCTCCTGGAGGAGGAAATGGTAATCTGCTCCAATACTCTTGCCTGGAGAGTCCCATGGA
CTCCGTAGCCTGGTGGGCTACAGTCCATTGGTTTGCAAAGAGTTGGACACGATGAGCAAC
TGAGCACACACAGTGCAGAGCGCTTTTAATATGAATGGCATATATCAACTGCTTGATGAA
TATCAGTCTTACCCCTTATGTGCTTTAGAATCTGCTGTGAACTAGATTTCTGGCTTGCTG
CAATTAGTCAACCAAAATCCACATATGCATTTAGAACCTATTTCATTTTCAGGAGCTCAT
CTTGCCAGTTAGAGGTTAAATATAAGAAACTTTATGTTAAATTCGATGATTCATGATTAA
ACTTTCTCTCATTCAAATCCCAATTCTGTCTACCATCTTACTGTCGGTAAGTGACCATTT
GTTTCCATTGATTCCTGTGCCTCATTCCACAACTGAGTTTTGAGGTTTCTGCTTTGCCTC
AAGTATTTTTGATTACTGTGATGACTGGTATTAATCATTCACTGACGATGTCCACAAATG
AACTTGCACAAAATCCTGCAGTGATCCAAATAAATTTAATATTATTTTCAACTCCATTTC
ACAGAAGAGAGAACTGATACACAGAAAAGCTAAGAAACTCGTTGGAGGTCCCAAGGCTAT
ATGTGGCAATATGGGATTGTTAACTTCAGCAATACATGAACTGTGAAATTCCAGATGTTC
AAGCTGGTTTTAGAAAAGGCAGAGGAACCATAGATCAAATTACCAACTTCCACTGGATCA
TCGAAAAGGCAAGAGAGTTCCAGAAAAATATCTATTTCTGCTTTATTGACTATGACAAAG
CCTTTGACTGTGTGGATCACAATGAACTGTGGAAAATTCTGAAAGAGACGGGCATACCAG
ACCACCTGACCTGCCTCTTGAGAAATCTGTATGCAGGTCAAGAAGCAACAGTTAGAACTG
GACATGGAACAACAGACTGGTTCCAAATAGGAAAAGGAGTTCGTAAAGGCTGTATACTGT
CACCCTGCTTATTTAACTTATATGCAGAGTACATCATGAGAAACACTGGGCTGGAAGAAG
CACAAGCTGGAATCAAGATTGCTGGGAGAAATATCAATCACCTCAGATATGCAGATGACT
TCACCCTTATGGCAGAAAGTGAAGAGGAACTAAAAAGCCTCTTGATGAAAGTGAAAGAGG
AGACTGAAAAAGTTGGCTTAAAGCTCAACATTCAGAAAACGAACATCATGGCATCTGGTC
CCACCACTTCATGGGAAATAGATGGGGAAACAGTGGAAACAGTGTCAGACTTTATTTTTC
TGGGCTCCAGAATCACTGCAGATGATGATTTCAGCCATGAAATTAAAAGACACTTACTCC
TTGGAAGGGAAGTTATGACCAACCTAGATAGCATATTGAAAAGCAGAGACATCACTTTGC
CAACAAAGGTCCATCTAGTCAAGGCTATGGTTTTTCCAGTAGTCATGTATGGATGTGAGA
GTTGGACTGTGAAGAAGGCTGAGTGCCGAAGAATTGATGCTTTTGAACTGCGGTGTTGGA
GAAGACTCTTGAGAGTCCCTTAGACTGCAAGGAGATCCAACCAGTCCATTCAAAAGGAGC
TCAGTCCTGGGTGTTCTTTGGAAGGAATGATGCCAAAGCTAAAACTCCAGTACTTTGGCC
ACCTCGTGTGAAGAGTTGACTCATTGGAAAAGACTCTGATGCTGGGAGGGATTGGGGGCA
GGAGGAGGAGGGGATGACAGAGGATGAGGTGCCTGGATGGCATCACCAACTCGAT
>109:17170268-17170395
CTATGAAGATCTTCTAATCCAGGGCTCTCCGAAGACTTAAAAGGAAACACTAAAGAGCAG
AATGCTTAAACTTTATCAGGATCTCTAGAGAGAAAAATCCCCTCTAGGTTTAAGACACCA
ATCCTCTG
>109:17468472-17468527
ATTATTGTACAGCAGAAATTAACACAGCATTGTGATTATAATCCAATTAAAAACAA
>109:17653344-17653626
TATTTAGCCATATTGTAACATGTAAAATATCATGTAAGAAACGAGTTGCCAGTCCAGGTT
CGATCCACGATACTGGATGCTTGGGGCTAGTGCACTGGGACGACCCAGAGGGATGGTATG
GGGAGGGAGGAGGGAGGAGGGTTCAGGATGGGGAACACATGTATACCTGTGGTGGATTCA
TTTTGATATTTGTCAAAACTAATACAATTATGTAAAGTTTAAAAATAAAATAAAATTAAA
AAAAAAATAAATAAATAAAAAAATAAAAAAAAAAAAAAAAAAA
>109:17679714-17679964
GAACTGCAGCACGCCAGGCCTCCCTGTCCATCACCAACTCCTGGAGTATACCAAAACCAA
TGTCCATTGTGTCAGTGATGCCATGAAACCATCTCATCCTCTGTCGTCCCCTTCTCCTCC
TGCCCTCAATCTTTCCCAGCATCAGGGTCTTTTCAAATGAGTCAGCTCTCCGCATCAGGT
GGCCAAGTATTGGAGTTTCAGCTTCAACATCAGTCCCTCCAATGAACATCCAGGACTGAT
CGCCTTTAGGA
>109:17738923-17739051
AGGGAGGAGGGTTCAGGATGGGGAACACATGTATACCTGTGGTGGATTCATTTTGATATT
TGGCAAAACTAATACAATTATGTAAAGTTTAAAAATAAAATAAAATTAGAAAAAAAATAT
TAAAAAAAA
>109:18600144-18603968
TAAGATTCTAGAGAAATAATTCTGGAAACAATTCTGGTAAATTTTCACTCATTATTTCCT
TGAATGATACCTCTCCAACAGATCTTCTTTAACTCTTCACAAATTAAGAGTGTTATTTTT
GTCCCTCTCATTTGACTGTCCATGTCTCTCTTTCACTCCAAATGATTTCCTTTAGTTTTT
TGCCTGCTGAATCTGTCATCTGAAGTCTTTTTGTTTCAACTATTTAATAGTTGTTTAATT
TAAGAAATTGCAACTTTTCCCTTATGGTTGTTCTATTTAATTCTTTTTCAAATGTGGTCT
ACTTTTGCCATGGTAGTTTTTTAGAGTTTTTAGTTTTTTCTTTGCACATTATTTATAATT
AGACAACTGTGAAACAAATATAACAATATATATATTACTTCAGAAATCACTGAGGATTAT
AAATACCATCCATTATTTAGTGGAATAATAAATACATTATGTTAGATTGAGAGAAAGAAA
ATAGTTACATGTAGAAAGAGGGAATATAAAAGGAGTATTCTAAAAATGGGGTATATACAA
AAGTCAGTATCTTGAGTTCAATTAAACCATATCTTCTCATTCCCTAAATGGATGTTTATA
AGCCTTTGACTGTGTGGATCACAATAAACTGTGGAAAATTCTGAAAGAGATGGAATACCA
GACCACCGGGCCCGCCACTTGAGAAACATATGTAGGTCAGGAAGCAACAGTTATAACTGG
ACATGGAACAACAGACTGGTTCCAAATAGGAAAAGGAGTACATCAAGGCTGTATATTGTC
ACCCTGCTTATTTAACTTATATGCAGAGTACATCATGAGAAATGCTTGGCTGGAAGAAGC
ACAAGCTGGAATCAAAATTGCTGGGAGAAATATTAACAACCTTAGATATGCAGATGACAC
CACCCTTATGGCAGAAAGTGTAGAGGAACTCAAAAGCCTCTTGATGAAAGTGAAAGAGGA
GAGGGAAAAAGTTGGATTAAAGCTCAACATTCAGAAAACGAAGATCATGGCATCTGGTCC
CAACACTTCATGGGAAATAGATGGGGAAACAGTGGAAACAGTGTCAGACTTTATTTTTTG
GGGCTCCAAAATCACTGCAGATGGTGACTGCAGCCATGAAATTAAAAGTCGCTTACTCCT
TGGAAGGAAAGTTATGACCAACCTAGACAGCATATTCAAAAGCAGAGATATTACTTTGCC
AACAAAGGTCCATTTAGTCAAGGCTATGGTTTTTCCAGTGGTCACGTATGGATGTGAGAG
TTGGACTATGAAGAAAGCTGAGCACCGAAGAATTGATGCTTTTGAACTGTGGTGTTGGAG
AAGACTCTTGAGAGTCCCTTGGACTGCAAGGAGATCCAACCAGTCCATTCTAAAGGAGAT
CAGACCTGGGTGTTCATTGGAAGGACTGATGCTGAGGCTGAAACTTCAATACTTTGGGCA
CCTCATAAGAAGAGTTGACTCATCGGCAAAGACCCTGATTCAGGGAGGGGTTAGGAGCAG
GAGGAGAAGGGGACAACAGAGGATGAGATGGCTAGATGGCATCACCGACTCAATGCACAT
GAGTTTGCGTGGACTCCAGGAGTTGGTGATGGACAGGGAAGCCTGGTGTGCTGCGATTCA
TGGGGTTGCAAAGAGTTGGACATGAGTGAGCAACTGAACTGAACTGAGATGACTGTGATT
GCAAGTTGTAAAGCAATTTAATGGCATCACAATATTTTTTAATTGCAAACTTCTTTTTAT
GAGTCCTTAAGATCCTCCTATAGCTACGTGTGCTAAATCACTTCAGTTATGTCCAACTCT
TTGTGACCCTATGGACTGTAGACTGCCAGGCTCCTCTGTCAAAGGGATTCTCCAGGCCAG
AATACAGGAGTGGGTTGCCATGCCGTCCTCCAGGGGATCTTTCTAACCCAGGAATCAAAC
TTGAATCTCTTATGTCTCCTGCATTGGCAGGTGGATTGTTTACCACTGATGCCACCTGGG
AAGCACTGATAATTATAGTATTTCAATTTTCAGTAAAATTAATACGTCCCAGGAGTTTTG
TGGAGAAGGCAATGGCACCCCACTCCAGTACTCTTGCCTGGAAAATCCCATGGATGGAGG
AGCCTGGTAGGCTGAAGTCCACGGGGTTGTGAAGAGTCGGACACAACTGAGTGACTTCAC
TTTCACTTTTCACTTTTATGCATTGGAGAAGGAAATGGCAACCCACTCCAGTATTCTTGC
CTGGAGAATCCCAAGGACAGAGGAGCCTGGTGGGCTGCTGTCTGTGGGGTCGCACAGAGT
CGGACACGACTGAAGCGACTTAGCAGCAGCAGCAGGATTTTTGTAGTTAGAAGAAAAAGG
AAATAACTTTAAAATTTTCTCATTTTATTGACTTTAGATATTTTTCATAAGAATTATAGT
TGGGTATCTTTTTTATATTTTTGGGGTTTATTTGGAAGAAATTTTTCTATAGAGCCTGGA
AAATTATTATAATCTTTGACTTTTAGTTACGACTTCACTATAGATATTATCTTACCAGTA
AAGTATCTCTTTCAACAAAGAACATTTAAAAAATATTTCCCTCGCTGTTATGGACTGAAT
GTGTTTCCCAAAATTCATATGTGAAGCCCAAATCCCCAGTGTAATGGTATGTGCAGGTGG
GGCTTTTATGAGATGATTAGGTTTAGAGGCAGTCCTGTTATGGGATAGTGTCCATATAGA
AAGGGGAAGAAACTCTTTCTTCCACTTGTGAGGACACAGAAAGCTGGCAGCCATCAGAAA
GCCAGGAGAGAGCCAGGAACCTGCCTTGCCTACACCTAATCTTGGACCTCTCAGTCTTCT
AGAACTGTGATAAACAGTTTGCTATTTAAGGTACCTGGTCTATGATATTTTACTTTTGCA
TCCTGAACTAAGACAATGGCTGAAGTGGCATAAGTTTCTAGATATGAAAGTAATTTTAAA
TGATTTTCTTTGGATACAATACCTCATAGATTAAAAATGTAAGTTTAGCACAAGATTTGC
AGATAATCAGAAATTTTTGTATCTGACAGAAAATAAAAAGTTTTAGAAGCAGGATCTTTC
TGATCTTCAAAGAAATGCTAAAAGCAGGGAGCCAGTAAAAAAAAAAAAAAAAAAAAAATA
CTCACTCTGCAATTATTATTAACATCTTTATGACAGAAAGTAAGATGTGAGGAAATATTG
TATACAAAGAGAAAACAAAAGGAAAATAAAACTGCCTTTTATAATTTAGGGACCACTGTA
GTGACATTTTATCTTTTAATCCAGCCCTCCTAATTCTCCTCCACTTCTTTTTTAGTAATG
AATTCTATGTACAATACACAAATAATTAAGAATATTAACATGATGGCATAGCTATGTTAG
TAAAGCAATCCTTTCCTACAATGTATTTATTGAGATATCATATGCAGAATAGAGATCAGG
TCTTGCTAATAACCTCTTGTTTCAGAATTATTTGAAATATTCTAATTTTATCTATTATAT
AAATGTGACATTTATAAATTCAGTGCATTTAAAATAGTGTGCACTCATCTCACACGCTAG
TAAAGTAATGCTCAAAATTCTCCAAGCCAGGCTTCAGCAATATGTGAATTGTGAACTTCC
TGATGTTCAAGCTGGTTTTAGAAAAGGCAGAGGAACCAGAGATCAAATTGCCAACATCTG
CTGGAACACGGAAAAATCAAGAGAGTTCCAGAAAAACATCTATTTCTGCTTTATTGACTA
TGCCAAAGCCTTTGACTGTGTGGATCACAATCAACTGTGGAAAATTCTGAAAGAGATGGG
AATACCAGAACACCTGATCTGCCTCTTGAGAAATTTGTATGCAAG
>109:18659655-18660056
CAATATGCCAGCAAATTTGGAAAACTCAGCAGTGGCCACAGGACTGGAAAAGGCCAGTTT
TCATTCCAATCCCAAAGAAAGGCAATGCCAAAGAATGCTCCAACCACCATAAAATTGCAC
TCATCTCACATGCTAGTAAAGTAATGCTCAAAATTCTCCAAGCCAGGCTTCAACAGTACA
CTAATCAAGAACTTCCAGATGTTCAAGCTGATTTAGAAAAGGCAGAGGAACCAGAGATCA
AATTGCCAACATCTGTTGGATTATCTCAAAAGCAATAGAGTTCCAGAAAAACCTCTACTT
CTGCTTTATTGACTATGCCAAAACCTTTGACTTTGTGAACCACAACAAACTCTGGAGAAT
TCTTAAAGAGATGGGAATACTAGACCACCTGACCTACCTCCT
>109:20241886-20241962
AAGGCAATGGCACCCCACTCCAGTACTCTTGCCTGGAAAATCCCATGAACGGAGGGGCCT
GGTGGGTTGCAGTCCAT
>109:21011655-21012339
ACTGCCTTATGATCCAGCAACCCCACTGCTGGGCATACACACTGAGGAAACCAGAAGGGA
AAGAGACACGTGTACCCCAATGTTCATCGCAGCACTGTTTATAATAGCCAAGACATGGAA
GCAACCTAGATGTCCATCAGCAGATGAATGGATAAGAAAGCTGTGGTACATATACACAAT
GGAGTATTACTCAGCCATTAAAAAGAATACATTTGAATCAGTTCTAATGAGGTGGATGAA
ACTGGAGCCTATTATACAGAGTGAAGTAAGCCAGAAGGAAAAACATAAATACAGTATTCT
AACGCATATATATGGAATTTAGAAAGATGGTAACAATAACCCTGTGTATGAGACAGCAAA
AGAGACACTGATGTATAGAACAGTCTTATGGACTCTGTGGGAGAGGGAGAGGGTGGGAAG
ATTTGGGAGAATGACATTGTAACATGTAAAATATCATGTAAGAAACGAGTTGCCAGTCCA
GGTTCGATGCACGATACTGGATGCTTGGGGCTGGTGCACTGGGACGACCCAGAGGGATGG
TATGGGGAGGGAGGAGGGAGGAGGGTTCAGGATGGGGAACACATGTATACCTGTGGTGGA
TTCATTTTGATGTTTGGCAAAACTAATACAATTATGTAAAGTTTAAAAATAAAATAAAAT
TAAAACCAAAAAAAAAAAAAAAAAA
>1092:325594-327281
AGCAAAGCCAAGATTTCCGTCCATATTCCTGATTTATATGGCTCTTCTCATTATACTACA
CCACATTGTGGATTCTGATGGAAAGGAAAAGGAGACAAGTGGCCAGCCATTTGCTACCAA
GATTAGCTTAGCAACTGCCCAGTCTCAAAGGCCCATAAATCTAAATCAGTCTTGTCATCT
ATGCATCAGGCTGGACAGGGGGTGATATGAAAGCCCAGGCCTCCTTCAAAAAAAAAAGAA
ACTGTCCAGGAATATTTGAGGCATTTCTACTTTTTATTTTATTTTATGTCCCCATAGTGT
ATTAGACTCTGATGTTAGGAAAGATGGAAGGCAAAAGGAGAAGGGGTTGGCAGAGGATGA
GATGGTTAGATGGCATCACTGACTCAATGCACGTGAATTTGAGCAAACTCTCAATAGTAG
AGGAGTGATAGTGGAGGACAGAAGAACCTGGTGTGCTGAAATCTATGGGGTCACAAAGAG
CTGGGCATGACTTAGCAACTGAACAACAGTTATATCAGCCAGCGTTTACTAGGTTATGAT
GAAATAACAAATTGTTTCAAAATTACAGTGTTTATCAAATCAAAAGTTTATTTCTTGCTT
GCCTTACATTTTGATGATGATCTGGTTGCAATCTGCTCATCCCATGGCCTAGGCTGAGTG
AGAACAGAACTATGCGATGGTTCTTAAATGTTCTGCACAAAAGAGTGTCATTATCACTTT
CATTCCTACAAGAAAAAAGAGCTGGGCCAAAACAAATTTTATGGCCAAGTTTAACATCAG
TGGTATAGAAACTGGTGGATATGTAATCTTCCCTCCAAGGAGGTACAGCAAATACACAGA
TAAAGAGTATGATCTGTGAGATATATTAAACAAAGACTTTAAAAATCATTTTCATTTAAG
ATAATTTAATTGTTACTGAAATATCAATTTATGAAGTGTTTATTATCAGAACTTAATTTG
ATCCATGTAATTATCCAATAAGCAATTATTGACGTTGCTGTATCCAGAATTCTAAATATC
TGTTTTCTCTTTGCTCTAAAACCTATATTCTTCTACTCTTAACCTCAAAATCTCTTACAT
GAAAGAAATATGTGTGTTTATTTAAACCACCAAACAATTAATTCAATTCTGATGCTCTCT
ACCTTGAGATGGCATCAGATCTCACCTGTTGGGAATTTAGTCTCATAAAACTGCCCCCCA
ACTTCAGATGCCAATTGCACATACAGGTGTTACCTGTGCTTCTGACTGGCTATAAACTGG
AAGCTTCCATGACCTCCTCCCTGGATTGGACTAATTTGCTAAAGTAGCTCATGGAGAAAC
ATTTACTTACATTTCCCAGTTTATTATAAACAGCACTATAAAGGATATAGATGAGCATTG
AGATGAAGAAGGTAAGATATGTGGGTAGGGGCTCAGAGCTTCTAAGCTTTCTCTGTACTC
CCCACATCTCCATGTCTTCACCCACCCAGAAGCTTGCCCAAACTCATTTTATGGAGGTTT
CATTATATAGGCATGATTGATTAAATCTTTGGCCACTGGCAATTAATTCTACCTCTGGCT
CCTCTCTCTTCTCTGGAGGACAGCAGGTGGGACTGAAAGTTTCATTCCAGGAATCCTATG
GGTGGTTCCCCTGGCAACCAACCTCCCTCCTTAGATGCTTTCCAAAAGTCCTCTCATTAA
CATAAAAT
>109:23618700-23620317
ATTTTATTTTATTTTATTTTTCCTAATTTTATTTTTATTTTTAAACTTTACATAATTGTA
TTAGTTTTGCCAAATATCAAAATGAATCTGCCACAGGTATACATGTGTTCCCCATCCTGA
ACCCTCCTCCCTCCTCCCTCCCCATACCATCCCTCTGGGTCGTCCCAGTGCACCAGCCCC
AAGCATCCAGTATCATGCATCGAACCTGGACTGGCAACTCGTTTCATACATGATATTTTA
CATGTTTCAATGCCATTCTCCCAAATCTTCCCACCTTCTCCCTCTCCCACAGAGTCCATA
AGACTGATCTATACATCAGTGTCTCTTTTGCTGTCTCGTACACCGGGTTATTGTTACCAT
TTTTCTAAATTCCATATATATGCGTTAGTATACTGTATTGGTGTTTGTCCTTCTGGCTTA
CTTCACTCTGTATAATAGGCTCCAGTTTCATCCACCTCATTAGAACTGATTCAAATGTAT
TCTTTTTAATGGCTGAGTAATACTCCATTGTGTATATGTACCACAGCTTTCTTAGCCATT
CATCTGCTGATGGACATCTAGGTTGCTTCCATGTCCTGGCTATTATAAACAGTGCTGCGA
TGAACACTGGGGTACACGTGTCTCTTTCCCTTCTGGTTTCCTCAGTGTGTATGCCCAGCA
GTGGGATTGCTGGATCATAAGGCAGTTCTATTTCCAGTTTTTTAAGGAATCTCCACACTG
TTCTCCATAGTGGCTGTACTAGTTTGCATTCCCACCAACAGTGTAAGAGGGTTCCCTTTT
CTCCACACCCTCTCCAGCATTTATTATTTGTAGACTTTTGGATGGCAGCCATTCTGACTG
GTGTGAAATGGTACCTCATAGTGGTTTTGATTTGCATTTCTCTGATAATGAGTGATGTTG
AGCATCTTTTCCTGTGTTTGTTAGCCATCTGTATGTCTTCTTTGGAGAAATGTCTATTTA
GTTCTTTGGCCCATTTTTTGATTGGGTCGTTTATTTTTCTGGAGTTGAGCTGCAGGGGTT
GCTTGTATATTTTTGAGATTAGTTGTTTGTCGGTTTTTTCATTTGCTATTATTTTCTCCC
ATTCTGAAGGCTGTCTTTTCACCTTGCTAATAGTTTCCTTTGATGTGCAGAAGCTTTTAA
GGTTAATTAGGTCCCATTTGTTTATTTTTGCTTTTATTTCCAATATTCTGGGAGGTGGGT
CATAGAGGATCCTGCTGTTATGTATGTCGGAGAGTGTTTTGCCTATGTTCTCCTCTAGGA
GTTTTATAGTTTCTGGTCTTACGTTTAGATCTTTAATCCATTTTGAGTTTATTTTTGTGT
ATGGTGTTAGAGAGTGGTCTAGTTTCATTCTTTTACAAGTGGTTGACCAGATTTCCCAGC
ACCACTTGTTAAAGAGATTGTCTTTAATCCATTGTATATTCTTGCCTCCTTTGTCAAAGA
TAAGGTGTCCATATGTGCATGGATTTATCTCTGGGCTTTCTATTTTATTCCATTGATCAA
TATTTCTGTCTTTGTGCCAGTACCATACTGTCTTGATAACTGTGGCTTTGTAGTAGAGCC
TGAAGTCAGGTAGGTTGATTCCTCCAGTTCCATTCTTCTTTCTCAAGATCACTTTGGC
>109:25867437-25868788
CCTGAAGACCAAAGCCTGGATAAATGGAAAGAGGTGAAAAGTTTGGATAGGAAAACTCTT
TCAAATTACTCTCTGAATTCAATGCAATTCTAGTTACACTCCAAAAACAATGACTTGTGG
ATTTAGCAAGTCAAACTCTGACCTGGGAAAGATTAGCAAAAGAATCTGAAAACAAAGCAA
GGGGGATCTTGTCCTTCACGATATCAAAATATACACCTATATTTGTAAACTATGGTAATT
AAAAATGTGGCACAGTTGTCCCTTGATATCTGAGGGGGACTGGTTCCAGGAACCCCCAGA
ATACCCAAATCCTCACATGCTCAGGTCCCTTATATAAAATGGCAATGGTAGAGTGGTGCT
CTGCATCCAGAGGGCTGACTGTATCAGCAAAGAATCACAGAGATCAACGATCAGAGCAGA
CAGGTGAAAAACGAAGTATATACAGGGATTTAATCTGTAATAAACGAGTATTTAAAATAA
CTAAGAATCAATGAGAATTTTAAATGGCTGGTACAATGGGTTACTTATTTGAACAAAAAT
TTTAATATTATGAGATTTCTACTTCAGAGCAGGCACAAATAATTGTAAATGGTTTTTACA
GCTGAACAAAAGGCAAAATAATACTTTAGGGTAAGAAAAGGTGTTTAGATGTTAAGAGTG
TGAAGCAAAAGACATGTTGCCTACATCACAAAGTGAAAGGAACAACGGAAGAAAATAGTT
GTATGATACATACAAAAACGTCAAGAAAATGACACCGGGAAATTGAGTAGGGCTTATAAT
TATGCAATGCAGAAGACACGCAAGGGATTCTTAAATACAGAAATATCAATGCCTCAAAGT
AATAGGGGAAATGAAAACTAAAAGATACTATTTTCTTTTTTACCCAGACTGGCAACAGTT
AAAGATTGACAGTATTAAATGTTGTACAATTTATATGATAACAGTGGAAAATTATTTCTT
CTACACATACATAGAGAAAAGCTTGGCAGAGGTAAATGCCTCTCAGGTCACAACTGGGAC
TGGAGTTTGGTCAAAGAGAACTTTGGTTTACCTGTATTAACTGGCTTTAATAATGATAAT
ATATATTACTTGTATACTGAAAAAAGATAAAAGAATCTTAAAGACCAAGGAAAAATATTT
TATCCCAAAGCAATGCTTGTAACTGTGGGTCCATGGACCGATGATGTTGGTCCACGAACA
ATTTCCAGTGTGCAATAAGTACAGAAACTGAGTGTATGTTTAGAAACTTTATAGCAATTT
GATAGAATAATTTATGACTGTTAAATCTAATAAAATTTAAGCTTATAAAAAAAATAAAAG
CTAACTATAGGTTTACATTTTTTCTATAAAAA
>109:27058303-27059478
CTGCCGGGAGCCGGCATATTGCATATTGAGTGCATATTGCATATTGAGTGCAGCACTTTT
CAGGATCTGGAATAGCTCAACTGGAAATTCTATCACTGCTGGTAGCCAGCGTGAGGAACT
CCGCCCATGACAAAGGTCATGAGGAAGGAGGCTCGGCATACGCAAAGGCGGGATCGAGCT
TCAGGAGTCCCCCTGGAAATTCTCGAGCATATACCCCCAAAACCAGAGTCTGCCTACTTT
CTGCTTTGTGCTTTCACCTACACCTCTGACTTTACGGGGGGCTGTCCCCCACTACCTCTC
TGAAAAAAGTTAGCTTACAGCTCCAGTTAATAATTCCTGGGTGTGACAGTGTTTAACCTA
CAAACTCCTTTGGAAATCCTCTAGCCTGCCTGAATAGGTTTTTCCGGCCACATGTGATTG
TTCAGAGCCTCCCAACTGTGAGAGGCAGGAGATGTTCTAAACTGTCTAAACACAGATTCT
TTTGAGTAGTTAAAAGATTGATTAGAAATTGTATTGGTGAAGGGATTTTCATTTGTTGGG
CCAATGTTTGCTGCTAAGTTTCCATATCCCTTACCTGCTGTGTCCCTGGCAGTGTATTGA
TTAATATAGTTGGTGTAAGTAGTAGCTTTAATGTTTGTAACCTGGGACCCTTGAGTTAAT
TCTTTTTCTTGTTATAGCCCACCACACCTTTGCGCTGTACGAATGCAACTTTATCTAATG
CTTTTGGAGGGTGGCTCCTGACCAATCACCTTTAGAGAAAAATAAGTTTTCTGAAGAAAA
GGTCTTAAAATGTTAACAGGCCTCCGGGCCAGAAGATGATGCAAATCACCTAAGCTTTTG
CATATGATAAGTTTGCAGGAAGAAAGCCTGGTTTGCTGCAAGACTCTACCCCTTCCCCCA
TTATCCTCTGTGCATAACTTAAGGTATAAAAACTACTTTGAAAAATAAAGTGCGGGCCTT
GTTCACCGAAACTTGGTCTCACCATGTCGTTCTTTCTCTTACCTTCTGGCTGAATTATTC
AGCCTCTTTTCTCCACTGAATTTCTTCACTGAGCTATCCTCATTCTATTACTCTTTATAT
CCTTAATTAACGTTTAATTAAGCAGTTGTTTCCTGATCCTCGCCGACGCCGTCCCCGCTT
CGAATACCCTGGATCAGCCGGGGCTGGTCCCCGGCA
>109:27203642-27203819
CTAATTTGCACTTAGTCTTTTAAATGTGTGAGCAAGCATTACTACCACCGTACATAAAAA
TCAAGAAGAATCAAATCTTGAATTTTAACTCAAAATTATTAAATGGGGAGGAAGTTTCAG
ATATTTTATCCAACCCTCTCATTTCACACATAAAGAAATAGCTCAATGCGCAAAGTAG
>1092:793415-793587
TAGTACCTTATAAACTAATACTGTACTTTAGACGGGTTAGTAGCTTTGGTTTTAACAAGT
TGGGACATAAGTACTAGCAGGATTTTGAATTGAAAGAGGTTCCCCTCCCCTGCAAAAATG
TTGCTATTGTGTTTTCTATATTTCTAGGGTTAACATATTTCAGAAAAGTTCTA
>109:28440360-28442599
TGAAAGGGAAGTTGCTCAGTCGTGTCCAACTCTTAGCGACCCCATGGACTGCAGCCTACC
AGGTTCTTCTGTCCATGGGATTTTCCAGGCAAGAGTACTGGAGTGGGGTTCTTACAGATG
AATAAAGAATAAAATGGCACCCCACTCCAGTACTCTTGCCTGGAAAATCCCATGGATGGA
GGAACCTGGTAGGCTGCAGTCCATGGGGTCGCTAAGAGTCGGACACGACTGAGCGACTTC
ACTTTGACTTTTCACTTTCATGCACTGGAGAAGGCAATGGCAACCCACTCCAGTGTTCTT
GCCTGGAGAATCCCAGGGATGGGGAAGCCTGGTGGGCTGCCGTCTATGGAGTCACACAGA
GTCGGACACGACTGAAGTGACTTAGTATAGCATAGCAAAGAATAAAATATATAAAGTAGT
ATATTTTTTCCAAGCCACAGACATTAATGGCAATAAAATAAAGAAACAAGATTACATGGA
CTGAATAAAACACATCCAATCTTCCATCATTCAGTTTCAACAATTATTAACTTATGACAA
ACTCTTGTTTTATTGGTATTCTCACCCACTCCCCAGTTCCTAGGCTGTTTTAAAACAAGC
CCCCAGTATAAAATCATTTTGGCAATAATCTGTCTTCTGAAAAACCTGTCTGCAGGTCAA
GAGCAATAGTGAGAACCAGATATGGAACAATGGATTTATTCAGAATTGGGAAAGGAGTTC
AACGAGGCTGTACACTGTCACCCTGCTTGTTTAACTTACACAGAGTACATCATGTGAAAT
GCTGAGCTGGATGAATCACAAGCTGGATTCAAGACTGCCAGGAGAAACATCAACAACCTC
AGATATGCAGATGATACCACTCTAAAGGCAGAAAATGAAGAGGAACTAAAGAGTCTCTTG
ATGAAGGTGAAAGTGGAAAGTGAAAAAGCTGGCTTGAAACTCAACATTCAAAAACTTAAG
ATCATGGCATCTTGTCCCGTCACTTCATGGCAAACAGAAGGGGAAAAGTGGAAACAGTGA
CAGGTTTTCTTTTCTCGGGCACCAATATTACTGTGGACAGAGACTGCAGCCATGAAATTA
AAAGATGCTTGGTTCCTTGGAAGGAAAGCTATGACAAACCTAGACGGTGTATTAAAAAGC
ACAGACAACCCTTTGCTGACAAAGATACATATAGTCAAAGCTATGGTTTTTCCATTAGTC
ATGTATGGATGTGAGAGTTGGACCATATAGATGGCTGAGCACCAAAGAACTGATGCTTCT
GTGGTGAACTGTGGTGTTGGGGGAAGACTCTTGAGAGTCCCTTGGACTGCAAGGAGATCA
AACCAGTCAATCCTAAAGGAAATCAGCCATGAATATGCATTGGAAGGATGGGTGCTGAAG
CTGCAATACTTGGGCCACCTGATGCAAACAGCCAGCTAATTGGAAAAGACCCTGATGCTG
GGAAAGATTGAAGGCAGAAGAATAGGACGACAGAGAATGATATGGTTGGATGGTATACTG
ACTCAGTGGACATGAGTTTGAGCAAGTTTTGGGAGGTGGTGATGGATAGGGAAGCCTGGA
GTGCTGCAGTCCATGGGGTCACAAAGAGTAAGACATGTCTGAGCGACTGAACAACAACAA
CACTATACTATTCACCATTATATTCTTGTACAATTGTCTAGTCAAGGCTATGGTTTTTCC
AGTGGTCATGTATGGATGTGAGAGTAGGATTATAAAGAAAGCTGAGTCCTGAAGAATTGA
TGCTTTTGAACTGTGGTGTTGGAGAAGACTCTTGAGAGTCCCTTGGACTGCAAGGAGATC
CAACCAGTCCATTCTAAAGGAGATCAGTCCTGAATGTTCATTGGAAGGACTGATGTTGAA
GGTGAAATTCCAATACTTTGGCTACCTGATGCAAAGAGCTGACTCATTTGAAAAGACCCT
GATGCTGGGAAAGATTGATGGCAGGAGGAGACGGGGACGACAGAGGATGAGATGGTTGGA
TGGCATCACCAACTCAATGGACATGAGTTTGGGTAAACTCCGTGAGTTGGTGATGGACAG
GGAAGCCTGGCGTGCTGCAATCCAGGGGGTTGCAAAGAGTCGGACACAACTGAGCGACTG
AACTGAACAACTGTCCTCAAATAAATATATTCCAAACCTGCAAAGATCATTCCAGTGGTT
TTAGGTGATAGCTGATACTTGTGATGCATAAAACTTATGCTGCCCAAGAAACAAAAAGGT
ATAAAAAGCTCTTATAAGCG
>109:31085628-31086367
TTAAAGCCACTATGGAGAACAGTGTGGAGATTTCTTAAAAAACTGGAAATAGAACTGCCT
TATGACCCAGCAATCCCACTGCTGGGCATACACACTGAGGAAACCAGAAGGGAAAGAGAC
ACGTGTACCCCAATGTTCATCGCAGCACTGTTTATAATAGCCAAGACATGGAAGCAACCT
AGATGTCCATCAGCAGATGAATGGATAAGAAAGCTGTGGTACATATACACAATGGAGTAT
TACTCAGCCATTAAAAAGAATACATTTGAATCAGTTCTAATGAGGTGGATGAAACTGGAG
CCTATTATACAGAGTGAAGTAAGCCAGAAGGAAAAACATAAATACAGTATTCTAACGCAT
ATATATGGAATTTAGAAAGATGGTAACAATAACCCTGTGTACGAGACAGCAAAAGAGACA
CTGATGTATAGAACAGTCTTATGGACTCTGTGGGAGAGGGAGAGGGTGGGAAGATTTGGG
AGAATGACATTGTAACATGTAAAATATCATGTAAGAAACGAGTTGCCAGTCCAGGTTCGA
TGCACGATACTGGATGCTTGGGGCTAGTGCACTGGGACGACCCAGAGGGAGGGTATGGGG
AGGGAGGAGGGAGGAGGGGTCAGGATGGGGAACACATGTATACCTGTGGTGGATTCATTT
TGATATTTGGCAAAACTAATACAATTATGTAAAGTTTAAAAATAAAATAAAATTTAAAAA
AAAAAATAAATAAATAAAGT
>109:31237196-31237327
TGGGCTGGTGCGCTGGGACGGCCCAGGGGGATGGTATGGGGAGGGGGGAGGGAGGAGGGT
TCAGGATGGGGAGCACGTGTATACCTGAAATTTTTTTAATAAAAAAAAAATAAATAAATA
AAATAAAATAAT
>109:32133615-32136186
GGAGCAGCAGCAGGGTCAATTAGCCTAAAGATGTCTTTATTTCTTAAATTCATACTCTTT
ACTGTATCAATATGAGCTTTTCTTTTTTAATTATGGAGGAGCAGATTGCTTTAAAAGGGG
TACAGTTTAAACTCTGAAGTAATAGATGAAAGATTCACTGATTCAAAGCAAGATGCATGT
TGTATGTGCTAAGGCACTTAAGTCATGTCTGACTCTTTATGACCCCACGGACTGTAGCAT
GCCAGGATCCTCTGTCCGTGAAATTTTCCAGACAAGAACACTGGAGTGGGTTGCCATGCC
CTCCTCCAGGGGATCTTCCAACCCAGGGCTCAAGCCCACATCTCTAGCATCTCCCGCACT
GGCAGGTGGCTTCTTTACCACTTGCACACTACCTGGGAAGCCCATTGACTTTAGAGCACG
GGCCTAATCCACCTCAAACATAAAAGGTGAGTGGAGATGGGGGTGTAGGGAAGGGATATT
GAGTTGGCGTTCACAGGGGATTAATCAGGAAACAAGGTAAGGCCCAAGCAGTGTGATGCA
CACTTATGTTAGCACTGCATAGACTTTAGACCACTCTCTTCCAACAAGAGCAGGCGTGTA
CTTTGGAAAATTAAGAGGAATGAATGGAAAGAACACATTCTGAAAAAATAAAAATAATAA
AAAAAAAAGAACACATTTCAAACTTGCACAATAGAAAGCACATAAAACAGTAAGTGCCTA
TATAAACTGTAAAGATTTTCTTAGGACAGAAGCGACTCCACATTCTCCAAACAACTTCAT
TTCAAATGGTTGGTGAAGGTACATTCTTTATCTTCAATACTAGTTCATTTATTATAGGCA
GTGTAACAATTGTCAGATATTTTAGAAATAGTGCTAATATGGGCACACACTAGAAAATCT
TTAATGCTTAACAAGAGGAAAACTTTATAGAGTGTGAAAAAATCCTATTGCAATCATATC
TTCATTTTTCCCTTGGTGATTTTTATGTTAGAATGACTGCTGTGATTTTAATACTAACAC
AATCTGTTCACCCAGACCTAGGAGAGAGTGATTAGAGTTTTATAATAATACACAAGATTC
TTTATTAGAAAGATTTAACATTGTCAGAAAAACTTGAAGTTGCAGCTGTTTCACTCTACA
CAGGTTTATCCTCTAGGTATCCCTTTGCTGTGCTATGCTTAGTTGCTCAGTCATGTCCGA
CTCTTTGTGATCCCATGAACTGTAGCCAGCCAGGATCCTCTGTCCATGGGGATTTTCCTT
GCAAAAATACTGGAGTGGATTGCCTTGCCCTCTTCCAGGGGATCTTCCCAACCCAGGAAT
CAAACGGGGTCTCCTGCTTTACAGCAGATTCTTTACCAGCTGAGCTACCAGGGAAGCCCA
GGTATCCCTTTATTCAAATATAACTGATTGAGGATAGAAGTGTAAACAAACATGTTAATT
TATTCATTTTGCATTATGTTTTTCCTGACTTTGGGCAATGACCAGATTTAAAGGTTAAGT
TTTTTTCAACTTAATTAATAATTCCTCACAAAATTCCAATATGATGACAAACTAATCTCA
AAAATATACAAGCAACTCCTACAGCTCAACTCCAGAAAAATAAATGACCCAATCAAAAAA
TGGGCCAAAGATCTAAATAGACATTTCTCCAAAGAAGACATACAGATGGCTAACAAACAC
ATGAAAAGATGCTCAACATCACTCCTTATCAGAGAAATGCAAATCAAAACCACTATGAGG
TACCATTTCACGCCAGTCAGAATGGCTGCGATCCAAAAGTCTACAAATAATAAATGCTGG
AGAGGGTGTGGAGAAAAGGGAACTCTCTTACACTGTTGGTGGGAATGCAAACTAGTACAG
CCACTATGGAGAACAGTGTGGAGATTCCTTAAAAAACTGGAAATAGAACTGCCTTATGAT
CCAGCAATCCCACTGCTGGGCATACACACCGAGGAAACCAGAAGGGAAAGAGACACGTGT
ACCCCAATGTTCATCGCAGCACTGTTTATAATAGCCAGGACATGGAAGCAACCTAGATGT
CCATCAGCAGATGAATGGATAAGAAAGCTGTGGTACATATACACAATGGAGTATTACTCA
GCCATTAAAAAGAATACATTTGAATCAGTTCTAATGAGGTGGATGAAACTGGAGCCTATT
ATACAGAGTGAAGTAAGCCAGAAGGAAAAACATAAATACAGTATACTAACGCATATATAT
GGAATTTAGAAAGATGGTAACGATAACCCTGTATACGAGACAGCAAAAGAGACACTGATG
TATAGAACAGTCTTATGGACTCTGTGGGAGAGGGAGAGGGTGGGAAGATTTGGGAGAATG
GCATTGAAACATGTGAAATGTCATGTATGAAACGAGATGCCAGTCCAGGTTCAGTGCACG
ATGCTGGATGCTTGGGGCTGGTGCGCTGGGACGGCCCAGGGGGATGGTATGGGGAGGGGG
GAGGGAGGAGGGTTCAGGATGGGGAGCACGTGTATACCTGAAATTTTTTTAATTTTAAAA
ATAAAAAAAAATAAATATTAAAAAAAAAAAAAAAGAAATAAAAAAAAAAAAA
>109:3230517-3230982
AAAGGATTTGCAAATCACGTATCTGGCAAAGCGTTTGTATCCAGAAAATGTAAAGAAGTG
TCAAACTCAGTAAGAAAACAACCCAATCAAAAAATGGGCCAATGATATGAACACACACTT
ACCCAAGGAAGATATGCAAACACAGGAAAAGATGCTCAGCATCGTCAACCGTCAGGGAAT
TCCAGCTTAAAGTCAAAATAAGATAAAAGGACTGAAGACACCAAATGCTGACAAGGAGCT
GGAGCAACTGGAACTATCACGTGACTGGTGGGAGCACAAAAAATGCACGTCGACCCGGGA
AAACAGTTTTGCGATTTCTTAGAAAGTTAAACAAGTACTCGACGATATGACCCAGCAAGC
CCACACCTGTGTGCTCAAACATAACTTCAAACTTGTTGTGCTAAGTTAAAGGAGCCAGAC
TCAAAAGGCAACATACTGTCCGAGTCCATTTATACGACATCCTGCA
>109:32729537-32730010
TGCCGGAGCCAGCCGGCAAAGTCGATCAGGTCCCGAGAACGTGCACGGCGGGGCTAAGAA
AGAAACTAAAGCAAGAGACTACAAAGATGGGGTCGAGAGGTTCAGACACGTCACCACGAA
GGGACGCAGTCTGACACCAATTTTATTCAACATCTCATATTTATACAGAAAAGCGTGAGA
GAGACGAAACAGTTGACATTTTTTCTTGGTTAGCCTATACATCTTACAAACAGTCACAAG
AAATCTTGAGAGCATGGGAATGGCTCCCTGTTATTATTTCTTACACCAGATAACATTTCT
CTGTGCGTGAGAAGTTTGCACAGAACTCCAGGTGCCTGCAGTAAATAAGCGCCTAATCTC
TGGGGTGGCGGGACAGAGAGCTATGTTTGCAAGCAAACCCTCAAGGACTGAGGCAGCTCC
CAGAGCTGTGTCCTTCGGACAAAGGACCCCGTTCTCACGGGCAGCTCCCCGCAG
>109:33667176-33667235
AACTGGTTGGATCTCCTTGCAGTCCAAGGGACTCTCAAGAGTCTTCTCCAACACCACATC
>109:34164768-34166259
AATAAAGTCTGACACTGTTTCCCCATGTATTTCCCATGAAGTGATGGGACCAGATGCCAT
GATCTTCGTTTTCTGAATGTTGAGCTTTAAGCCAACTTTTTCACTCTCCTCTTTCACTTT
TCCTCCTGTATTTCTCCTCTAATATAATCCTTCTTACTTTGTTCTTTCCTTGTTCTTCCA
ATGGTCCAATATACCTTTAAAGCAAATCATTAGCAATAAAAAATATAGCTCCCTTTTTCT
TGAGACCAGAAAGGGCTTTATCATCACTTCATCAGCTAACAAAGTAGTAAGATATCTTTT
AGTATTTTATGAGATCTAAAATTACATGTTTTCACCTTGCTAATAGTTTCCTTTGTTGTG
CAGAAGCTTTTAAGTTTAATTAGGTCAGAATGGGAGAAAATAATAGCAAATGAAGCAACA
GACAAACAACTAATCTCAAAAATATACAAGCAACTCCTACAGCTCAACTCCAGAAAAATA
AATGACCCAATCAAAAAATGGGCCAAAGATCTAAATAGACATTTCTCCAAAGACATACAG
ATGGCTAACAAACACATGAAAAGATGCTCAACATCACTCATTATCAGAGAAATGCAAATC
AAAACCACTATGAGGTACCATTTCACACCAGTCAGAATGGCTGCAATCCAAAAGTCTATA
AGCAATAAATGCTGGAGAGGGTGTGGAGAAAAGGGAACTCTCTTACACTGTTGGTGGGAA
TGCAAACTAGTACAGCCACTATGGAGAACAGTGTGGTGAGTCCTTAAAAAACTGGAAATA
GAACTGCCTTATGATCCAGCAATCCCACTGCTGGGCATACACACTGAGGAAACCAGAAGG
GAAAGAGACACATGTACCCCAATGTTCATCGCAGCACTGTTTATAATAGCCAGGACATGG
AAGCAACCTAGATGCCCATCAGCAGATGAATGGATAAGAAAGCTATGGTACATATACACA
ATGGAGTATTACTCGGCCATTAAAAAGAAAACATTTGAATCAGTTCTAATGAGATGGATA
AAGCTGGAACCTATTATACAGAGTGAAGTAAGCCAGAAAGAAAAACACCAATACAGTATA
CTAACACATATATATATGGAATTTAGAAAGATGGTAACAATAACCCTGTGTACGAGACAG
CAAAAGAGACACCGATGTATAGATCAATCTTATGGACTCTGTGGGAGAGGGAGAGGGTGG
GGAGATTTGGGAGAATAGCATTGAAACATGTATAATATCATGTATGAAACGAGTCACCAG
TCTAGGTTCGATGCACGGTACTGGATGCTTGGGGCTGGTGCACTGGGATGACCCAGAGGG
AGGGTAGGGGAGGGAGGAGGGAGGAGGGTTCAGGATGGGGAACGCGGGTATACCTGTGGT
GGATTCATTTCGATATTTGGCAAAACTAATACAATATTGTAAAGTTTAAAAATAAAATAA
AATTTTAAAAAATAAATAAATAAAAATAAAATTTAAAAAAAATAAAATAAAT
>109:34732363-34732521
CGGGAGGAGTAAAAGCGCAGTGCTCGGTGGGCTGTGTAGGGAGTGTTACGTGTTTCCTTG
GCACCCCTGTGAACAGCAGTGGTGATCTGCCACAGCAAATAAAATGTTGGTGCTGCTGCT
CAGCGTGGATTTGGGAAAGAAGCAACCAGTGAACTCTCC
>109:35807099-35807157
ATGTAAACTCTGGACTTAGCTGATAATATTGTATTAATATTCATTCACCAATTGCAACA
>109:36110183-36114120
TAAAAAAGCAGAGACCAAAAAAAAAAAAAAAAAAAGCAGAGACATTACTTTGACAACAAA
GGTCCATCTAGTCAAGGCTATGGTTTTTCCAGTGGTCATGTATGGATGTGCAAGTTGGAC
TATAAAGAAAGCTGAGCATTGAAGAATTGATGCTTTTGAACTGTGGTGTTGGAGAAGACT
CTTGAGAGTCCCTTGGACTGCAAGGAGATCCAACCAATCATCCTAAAGGAGCTCAGTCCT
GGGTGTTCATTGGAAGGACTGATGTTGAAGCTGAAACTCCAATACTTTGGCGAAGTAAAG
TACCCATCTGATGCGAAGAGCTGACTCATTGGAAAAGACCCTGATGCTGGGAAAGATTGA
GGGCAGGAGGAGAAGGGGACGACAGAGGATGAGATGGTTGGATGGCATCACCAACTCAAT
GGACATGGGTTTGGGTGGACTCTGGGAATTGATGATGGACAGGGAGGCCTGGCGTGCTGT
GGTTTATGGGGTTGCAAAGAGTCGGACACGACTGAGCAACTGAACTGAACTGATTCTGAA
TCTCATCATTCCATTTTATGCAGTTTTCGTAGGTCTCACCTTCTATATGTTCAATATACT
GTTTGTGCCGATTCATGATCCTTGTGGTTTGTTTCCCCATGTGTTTTTTATTGTTGTTTA
TTTTACTTTTGATTATAAGCTTAATGTTCTTTGGAATTCTTTGAGATCTATATTTAAAAT
ATGTTCTTCCAGAGAGGGAAGAACATCACCTAGGAGTACTTCCACCTCAGAACTACTTAA
ATAAATTTTTGGCTTGGATTTTTTCCAGTCACACAAAGAATATGATTTAGGGCTTCCCTC
TGCATGAATTTGGTTTATATCAGGAATCCTGGTGGGCTTTTTTTATTCCGTGTGTTCCTA
CACCACCCAAAGCCAAGTGACTGTAGGAAACTCTTCTGTGAGTGAGTGGGCATTTTCTCA
CCCTGTTTCTCTCCTAGAGCACGGACTTTTGAAAAGTTCCAAATTGGGGGGAGCGGAGGA
GTCTTTGGTAACCTCCTTCCCAGGCCCAGACCTAAGACCTTTTCTTCTCTTTCCTGTTCT
GTTTGGATTCTCCTAAGAGCAAAGCTTCAGACAAAAACTTGCATTTAGTTAATCTGACAG
CAGGGAGGAGGAGTGAGGGATGAGAGTGAAACAAAGAAACAAAAGCCAATACAGGATCAA
GGGGACCTCTGATACTTCCTAGATTCTCACAGGGTCAGTGCCAAATGGAGACTAAAGAGA
GAAGCATTTCTTATTTGCTCCTGTCTTCCACTGATCAAGAGTGGCTCTACAGTGTGGAGA
GAAGGGAGCCCTCCTATACTGTTGGTGGGAATGTAAATTGATACAGCCACTATGGAGAAC
TGTATGAAGGTTTCTTTAAAAACTAAAAATAGAGCTACCATATGACCCTGCATTCCAACT
CTTGGGCATAGATCTGGAGAAAAACATGATCCAAAAAGTCACGTGCACCCCAATTTTCAT
TGCAGCACTGTATACAGTAGCCAAGGCATGGAAGCCACCTAAATGCCCATCAACAGAGGA
ATGGATAAAGAAGATATGGTACATATATGTACAATATACTATTACTCAACCATCAAAATT
CTCCAAGCCAGGCTTCAACAATACGTGAAACATGAACTTCCAGATGTTCAAGCTGGTTTT
AGAAAAGGCAGAGGAACCAGAGATCAAATTGCCAACATCTGTTCGATCATCAAAAAAGCA
AGAGAAAAAAAAAAAAAAGCAAGAGAGTTCCAGAAAAACATCTATTTCTGCTTTATTGAC
TATGCCAAAGCCTTTGACTGTGTGGATCACAATAAACTGTGGAAAATTCTGAAAGAGATG
GGAATACCAGACCACCTGATCTGCCTCCTGAGAAATCTGTATGCAGTTCAGGAAGCAACA
GTTAGAACTGGACATGGAACAACAGACTGGTTTCAAATAGGAAAAGGAGTATGTCAAGGT
TGTATATTGTCACCCTGCTTATTTAACTTATATGCAGAGTACATCATGAGAAACACTGGG
CTAGATGAAGCACAAGCTGGAATCAAGATTGTCAGGGGAAACATCAATAACCTCAGATAT
GCAGATGACACCACCTTTATGGCAGAAAGTGAAGAAGAACTAAAGAGCCCCTTGATGAAA
ATGAAAGAGGAGAGTGAAAAAGTTGGTTCAAAGCTCAACATTCAGACAACTAAGATCATG
GCATCTGGGCCCATCACTTCATGGCAAATAGATGGATAAACAGTGGAAACAGTGGCTGAC
TTTATTTTTCTGGGCTCCAAAGTCACTGCAGATGGTGATTGCAGCCATGAAATTAAAAGA
CTTTTACTCCTTGGAAGGACAGTTATGACCAACCTAGACAGCATATTAAAAAGCAGAGAC
ATTACTTTGACAACAAAGGTCCATCTGGTCAAGGCTATGGTTTTTCCAGTGGTCATGTAT
GGATGTGAGTTGGACTATAAAGAAAGCTGAGCGATGAAGAATTGATGCTTTTGAACTGTG
GTGTTGGAGAAGACTCTTGAGAGTCCCTTGGACTGCAAGGAGATCCAACCAGTCCATCTT
AAAGGAGATGAGTCCTGAGTGTTCATTGGAAGGACTGATGTTGAAGCTGAAACTCCAATA
CTTTGGCCACCTGATGCGAAGAGCTGACTCATTTGAAAAGACCCTGATGCTGGGAAAGAT
TGAAGGCAGGAGGAGAAGGGGACAACGGAGGATGAGATGGTTGGATGGCATCACCAACTC
AATGGACATGAGTTTGGGTAAACTCCAGGAGTTGGTGATGGACAGGGAGGCCTGGCATGC
TGCAGTCCATGGGGTTGCAAAGAGTTGGACACGACTGAGTGACTGAATTGAGCTGAACTG
AATGTAGCCATAACACATCCTCACATAACATAACCATGATAACCACACAAAGTAACCCAT
GACCAAAGGAGTACCTCATGATGTGCATGTGCAGTGCCATAAGTAATCTCAGCTGTTACA
TAACCACCCAAAGTTATTGTTTACAGAACATGGGGCAAGAGGCCATGGGAGCATAGAGCA
AGAGAGCCTCTCTGGCGCCATTTTGTTAATTTTCCCACAGTCCCTTTAGGAGGCTGCTAG
ACAACCAGGAAATAAAAGGAAAGCATCAAATATTTATCCTCTCTTGTGTATATGATCTCT
CCCTCTAGATAACTAAATAATCAATGAGGGGAAGTTTCACTTTGTAGAAGTATGCCTACT
AATAAAGGAAGAATAAATGATGTGGTTAAAATATCACCATTTGGCAGACCCTCATGAATC
CAGGCAATGAACATCAATGGTTGCAAATATCAAAAAAAAAGAGAGCCAACCAGAGATTAG
GTGCTCCTGATGGAAGCACACATTACCACCTAGGAAGCAATCTTTCAAAAAAATTTTTTT
GAATTTGTTCAATTTACAGAACATATTAAATGGTGCCACAGGGATAAAATCAGCCAAGTT
CAGACTGTGGCAAACTACAATGATGAATGGTCCAATTTATTTAACAAAACAGCTTTACAA
GATAGATGGTGGGGGAACCTAGAGATTTAAGGTTCATCAACCAAGCACAGTACACAGATA
TTATTTGGAGCCCAATTCAAACAACAATTTAAAAGAGAAAATGAAAGAGAGGAAAATTAT
AAGATAATCAAAGAAGTATGAACACTGAATAGATTGCTGTTTCTATTAATGAATTACTAT
TGATTTTTTGTATTATTTTGTTTAATTCCTTATCTTTTGGAGCTACATACTGAAATATTT
ACAGAGAAAATACATGATCTTTTGAACTTGCTTCAAGATAATCCAGTGGCTTCCCTGATG
GCTCAGTGGTAAAGAATCTGCCTGCCAATGCAGAAGACATGGGTTAAATCCCTGGTCCAG
GAAGATCCCACTTGCTGCACAGGATGACTAAGTCCGTG
>109:40907585-40909312
TTTTTTTTTTTTACTTAGAATAATAATTTTTATTCTGATTCCAATAAAAATCAGCGATTT
TCTTATATACATGGAGTTTTTATGCTTCTCACATTTTTCCTCTATTGACTTCCAGCTCCA
GATTTCCCTTTTACTGAGGCACCCTCCCCATCAATTGCAAACTGTCAACTAAGTTTATGA
AATATTGTATCCCTTCTATCACTGCTGCTGCTGCTGCTACTAAGTTGCTTCAGTCGTGTC
CGACTCTGTACGATCCCATAGATGGCAGCCCCCCAGGCTCCCCCGTCCCTGGGATTCTCC
AGGCAAGAACACTGGAGTGGGTTGCCATTTCCTTCTCCAGTGAGTCCCGTTCAATTATGT
ACATCATACAGAAACATGAGAACTGGAAAAAATAATAGATGAGGAGGTTTTTTTTTTGGC
TTGCCTCATGAAATAATCCAAATGAGCTAGATTAAAATGACTGCTGCTAGACATATCTTT
TCAAAACTAATCTCTGCTATTGGGTGAATATAATTCACACTTTGGGAAGAGCTGAACTTA
AATACTTTGTCAAAATGCATGATTCAAAGTTTTGTAGTGCTTTCTTGAAATATATTCTAT
CATTATTATCAAATACTCTGAAGCAGAACTCAAGTTGATTTATATAATTCCTTACACCAT
AAGCTATAATGGAAGCAAATATTTTGAATCCTCATATGAACCAAGAGTCATAAGGGTTAA
ATAACAATCTATGAAGGGCAGAAATAGAATTTTTATCCAGATTTTTGACTAAGAATAATA
TATTTTTTACCACCATACTGCAGCTTCTTTGTTCTGATTTTAGGGCCATATTTCTTACGA
TATTTCTTTAAATGGTTATGAAAAAAATGAGTACCAAGTACCAAAATCAGTACCACAAGC
CTACTGTAGGCTCAGGCTTATAATTGTTTCACATAACTTTTTCCCCAACAATGTAAAGTT
TGATTCCTCAACTTTAATATTTCCACACAAAATATTTTGGAAAAACAAATAAGGTAAGCA
CAGTAGTAAGAACTTTGACTTCTATGCCACTAAAGGAAAAGCTATGAGGTTGGGGATGTT
CAGTTGGTAGAAGAGAAGACAAAAGATTTTCGGGTATTTGTTATAGAATATCCAAGGAGA
TATACTGTATAAGAAAGAGTTGTGTTTTGTTTCTCTTAAAGGAAAAAACAGAATTACTAT
ATAGAAGCTGTAGAAAATGGATCTGAGTTCATCAAGCAGGAACACTCAGAGGGATTATAT
TGCTTACTTTTATATGTTTGGCAAGTAACTTAGCCACATCTGAGTTCAACAGAGTGAGTA
ATTAAAATACTTCTTCAAGGAGGGGCCAACAATCATATGTCTATGAGAGATTCTGAGCAT
ATTCATTGTAGAATCTTCAAGTGTGTATTATATTCATTTTATTTTATTACTAATGTTATT
GGAGTTTTAATGTTCTTCACATGTTTTGAAAGTCTGGATTTTGGACTCAAGTTTTTTTTG
CTTTTCTCTCAGAACCAGCCCATTTCGCTGCTTCCCCACAGTGGCATTAGGGTACCTCAG
ACTCCAGTGTTGAGCCATTATTCTGCCTGGCTTCACTCTTGGTTGTGTTAGTCCCTCAGT
CGTGTCTGACTCTTTGCAACCCCATGGGGTGTAGCCCACCAGGGTCCTCTGTCCATGGGA
TTCTCCAGGCAAGAATACTGGAGTGGTTTGCCATTCCCTTCTCCAGGT
>109:42437390-42438306
GCTCAACATCACTCATTATCAGAGAAATGCAAATCAAAACCACTATGAGGTACCATTTCA
CACCAGTCAGAATGGCTGCGATCCAAAAGTCTACAAATAATAAATGCTGGAGAGGGTGTG
GAGAAAAGGGAACCCTCTTACACTGTTGGTGGGAATGCAAACTAGTACAGCCACTATGGA
GAACAGTGTGGAGATTCCTTAAAAAACTGGAAATAGAACTGCCTTATGATCCAGCAATCC
CACTGCTGGGCATACACACTGAGGAAACCAGAAGGGAAAGAGACACGTGTACTCCAGTGT
TCATCGCAGCACTGTTTATAATAGCCAGGACATGGAAGCAACCTAGATGTCCATCAGCAG
ATGAATGGATAAGAAAGCTGTGGTACATATACACAATGGAATATTACTCAGCCATTAAAA
AGAATACATTTGAATCAGTTCTAATGAGGTCGATGAAACTGGAGCCTATTATGCAGAGTG
AAGTAAGCCAGAAGGAAAAACATAAATACAGTATACTAACGCATATATATGGAATTTAGG
AAGATGGTAACAATAACCCGGTGTACGAGACAGCAAAAGAGACACTGATGTATAGAACAG
TCTTGTGGACTCTGTGGGAGAGGGAGAGGGTGGGAAGATTTGGGAGAATGACATTGAAAC
ATGTAAAATATCATGTAAGAAACGAGTTGCCAGTCCAGGTTCGATACACGATACTGGATG
CTTGGGGCTAGTGCACTGGGACAACCCAGAGGGATGGTATGGGGAGGGAGGAGGGAAGAG
GGTTCAGGATGGGGAACACATGTATACCTGTGGTGGATTCACTTTGATATTTGTCAAAAC
TAATACAATTATGTAAAGTTTAAAAATAAAATAAAATTTAAAAAATATAAAAAATAAAAT
AAAATAAAAGAAAAGAA
>109:44006433-44008427
GGGAGGTGGGTCATAGAGGATCCTGCTGTGATGTATGTCGGAGAGTGTTTTGCCTATGTT
CTCCTCTAGGAGTTTTATAGTTTCTGGTCTTACGTTTAGATCTTTAATCCATTTTGAGTT
TATTTTTGTGTATGGTGTTAGAAAGTGGTCCAGTTTCATTCTTTTACAAGTGGTTGACCA
GATTTCCCAGCACCACTTGTTAAAGAGATTGTCTTTAATCCATTGTATATTCTTGCCTCC
TTTGTCGAAGATAAGGTGTCCATATGTGCGTGGATTTATCTCTGGGCTTTCTATTTTATT
CCATTGATCAATATTTCTGTCTTTGTGCCAGTACCATACTGTCTTGATAACTGTGGCTTT
GTAGTAGAGCCTGAAGTCAGGTAGGTTGATTCCTCCAGTTCCATTCTTCTTTCTCAAGAT
CGCTTTGGCTATTCGAGGTTTTTTGTATTTCCATACAAATTGTGAAATTATTTGTTCTAG
CTCTGTGAAGAATACTGTTGGTAGCTTGATAGGGATTGCGTTGAATCTATAAATTGCTTT
GGGTAGTATACTCATTTTCACTATATTGATTCTTCCAATCCATGAACATGGTATATTTCT
CCATCTATTAGTGTCCTCTTTGATTTCTTTCACCAGTGTTTTATAGTTTTCTATATATAG
GTCTTTAGTTTCTTTAGGTAGATATATTCCTAAGTATTTTATTCTTTCCGTTGCAATGGT
GAATGGAATTGTTTCCTTAATTTCTCTTTCTGTTTTCTCATTATTAGTGTATAGGAATGC
AAGGGATTTCTGTGTGTTGATTTTTGGAAATAAAAGCAAAAATAAACAAATGGGACCTAA
TTAACCTTAAAAGCTTCTGCACATCAAAGGAAACTATTAGCAAGGTGAAAAGACAGCCTT
CAGAATGGGAGAAAATAATAGCAAATGAAGCAACCGACAAACAACTAATCTCAAAAATAT
ACAAGCAACTCCTACAGCTCAACTCCAGAAAAATAAACGACCCAATCAAAAAATGGGCCA
AAGAACTAAATAGACATTTCTCCAAAAAAGACATACAGATGGCTAACAAACACATGAAAA
GATGCTCAACATCACTCATTATCAGAGAAATGCAAATCAAAACCACTATGAGGTACCATT
TCACACCAGTCAGAATGGCTGCGATCCAAAAGTCTACAAATAATAAATGCTGGAGAGGGT
GTGGAGAAAAGGGAACCCTCTTACACTGTTGGTGGGAATGCAAACTAGTACAGCCACTAT
GGAGAACAGTGTGGAGATTCCTTAAAAAACTGGAAATAGAACTGCCTTATGATCCAGCAA
CCCCACTGCTGGGCATACACACTGAGGAAACCAGAAGGGAAAGAGACACGTGTACCCCAA
TGTTCATCGCAGCACTGTTTATAATAGCCAAGACATGGAAGCAACCTAGATGTCCATCAG
CAGATGAATGGATAAGAAAGCTGTGGTACATATACACAATGGAGTATTACTCAGCCATTA
AAAAGAATACATTTGAATCAGTTCTAATGAGGTGGATGAAACTGGAGCCTATTATACAGA
GTGAAGTAAGCCAGAAGGAAAAACATAAATACAGTATTCTAACGCATATATATGGAATTT
AGAAAGATGGTAACAATAACCCTGTGTACGAGACAGCAAAAGAGACACTGATGTATAGAA
CAGTCTTATGGACTCTGTGGGAGAGGGAGAGGGTGGGAAGATTTGGGAGAATGACATTGT
AACATGTAAAATATCATGTAAGAAACGAGTTGCCAGTCCAGGTTCGATGCACGATACTGG
ATGCTTGGGGCTAGTGCACTGGGACGACCCAGAGGGATGGTATGGGGAGGGAGGAGGGAG
GAGGGTTCAGGATGGGGAACACATGTATACCAGTGGTGGATTTATTTTGATGTTTGGCAA
AACTAATACAATTATGTAAAGTTTAAAAATAAAATAAAATTTAAAAAAAAAAATAAATAA
ATAAAAAAAAAAAAT
>109:44158512-44159162
TCACACAGAGTCGGACACGACTGAAGCGACTTAGCAGCAGCAGCAGGTTGGTCATAACAA
ATTTGCCTGTAAAGTTGGTTGCATACTATCACTCTTTAGAACTTTATTTTGTACTGCAAG
TCAGTGGAGCGTATTGGTTAAGAGCACAGACTTTGAAATCAGACTACCTGGATTTAAATC
CTAACTCAGCCACCTTCCAGCCATGGGATCCCTGTGAAGCACTAAACCACCCTGTGCTTC
AGTTTCCACCTCCATAAAACTGAGTTCATAATAGGATCTACTTCATAGGCTGGCGATCAG
AGGCAGCTGAGTTAATCCATGTTAAATGTTTAGTGCAGTTTCTGGTAGGGTGTAAGTATA
TATGTCTTCACCACATTTGTGTACCTGATCTGTTAATGTTTAAATTAAACTGTTAAAGTC
TCCCAGTATGCTCAAATTCATTCATTCAGAAAAAACTTCCTGAACTGGGGCTATGTGATG
TGATCTGTGTTCCTTTATTGCTAGAGATTCAGCTGTGATCAATAAAGACATGTTTTCTCC
CTTTGTGGAGGAACTTTCTGAAGATTAAGATTTGTCAGCATTTGTGTGTGTGTGTGTGTG
TGTGTGTATGTGTGTGTGTGTTTGCATGTGTGTGTTTCAGCGGCTGCTATC
>109:51740507-51741055
AGATGAATGGATAAGAAAGCTGTGGTACATATACACAATGGAGTATTACTCAGCCATTAA
AAAGAATACATTTGAATCAGTTCTAATGAGGTGGATGAAACTGGAGCCTATTATACAGAG
TGAAGTAAGCCAGAAGGAAAAACATAAATACAGTATACTAACGCATATATATGGAATTTA
GAAAGATGGTAACAATAACCCGGTGTACGAGACAGCAAAAGAGACACTGATGTATAGAAC
AGTCTTATGGACTCTGTGGGAGAGGGAGAGGGTGGGAAGATGTGGGAGAATGGCAGTGAA
ACATGTAAAATATCATGTAGGAAACGAGTTGCCAGTCCAGGTTCGATGCATGATGCTGGA
TGCTTGGGGCTGGTGCACTGGGACGGCCCAGAGGGATGGTATGGGGAGGGAGGAGGGAGG
AGGGTTCGGGATGGGGAACACATGTATACCTGTGGCGGATTCATTTTGATATTTGGCAAA
ACTAATACAATTATGTAAAGTTTAAAAATAAAATAAAATTGGAAGAATAAAAAAAAAAAA
AAAAAAAAA
>109:51791594-51796975
TCCATGGGGATGGTCTTGATCCCTGTCTCCTGTATAATGTCACTAACCTCATTCCACAGT
TCATTAGGCATTCTACCTATCAGATCTAGGCCCTTAAATCTATTTCTCACTTCCACTGTA
TAATCATAAGGGATTTGATTTAGGTCATACCTGAATGGTCTAGTGGTTTTCCCTACTTTC
TTCCATTTAAGTCTGAATTTGGCAATAAGGAGTTCATGGTCTGAGCCACAGTCAGCTCCT
GGTCTTGTTTTTGCTGACTGTATAGAGCTTCTCCATCTTATAATGTGTCAATATGACAAT
ATTGCATATATGCTATTAAATACCTTTCCTTTCTCACAAGTAAATTGCTTTAAGTCCTAA
ACAGGTGAGAGTTGAGTCTTTGCTCTGGTTTTGCAGTGCCTCCTGCTATCCCTGTGTTTC
ATAATACATACCAACTTAGTTATTTTGATTTAAATTCAATCCTAATATGTGTTCATTCAA
ATCGGCCACCTATTCAAAGTTGACATGATATTTTAACACTTTTTTCTCTCTAAAATTGTT
CAGTGCTCAACTTAAAAAATATAAATGTCATGAACCTTGGTGTTCATTTTAGTTCGTTTT
TCAATCTTTATGCAGAAAGGGATAGAATTCGTGTATTTTAGAAAGAATGTCTCCTAAAAT
AGTCTTCCTCAAACTTTTGTGTGTGTGTGTGTGAACAGGAATCAACTGGGGCTCCTGTAT
ATGATGCAAGATTTTGATTCAATAGCTCTGAGGCAGGGCCAGAGTTCTGCATTTCTAACA
AGCTTAATGGGTGGAGGGGGTGGGGGAGGGTGCCATGCTGCTGTTCTAAGAAGCATACTT
GGAATACCAAAGTTCTATATAGGCTGGCCACAAAATACATTTTGTAAATGTCTGTGGATG
TTCATGGGAAGAGCCTATCTTGACATATGAGTCATATTTTCAATGGTATGTTCTCCACAA
TTTGAAGTATGTTTATTTTGCATCATTGTTTTGCAAAGTGAATTTGTGAAATGAAAGTTC
CAAGAACTGCTAATAAGGGTTCTTAAGAAAAGTGCTTTGTGGTCAAAGGTGAGGAGTGCT
AACTCAACAAAGTAAACAATTTCTTTATTTCTGGAATCTTAGATGTGCCAGTATGCCTCA
AAAATCTGTAGGCATGAGGGGCATTATGCAGTTTTTCCCAAGTCTCCTGAGTGCTAAGTC
ACTTCAGTCATGTCTGACTCTGTGACCCTATGCCCACCAGGCTCCTCTGTCCAAGGGATT
CTTCAAGTAAGAATACTGGAGTGGGTTGCCATGCCTTCCTCCAGGGAATCTTTCCGACCC
AGGGATCCAACATGCATCTCTTATGTCTCCTGCATTGGCAGGCAGGTTCTTTACCACCAG
GGCCATCTGGGAAGCCCTTTCCCAAGTCTAATTGGTTACACACACAAAGAAAGAGTCCCT
CATGGAGGATCGTTTTGGAATACCGTTCCAGAGAACACATAAATCCAAGTCTATCATACG
TCTTTTCACCCAAAACCTTCTTCCTGACTCTTACCCCAGTCCAGAGCTGGAATTGACTAT
TTTCAATTTTGCCAAGGCTAAAATGCTTTGTATCTATATATGTTTTTATAATCCTGGGTG
TTACTTGTCTTTCTTTTCAAACACTACGAAGTTGTTTGGTGAGCTGTTTCTGGGATAATT
GAATTTGAAAACTGAATATGCAATTTGTAATAGAAAATGGTATGGCTTCCCTGGTAGCTC
AGTGGTAAAGAATCTGGCTGCAACACAGGAAAATCAGGAGATGTGGGTTCAATCCCTGGT
TTGGGAAGATCCCTTAGAGGAGGAAATGGCAACCCACTCCACTATTCTTGCCTGAAAAAT
CCCATGGACAGAGGAGCCTGGTGGGCTACAGTCCATAGAGTCGCAAAGAGTCAGACATGA
CTGAGCTTAACAGAGAGAGAGAATCAAAAAAGTAACATCCTCTGACTGCAAATAAGGACT
CACCAACATGTCACAAAAGGTTTATTCAGTGTTTTATGGGGAGAAATGAAACACATGATG
GATTTATCCTCACTTCCAGGCTTTCTGTAAGTTTGGCATCGGATCTTTCTCAACGGCCAT
GATTCTTCTACTGCTTCTGCTGCTGTCTCTAGGAACACTGAGTAGAGACCTTGGTCTCCA
TAGCGATAGAGTTCTGTTGGTCAGGAATCCTATCATAAAGTTGCAGCATGGACACTCATC
GGCTCCATTTTGCTTCTCAGAGAGACAAAGACAATTCAGACTCTGGGTGGATTACAAGTA
CTTTCACAGAGGCCGTGGCAATGACCCTCTCATTGTCAAACCCCACTCAAACCTGATCTG
TACCCTATGGAAACAAAGCATTTCCTAAGAGAGAGGTGAACTGGGTTCATTTCAGTCAGA
CATTTCACACTTGTAAATGGTACGGCATTGCCTACTGTTTATAGATCTGAGTCGGAAAAC
AATATAAAGAAAGAGAAGCTCCAAAATAGAGTGACAACAATTTGACTGGATATGAGATTT
AGAAGAGGAGCCTGAATAGGGGAAAAAAACACAAACAGGAGACATCAACTGGAGTCTTGT
CTCTGCATCTACTTAATGAATAAGGAGGTGTTAACTCAGACTGTGGAAAGCAAGATAAAC
AGCACTCTGTTTTTTCTTATTTTGTTTTTGATTCAATATAAAAAATGTTAAGGAAGTTGG
AGGCATCCTGTTGAAATATTTTTAAAACTATTTTGAAATATTATCCATGATCCACTATAT
ATTTTCCCCAAACCTTAAAAGAGTTCTTGTTATCTTTAGAGATGACACAATTAAAGTAGA
ACTGATCCCATTTCCCCTGAATAAGATAAATGAATAGAGCAATAAAGATCCAGTGTGGCT
GTGTAAACATCTAATCAATGACCCACTGGTTAAAGTTAAATCTGTTCTGGAAATAGAGAC
GTGGGGAGAGACCCAGATGAGCATAATGTGCATCATTATTTTGGCTTTGAAAGAGAGAGA
TAAGGCTGGTGAAAGGATGTTAAAGTGAATGAGGACAGAGAGGAATGGGCTGAGGTGAGA
AAAAGAAGGGAAGAGTGAAGAGAAAGAGAAGACGAGAGGGAAAGCTCATTGATAAACAGG
AAGTAAAACAACATTGGCTTATCCATTATCTGTAATGTAGAAATTAAATTTTAATTCATC
CTAGCCTAAAAATCACACAATTTAAATTCATCCTAGCCTAAAGGTCACACAACAAAACAG
AAAAAAGCTTTGAGTACATGTATTGTAATAATGATCTTACAAGCAAATCTCTTCAAAACA
AGAAAAGGCAAATCCACATCCATATTGAGGCATGTGGAAATTCTATTAGTAAAACCAGAG
AATATCCTGCCTTCGTGCAAGGAGAGTTTTATAGGGGGAAGAATGCAGTGGCAAGACATC
ATTGAAGGTTATGAATGGCCTTTCAGTCATTCATTTTAATTATTTTTTTTATTTCTATAG
ATTTAATTTTATCCCTTTGTTGTTCTGCAGTCGCTAAGCCATGTCCAACTCTTTGCGGCC
CCATGAACTGCAGTATGCCAGGCTTCCTTGTCTTTTACCAGCTCCTGGAGCTTGCTCAAA
CTCATGTCCATTGAGTCGGTGATGCCACCCAACCATCTTGTCCTCTGTCATTCCCTTCTC
GTCCTGCCTTCAACCTTTCCCAGAATCAAGGTCTTTTCCAGTGAGCCAGCCTTTCACATC
AGGTGGCCAAAGTATTGGAGTTTCAGTTTCAGCAACAGTCCTTCCAATGGATATTGAGGG
TTGACTTCCTTTAGGATGTACTGGTTTGATCTCTCTACTGTCCGAGAGACTCTCAAGAGT
CTTCTCCAGCACAATTCGAAAGCATAAATTCTTTGGTGCTCAGCCTTCTTTATGGTCCAG
CTCCTACATCCATACATGACTACTGGAAAAACAATAGCTTTGACTATATAGACCTTTGTT
GGCAAAGTGATGTCTCTGAGTATTAATATGCTCTCTAGGTTTGTCATAGCTTTCCTTCCA
TTAGACATTAAAAATATATTTAATCAATATGACAGACAGAACCAATAATTCTTCTTTATT
TTTAACAGCACATTTTCATACATAGAAACATAAATTTTAATGTTTGATGTCAAGTACTAA
CATCTATTAAAATTTTGCCACCTTTTATTTAGGACTCTTTTTTTTAAATTGTAGACTTAT
ATAAGCATCTAATTAAAATCCCATATCATCTCATTGCCTTCCCTACCTTCTCAGAAAGGT
AAGAAATTTCCCTTATGGGGTTCTATATATTTAATACATTTGTTGGCAACTATATACAAT
ATATATTATTGTTTTGAAGGTTTTAACATTTAAGATATAAAATATCTTAATCTAAGTATC
ACTTTGCAACTTGCTTTCTGTTCTTGGTATTATATGTTTGAGGTTTATTCATGGTGATAA
TTTTAGATCCAGTTATTTTATTTTAACAGATACATAGTATTGAATGGTATATGAAGTTTA
TTTCTCTTAATGATGGAGAGTAAAACTGTTTGCATATTTTTGCAATGACAGACTGTGCCA
AAGTAAATATATTTTTAAATGCCTTCTTAAATATATGTCTGAAGTGTTGCTTTATAGAAA
TGAAAATACTGGTTAATGTTTGTGTACTGCTTTAATTTTATATTCAAATCTTCACATAAT
TTTTTTTAAAAAACCAGGGATTTATTTTTGTATAGAAGGCATAAATCTATGTGATTTATC
ATTTTCTATAATTTTCTAATTGTTGCAGTATTCTCTACTAAATTTTCCCCATTAACTTGT
AATAGCACTTCTATACATCCCAAACTCCTCTGCAGGTTGGTCTGATTCTTCTTTCCTCTT
TGTAATGATAATTAATATGCTTGTCCACACCTATGCTAGTATTAAATGGTTTAAATTATT
TCCCAGGTTGTGCTAGTGAAAAATCCCATGGATAGAGGAGCCTGGTAGGCTGTGGTCCAT
GGGGTCGCAAAGAGTCAGACAGGACTGAGCGACTTCATTTTCACTTTTCACTTTCATGCA
TTGGAGAAGGAAATGGCAACCCACTCCAGTGTTCTTGCCTGGAGAATCCCAGGGACAGTG
GAGCCTGGTAGGCTGCCGTCTATGGGGTCGCACAGAGTGGGACAGGACTGCAGCGACTTG
GCAGCAACAGCAGCAGCTCGTGGTAAAGAATCCTCCAATGCAGGAGACTTAAACAATATT
AGAAAAATATTTTCTTACATTAACTATTGTAAACATGCATCTACTCTATTAATACACCCC
GTGGATTTACGGCTCCTAAATTATTTCAGACCTCTTGTAGCTTCTTGATTATTTAAAATA
TCTTACTGAAATATATATTCAACCCACAAAAAAAAAAAAAAA
>109:54962408-54962569
TACCCGTCTCAGATGGTGGAGTCACAAGATGGTAGGACACAGTCAGCCTGAATTCTGGAG
TGACTGTAGGCCCATGTGAATCAACCTTTGATGTGTTAAAGACTTTGAAACTGTTTTTGA
GTACAACATAATTCATTCTGATTATTTTGTATTTGGGTTTTC
>109:63290081-63290361
CCAAGGGAGCCTCCATGGAAATGGAGATGGAATAACCATAGGAAAACAAAGACTCGTGCC
TTGATTTTTTCTGTCAAAGATGACTTTCAGAAGACTAATTACAGGCAATAGAGGGTGGCA
AGGAAGATGCAGCGGCAGAGAGGCAACCCAATAAAATTAGGGACATAAATATATTCACTG
GCCTTGTATTTAACTAACCCCAACTCAATTTTCTTGACCTGACACTCCCCACTGGAATGT
TCTGAGCATGTCACACACACACACACACACACACACACACA
>109:65827230-65827286
TATAACTTTCTAAGTTATAGATTATAACTTAGTTATAGATTATAACTAAGTCTAGAT
>109:67049503-67053260
GGCTTTGAAATCCAAAATTCATTCTGAAGAGTTGTAGTCTTCAGAGTGATTCAAAGTTTG
AATGCAGATCTCCAACAGTTGTTCCAGTGGATTTCATTCATGTGGACAACTTGATGCTGG
TTGGACCAGAGGAAGGACTAAAGTAAGCAGAAATAATAAAAGCAGCTCTACCTGTACACA
CCCTCAGACCCCTGCCTACAGGAGCAGGTGCAAAGAGTTACAAAGTAGCCCAAAGTAGCA
GAGGTGTAAGGACCAACCTGGTGAAAATCTGTGCCCCATAGTTATAGAGTGCAGCCCAGA
GGAGCAGCAGGTGGACCAGCTGAGGAGATGCACAAAAATCCCAACAGAAGATTCTTGTGC
TGCCTGCTGGGTTCTCAAGTGACTGCAGCAGGCTTACAGTTTACCAAAAAAACAAGGCTA
GCTTTTTAAATTCTTCCTTTCTTGCTTTGTAACAATGAAAATATGAGGTGGAGCTTTGTT
ATGAGTTGACTTTCTCCCTGTCTCTATTTATGTATAGAAATCTTACTGCCAATACCTGAG
AATCTTGTCTACAGTGACCCAGGGTGATTAGCAAAGATGAGGTCACACTTGAGTGGGGTG
GGTCCCTCAACCAATATGACTGTTAACAATAAAGAACACCACACAAAGAGAAAGAGAAAA
TGCACACAAAGGGAAGGAGATGGAGAGAGACACAGGGAGAAGAGGCTGTGGGCAGACCAA
GGTCTCAGAAAGAACCAACCCTGGTCATACCTTGATCTCAGACTCCTGGCCTCCAGAACT
GTGTGGCAGTATCCTTCTGCTGTTTAAGCCTGCCCGTCTGTGGCAGCTCCTAGGCCACAA
GTATATGCTTCTTGTAAATTCTTTATGATACACATGAATAAAAGAATTTTTTAAATTTAA
AACAGAAAACAAGTACAATAAAAAAATTGCCTTTCCCACATCCTCAGAAATGCAGATGAC
CCCACCCTAATGACGGAAGGCAAAGAGGAACTAAAGAGCCTCTTGATGAAGGCGAAAGAG
GAAGGTGAAAAAGCTGGCTTAAAACTCCACATTCAAAAAATGATCATGACATCCAGTCCC
ATCACTTCATGGCAAATAGATGGAAAAACAATAGAACCAGTGAAAGACTTTATTTTTTTG
GGCTCCAAAATCACTGCAGATGGTGACTGCAGCCATGAAATTAAAAGACGCTTGCTTCTT
GGAAGGAAAGCTATGACAAACCTAGATAGTGTATTAAAAAGCAGAGACATCACTTGGCCA
ACAAAGGTCTGTACAGTCAAAGCTATTGTTTTTCCGGTAGTTGTGTAGAGATGTGAGAGT
AGGACCGTAAAGGAGGCTGAGTGCTGAAGAATTGACGCTTTCGAATTGTGGTGCTGGAGA
AGACTCCTGAGAATCGCTTGGACAGCAAGGAAATCAAACCAGTCAATGATAAAGGAAACC
AACCCTGAATATTCATTGGAAGGACTGATGCTAAAGCTGAAGCTCCGATACTTTGGCCAC
CTGATGTGAAGAGACAACTCATTGGAACTGACCCTGATGCTGGGGAAGATTGAGGGCAGG
AGGAGAGGGGGGCAAGAGAGCATGAGATGGTTGAAAGGCATCATTGACTCAATGGACATG
AGTTTGAGTAAACTCTGGGAGATAGTGAAGGACAAGGAAGCCTGGTACGCTGCAGTCCAT
GGAGTCACAAAGAGTTGGACATGACTAAGCAACTGAACAACAACAACAATAACAGGACTC
AAGGATACATTTCTATCATATAATCTAAAATTAAAATAAAATTCTTTCCAAAACACCCCT
GACTGAGAAACTTTATCCTGGTATATGCTATGCAAAAATGGATTAGACACAGTGTCTCTT
TCAAGAGTTTATTCAGGTATAATTGGTGTACAATAAGCTTCACACATATAAAGTATACAA
ACTGTAAAATTTGTAAACCATGAAAGTTCAGCACAACCAGGACAGTGAACAGAACCATCT
CTTCCAGAAGTTTCTTCTGTCACCTCTGCAATCCTATTCTTGTTCCCTTCCTTCCTCTCC
CCCAGTCCAAAGAAACCAGTGATCTGCTTTCTATATTTTCTAGAATTTTATATAAGTGGA
ATTATGGCATGACATTTTTATATTCTCTTTACTTCTCTCAGCTTAATTATTTTGAGATGT
TTTTCTCCCATGAGCTTACATGTATCAGTAATTCATTCCCGTTTATTGTTGAGTAGTAGT
CTACTGTATGGATATGACTTTATTCATTCATTTCTTGACAGGCATTTGCAGCATTTCTAG
TTTTAGGCTATCCAAATGTACTGCTGTGAACATTTGTGCGTTAAGTCTTTGCCAGGACAA
AGGTTTCTTCTCTCTTGGGTAAGTACCTAGGGGTGGAATGGCTGGCTCATATGGCATATG
TTTAACTTTTTGGGAGATCACCAGATGACTTTACAAAATGCTATAACTTGTTATGTGTCC
ACCAGCAGTGCATGAGTGTTCTGGTTGCGCACACACTTGCCTGTGCTTGTAGGGTCCACT
CTGTTCTCGTACGTGTGCAATGGTGTCTCACTGCACAGCGCAGGAACTTTGGTGTGAGCC
ATTCCCCAGAGCCTTATGATGGAGACCCTGTGTGGAACCAGGATCACAGGTAAATGTTGG
ACCTACCTTTGCTAATGAGTGAGGGAACAGTGAAGATGGTGCTAAAAAGTGTGATGCCTT
TCCTTCTGACACACAAAATAAATTCTAGGTGGATTACATCTGCATGTTAAAAATATCTCA
AGATAAACAGCAAGGTCCTACCATATAACACAGGGAACTATATTCAGTATTCTGTAACAA
ACCATAATGGAAGAGAATATAAAATATACATATATATATAAAACTAAGTCACTTTGCAAT
ACAGCTGAAATAACACAGCTTTGTAAATCAACTATACTTAAATAAATTTTTTTAAAAAAT
TAAAAATTTCAGGTAAAAAGTACTATTGTTTGTTCCATAGCAAAAATACGCAAATGTGTG
AAGAGAAAATGCTCCAACCCACACCCTTGCCCACCTGCTCCCAGGCTCCTTCTGTCTCCC
CTCTGGGCCCGAAGTCATGTCCTGGGCTCCAGTCATGCAGGGCTGCTGGCCATCCCTGGG
GATGAGCCCTTGGACACGTCAGCAGCTTTGCCGTATGTCTCTGCCAAGAAGTGCTTCCCT
GTATTATCCACCTCCAACAACTCCTCTCACTCTGAAGGATCCACAGTGAATAGGTGCCTC
ATCCCTGTGGACCAGCTGTTAACTCCCAACCTGTGTGTTCTTACAGTTACCTGTGTGTTC
TTACAGTTACCTGTCACATTGCTTGAAATGAGCAGATTATAGGGGTTGGCCTCCATGCAT
CTGTGTGTCTCTGCCGGGTATCGAATTTGCATTTTGGAGGACTGTGTTCCTGGTACCCAG
CACAAAGCAGGAACCAACCAGTGTGTACCTAATAAAAGGAGGAAGCATGTGCTTGTGTTT
AAAACATACAGGACATTGTAGTGCGTAGCCATCCAACCCTGAGTGAGTTTAGCTCACTAC
CACAACCCTCCCTATCACAAGACTAGACCCCGTGACTGGGCACTCCTGGCTCCACCTCCC
CTCAGGAAATCCATGGGTTGCTGTTGAGATCCCCAGGCCCTTGACTGATTCTTCAAGATT
CATGCCTCCCTAGAGTTGGCAGCTTTGCTATACAGCCCCAGTGGGCTTTGATATTACTCT
GTACTTTTAATTAAACATTACCTAATTCCATGACATAA
>109:68035602-68037433
CACGCGATGGACAGGGAGGCCTGGCATGCTGTGATTCATGGGGTCACAAAGAGTTAGACA
CGATTGAGTGACTGAACTGAACTGAACTGATGCTTGTTAGTCCTTCAAATCTTTTATGAG
TGTTTTTTAGATACGTGGACCACTGTTTATAAATTTACATAATTAAAATATAATTCTCAT
TTTGTCTACATTTATAATATCTCAAATTGTGTGAGAAATGCATAGGCTGGAAGGATATTT
ACCTCAATATTGTATAGTTATTATTTATAATGACTAATATGTCTTAATGGATGTAATATG
GGTGGTTTTATTTGACTTCTTTACAACATTTTACTAAAATTGGATCTCATGCCATGCTTG
TTTGCCTTTATAGTAACAAAATTTTAGAGGGTGGGTTGATTTGGGAGAATAGCTTTGAAA
CACGTATGATATCATATATGAAACTAATTTCCAGTCCCAGTTTGATGCAGGATACAGGAT
GCTTGGGGCTGGTGCACTGTGTTGACCCAGAGGGATGGTATCGGGAGGGCCTTGGGAGGG
GTGTTCAGGATGGGGAACACGTGTACACCCATGGCAGATTCATGTTGATGTATGGCAAAA
CCAATACAATATTGTAAAGTAATTAGCCTCCAGTTAAAATAAATGAATTTATATTAAAAA
ATAAATAAGTAAAAAATATATAAGTTGAAAAAAAAATTTTTTTAAATAAGCTTACAATTA
AAAAAGAAGTCTTAGGTTCCTTAGGTCTATGTGATGAGCTTAAGTGCTATATGTCACAAA
TAGCTATATATATAGCTATTTGTGCTATATGCTATATATATATGCTATATATAGCTATGT
GCTATATGTCACAAACCGTGACATATGGTTTGTTTTTAATGTTCAGTATTTTATGCACTA
ATGAAATAAGAAAAGCATAGTGATATGCCTAGTCCATTCCACTGTCTATCAGAGATTTTT
AGAAATTGAAATATGGCTAATTTACAATTTTGTGTTAGATTCAACTGTACAACAAAATGA
CCCATATATATATATATATATATATATATATATATATATATAAATATATTCATTCTTTTT
CAGATTATTTTCCATTATATATGTTGTTACTAGATATTGAGTGTACTTTGCTGTGCTGTA
CAGTAGACCATGTTTGTTAACTTATTTTATACATAGTAGTGTGTATTTATTAATCCTAAG
CTCCTAATTTATCTTTTCTCCCACTTCACAACTCTCTTTGGTAACATAAGATTATTTTCT
GCATTTGTGAACCTATTTCTCTTTTGCAAATAAGTTCATTTGTATCAATTTTTAGTTTCC
ACATATAAGTGATATTCTAGGCCATTTGTCGATGTCTGATCACTCATTTTACTACTAAAA
ATTGTGCTTAGACAATTGTTATAAATCAAGACTGCCCTGGACATATTGGAAGTGGGGTCA
CTCCATGACCCATAACATGGAAGAAAGAAGAAACTTGCTCAGGGGCACTCAGTGGCCAAG
ACTGGACTACAGGTCATTGGTTCCAAGCCCAGTGTTCTTTCTACCCGATTAAGATCCTCC
TTATTATTTACAAATGAAAGTATTTTGTCACTAATATACACAAAAAAGTTGAAGAATTAG
AGAAACTGCTAGTAAAATTGTGTGGCTTTACTTTCCCTTCAATTAGACACATTAAATTAG
TATATGAATTATATGTTGCATAAAATAGACTTTAAGGTACATCCATATTTATTCAAATGG
CTATCACATACTTTTTATGGATATCACATACTTTTCAATAATTCTATGTATTAGTATATG
ACACACACATATATTTATATACATATATATTA
>109:68391277-68391655
ACAATAACCTGGTGTACGAGACAGCTAAAGAGACACTGATGTATAGAACAGTCTTATGGA
CTTTGTGGGAGAGGGAGAGGGTGGGAAGATTTGGGAGAATGGCAATGAAACATATAAAAT
ATCATGTAGGAAACAAGTTGCCAGTCCAGGTTCGATGCATGATGCTGGATGCTTGGGGCT
GGTGCACTGGGACGGCCCAGAGGGATGGTATGGGGAGGGAGGAGGGAGGAGGGTTCGGGA
TGGGGAGCGCATGTATACCTGCGGAGGATTCATTTTGATATTTGGCAAAACTAATACAAT
TATGTAAAGTTTAAAAATAAAATAAAATTGGAAGAAAAAAATAATAATAAATAAAATGCA
AAAAATAAAAAATAAAAAT
>1097:235718-235784
GTTAGTTGGTTTGTGGGATTTTCTAGACAGACGGTTTTGTCCATAGACAGTAGATAACAG
TTGGTTA
>1098:373818-374608
GTGAGAGGGTAACAGGCAGGAAGGCCAGGGGTCTCCAAGTGGAGGAAATAGCCTGCAAGT
GTCAGACATTTTTATCTCTTTTAAGCGGCAGGAGGAAACAAACTAGCATTATTTTTTCCT
TCTCTATACAAATTTAAAGGGAGGTTTCTCTTAAAATCCTGTGTTGCCATAATGACACCT
GGTTTCGCCTGAAGTTAGCTATTCTTGAGCCTAGAGATAACCAATGCCTTTTTCTTATGG
AAATGTTCGTCTTAAGCTATGCTAATGTACTATGCCTTTACCCCAAACTCTGTCTCCAAG
TCGTTCCGCCTCTTGGCCCAGAACCTACTTGACAAACCAGTATGAATATTGTTCCCCTAA
TCTATGTAAATGAAACTATTTGTATGGTGGTCTGCCCTTCTTCAAGATTCAAGTTAATCA
TTTTATGGCCCAGGATAAACCATTTGGTGCCAAGATTATCCCAAAATGCATCTTATGGGT
GAGGGGTCTAGTGCCATTCTAAATTTTAAGACATTCCTTTCTTTCATTAACAGACTGCTA
GTGACTATATAACATCCAGCTGAAGACTAGCAGGGGGGTACTCTTTCTGCCCCCTTCTGA
TGCCTATGTCAGAAGCTTTCTCTATCTCCTTTATACTTCAATAAAACTTTATTACACAAA
AGCTCTGAGCGATCAAGCCTCGTCTCTGACCCCGGATTGAATTCTTCTCCTCCGGGGGCC
AAGAATCCCAGTGTATTCGCATGATTCAACAACAACCTTTCAATTGCACCTCACATATAC
TGCCTTTTTTT
>109:9072581-9073146
GTTTTTTGTTTTTTTTTTCAATAATAGAACTATTTTATTAAACATATGAACGTACTGATT
TTGTACAACACACATTTCTTTCTCTCCTCTGCCCCAGGAAGCCAGCGCTCTAGAACCCCA
CGTTTATAAAAACACACTTTGGCAGCTACTATGACAAGGTGAAAAAAGTGCAATTCTGAA
AGTGACAACACACAACCAAAGTGGAGAACAGAAAAGGCAGAGCTGAGTGGGCCCAGGGCT
GCTCATCTTCTCTCAAGAGGAAACAATTTAAGAATAGAAACTCTTGAGCATTATTTAAGC
AGTACTGCCCAACTCTCTTGGTAGCATCTCTGTTTCAATTCCATTTATCTTGATGTTGTA
ACTAACTAATCTGTTACTTCTTTAAGAAATTCTGCCCTGGTTTATATCCTTTTCAGTGAC
CCATATCCCTTTGAGCTTCAAAAACACAGAAGTCGCTCAGTCGTGTCTGATTCTTTGCGA
CCCCATGGATGGTAGCCCACCAGGCTCCTCGGTCCATGGGATTTTCCAGGCATGAATACT
GGAGTGGGTTGCCGTTTCCTTCTCCC
>110:10739979-10740124
CTGAGGGATGGTATGGGGAGGGAGGAGGGAGGAGGGTTCAGGATGGGGAACACATGTATA
CCTGTGGTGGATTCATTTTGATATTTGGCAAAACTAATACAATTATGTAAAGTTTAAAAA
TAAAATAAAATTAATTAAAAAAAAAA
>1101:20117-25546
TGAGAGGAAAAATTTCAAGATTTCCTTTTTCATTGTAACACATGTGTATAAAATAAAACT
TATAATTAATGAATCTGCAGGCATTGTTTGCAAGTCTAAGTTTGTAACAGTATAGATGAG
ATAAGGAAGTAAGTACAATACTCTCCATCAGACACTGTTATTTATCTCCTTTTTGGGTTT
TCATAGTATTCTAGTCATCTGTCTATGTCACATATCCTCTATGCTTTATTTGTCTGCTAC
ATGCCATCTCCCTCTTTAACCTAGGAATACTTCATAGATGAATTAATGATGTTGCTATTA
ACTGCTCTTGATTACCACCTCAGTGCAGAATAAATACCACAGATTTATTTTTAAAAATAA
GTGAAACAGAATTTTCTATTTTTAAAAATTAGTACAGTCTTATGGACTCTGTGGGAGAGG
GAGAGGGTGGGAAGATTTGGGAGAATGGCATTGAAACATGTAAAATATCATGTATGAAAC
GAGATGCCAGTCCAGGTTTGATACACGATACTTGATGCATGGGGCTAGTGCACTGGGACG
ACCCAGAGGGATGGTATGGGGAGGGAGGAGGGAGGAGGGTTCAGGATGGGGAGCACATGT
ATACCTGTGATGGATTCATTTTGATATTTGGCAAAACTAATACAATTATGTAAAGTTTAA
AAAATAAAATAAAATTTTAAAAAAATAATTAACATAAAAAAAATTAGTAAACCAAGATGC
TCTCTATTTTGTAATGCAATGGGGCCAGTATTATGGTCTGATTAGAATCAGGTCTCCAAA
TAATTATTAACTAAACTATGTTTAGTTAAAAATTACTGTGTACCCTTTTAACAAGAAGAA
TAAAAGAAGAAAAAAAACAAGAACTTTGGAATTTTTTTTTTCTTTTTGGACTCTGTACCA
TCAAGAAAATTTTAAGAAATTAAAATATCAATAAAATATGTTTAAGTAAACAATCTTGCA
ACTTGTTTAAATAATTCAAGTAATGAAATAATAAATGTGTGAATTTGAGCTGCAGTTATT
AAGATTTGTTGCAAATATAAACTGAGTCTAAGAGGTAGGTAGGAAAATATACAAAACATA
CAGTTTGCAAAGACAGTGAACATTTTGGGGATAATGAGTAGAACAATTAAGAATAGACTG
AACACTTAGAAAGTAGTTAAGTAATCAACTTGGATTGATGGGTTGGGCCATTTTTGGAAG
GCAGCTAAGCTTACCACTATGCCACTGACACACACTAAAGGAAGTACATACTCATTTTTG
AATGCTATTGTAGGAAGTGACAAAACCATTACAATTTTTGGAACAGAAGACTAATACACA
TAGAGCTGAATTTAATAACATTAATCCAGAGAATGTGTAGAATTTGTAGAGCACAAAGAG
CTTGAGAGCAGAAAATATTATTTTATTTAAATAAAGTGATGATACCGAACTGATTTAACA
TTATGGATATTGTTGATACAATGAAGAAATAATAGATATAAAACCAATAAAAATTGACTA
GGCATAGTCAGTGGGATATAAAGAAAAGACATGTAATGTCTACTCAACTATATTAAAACA
AAGGAATGAAGCATTATAAAATACTCCTTTAATGATTTAACACATAAATAAAACAAGCTG
TATATTTTGATATGATTAAGTACCTTTTTCACTATTGGATATTATATATCTGAGGATTCA
GCCTTTTCTATTTTCACTTCAGATCTTTTCAATAAATATACTTTTCAATATTTTATAATT
AAGTATATAGATATGTCATGGACTTTGAATAAAGTGATATTTGTTGTAGTCAAATATCAC
AATCTTTTCCTTACTTTGTTGCTATAAAGAAGAAAATTTGGGGGAACAAGGAAAGACTTG
ACAGTCTCTGGCCTTTAGCATTCCTCAACTAGGAAATTATTCCCAGTGTTCCCCTATTTT
GCAGCCTACTTTTGAAGTAATTCCTTAAAGATTTCTTTCTGTTTTGAGCTCTGAGTATCA
TTTGATTTCCTGTCTTCCTATGTGATAGACAAAGCATTCTTTGTTTTTAAAAAGAGCTAT
ATAAAACTATAGTTCATCCAAAGATGATATGTACATTCATAGTGTACTCACACATAAATG
GAGGAAAACAGCCTTGAAAATCCTCATATAAGAGGATCCTGTTCCTCTAGATGAGAATCC
TGTTCCTCTAGAACTTCCTCTAGAACTTGTTCACTGGAAACATCATCAATTTCAATTGGA
ACCACCATATCAACAATTCATCCTCTCCCATTTTTTGTTCCTCACTGTCCCATTAAAAAA
CACAGAAACAAGATTTTATTCCTGAATACATAGTACCCGATGAAACCTGGTTATTAGAAA
CTGGCCTTGTGGAGAGATGGGTGATTTCTAAGACAGGGTGAGCTCTACCCTTGCCTACAC
ACTGATATTCCATGACTGAAGTCACCTTAATGCTAATAAAAATGTTTTAGTGATTATAGC
TGACCATGAATTAAAGAAATGTATGCAAAACAAACTTCCAGTATTGCTGAGTTAATATGT
TGGTGAAAACTTAGCCAGAAGAAAATCCTATCCTGACCTCACTGAGACCTTCTGTCTTGT
GTCATTCACCTATTTCTGTGCTGTTGCTTTAGCTTCTGTGGTCCATCCTAAGGCACAATG
TGACATAATCTGTATCACAGAACTACACATATGGGTATCACAACACTTGTAAATATGTAA
ATATTCTTGTGACTTCTCACTTTCTGGCTGTAATTTAGCAATGTATGTGCTATATATACA
CAGTTTTCAATAAATGCACCTCTAGAATTTTAGCTATTTTTGATGCAATGTTCCTATTGG
ACAGATCTTTAAAATGTTTATGGATTTCTTCAGTGACATCTTCCTTCTGTGGCTGTGTTT
TATTGTGTCACTTCACTTGTGATTCAACTTTTTTTCAGACCTTCAATGTCTTTTGCCTTT
TTTTTTTTTTTTTGCAATAGTAGTGAGATTTTAACAATCTCATGGTAAAATAACAACTAC
TTAGATGACCCGTATTTTAAACATTTCTTGCAGAGGGCAGATTCATTCACTCTGATTGCT
CCAGTGTCCTGTTTTCTGTTCTGGATTATGAACTCTTTGAGAACAGGGTATGGGCCCTCC
CTTTATATCCTTGGCATTAAGGTAGTGCTGAGGTGCAAACAGTGTCAGACTTTATTTTGG
GGGGCTCCAAAATCACTGCAGATGGTGATTGCAGCCATGAAATTAAAAGACGCTTACTCC
TTGGAAGGAAAGTTATGACCAACCTAGATAGCATATTCAAAAGCAGAGACTTTACTTTGC
CAACAAAGGTCCGTCTAGTCAAGGCTATGTGTTTTCCAGTAGTCATGTATGGATGTGAGA
GTTGGACTGTGAAGAAAGCTGAGTGCCGAAGCATTGATGCTTTTGAACTGTGGTGTTGGA
GAAGACTCTTGAGAAATTTGCAGGATATAAAATCAACACACAGAAATCCCTTGCATTCCT
ATACACTAATAATGAGAAAACAGAAAGAGAAATTAAGGAAACAATTCCATTCACCATTGC
AACGAAAAGAATAAAATACTTAGGAATATATCTACCTAAAGAAACTAAAGACCTATATAT
AGAAAACTATAAAACACTGGTGAAAGAAATCAAAGAGGACACTAATAGATGGAGAAATAT
ACCATGTTCATGGATCAGAAGAATCAATATAGTGAAAATGAGTATACTACCCAAAGCAAT
TTATAGATTCAATGCAATCCCTATCAAGCTACCAACAGTATTCTTCACAGAGCTAGAACA
AATAATTTCACAATTTGTATGGAAATACAAAAAACCTCGAATAGCCAAAGCGATCTTGAG
AAAGAAAAATGGAATTGGAGGAATCAACCTACCTGACTTCAGGCTCTACTACAAAGCCAC
AGTTATCAAGATAGTATGGTACTGGCACAAAGACAGAAATATAGCTCAATGGAACAAAAT
AGAAAGCCCAGAGATAAATCCACGCACATATGGACACCTTATCTTTGACAAAGGAGGCAA
GAATATACAATGGATTAAAGACAATCTCTTTAACAAGTGGTGCTGGGAAATCTGGTCAAC
CACTTGTAAAAGAATGAAACTAGAACACTTTCTAACACCATATACAAAAATAAACTCAAA
ATGGATTAAAGATCTCAACGTAAGACCAGAAACTATAAAACTCCTAGAGGAGAACATAGG
CAAAACACTCTCTGACATACATCACAGCAGGATCCTCTATGACCCACCTCCCAGAATATT
GGAAATAAAAGCAAAAATAAACAAATGGGACCTAATTAAACATAAAAGCTTCTGCACATC
AAAGGAAACTATTAGCAAGGTGAAAAGACAGCCTTCAGAATGGGAGAAAATAATAGCAAA
TGAAGCAACCGACAAACAACTAATCTCAAAAATATACAAGCAACTCCTACAGCTCAACTC
CAGAAAAATAAATGACTCAATCAAAAAATGGGCCAAAGATCTAAATAGACATTTCTCCAA
GGAAGACATACAGATGGCTAACAAACACATGAAAAGATGCTCAACATCACTCATTATCAG
AGAAATGCAAATCAAAACCACTATGAGGTACCATTTCACACCAGTCAGAATGGCTGCAAT
CCAAAAGTCTACAAATAATAAATGCTGGAGAGGGTGTGGAGAAAAGGGAACCCTCTTACA
CTGTTGGTGGGAATGCAAACTAGTACAGCCACTATGGAGAACAGTGTGGAGATTCCTTAA
AAAACTGGAAATAGAACTGCCTTATGATCCAGCAATCCCACCGCTGGGCATACACACTGA
GGAAACCAGAAGGGAAAGAGACACGTGTACCCCAATGTTCATCGCAGCACTGTTTATAAT
AGCCAGGACATGGAAGCAACCTAGATGTCCATCAGCAGATGAATGGATAAGAAAGCAGTG
GTACATATACACAATGGAGTATTATTTAGCCATTAAAAAGAATACATTTGAATCAGTTCT
AATGAGGTGGATGAAACTGGAGCCTATTATACAGAGTGAAGTAAGCCAGAAGGAAAAACA
CCAATACAGTATACTAACGCATATATATGGAATTTAGAAAGATGGTAACGATAACCCTGT
ATACGAGACAGCAAAAGAGACACTGATGTATAGAACAGTCTTATGGATTTTGTGGGAGAG
GGAGAGGGTGGGAAGATTTGGGAGAATGGCATTGAAACATGTAAAATATCATGTATGAAA
CGAGATGCCAGTCCAGGTTCGATGCACGATACTGGATGCTTGGGGCTAGTGCACTGGGAC
GACCCAGAGGGATGGTATGGGGAGGGAGGAGGGAGGAGGGTTCAGGATGGGGAACACATG
TATACCTGTGGTGGATTCATTTTGATATTTGGCAAAACTAATACAATTATGTAAAGTTTA
AAAATAAAATAAAATTAATTAAAAAAAAAA
>110:16896251-16896352
TCCAAAATCACTGCAGATGGTGATTGCAGCCATGAAATTAAAAGACACTTACTCCTTGGG
AGAAAAGCTATGACCAAACTAGGCAGCATATAAAAAGCAGAG
>110:18819778-18820908
ATATAGTAGTGTACATGCTTCCAAGTTTCTCTCTCCTTTCCTCTGTCTCTCCTTCCTCCC
CCCACCTATGTCTATAAGTCTGTTCTCTACATCTGCCCCTCCATTGCTGCCCTGCAAATA
GGTTTATCAGTTGTGTGCTCGTTTTAAAAGTCCGTCTATGTGTCTGCGTTCCTATGGATA
GTTAGCAAGGGCTCCTTTATTACCTGACAAAGAACATGGCATCTCCTAGGTACCATAAAT
ATGAATCCATTTATATTTATGGCGACCTGGCCTTTTAGAATTCCTGAAGCAATTTTTTCC
CCCAGATTCTTGCAAAGGCTCTCTTTCCTCAACTTGAAATTTTGAGAAAAGTTTTCTCAT
GAATGAATGATCCTGATTTCACTTACGTTTATGATTTATCCTTTCTGTATTTCTCAACTC
TGACATATGCTTCTTAATTTTAATTCAAGGCTCTCTCTCCAAACTACTAATAGTCATACT
CAATGCATACTTCCAGGTGAAACTGCTTTTAGATATACAACCTTTTGTGTCATACACCCA
ATTAAGGAAAACGTCAGGTAGTCCTAGGCTGTTGTCATTCCTGGAGACTGTAGTCCCTGT
TTCCTCAGGGGAGGTCATGCTCAGACCTGATCCTCTGCAACCACTTGGCTTCCCTTTCAC
AACTTCTGAGCTGAATCCGCTGGTCTCATCTTCTGGTTTCTTCTACTTGGCGGCTTGGCC
TCTTGTCTACGTGCTGGCCTCCTGGCCCAGGGCTGTGCTGTGCCCACTGCTTGTCTGGTT
CTGATAGTGAGTGGGTTTGTAATTTACAGATTCACTGTAACTGAATTTGGGTGGTTTACT
CAGTCTCTTTGGGGAAAATGCTAATTATTTAAGAACTTTCTCTTCCACTTCCTTAGCTCC
AAGACACAGTCATGATGTCATGGAAGGAGGGTGGAGGAGAGGGGAGCAGTGGTGAGGATT
CAGATGGTGACCTCCATGGACCCTCCCTGCTCTCTTCAGCTGAATGCCTGGTCTGGTCCC
TGGACGTGTGACAGCGGGTTGCTGATGGTCACATTTGCCCTGTGAGTCACCGTGTGGACA
CACACCAGTGGACCATTTGCCTCTATGCCTCACCATGAATCCTATTGGTGC
>110:18857840-18857910
GTAGCGTCTAAATCAGGATAAGGTAAATTTTTATAGTATGAAAAGACCTTAAAGATTTTA
TACTATTTTAT
>110:19386527-19392499
TGTGTGTGTGTGTGTGTGTGTCTATGTTTAGGGTCAGGAGGCTGGGGAGTAAAGAAGTTG
TGTGTATGTCTTGATATATCCTCATACTGAAAATGTTTGACCCTTTACCCACATTTTGGG
GTAGTGGTGGATGTTATTATATGTCTATACCTTACACGTGACAAGTGAAAGTGTTAGTCA
CTCAGTTGTGTCCGTAGAATTCTCCAGGCAAGAATACTGGAGTGAGTAGCCATTCCCTTC
TCCAGGGGGACCCTCCCAACCCAGGGATCAAACCCTGGTCTCCTGCATTGCAGGCAGTTT
CTTTACCATCTGAGCCACCAGGGAAGCCTGTACCTTATATTCAGAAAACCAAGATAAGTT
TCATTTTTGATCACACTCATGAGTGATTGAAATGTGCTGGGTAGGTAGAGCTCCAAACAT
GACATTAAATCTAGACCCTTCTCTCTGTTTAGATTTTGGCAGTGGCTGTTGGATAGTAGA
ATTGTAGGTAACTTTTTGTTTGTTCTGCAAGGATCAGTGGGGGCCCACTGAACAAGGATT
TTAGGACAATGACATGATTGTCTTGAGAAGAACACCCACTAGGACTTTGATCAAAATAGG
TGAACGCTTTCAACCTCAGGGATGATGAACTCTACCTGGTAGGGTTGTAAGGGAAAATTA
AGTAGGATGGCTGATAACGTTTTGCACATTGGAGTTACAAAATAACATATATTCTGAAAT
AGTATGAGTGAGGAGAAAAAGTTAACTTTTTCAGACATGAGAAATGGCTTAATTCAAGAA
ATTAAGATAATGGCATTTCAACTTGGATTTACAACCACACGGCAATTCTCTCTTTCTATA
ATATTGAGCTTAAAGATGTCATATTTGCCAGAGTTTTATTTCTGTCAGTATTATTATGCC
ATCTCCTTATTCATTCATAGACTTGAACCCAGTGATCTGGGTTTCTGTATATAAGGTATG
GGCTTCCCAATGCCTCTGTCCTCCTGGTATTTAACAGACTTCCACCTCAGAGAAACATGT
CACCGAAGCTTTGGGGGAGGAGTTGGATTGGGGGGTGGGGCTGGGACGGATTGTTTGGGG
CTACGGGTCGGACACGACTGAAGCGACTTAGCAGCAGTAGCAGCAATGGTATGTGAAGGT
TGGTTCTTCAGAATTTTATTTTCTGTGTCGGGAGGTCTTTCTAGCTGCTTCATTTCTCAA
AATGATTCTTTCCTTTGGCCACTATAACATTAACGTCACATCTTAAGTTTTTTTGTTTGA
TTTTTTTTAATGGCTGCATGTTGTCTTTGCAGGATCTTCCCTGGTGGCTCAGACGGTAAA
ACGTCTGCCTACAATGCAGGAGACCCGGGTTTGATCCCTGGTTCGGGAAGATCTCCTGGA
GAAGGAAATAGCAACCCACTCCAGTACTCTTGCTTGGGAAATTTCATGGACGGAGGAGCC
TGGTAGGCTACAGTCCACAGGGTCACAAAGAGTCAGACACAACTGAGCGACTTCAATGTC
ATGTTCAATGTCTGTGTCATTAGTTACCCAACCAGAGATCAAACCTGCATTGTCAGCAGT
GAGAACATGGAATCCTAACCACTGGACCACTTGAGAATTCCCTTGTTTGGCTTTTATGCA
TATTTCCCAGAATCATTTAGAAAAAGTACACCTGTTTACTCATATGTTTTATATGCTGTG
TTGAAGATACTGAATATTGTGACCCCATCTTGGTTTGTTAATACATACCTTAAAAGACAA
AGATTTGTAACAGTTGGAAAACCTGCACAGGTGTTTGCAGCTCTTCAAGAGCACACCTGA
CCCCTAGTGACTGGAGGGAAACATAAAGATCAGAGAAACAAGAAGGGTTAAGAAAGGGAG
TTCAAAGTAAGGTGGTGCTTGTTGTTCACTCTCACCTTAGAAGTGGAGAACATTTTCCTC
TTGTGAGTTGATGAAAGGACGCTTTCATGACAGTGGCTGCAGCTGTGGAATATCTGAAAG
AGGCTGCTGAGGGGAATAAAAATATGGCCACTCCCAAGAATCAATGAAGTGTCAACATTT
CAGATGGGCTATATGTGATTTTCAAATGGTTGGGGGCTCAGGAGGTCTTTGTGACTGTAC
CTGTCAACTTCGAAGGGTGGGAGGGGGAGTGGTTATGGCTCCCAGAAAGCTAAGTGAATC
TCCCACCTCAGACCTAGTCTGTCCCTCCCAGACCGTCTGAGATGTGCCCCAGAATTCTGT
GCAGAAATGACTGTGTCAGGGCTTGCTTAGCCATCTGCTTGATAACCAGGGAGTGGGTGG
TGTGTGGGGTCTGCAAAAATCACCTGTTTTGGGGGGGAGGGGTGGCTCAGTGGCCCTTGA
CAATGAGCAATCAGATCTAGTTCACATGGGAAACTTGTACATACGGTTTCAGAGGAGCAT
TTCTCCTTTTGTATTTGTCTTCTCTCTGCAGATAAAGAAGAAACAGCAGGATGTGGTTAG
ATTTCTGGAAGCCAACAAGATAGAGTTTGAGGAGGTGGACATCACAATGTCAGAAGAGCA
GAGGCAATGGATGTATAAGAACATCCCCCCGGAGAAGAAGCCTGCTCAGGGAAACCCTCT
GCCACCTCAGATATTTAATGATGACCAATACTGTGGAGTAAGTAGCTAGATTATTACTAC
ATCATTTCTTTGCCTGGGGTGCGGTTGGGGTTTTTCAGTGCCGACTGTAACCTCCTCACC
TAGTACCTATTCAGGTCCACAGATCTAACAGAGAGTGAAGTTATGTGGGCGTGTGTGTCC
AAGGTCACAGACTATGTCTTCCTGTTTGCTTTGAGACAAGAAGATGGGAAGAGAAGCTGT
GCACATGCATGTTTATTGTGTTCTACATTTTAAAGCATACTTTTTGATTCATACGTTTTG
GGGGACAGAATGGAAAGGCTATGTTCTTAAATATTTATTTCTCTAAAACTGCTAATACCT
GATTATAAGTCAGCGTTTTGCTTTTTGATGGTCACGAACCAGATGGATCATTGGTGGTGG
TGGTTTAATCACTAAGTCATGTCCGACTCTTGCACCCCAAGAGCCTGCCAGGCTCTTCTG
GGTCATTATGAACAGCTAAAATATATCAAATGCCTTCTCACTATTTGTGGCATTGAGAAA
ATGAAGGCATTTTTGACTAATTATCTATTTTCCTTCTTATTGCTTAGGTTAAAAAAAAAA
TTGAGAAGTTTCTCTAATGAGTAGTTAGGATTTGCTTTCTGCCAGTGCTCTAAGTATATG
AGTGTTTATTTTGAGACCTGCGTTGCAGTTCTCTAAGGATGGCCTGGAAAGAGGGAGGGG
CTACAGTGTGGAGGTACTTAAGGTGAAATAAAGAACTGGGTTGCCGCTAGAATGGAGAAA
CAGGGTAACAGTGCTCTAGGTGGCTCAAAAGGAAACAGGTCTCCGTGAACATGAGAGAGA
ATGAGATGTTGAGACATAAAGCCGTAAGGATTGTGCCCAGCACCTTTGCACGTCATGAAG
AGAAAATTGAACCCGGTCTAGACCCTGATTTGAGTTCCAGTACTGCTTTGCGTTGGCTTG
ACCCCTTTGGAAAGTCACTATCTCTTTGTACCTCAATTTTCTCATCTTTACACAAAGGAT
GATAGTATCTATCTTACTTCCCAGGATATTTGTGACTGTCTCTAAAGTGCTCCTGAAATT
CTATACCCAGCCAAATTACCACTCAATTACAAGAGCAGAATAAAGGCATTTTCACAGCTG
CAGAATCTGAGGAAGAGAATCCAACAAAACCACTGGATTTTTACGTTTTCTTGCACTGTT
TAACTAATAGCTTTTATTTATTTATTTATTTATTTATTTCTAATTTTATTTTATTTTTAA
ACTTTACATAATTGTATTAGTTTTGCCAAATATCAAAATGAATCCGCCACAGGTATACAT
GTGTTTCCCATCCCGAACCCTCCTCTCTCCTCCCTCCCCATACCATCCCTCTGGGTCGTC
CCAGTGCACCAGCCCCAAGCATCCAGCATCGTGCATCGAACCTGGACTGGCAACTCGTTT
CCTACATGATATTTTACATGTTTCATTGCCATTCTCCCAAATCTTCCCACCCTCTCCCTC
TCCCACAGAGTCCATAAGACTGTTCTATACATCAGTGTCTCTTTTGCTGTCTCGTACACC
GGGTTATTGTTATCATCTTTCTAAATTCCATATATATGCGTTAGTATACTGTATTTATGT
TTTTCCTTCTGGCTTACTTCACTCTGTATAATAGGCTCCAGTTTCATCCACCTCATTAGA
ACTGATTCCAATGTATTCTTTTTAATGGCTGAGTAATACTCCATTGTGTATATGTACCAC
AGCTTTCTTATCCATTCATCTGCTGATGGACATCTAGGTTGCTTCCATGTCTTGGCTATT
ATAAACAGTGCTGCGATGAACATTGGGGTACACGTGTCTCTTTCCCTTCTGGTTTCCTCA
GTGTGTATGCCCAGCAGTGGGATTGCTGGATCATAAGGCAGTTCTATTTCCAGTTTTTTA
AGGAATCTCCACACTGTTCTCCATAGTGGCTGTACTAGTTTGCATTCCCACCAACAGTGT
AAGAGGGTTCCCTTTTCTCCACACCCTCTCCAGCATTTATTATTTGTAGACTTTTGGATC
ACAGCCATTCTGACTGGTGTGAAATGGTACCTCATAGTGGTTCTGATTTGCATTTCTCTG
ATAATGAGTGATGTTGAGCATCTTTTCATGTGTTTGTTAGCCATCTGTATGTCTTCTTTG
GAGAAATGTCTATTTAGTTCTTTGGCCCATTTTTTGATTGGGTCGTTTATTTTTCTGGAG
TTGAGCTGTAGGAGTTGCTTGTATATTTTTGAGATTAGTTGTTTGTCGGTTGCTTCATTT
GCTATTATTTTCTCCCATTCTGAAGGCTGTCTTTTCACCTTGCTAATAGTTTCCTTTGAT
GTGCAGAAGCTTTTAAGGTTAATTAGGTCCCATTTGTTTATTTTTGCTTTTATTTCCAAT
ATTCTGGGAGGTGGGTCATAGAGGATCCTGCTGTGATGTATGTCGGAGAGTGTTTTGCCT
ATGTTCTCCTCTAGGAGTTTTATAGTTTCTGGTCTTACGTTTAGATCTTTAATCCATTTT
GAGTTTATTTTTGTGTATGGTGTTAGAAAGTGGTCCAGTTTCATTCTTTTACAAGTGGTT
GACCAGATTTCCCAGCACCACTTGTTAAAAGAGATTGTCTTTAATCCATTGTATATTCTT
GCCTCCTTTGTCGAAGATAAGGTGTCCATATGTGCGTGGATTTATCTCTGGGATTTCTAT
TTTATTCCATTGATCAATATTTCTGTCTTTGTGCCAGTACCATACTGTCTTGATAACTGT
GGCTTTGTAGTAGAGCCTGAAGTCAGGTAGGTTGATTCCTCCAGTTCCATTCTTCTTTCT
CAAGATCGCTTTGGCTATTCGAGGTTTTTTGTATTTCCATACAAATTGTGAAATTATTTG
TTCTAGCTCTGTGAAGAATACTGTTGGTAGCTTGATAGGGATTGCGTTGAATCTATAAAT
TGCTTTGGGTAGTATACTCATTTTCACTATATTGATTCTTCCAATCCATGAACATGGTAT
ATTTCTCCATCTATTAGTGTCCTCTTTGATTTCTTTCACCAGTGTTTTATAGTTTTCTAT
ATATAGGTCTTTAGTTTCTTTAGGTAGATATATTCCTAAGTATTTTATTCTTTCCGTTGC
AATGGTGAATGGAATTGTTTCCTTAATTTCTCTTTCTGTTTTCTCATTATTAGTGTATAG
GAATGCAAGGGATTTCTGTGTGTTGATTTTATATCCTGCAACTTTACTAGAGTCATTGAT
TATTTCTAGTAATTTTCTGGTGGAATCTTTAGGGTTTTCTATGTAGAGGATCATGTCATC
TGCAAATAGTGAGAGTTTTACTTCTTCTTTTCCAATTTGGATTCCTTTTATTTCTTTTTC
TGCTCTGATTGCTGTGGCCAAAACTTCCAAAAT
>110:20099304-20099752
AAGTAAGCCAGAAGGAAAAACATAAATACAGTATACTAACGCATATATATGGAATTTAGA
AAGATGGTAACAATAACCTGGTGTACGAGACAGCAAAAGAGACACTGATGTATAGAACAG
TCTTATGGACTCTGTGGGAGAGGGAGAGGGTGGGAAGATTTGGGAGAGTGACATTGAAAC
ATGTAGAATATCATGTAAGAAACGAGTTGCCAGTCCAGGTTCGATGTGCGATACTGGATG
CTTGGGGCTGGTGCACTGGGACGACCCAGAGGGATGGTGTGGGGAGGGAGGAGGGAGGAG
GGTTCAGGATGGGGAACACATGTATGCCTGTGGCGGATTCATTTTGATATTTGACAAAAC
TATTACAATTATGTAAAGTTTAAAAATAAAATAAAATTAAAAAAAAAATAAAATAAAATA
AAATAAAATATGTGTATATTCAAAAAAAA
>110:21149516-21150001
ATTTTTTTTTTAATTTTTATTTTTACACTTTACATAATTGTATTAGTTTTGCCAAATATC
AAAATGAATCCGCCACAGGTATACATGTGTTCCCCATCCTGAACCCTCCTCCCTCCTCCC
TCCCCATACCATCCCTCTGGGTCGTCCCAGTGCTCTAGCCCCAAGCATCCAGTATCGTGC
ATCGAACCTGGACTGGCATCTCATTTCATACATGATATTTTACATGTTTCAATGCCATTC
TCCCAAATCTTCCCACCCTCTCCCTCTCCCACGGAGTCCATAAGACTGTTCTATACACCA
GTGTCTCTTTTGCTGTCTCGTACACAGGATTATTGTTACCATCTTTCTAAATTCCATATA
TATGCGTTAGTATACTGTATTGGTGTTTTTCCTTCTGGCTTACTTCACTCTGTATAATAG
GCTCCAGTTTCATCCACCTCATTAGAACTGATTCAAATGTATTCTTTTTAATGGCTGAGT
AATACT
>110:23206078-23207162
GCATACAATCCAATTACCTCTGTAAATTCAGAGTGTCAGGCAACTGTTATTACATCCAGT
TTCAGAACATTTCCCATCACCCCAAAAAGTTCCCCTGTGCCTCTTTTGCAATGGTTGTAT
TACTTTTATAATCAAATGTTCTGTTTCATTCCTGACCCAGACTCTGTGCAAATCCATTCC
TCCTTCTGCTTCCAGGACACACTGTATTCACAATGCTCTCCATGAGTGAAATATTCACTC
TCCCCTCCTTGTCAATGCCACACTCTCTGGAGAGTGGCTTATATATTGCTGCTTTCCTAA
TTCTCCCCGACTTCCCAACTTCTTGCGGGACTGTGACCGTGTTTGTAAGTTTCTGAAAGC
CTCCTAAGCACTAAATAAATGTCTTCCTCTGTTCTTATCACTGGGATTTGGTTCCATCAC
TCATAACTTCCACCCCCATCCTGAAACGGTGTCTTCTCTAATTTCTGACAAGCAGCTCAG
TTCTGAGCCTCTTCTTTTTACTGGTGCCCTTTTTAACTGGTTTCTTTCTTCTCTCTCTGG
TTTTCTTTCATTTCCACTTGCTCTCTTGGTGACCTCAACTACCTTGAGAGCTTCCCCTGC
TACCACATATAAATGATCCCCCATCTTTACATCCAGCCTCTCTTTAAGTTTCAGTCATCA
CCATCTACTTGTTAGAATCGTACATCTGAATGCACCATGGATACCGCAACCTTCAGTCTA
CTACACCACCTTCCTCTCTGAAGCTGATTCTTTGTCCTCGTTTCCCAACTTCTGTTTATG
CACTCAGCTTTTTTTTTTTCCCTTTATAGGTGTGATATCTGAGTGCTGTCCTTCATTGTC
TTATTTTCTCCTCCAATCATATGCTACTTCTTTTCATTGAAATCTTAAAAGGGAACTTAA
AATGACAATGTGATGTTTGGTGTGTTAATAATTCAAACTACTTAGAGTTTAAAATTAGTA
GATACAAATTAGGAGAAATTAGGAGCATGTTAATTTGGGCTTCCTTGATGGCTCAGACAG
TAAAGAATCTGCCTGCAATGCAGGAGACCCAGGTTCGATCCCTGGGTTGGGAAATCCCCT
GGAGA
>110:23382909-23384237
TGAGGAAGACTCTAGAGTCTCCTGGACTGCAAGGAGATCAAACCAGTCAATGCTAAAGGA
AATCAACCCTGAATATTCACTGGAAGGACTGATGCTGAAGCTCCAAAACTTCGAGTACCT
CATGCAAAGAGCCAACTAATTGGAAAAGACCCTGATGCTGGGAAAAACTGAACACAAAAG
GAGAAGGGGGCGGCTGAGGATGAGATGGTTAAACAGCATCACCGACTCAATGGATAAGAA
TTTGAGCAAACTCCGGGAGATGGTGAAGGACAGGGAAGCCTGGTGTGCTGCAGTCCATGG
GGTAGCAAAGAATTGGACACGACTCAGCTACTGAACACATACAGTAATTTTTAGGTCACA
TAGAAAACATCTGATCAAAAAAGACTTTAGAAATATTCCTGGGACTTCCCTGGTGGTCTA
GTAGTTAAGAACCCATCTTCCAATGCAGAGGACATGGGTTTGATCCCTGGTCAGGGAACT
AAGATCCCACATGCCATGGGCCAACTAAGCTCACACGCTGCAACTAGAGAGTCCTCATGC
TTTAGAGTACGTGCTTCACTAGAGAAGCCTGCATACCACAAGTAGAGAAAGTCTGTGGGC
AACAATGAAGAGCCCTAGCCCCACAGCAAAGACCCAGTGTAGCCAAAATAATAATAAAAT
AAAAATTGGATCAGGTTGCAGTTTAAAAAAATAAAGAAATATTCCTAATCATCTAAAAAA
ATAAAGAACAATAACCTGAGCTGGTGTCATTCAAACACTAAAATCAGGGCTGAAACAGCA
CAGTTTTATTTAATATTTAAATGACTTTATCCCTATTTTTTTTTTCCAGTTAAAGAGTTT
AGACTTTATTTTATGAGCAAGGGAGTCCACAAAAGAATTTTAATCTCCTGGAAAATATAT
TTAGGTTTCAGTGATTTTTCTCTATTAAATTTTCTGCTTTCTATTTATTTGATTTCAACT
CCAATCTTTGGCACTTCCTTTTTACTGTTCACTTTGGATTTGTTTTTGTTTGTCTAGTTT
CTTAAAATAGAAGCGTAGATCATTGATTTGATACCTATTTTATTAACATAAGCATTTAAT
TCTATAAATCTCAGTCAAAGCACTGCCTTAGCTTCATTACACGAATTTTTAAATTTTGTA
TTTTCAATTCCTTCAGTTAAACTTTTTCTTTCTGGTTTCTTCTTTCACCTATGGGTTATT
TGTTAGTGTTAGTCACTTAGTCTTGTCCAACTCCTTGTGACCCCATGAAGCATAGTCCAC
CAGCCTTCTCTGTCTATAGGATTCTCCAGGCAAGAATATTGGAGTGGGTTGCCATTTCCT
TCTCCAGGT
>110:25252508-25252857
CTAGAGATCTCTTTAAGAAACTTAGAGAAACCAAGGGAACATTTCATGCAAAGATGGGCA
CAATAAAAGATAGAAATGGTATGGACCTAATAGAAGCAGAAAATATCAAGAAAAGGTGAC
AAGAATACACAGAAAAACTATACAAACAAGATCTTCATGACCCAGATAATCATGATGGTA
TGATCACTCACCTAGAACGAGACATCCTAGAACGCAAAGTTAAGTGGGCCTTAGGACGCA
TCACTACAAACAAAGCTAGTGGAGGTGATGGAATTCCAGTTGAGCTATTTCAAATCCTAA
AAGATGATGCTGTGGAAGTGTTGCACTCAATATGCCAGCAAATTTGAAAA
>110:25256606-25257009
ATTTTTTTTTTTTAATTTTATTTTATTTTTAAACTTTACATAATTGTATTAGTTTTGCCA
AACATCAAAATGAATCCACCACAGGTATACATGTGTTCCCCATCCTGAACCCTCCTCCCT
CCTCCCTCCCCATACCATCCCTCTGGGTCGTCCCAGTGCACTAGCCCCAAGCATCCAGTA
TCGTGCATCGAACCTGGACTGGCAACTCGTTTCTTACATGATATTTTACATGTTACAATG
TCATTCTCCCAAATCTTCCCACCCTCTCCCTCTCCCACAGAGTCCATACGACTGTTCTAT
ACATCAGTGTCTCTTTTGCTGTCTCGTACACAGGGTTATTGTTACCATCTTTCTAAATTC
CATATATATGCGTTAGAATACTGTATTTATGTTTTTCCTTCTGA
>110:26884687-26885983
TGCCGGGGACCAGCCCCGGCTGATCCAGGGTACTCGAAGGAGAGACGGCGTCGGCGAGGG
TCAGGATACGATAGTTTCAATTAGATATTAATTAGAGATATAAAGAGTAATAGACTAAGG
ATAGCTCAGTAGGAAAATTCAGTGGAGAAAAGAGGCTGAGTAGCTTGGTTTACGCGGGGG
ACCAATAAAACTTCAAGACAAGAAGCTTGCACCACTTACGTAGGCCGCAGGCGTCCTTCC
GTTCTCCCGAAGGAGAGGAGACACTGAGGCCTCCCCGGTCGGATCTTAGAAGCCCAGGCA
TAATTAGTAAGCATGGTGGGTTCCGCGCTCCAGATGGAGACTCAACCAGAGTGAGAGAGA
GAGCGACATGGGGAGACCAGTATTTCGAGAAACTGATCCCAATTCTTTATTTTCCATGGT
CTACTTTTATACACTGAGATGTTATGCAAAAGTCACGTGGGGTCAGCAGTCCTGACTTTT
ATCAAAGTCAGGTGCTTCATACAAATGTATACAGAGGTCTTAGGGGTGTTACATCATCTT
CTGGCCAGGGGGGCCTGCTGACAATTTACGACCCTCTCCTTGTGACAGCGGTCAGTCAAT
CAGGACACTTATTTCTCCAGGGCTGATTATTCTCAAAACAGACGCCACCCAAGTAAAGTT
ACATTCCTACAGGGTGAGGGTGTAGTGGGTTTTAGCTAAGGAAAGAATTTACTTAGCCTA
AGGTCTAACGTGATTAATATCAAAGGTTAATACTTATTTCTTCTATATATTCATTAATGT
GTGTAAGGGCAGGGGATGTGGAGACTTAGCAACAAACATTGGCTCAACAAATGAAAAACC
CTTCACCAATACAATTTCTAATCAGCCCGTTATACTTATACTAATAGTTTTCTAACTTCT
CTAAAGAACCCGTTTTTAGAGGGTTTAAAGCATCTTGTGCCTCTCACGGTTGGGAGGCTG
TGAGCAATCACATGTGGCCGGACGAGCCTGTCAGGCAGGCTAGAGAACCTTCAGAGGAGT
TTGTAGGTTAAAACACTCTTATCACGCCCAGGAATTATTATAAACTGGAGCTCTAAGTTA
ACTCCTTCTCCAAAAGAGGTGGTGGGGGACAGCCCCCCGTAAAGTCAGAGGTGTAGGTGA
GCACAAAGTAGTAAAGTAGGCAGGCTCTGGTTATGGGGGTAGATGCTCGAGGAGTTCCAG
GGGGACTCCTGAGGCTCGATCCCGCCTTTGCGTATGTCGAGCCTCCTTCCTCATGACCTT
TGTCACGGGCGGAGTACCTCACTCTGGCCCCCAACAA
>110:27794472-27794606
CTTTTTTTTTTCTTTTTTTAATTAATTTTATTTAATTTTTAAACCTTACATAATTGTATT
AGTTTTGCCAAATATCAAAATGAATCCACCACAGGTATACATGTGTTCCCCATCCTGGGG
AAGTTTCCCCATCCT
>110:29858104-29860388
CTCTAAGAGCCCAGGAGTTGCGATGACTGAGCCCATGTGCCACAACTGCTGGAGCCCGTG
CACCTAGAGCCTGAGCTCTGCAACAGGAGAAGCCACCACAATGAGAAGCCCGTGCACTGC
AACTAGAGAGGAGCTCCTGCTCACCACAACTAGAGAAAACCCGAAGAGCAATGAAGACCC
AGCACAGCCAAAAATAAATAAATAAAATTACATAAAAAAGAAATAAAAGATGCAAATTTG
CATTAGTGTTCATTACAGCTGTTCAGTTCAGTTCAGTCGCTCAGTCGTGTCTGACTCTTT
GCGACCCCATGAATCACAGCACGCCAGGCCTCCCTGTCCATCATCAATTCCTGGAGTTCA
CTCAGACTCACGTCCATCGAGTCAGTGATGCCATCCAGCCATCTCATCCTCTGTCGTCCC
CTTCTCCTCCTGCCCCCAACCCCTCCCAGCATCAGAGTCTTTTCCAATGAGTCAGCTCTT
CGCATGAGGTGGCCAAAGTACTGGAGTTTCAGCTTTAGCATCATTCCGTCCAAAGAAATC
CCAGGGCTGATCTCCTTCAGAATGGACTGGTTGGATCTCCTTGCAGTCCAAGTTATATAT
AAAAAAATCTGAGTGCCAAAGAATTGATGCTTTTGAACCGTGGTGTTGGAGAAGACTCTT
GAGAGTCCCTTGGACCTCAAGGAGATCAAACCAGTCAATCCTAAGGGAAATCAACCCTGA
ATATTCATTGGAAGGACTGATGCTGAAGCTGAAGCTCCAGTACTTTGGCCAACTGATGCA
AAGAATGGACTAATTGGAAAAGACTCTAATTCTGGGAAAGACTGAAAGCAGGAGAAGGGA
ATGATAGAGGATAAGATGGTTGGATGGCATCACCAACTCGATGGACGTGAGTTTGAACAA
GCTCTGAGAGTTGGTGATGGACAGGGAAACCTGGCGTGTTGCAGTCCATGGGATCACAAA
GAGTCGGACGTGACTGAGCAATTGAACTAAACTGATAATGTTAAAAAACAAGAAACAAAC
AATAAAAAACAAACTTATTGCCCAACAACAGGGAAATTGTAAATCAAAGAATTTAAAGTG
CTTTAGGGAGCTATTAATATTATATTTTCAAATGTTTTTTAGTGCTTATAAGGAAAGAAT
ATATTATAATAGAAAGCCATAATGGCAGAATGAGATAATTTAGAATATGATCTCACATCT
GTAACAAATTTTACAGAAAAAAAATGAGGAAACATTTATTAAAATAATAATTAGCTCTAA
GAAACTTCTGAAATTCACTTATTCAAAAAGTATTTTTAGAATAATTTATGCAGAAATTTT
TATTCTATTATTGTCTCTATAATTTCTGTATTTTTATATATGTTAAAATAAGCAACTCAG
AGGTGCATTACATTTAGATTGAAATTCTAATGACCTTACTTAAATCCTTATTATGTTCCA
AACATCGTTCTAAGGTGCTTTCAGGTACACTGTCTCAATCAGTGTGTCCCTTATGAAATT
AGTTGTCAGGTCTGTTTGCTCCACAAGAATATTTTCCTTCTAAACGAGCCATAAATCTGT
TGATTGACAGAGTGATTCATATGTTCATTTATCAAGTCACCACCTATAAGATGTTGAAGG
AATTAGAAAATAACCTCTGAAGAAATTTCCCAAAATTGGAAAGGTAAGAAAGCTTTTAAA
TTATCATAGGTCAGTGAACAGATTTTTGCTGGGATTAAAAGATGTTAATTATTTTTCGCT
TTAAGTAAATAGTTACATGAATGTTAGCAATTTTGTCAGAGTTACTGTGTGTAAAGAGAT
TATGCACAGTAGCATTCAGTTGCAATCATAAAATTCATTTATTGTGTAAATGGTCTTTCT
GCAAGATTTTAGAATTATTATATTGTATTATTAATGTTTAAATGTATTATTAATGCATAT
ATACAATATATATATGTTATGTATATTCAGAGTTAATTTATTTTCTACACACAAAGTTAA
AAGACACTTGTTCCTTGGAAGAAAAGCTATGACAAACCTAGACAGTGTTTTAAAAAGCAG
AGACATTACTTTGCCGACAAAGGTCCATCTAGTCAAAGCTATAGTTCTATTAGTCATGTT
TGGATGTGAGAGTTGGACCGTAAAGAAGGCTGAGTGCCAAAGAAGTGATGCTTTCAAATT
ATGGTGCTGAAGAAGACTCTTGACAGTCCCTCGGACTGCAAGAAGATCAAACCAGTCAAT
CCTAAAGGAAATCAAGTCTGAATATTCATTGGAAAGACTGTTGCTGAAGCTGAAACTCCA
ATATT
>110:30585590-30587771
AGTGCTGCACTCAATATGCCAGCAAATTTGGAAAACTAAACAGTGGCCACAGGACTGGAA
AAGGTCAGTTTTCATTCCAATCCCAAAGAAGAGCAGGACCTGAAAATGTTCTAACAACTG
GACAGTTTCTTTCATTTCACATGCTAGTAAGATTGTAGTCAAAATCCTTCAAGCTAGGTT
TCAGCAGTACATGAACCAAGAACTTCCAGATGTTCAAGTTTAGAAAAGACAGAGGAACCA
GAGATCAAATCGGCAACTTTCATTGTATCCTAGAGAAAGCAAGGGAATTCTAGAAAAACA
TTTACCTCTGCTTAATTGACCATACAAAAGTCTTTGACTGTGTGGATCACAACAAACTGT
GGGAAATTCTTAAAGAGATGGGAATAACAGACCACCTTACCCGTCTCCTGAGAAACCTAT
ATATGGGTAAAGAAGCAACAGCTAGAACCAAACTTCGAACAACTGACTGGTTCGAAATTA
AGAAAGGAGTATAATAAGGCTCTATATTGTCACCCTGCTTATTTAACTCACATGCAAAGT
ACATCATGCAAAATTCAGGGCTGGACATAAGGGTGATGTCACTTACCTGCGGAATGTAGG
AAAAAAAATGCATGACCATATGTGCAAAACAGCGACAAACTGATGGATGTAGAGGGCAAA
CTACTGGTTACCAAAGGGGAGAAGGAAGGTACAGGGACAAGTTAGGGATAATAACTGATG
GGGTATAATCTGTGAAAATACGGAATCACTATTCTGTATACCTGAAACTAATATTGTAAC
TCAGCCATACTTCAATTAAAATAAACAAATTATCATTAAAAAACCCTTTGAGGAACCAAG
CTAAAAGGTGATGGTTGAGGGTGCTACAGAACATGCCAGAGAGAGAACACGAATTTCCAA
GATACAGTATTGGGATCAGTGGCCCACAGAATCTGATATAATAGAAGGGAAAATCCACAG
CCCAAAGTAGTAAGTTTGTTAGTAGGCTCATTTTCCATGCTAATTTTTTTTTTAATTACA
ATTTTAATTGCCATTGATAGTTTTAAAACAATTTTAATTTCTTTCAGAGTTTTAAAGGAA
ATTATTTTAAACTAAAAAAGATTTCAGGAAATCTCTTAGTTTATGAGACACTTATGCTTT
TTAAAAAACCACTACCTCTCCAACTTCATGGCCTTTTTCACCATCTAACTTATCTATCCA
GTCAGTGATGCCGACAGGATGGATTTTATGGCTCACATAAGAGAATTATCTCATTAGACG
CCTTTTTTTTTAAGCCTCTCTCTATTTCTTCCACCTCCTAGATTAAAAATAATAACAATA
AAGAGAAAGGGGGCTTCCCTGGTGGCTCACTGGTGAAGAATCTGCCTGCCAATGCAGGAG
ACACGGGTTCGATCCGTGGTCTAGGAAGATCCCACATGATGCAGAACAACGAAGCCCATG
TACAACAACTATTGAGCCTGTGCTCCACAACAAGAGAAGTCACCTCAACGGAAAGCCTGC
TCACCACATCTAGAGAGTAGCCCCTGCTCACTGCAGCTAGAGAAAAGCCCCCATAGCAAT
GAAGACCGGCACAGCCAAATACAAATGAAAGAAAGAAAAGCCCAACCATAAAGCTTCACC
CTCTTTCTAGCGCTATCAAACCCACAAGAAAACCGTATTTCACCAAAATACATACCACAA
ACTTCCCCTAAAACACCTAACATAAGTCTAACCCCTATTACAAGTCCCTTCTCAAAACCA
AACCCAAACAGAACCTTCTTGTTTACATGCCTCAGGTTCCATGGATATGCAGTCATCCTC
ATTGCAAGAAGTCCTAAATCCAGCTTAGTTTGACTATAGGTTTGGTTCTGATAGTCTTTG
TCCAGTGGGCAGCAACAGAGTTTGGAAAAGAAATACTTTTTGTGTCATGTTATTGTCCTA
TATACCTGGAGAAGGAAATGGCAAGCCACTCCAGTATTCTTGCCTGGGAAATCTCATGGA
CAGAGGAGCCTGGTGGGCTACATACAGTTCATGGGGTCCCAAAGAGTCAGACATGACTGA
ACAACTGAATATGCACAGAGGCATGATCCTATATTAAAAATAAGCTCTGATCCCACTGAA
CACTAATTTTAACTCAATCTCTGTATATTGAAAATTCCCAAGTAGAGAATTATATGAGGG
TAAAAATCTAGCACATACTTTT
>110:30588219-30592187
GATAAAGAACTTGTTGGATATAGAAAGTGGCGGGGGTGTAAATTAGGAGTTTGGGGTCAA
ACAAACTACTATGTATAAAATAGATAACCAATAAAGACTTACTGTATAGCACAGGGAACA
CTACTCAATATTTTATAACAACTTATAAGGGAAAGATTCTGAAAAGAATAAATAAATGTG
TGTGTCTATGTGCTTATTAAAAAGCAGAGACATCACTTTGCCAACAAAGGTCCATGCAGT
CAAAGCTGTGGTTTTTCCAGCAGTCATATATGGATGTGAGAGTTGGATCATAAAGAAGGG
CTGAATGTTGAGGAACTGATGCTTTTGAATTGTGCTGGAGAAGAGTCTTGAGAGTCTCTT
GGACAGCAAGGAACTCAAACTAGTTGATCCTAAAGGAAATCAACCCTGAATATTCATTGG
AAGGACTGATGATGAAGCTCCAATACTTTAGAATAAGTGGATTAAAATGGACGGGAATGG
ATGAATTTAATTCAGATGACCATTATATCTACTATTGTGGGAAAGAATGCATTAGAAGAA
ATGCAGTAGCCCTCATAGTCAACAAGAGAGTCTGAAATGCAGTACTTAGTTGCAATCGCA
AAATGACAAAATGATCTCAGTTTGTTTCCAAGGCAAACCATTCAACATCACAGTAATCCA
AATCTACGCCCCAACCACTGATGACGAAGAAACTAAAGCTAACCAGTTCTATGAAGACCT
ATAAGAACTTCTAGAGCTAACACCAAAAAAACCCCACAAACATTCCTTTTTATCATAGGG
GATTGGAATGAAAAATTAAGAACTCAAGAGATACCTGGAGGAACAGGCAGGTTTGGACTT
GGAGCACAAAATGAAGCAGGGCAGAGGCTAACAGTTTTGTCAAGAGAATGCACTGGTCAT
AGCAAACACCCTCCTCCAACAACACAAGAGACGACTCTACACATGGACATCACCAGATGG
TCAACACTGAAATAAGATTAATTATATTCTTTGTAGCTGAAGACGGAGAAGCTCTATACA
GTCAGCGAAAACAAGACATGGAGCTGACTGTGGCTCAGATCATCAGATCATTATTGCAAA
ATTCATACTTAAATTGAAGAAAGTAGGGAAAACCATGAGGCCATTCAGGTATGACCTAAA
TCAAATCCCTTATGATTATACTGGAGGTGACGAACAGATCAAAGGATTAGATTTCATAGA
CGAAGTGCTTGAAAAACTATGGATGGAATTATACTCTGTATAGGAGGCAGTGATCCAAAC
CATCTCAAACAAAAGGAAATGCAAGATGGCAAAGTGGTTGTGTGAGAAGGCTTTATAAAT
AGCTGAGGAAAGAAGAGAAGCAAAAAGCAAGAGAAACGGGGAAACATATACCCAACTGAA
TGCAGAGATGAACAAGGAGATGTAAGACCTTCTTAAAAGAATGATGCAAAGAAATAGAGA
AAAACAAAAGAATGGGAAAGACTTAGATATCTCTTTGAGAAAATTGGAGATATCAAGGGA
CCGTTTCATGAAAGGATGGCCATGATAAAGGACAGAAACAGTAAGTACCTAACAGAAGCA
GAAGAAATTAAGAAGAGGTGGCAAGACTATACAGAACTATACCAAAAAGGTCTTAATGAT
TCAGATAACCATGATGATGTGGTCACTCACCTAGAGCTAGACATCCTGGAGTGTGAAGTC
AAGTGAGCCTTAGGAAGCATCACCATGAACAAAGCTAGTAGAGGTGATAGAATTCCAGTT
GAGCTATTTCACATCCTAAAAGATGATGCTGTTAAAGTGCTGCACTCAATATGCCAGCAA
ATTTGGAAAACTAAACAGTGGCCACAGGACTGGAAAAGGTCAGTTTTCATTCCAATCCCA
AAGAAAAGCAGGACCAGAATTTGTTCTAACTACTGGACAGTTTCTTTCATTTCACATGCT
AGTAAGATTGTAGTCAAAATCCTACAAGCTAGGTTTCAGCAGTACATGAACCAAGAACTT
CCAGATGTTCAAGTTTAGAAAAGACAGAGGAACCAGAGATCAAATCGGCAACTTTCATTG
TATCCTAGAGAAAGCAAGGGAATTCTAGAAAAACATTTACCTCTGCTTAATTGACCATAC
AAAAGCCTTTGACTGTGTGGATCACAACAAACTGTGGGAAATTCTTAAAGAGATGGGAAT
AACAGACCACCTTACCCGTCTCCTGAGAAACCTATATATGGGTAAAGAAGCAACAGTTAG
AAACAAACTTCGAACAACTGACTGGTTCAAAATTAAAAAAGGAGTATAACAAGGCTCTAT
ATTGTCACCCTGCTTATTTAACTCACATGCAAAGTACATCATGCAAAATTCAGGGCTGGA
CATAAGGGTGATGTCACTTATCTGTGGAATGTAGAAAAAAATATGCATGACCATATGTGC
AAAACAGAGACAAACTGATGGATGTAGAGGGCAAACTACTGGTTAACAAAGGGGAGAAGG
AAGGTACAGGGACAAATTAGGGGTAATAACTGATGGGGTATAATCTGTGAAAATACGGAA
TCACTATTCTGTATACCTGAAACTAATATTGTAACTCAGCCATACTTCAATTAAAATAAA
CAAATTATCATTAAAAAACCCTTTGAGGAACCAAGCTAAAAGGTGATGGTTGAGGGTGCT
ACAGAACATGCCAGAGAGAGAGAACACGAATTTCCAAGATACAGTATTGGGATCAGTGGC
CCACAGAATCTGATATAATAGAAGGGAAAATCCACAGCCCAAAGTAGTAAGTTTGTTAGT
AGGCTCATTTTCCATGCTAATTTGTTTTTTTTTTTTTTAATTACAATTTTAATTGCCATT
GATAGTTTTAAAACAATTTTAATTTCTTTCAGAGTTTTAAAGGAAATTATTTTAAACTAA
AACAGATTTCAGGAAATCTCTTAGTTTATGAGACACTTATGCTTTTTAAAAAACCACTAC
CTCTCCAACTTCATGGCCTTTTTCACCATCTAACTTATCTATCCAGTCAGTGATGCCGAC
AGGATGGATTTTATGGCTCACATAAGAGAATTATCTCATTAGACGCCTTTTTTTTTTAAG
CCTCTCTCTATTTCTTCCACCTCCTAGATTAAAAATAATAACAATAAAGAGAAAGGGGGC
TTCCCTGGTGGCTCACTGGTGAAGAATCTGCCTGCCAATGCAGGAGACACGGGTTCGATC
CGTGGTCTAGGAAGATCCCACATGATGCAGAACAACGAAGCCCATGTGCAACAACTATTG
AGCCTGTGCTCCACAACAAGAGAAGCCACCTCAACGGAAAGCCTGCTCACCACATCTAGA
GAGTAGCCCCTGCTCACTGCTACTAGAGAAAAGCCCCCATAGCAATGAAGACCGGCACAG
CCAAATACAAATGAAAGAAAGAAAAAGCCCAGCCATAAAGCTTCACCCTCTTTCTAGCAC
TACCAAACCCACAAGAAAACCGTATTTCACCAAAATACGTACCACAAACTTCCCCTAAAA
CACCTAACATAAGTCTAACCCCTATTACAAGTCCCTTCTCAAAACCAAACCCAAATGGAA
CCTTCTTGTTTACATGCCTCAGGTTCCATGTATATGCAGTCATCCTCATTGCAAGAAGTC
CTAAATCCAGCTTAGTTTGACTATAGGTTTGGTTCTGATAGTCTTTGTCCGGTGGGCAGC
AACAGAGTTTGGAAAAGAAATACTTTTTGTGTCATGTTATTGTCCTATATACCTGGAGAA
GGAAATGGCAAGCCACTCCAGTATTCTTGCCTGGGAAATCGCATGGACAGAGGAGCCTGG
TGGGCTACATACAGTTCATGGGGTCCCAAAGAGTCAGACATGACTGAACAACTGAATATG
CACAGAGGCATGATCCTATATTAAAAATAAGCTCTGATCCCACCGAACACTAATTTTAAC
CCAATCTCTCTATATTGAAAATTCCCAAGTAGAGAATTATATGAGGGTAAAAATCTAGCA
CATACTTTT
>110:35105686-35106496
AAGTTCCTTGGCAATTATAAAATGTTTTTTTGTTTCCTAAAGTGCCTTATCTATTTATTT
TTACATACCCTAACAGTGGTTGTCTTGTTTTATTCACACATGTTACATAAAAGTTGAGAA
TATAAAGTCAAAATTATGTACTAGGTCCTCATAAATATACTGTAAGTATTTAAAGGAATG
CTTTATACAATTTCTACTCTGTAAGTATCATCAAATCATAAGCTTTTTAAAAAAGTAATA
GAATTAAGAGATGAATAATTTTCAAGAGATAAATGTGATGGTATAGCTTAAGACAGTATA
GTTTAAGAATGACAAATTATTTTTAGCAAATTCTTTTCCTGCATTAATGCACATTTGTCT
TTTTCTTATAAATGGTGCCAGAGGATGAGTCAGGATTCTTTAGGTATTCCCAAAGAACAT
TCTATTTTCAGCTTTTGTCTGACATACCAATGTCAGAGGAAGCAACCTTGTATATCGTGT
GTGAAACATGTATTATCATTAACAAATGAATGAGCAAGATCCAAATGATCAGAAATGTGC
CTTCCATAGAACTCACTTTAGGGATTGAACACGAAATTTGCAAGTGCTTTCTTGCTTAGT
ATTCGTTGCAGGGGCACAAAATTCACACATCAAATCAGAAAAGTCCAGTGATCTAAAAAT
GTGATGAGAGTGCACAAGTAAAGGTATGCCTTAGTGTAATATTGAAAATGTTCCCACCTA
TCAAGTATGTCTTAAGCAGACATTTATAATTGAAATCTTCAGGAATAATTGCAGGTTTCA
AATATTTTAATATTTGAATATCAAATATTTT
>110:37173029-37174101
TTTTTTTTTTTTCCCTAATTTTATTTTATTTTTAAACTTTACATAATTGTATTAGTTTTG
CCAAATATCAAAATGAATCCGCCACAGGTATACATGTGTTCCCCATCCCGAACCCTCCTC
CCTCCTCCCTCCCCATACCATCCCTCTGGGCCGTCCCAGTGCACCAGCCCCAAGCATCCA
GCATCATGCATCGAACCTGGACTGGCAACTCGTTTCCTACATGATATTTTACATGTTTCA
TTGCCATTCTCCCAAATCTTCCCACCCTCTCCCTCTCCCACAGAGTCCATAAGACTGTTC
TATACATCAGTGTCTCTTTTGCTGTCTCGTACACCGGGTTATTGTTACCATCTTTCTAAA
TTCCATATATATGCGTTAGTATACTGTATTTATGTTTTTCCTTCTGGCTTACTTCACTCT
GTATAATAGGCTCCAGTTTCATCCACCTCATTAGAACTGATTCAAATGTATTCTTTTTAA
TGGCTGAGTAATACTCCATTGTGTATATGTACCACAGCTTTCTTATCCATTCATCTGCTG
ATGGACATCTAGGTTGCTTCCATGTCTTGGCTATTATAAACAGTGCTGCGATGAACATTG
GGGTACACGTGTCTCTTTCCCTTCTGGTTTTCTCAGTGTGTATGCCCAGCAGTGGGGTTG
CTGGATCATAAGGCAGTTCTATTTCCAGTTTTTTAAGGAATCTCCACACTGTTCTCCATA
GTGGCTGTACTAGTTTGCATTCCCACCAACAGTGTAAGAGGGTTCCCTTTTCTCCACACC
CTCTCCAGCATTTATTATTTGTAGACTTTTGGATCGCAGCCATTCTGACTGGTGTGAAAT
GGTACCTCATAGTGGTTTTGATTTGCATTTCTCTGATAATGAGTGATGTTGAGCATCTTT
TCATGTGTTTGTTAGCCATCTGTATGTCTTTTTTGGAGAAATGTCTATTTAGTTCTTTGG
CCCATTTTTTGATTGGGTCGTTTATTTTTCTGGAGTTGAGCTGTAGGAGTTGCTTGTATA
TTTTTGAGATTAGTTGTTTGTCGGTTGCTTCATTTGCTATTATTTTCTCCCAT
>110:3784031-3784096
GAGATCTCTTCTTTTGCCCATTCTATTGTTCTATTGTAGAAAAGAAAAAGAAAAAAAAAA
AAAAAC
>110:37847952-37848151
TGGCATTGAAACATGTGAAACATCATGTATGAAACGAGATGCCAGTCCAGGTTCAATGCA
CGATGCTGGATGCTTGGGGCTGGTGCACTGGGATGACCCAGAGGGATGGTGTGGAGAGGG
AGGAGGGAGGAGGGTTCAGGATGGGGAACACATGTATACTAATTAAATAATTTTCTATTA
AAGAAAATTTTTTAAGAAAA
>110:38670849-38671397
AAAAGAAAAGGGCTGACAGGAAAAATAAGCTCAATGAGCAGTTCTGCCAGGGCTGAGGAA
ACAAAAACTGCTCAAACTATGGGAATCCCCACGTGAGCATTGCTAGTGAAGAACTTGCTG
AGACACCCTCAGGTCCCACCGCCACTCCTGGGCCCCTCACACAGATGCTGCAGCTCAGGG
CTGGACTGGGCACCCTTGCCCCTGCCCAGCGCTTCCTGAAAGTCTCCAGAGGGGTCCGCA
TGGTGGCCCCTGTGCTCTATGAGTGTTCGGCCCCACTCAAATGATGTAAAGTTCTTAGGC
TTGCAAATTCAAAAAGAATTTTTCTAAGCAGAAATAGTCTCTTCCCTGGAGGCAGTCATA
TTATAGAAAAGTGTCAGGATCATTTACTTTGTGATTTCTCATTTGTTGAGCCCTCCTCTA
AAACAAGCCTTATCATGTTATTCTTTCTTTTTTAAGAGAAACTTGGTTGCTGTCATAACT
GCTGGTACCTTTCCTTTAAAAAAAATCTTCCTGATAATTGCTCTTGGCTATCTATAATTG
CTGCATTTC
>110:40247216-40247272
TGACCTCTTCTTGATATCTTTTGCTTCTGTTAGGCCCATACATTTTCATTCAAAAAT
>110:40777237-40777890
TCCCAGTGCATCAGCCCCAAGCATCGAGCATCGTGCATCGAACCTGGACTGGCAACTCGT
TTCCTACATGATATTTTACATGTTTCATTGCCATTCTCCCAAATCTTCCCACCCTCTCCC
TCTCCCACAGAGTCCATAAGACTGTTCTATACATCAGTGTCTCTTTTGCTGTCTCGTACA
CCGGGTTATTGTTACCATCTTTCTAAATACCATATATATGCGTTAGTATACTGTATTTAT
GTTTTTCCTTCTGGCTTACTTCACTCTGCATAATAGGCTCCAGTTTCATCCATCTCATTA
GAACTGATTCAAATGTATTCTTTTTAATGGCTGAGTAATACTCCATTGTGTATATGTACC
ACAGCTTTCTTATCCATTCATCTGCTGATGGACATCTAGGTTGCTTCCATGTCTTGGCTA
TTATAAACAGTGCTGTGATGAACATTGGGGTACACGTGTCTCTTTCCCTTCTGGTTTCCT
CAGTGTGTATGCCCAGCAGTGGGATTGCTGGATCATAAGGCAGTTCTATTTCCAGTTTTT
TAAGGAATCTCCACACTGTTCTCCATAGTGGCTGTACTAGTTTGCATTCCCACCAACAGT
GTAAGAGGGTTCCCTTTTCTCCACACCCTCTCCAGCATTTATTATTTGTAGACT
>1104:158783-159877
GTGCAGGGAGCGAGCTCCGCCTCTGGCAAAGGTCATGAGGAAGGAGGCTTGGCATACGCA
AAGGCGGGATCAAGCCTCAGGAGTCTCCCTGGAAATTCTCGAGCAATCTACCCCCAAAAC
CAGAGTCTGCCTACTTTCTGCTTTGTGCTTTCACCTACACCTCTGACTTTACGGGGGGCT
GTCCCCCACTACCTCTCTGAAAAAAGAGTTAGCTTACAGCTCCAGTTAATAATTCCTGGG
TGTGACAGTGTTTCAACCTACAAACTCCCTTGGAAGTCCTCTAGCCTGCCTGAATAGGTT
TTTCCGGCCACATGTGATTGCTCAGAGCCTCCAAACTGTGAGAGGCATGAGATGTTCTAA
ACTGTCTAAATACAGATTCCTTTGAGCAGTCAAAAGATTGATTAGAAATTGTATTGGTGA
AGGGATATTCACTTGTTGGGCCAATGTTTGCTGCTAAGTCTCCATATCCCTTACCTGCTG
TGTCCCTGGCAGTGTATTGATTAATATAATTGGTGTAAATAGTAGCTTTAATGTTTGTAA
CCTGGGACCCTTGAATTAATTCTTTTTCTTGTTATAGCCCACCACACCTTTGCTCTGTAG
GAATGCAACTTTATCTAATGCTTTTTGGAGGCTGGCGCCTGACTTTAGAATAATCACCTT
TAGAGAAAAAGGCCTCCGGGCCAGAAGATGATGCAAATCACCTAAACTTTTGCATATGAT
AAGTTTGCAGGAAGAAAGCCTGGCTTACTGCATGACTCTACCCCTTCCCCCATTATCCTC
TATGCATAACTTAAGGTATAAAAACTACTTTGGAAAATAAAGTGTGGGCCTTGTTCACCG
AAACTTGGTCTCACCGTGTCGTTCTTTCTCTTACCTTCTGGCTGAATTATTCAGCCTCTT
TTCTCCACTGAATTTCCTCACTGAGCTATCCTTATTTCAGCCTCTTTTCTCCACTGAATT
TCTTCACTGAGCTATCCTCATTCTATTACTCTTTATATCCTTAATTAACATTTAATTAAG
CAGTTGTTTCCTGATCCTCACCGACGCCGTCCCCGCTTCGAATACCCTGGATCAGCCGGG
GCTGGTCCCCGGCAC
>110:43158895-43159756
TACTTCTTCTACCCTATTCTGCAGGGTAGGTGCAGATACACCAAAATAGGAGGCTACTCT
GTAATTCAGGTGAGAGATGAAGAGACAGACTCCATTCCTAGTAGCGGAGAAGAAGTGGAT
TTGAGAGATATTTAGGAAATAAAATCAATACATCTTGATAATGGATTGGATATGTTGGGT
GAAGGAGGAGACATAAAAAAATTTATTGATCAGATATCGATTGAATACATACTCTGTGCC
AGCCACATTATCTTCTAGAAACTGAGGGATACAGATTGTCTCTTTTTCCACTGTATCAGT
GACTGGCTGGTGATCCCTGAAATGGGAGACCCTTGAAAAATATTATGTTTTCAACTGTTC
TTTTACTGATGTATATTTAAATGGTTTTCAAGTGTTTGTATACATAGACAGACACACACA
CACGTTTAGTGCTATTACACACAATGAAATAGTAAACATTTTCCTCTAAATTGATGTATA
ATTGATATACAGCATTATGTTGACTCCAGGTGTACAACATAATGATTTGATATTTGTATT
GTGAAATGTTCACCCCAATCAGATCAGATCAGTTGCTCAGTCGTGTCCGACTCTTTGCGA
CCACATGAATCGCAGCACGCCAGGCCTCCCTGTCCATCACCAACTCCCGGAGTTCACTGA
GACTCATGTCCATCGAGTCAGTGATGCCATCCAGCCATCTCATCCTCTGTCATCCCCTTC
TCCTCCTGCCCCCAGTCCTTCCCAGCATCAGAGTCTTTTCCAATGAGTCAACTCTTCGCA
TGACGTGGCCAAAGTACTGGAGTTTCAGCTTTAGCATCATTCCTTCCAAAGAAATCCCAG
GGCTGATCTCCTTCAGAATGGA
>110:46192153-46192639
TCAGATCAGATCATATCAGATCAGTCACTCAGTCGTGTCCGACTCTGTGACCCCATGAAT
CGCAGCATTCCAGGCCTCCCTGTCCATCACCAACTCCCGGATTTCACTGAGACTCACATC
CATCGAGTCAGTGATGCCATCCAGCCATCTCATCCTCTGTCGTCCCCTTCTCCTCCTGCC
CCCAATCCCTCCCAGCATCAGGGTCTTTTCCAATGGATCAACTCCTCGCATGAGGTGGCC
AAAGTACTGGAGTTTCAGCTTTAGCATCATTCCTTCCAAAGAAATCCCAGGGCTGATCTC
CTTCAGAATGGACTGGCTGGATCTCCTTGCAGTCCAAGGGATGCTCAAGAGTCTTCTCCA
ACACCACAGTTCAAAAGCATCAATTCTTCGGCACTCAGCCTTCTTCACAGTCCAACTCTC
ACACCCATACATGACCACAGGAAAAACCATAGCCTTGACTAGACGAAACTCTGTTGGCAA
AGTAATG
>110:47228858-47230936
TTACAACATTTTCAGTTCTGATATTAATAATTTCTTTTTTTCTTAGTTATCTAATGACTA
GAAATTTATTGACTTATTATCTTTTCAAAGAATAAATTTGGTGCTTTGATAACTTTTATA
TTGATTTCATGTTTTTCAATAATTTTTAACCTAGTCCTTTTATTCTTCTAGTTAGTTTGG
ATTAAGTTTTTTCTCCTATTTCTAGTTTCCAAATATTCAAAGTTAAATTATTATTTTTAG
ATGTCTCTTCTTTTGATTCTCCGCATTTCTCTTTTAATTTAATTCAAATATGTAAATTTA
AAATGTTACCTTGGCACTTCTTTGATCCTTTTGTTATTTCAAAGTATCTTGTTTAATCTT
AAAATATTTGGGAATTTTCCAGATAGCTTTCATAACAGATGAAACTCCATTGTGAATTAG
TTCCAGTATGACCTGGGACTATACTTTATATGACTTCTGTTCTAAAATGTGAATAATTTG
TCTCACAAAATTACCAATCATGAACAAGAGAAGTAGAGACACCAAACACAGTTTTATTAT
AAGGCCCAAAATTAGAAAGTTTAAGGATACTGAGAGTAATTAGTCATGATAAAGTTTCAG
AAAACATAACAGAACAAGGATATGTAATATTGATGGTGTATAAATAACCTCAGATATGCA
GATGACACCACCCTTATGGCAGAAAGTGAAGAGGAACTGAAGAGCCTCTTTGATGAAAGT
GAAAGAGGAGAGTGAAAAAGTTGGCTTAAAGCTCAACATTCAGAAAACGAAGATCATGGC
ATCTGGTCCCATCACTTCATGGGAAATAGATGGGGAAATAGTGGAAACAGTGTCAGACTT
TTTTGGGGGGGGCTTCAAAATCACTGCAGATGGTGATTGCAGCCATGAAATTAAAAGACA
CTTACTCCTTGAAAGGAAAGTTAAAAGATGCTCAACATCACTCATTATCAGAGAAATGCA
AATCAAAACTACTATGAGATACCATTTCACACCAGTCAGAATGGCTGCGATCCAAAAGTC
TACAAATAATAAATGCTGGAGAGGGTGTGGAGAAAAGGGAACCCTCTTACACTGTCGGTG
GGAATGCAAACTAGTACAGCCACTATGGAGAACAGTGTGGAGATTCCTTAAAAAACTGGA
AATAGAACTGCCTTATGATCCAGCAATCCCACTGCTGGGCATACACACTGAGGAAACCAG
AAGGGAAAGAGACACGTGTACCCCAATGTTCATCGCAGCACTGTTTATAATAGCCAGGAC
ATGGAAGCAACCTAGATGTCCATCAGCAGATGAATGGATAAGAAAGCAGTGGTACATATA
CACAATGGAGTATTACTCAGCCATTAAAAAGAATACATTTGAATCAGTTCTAATGAGGTG
GATGAAACTGGAGCCTATTATACAGAGTGAAGTAAGCCAGAAGGAAAAACACCAATACAG
TATACTAATGCATATATATGGAATTTAGAAAGATGGTAACGATAACCCTGTATACGAGAC
AGCAAAAGAGACACTGATGTATAGAACAGGCTTATGGACTCTGTGGGAGAGGGAGAGGGT
GGGAAGATTTGGGAGAATGGCATTGAAAAAAAAAAAAGAATCTGCCTGCCAAGTAAAAAA
AAAAAAAAAAGAAAGGAAAGTTCTGACCAACCTAGATAGCATATTGAAAAGCAGAGATAT
TACTTTGCCAACAAAAGTCTGTCTAGTCAAGGCTATGGTTTTTCCAGTGGTCATGTATGG
ATGTGAGAGTTGGACTGTGAAGAAGGCTGAGTGCTTAAGAATTGATGCTTTTGAGCTATG
GTGCTGGAGAAGACTCTTGAGAGTCCCTCGGACTGCAAGGAGATCCAACCAGTCCATCCT
AAAGGAGATCAGTCCTGGGTGTTCATTGGAAGGACTGATGTTGAAGCTGAAACTCCAGTC
CTTTGGCCACCTCATGCAAAGAGCTGACTCACTTGAAAAGACCCTGATGCTGGTAGGGAT
TGGGGGCAGGAGGAGAAGGAGACGACAGAGGATGAGATGGCTGAATGGCATCACCGACTT
GATAGACATGAGTTTGAGTGTACTCTGGGAGTTGGTGAT
>110:47270508-47271318
GGAAACAGTGTCAGACTTTATTTTTCTGGGCTCCAAAATCACTACAGATGGTGACTGCAG
CCATGAAATTAAAAGACGCTTATTCCTTGGGGAAATAGATGGGGAAACAGTGGAAACAGT
GTCAGACTTTATTTTTCTGGGCTCCAAAATCACTACAGATGGTGACTATAGCCATGAAAT
TAAAAGACACTTACTCCTTGGAAGGAAAATTATGACCAACCTAGATAGCATATTGAAAAG
CAGAGACATTACTTTGCCAACAAATGTTCATCTAGTCAAGGCTATGGTTTTTCCTGTGGT
CATGTATGGATGCGAGAGTTGGACTGTGAAGAAGGCTGAGCACTGAAGAATTGATGCTTT
TGAACTGTGGTGTTGGAGAAGGCTCTTGAGAGTCCCTTGGACTGCAAGGAGATCCAACCA
GTCCATTCTGAAGGAGATCAGCCCTGGGATTTCTTTGGAAGGAATGATGCTAAAGCTGAA
ACTCCAGTCCTTTGGCCACCTCATTCGAAGAGTTGACTTATTGGAAAAGACTCTGATGCT
GGGAGGGATTGGGGGCAGGAGGAGAAGGGGACAGCAGAGGATGAGATGGCTGGATGGCAT
AACTGACTCGATGGACGTGAGTCTGAGTGAACTCTGGGAGTTGGTGATGGATACGGAGGG
CTGGCGTGCTGCGATTCATGGGGTCTCAAAGAGTCGGACACGACTGAGCGACTGATCTGA
TCTGATCTGATGAACAAAGCTAGTGGAGGTGATGGAATATCAGTTGAGCTATTTCAAATC
CTGAAAGATGATGCTGTGAAAGTGCTTCACT
>110:49432760-49432898
CTATGAATTGCAGCATGCCAGGCCTCCCTGTCCATCACCAACTCCCGGAGTTCACCCAAA
TTCATGTCCATCGAGTCAGTGATGCCATCCAGCCATCTCATCCTCTGTCGTCCCCTTCTC
CTACCCCCAGTCTCTCCCA
>110:51560821-51561088
ATTTATTTATTTATTTATTTATTTTTTGCTTTTATTTTTATTTATTTTTTTTTAAGGGTC
ATTCCTTTATTTTATTTTCCTAATTTTATTTTATTTTTAAACTTTACATAATTGTATTAG
TTTCGCCAAATATCAAAATGAATCCGCCACAGGTATACATGTGTTCCCCATCCTGAACCC
TCCTCCCTCCTCCCTCCCCATACTATCCCTCTGGGTCGTCCCAGTGCACTAGCCCCAAGC
ATCGAGTATCGTGCATCGAACCTGGACT
>110:5165220-5165273
TGCAGTGTTTTAAGTTACAAGTTTGTGGCAATTTGTTATAACAGCAACATAAAA
>1105:198087-198204
GTTTGGGAAGATTCCATGCAAGGGCATGGAGTCAAAGGATCAGAGTTTTGTTACTTATTC
AGCAGGTGGCTTCCGGCTCTTCTCCTATAATGGAAATAGTATTTTCTTCCCATGGTTG
>110:54039551-54039650
TATTTTCCTTAATATTTTCTTATTCATGTAAATTTTCTTTTTGTCTGTCTTTCAGCATTA
TGTTTTATGAGACTATTTAATATATATTAATTTATGCTTA
>110:5432199-5432530
AGCTTGGGCAAAGAAAGAAATGAAATTGTTATGCAGCCTGTTTGAAACCTTAGACAACCT
GGCAGAGAACCCCAGAATAAGAATTATTCTTCAGGGTCATCCCCTATTAGTCTAAAATAC
TCAGCCTATTAAGGCTCCACGTTGCTCAATCTCAGAATGTGGACATCCCTAGAAAGACAT
TGTGCTGGTTTTCTGAGGCAGACCCTGAAAGAGCTGACAGGTATATGCTTTCTGCTGACC
ACACTACTTACAACTGCAAAACATCCTTCCTTAGTGGAGAAAATAAGAAGTCCACTCTGC
TGCACTACTGTTGTATAGAAGGACTCTCCTTT
>110:55844157-55844717
GGTGCTTGATATTTCTACCCACAATTTTGATTCCAGCTTGTGATTCATCCAGTGTGGCAT
TTTGCATGATGTACTATGCATAGAAGTTAAATAAACAGGGTGTCAACATACAGCCTTTTG
GTACTCCTTTCCCAATTTTGGACAAGTCAGTTGTTCCATATAAGGTTCTAACTGTTGCTC
CTTCACTAGAATACAGGTTTCTCAGGAGATACATAAGGCTGTCTGATATTCCCATTTCTT
TGAAAACTTTCCACAGTTTGCTGTGTTCCACACAGGCAAAGGCTTTCATGTAGTTAATGG
AGGAGAAGTAGATGTTTTTATGGAATTCCTTTGCTTTCTCTATGATCCAACAAATCTTGA
CAATTTGATCCCTGGTTCCTCTGCCTTTTCTAAACCCAGCTCGTACATCTGGAAGTTCTC
AGTTCATGTACTGTTGAAGTCCAGCTTGAAGGATTTTGAGTATAACCTTACTGAAGTGAA
AAGTGAAAATGAAAGTCATGTCTGACTCTTTGTGACCCCATGGACTATACAGGTGGATTC
TTTACCAGCTGAGCCACAAGG
>110:58040695-58041651
ATCTTGATATATTCCTTTCCTCTAGTTTCTAGTACTTAAAGTGTTATTATTTTTAATTAG
CTTATAAATATATGAAAGAGAGAGATTTGTTAAACATAAATTCTGAATAGCTCCTGGTGG
ATTTTTATTGAACTGTCTTTTTGTTTTTTCATTTACGCATTCAGATCAGGTCAGGGTGCA
CTATTTGGTTAATAAAGTATTATATTTTTTTTTTTTGGCCTAAAACCCAAAAATCTATAA
TTTGCTTCTAGTTTTCAATTTGCAATGATTCATTACACCGTTAGTTGACTACCTTCCCTA
GAAGACATCCAACTATTGAATTTTCAGTGCTTATTTTTCTTAAGATTCTCTACTATCTCC
AAGGGAATTGTACACAGTGCAGCTTCTTTTTGGAGTGATATATATGCTCTTTGGTAGTTA
AACTTTCACTCAGTTCTTAATATAACTGAAGACAGAGCTCATCAATCATACCACAAAGCA
CAGAACTATGGTTATACCTCTGTTGTTTCAAGGTAATAAGTAAGGTCTGTTATCTTTTAT
GTCCAAGGAGGTTTACTCAACTGGTCATTATACAACTTTATCCATTAACTTACCTTCCAT
TAACTATTATTCTGTACTTCAAAACCAATAGTTAATTTGACTATGGTTATATGTGTATTA
GAAGACATAGAAAATAAATTGAAGACACAGAAATAAAATTGGTAAAATATTCAGTAGCCT
AAAATTTTTTATAAAGACTTTAATTTGTTTTTGAGGTATTTGAAAGGATTCCATTTACCA
ATCTTTTAAATAATATTAAACTTGAAAAATAAACTGACCACTGAAAACCCTAAAGTATTT
CAATTATACCTAAATGTTCCATCCATACACACACACACACACACACATATATATATATAT
ATATATATGAACATACATGGCTATGCATAATTGAAAATGTTTTTTAAGAAGACTGCT
>110:58139129-58139482
GAAGACTCTTGAGAGTCCCTTGGACTGCAAGGAGATACAACCAGTCCATTCTGAAGGAGA
TCAGCCCTGGGATTTCTGTGGAGGGAATGATGCTAAAGCTGAAACTCCAGTACTTTGGCC
ACTTCATGCAAAGAGTTGACTCATTGGAAAAGACTCTGATGCTGGGAGAGATTGGGGGCA
GGAGGAGAAGGGGATGACAGAGGATGAGATGGCTAGATGGCATCACTGACTCACTAATGG
ACGTGAGTCTGGGTGAACTCCGGAAGTTGGTGATGGACAAGGAGGCCTGGCGTGCTGCAA
TTCATGGGGTCGCAAAGAGCTGGACATGACTGAGCGACTGAACTGAACTGAACT
>110:5836080-5838447
ATAAAACTCCTAGAGGAGAACATAGGCAAAACACTCTCTGACATACATCACAGCAGGATC
CTCTATGACCCACCTCCCAGAATATTGGAAATAAAAGCAAAAATAAACAAATGGGACCTA
ATTAAACTTAAAAGCTTATGCACATCAAAGGAAACTATTAGCAAGGTGAAAAGACAGCCT
TCAGAATGGGAGAAAATAATAGCAAATGAAGCAACTGACAAACAACTAATCTCAAAAATA
TACAAGCAACTTCTACAGCTCAACTCCAGAAAAATAAATGACCCAATCAAAAAATGGGCC
AAAGATCTAAATAGACATTTCCCCAAAGAAGACATACAGATGGCTAACAAACACATGAAA
AGATGCTCAACATCACTCATTATCAGAGAAATGCAAATCAAAAGCACTATGAGATACCAT
TTCACACCAGTCAGAATGGCTGCGATCCAAAAGTCCACAAATAATAAATGCTGGAGAGGG
TGTGGAGAAAAGGGAACCCTCTTACACTGTTGGTGGGAATGCAAACTAGTACAGCCACTA
TGGAGAACAGTGTGGAGATTCCTTAAAAAACTGGAAATAGAACTGCCTTATGATCCAGCA
ATCCCACTGTTGGGCATACACACTGAGGAAACCAGAAGGGAAAGAGACACGTGTACCCCA
ATGTTCATCGCAGCACTGTTTATAATAGCCAGGACATGGAAGCAACCTAGATGTCCATCA
GCAGATGAATGGATAAGAAAGCTGTGGTGCATATACACAATGGAGTATTACTCAGCCATT
AAAAAGAATACATTTGAATCAGTTCTAACGAGGTGGCTGAAACTGGAGCCTATTATACAG
AGTGAAGTAAGCCAGAAGGAAAAACACCAATACAGTATACTAACGCATATATATGGAATT
TAGAAAGATGGTAACGATAACCCTGTATACGAGACAGCAAAAGAGACACTGATGTATAGA
ACAGGCTTATGGACTCTGTGGGAGAGGGAGAGGGTGGGAACATTTGGGAGAATGGCATTG
AAACATGTGAAACGTCACATATGAAACGAGATGCCAGTCCAGGTTCAATGCACGATGCTG
GATGCTTGGGGCTGGTACACTGGGACGACCCAGAGGGATGGTATGGGGAGGGAGGAGGGT
TCAGGATGGGGAACACATGAGAAATAAAGGAATAAAAAAAAGAAAAAAAATTTCTTCTTT
AAAAAATAGAAACATTCTTGCAAGATATTGAGTGAGAAGAGTTCTAACAGAAGGATGCCT
TGGAAGCATCCTTTTAGGGGAGAGTTAGGTGTGATTCTCATTTTCTATTGAATAGAAAAT
TAAAACCCTCTTTTTTATAACTTTAGAAATTTTGGTAGAGATTTTTAGCCATATCATTGT
CATTTTTACATGTTTCTGCTTAAGAGAAAGATTGTTTTAATTAATTAGTTAATAATCCCT
TCAGATATGACCCATATTAATCAATATTGCTTGTAAATTAAATGCTATCTCTGGCTCACT
GTCTTGTAGGTTATTTGGGTTGAGCAGACTCTAGGGATAAACTCTTTATATAATCATACA
GTTATTAGTCTCTATGTATTTATGAAATCCTTACTTTTAATTGGATAATACAGACTTTGA
AAGTTATTTGACAATAGCAAGCTCATTTAAAGGGACTTGAATCCAGATAGGTACTGAAAC
TTCCATTGTCATCTGGTATTAAGTGTAATCACTGCTTGTCAAAACTTCATAATTGCTTTT
TTAAAATATCTTTCCGATGATATAAATGAAAAAATAATGTCTTAAAAATAATAATAGCAA
GGATAGAAAACTTTTTAAAAAGAAAAATAAAAGCAATAAATCATCTAAGTAAAGAATAAA
AATGCAAATGATAAAAGCCATAATCCCAAATATTAAAAAAAAATGTACATTAGTAAGATG
AGAATAGTTTAAACCAAGCCTTAAAATTATTTATCATACTAAGGCTAAAATTTGCTAAAG
GGGAACATTTAAGGTTTCGTTTTTTAGCTCCTGGACTTTGCAGGTTATAAAACTACTAGA
GTGATTTGCCTCTGTAAATCATCAAGTTGTACACACTGCAGATGCATGAGGATATTGATA
ATTGCCTAATACCAATTAAATCAGTTTCTAAGACTTGAAACTATCCAAATCTCCTGAATC
ACAGCTCCATGATTAAAGCCCTTGTCACACTTTGGTAATTCTCATTTTGGAGATTCTCTA
AAATTTAAAAAAAAATAGCTTTGATTTAAAAAATTCCACTTGTGTCTTTTTAAAGACTTT
CTTAAAATAAGAGTAAAGAAAATGTGAGAGTGACTCTGTGGAAACTAATTTAATACACTC
AGATCTTGTTGAAAATAATGAGTCTTTT
>110:5842834-5843300
TCTAATGAGGTGGATGAAACTGGAGCCTATTATACAGAGTGAAGTAAGCCAGAAGGAAAA
ACACCAATACAGTATACTAACGCATATATATGGAATTTAGAAAATGGTAACAATAACCTG
GTGTATGAGACAGCAAAAGAGACACTGATGTATAGAACAGTCTTATGGACTCTGTGGGAG
AGGGAGAGGGTGGGAAGATTTGGGAGAATGGCATTGAAACATGTAAAATATCATGTAAGA
AACGCGTTGCCAGTCCAGGTTCGATGCACGATACTGGATGCTTGGGGCTAGTGCACTGGG
ACGACCCAGAGGGATGGTACGGGGAGGGAGGAGGGAGGAGGGTTCAGAATGGGGAACACA
TGTATACCTGTGGCGGATTCATTTTGATATTTGGCAAAACTAATACAATTATGTAAAGTT
TAAAAATAAAATAAAATTAAAAAAAAAAAATATCCCTTTAAATTTTA
>110:58445123-58445629
TTTTTTTTTTTTTTTGCATTTGAGAAATTTGAATTTTTTTTTTCTTTTTTTTTTTTTAAT
AGAAAATTATTTAATTAGTGTACATGTGTTCCCCATCTTGAATCCTCCTCCCTCCTCCCT
CCCCACACCATCCCTCTGGGTCGTCCCAGTGCACCAGCCCCAAGCATCCAGCATCGTGCA
CTGAACCCTGACTGGCATCTCGTTTCATACATGACGTTTCACATGTTTCAGTGCCACTCT
CCCAAATCTTCCCACCCTCTCCCTCTCCCACAGAGTCCAGAAGACTGTTCTATACATCAG
TGTCTCTTTTGCTGCCTCGTATACAGGGTTATCATTACCGTCTTTCTAAATTCCATATAT
ATGCGTTAGTATACTGTATTGGTGTTTTTCCTTCTGGCTTACTTCACTCTGTATAATAGG
CTCCAGTTTCAGCCACCTCATTAGAACTGATTCAAATGTATTCTTTTTAATGGCTGAGTA
ATACTCCATTGTGTATAGGTACCACAG
>110:59078120-59079070
GGGTCGGAAAGAGTCAGACATAACTGAGTGACCAAGAGTTTCACTTTCATTGGTAGTTGC
AGTTTCCGTTGGGTTTTTATTAGTTTACAGACACCTAAGTGTTATGAGATCAGGGCATTA
ATATGATGTTTACACCCTGCCCAAATATTTCTGCCTTGCTCATGTCTTCCCAAGTTAGCT
TTAAATCCAACAGAAGTCTTTCTTAAGACAAAATCGCTCATGGGAATAGAAACCTATTAC
ACCAGGAACTTGGTCACTCAGTTATGTCTGACTCTTTCCGACCCCGCGGACTGTAGCCCG
CCAGGCTCCTCTGTTCGTGGAGTTTCCCAGGCAAGAGTGCTGGAGTGAGTTGCTGTTTCC
TTCTCTAGGGGATCTTTCCGACCCAGGAATCAAACCCAGGTCTCCTGCGTTGCAGGCAGA
TTTTTCACCATTTAAGCCACCAGGGAACAAGTGCCAATACACCATTTTAATTTTTCTTCC
TGATTTTTCGCTTTCATTTGGAAATCTCTGCTAACGTATGTTCTCCAATCATTCTCCCAC
CTCCAGAACAAGTGTGAAAATTCCCTGAGTCTACCAATATTTCTAGGTTATCTCGGTATG
TTATATGATGTATGGAAATTCTGTGTTTATAAATCATCTAGACATTTTTGTGCAAATAGT
CCTTCCTGATATCAATCAGGAAATCTACATGCCACCATTGGGAAGCACCTGGTGTGGGTC
CAGGTCTGCAATGCAAGCAGAAATAGAGGGGGAAAAGCTCTGAGAAAGACTATATTAATA
TTACCATGTCAACTGCAGTGCTTCCATGATTTAAAATATTTGGATATTTTAAATGACATC
TACACTTAACATTTTCTGCTGAAGATTTTTTACCCTAATTCTTGTTTAGGAAACACAGTT
TATGTGGTGGAATAAATGTGTGACTCGTTTTGCTTAAAAAAAAAAAAAAAA
>110:60751929-60752045
TAAGCGATTTCACTTTCACTTTTCACTTTCATGCATCGGAAAAGGAAATGGCAACCCACT
CCAGTGTTCTTGCCTGGAGAATCCCAGGGACGGGGAAGCCTAATGGGCTGCCGTCTA
>110:6386702-6392284
TTTTTTTTTTTATGCAGGCCCATCTTTTATCCCTGGTCAGGGAACTAGATCCCACATGCC
ACAACTAAGACCCAGCACAGCCAAACAAATAACTATTTTTAAAAAAAGAATTGCTTCCTG
AAGGAAATCTTTGACTCAGCTTGAAGCTTAATATAACACTATCAAGTAGCCAATTAAATG
AAATCAATTTATAAGTGAAAATATGTACCATGAGGTACTTTAGTTATTTTCAGTATTCAT
CCCACTTGCATAATATCTAAGACAGAACTATGTCATACCATATTCTTTTTTTTTTTTTCT
GGAAAATTTCACAATATAATGTTGATAGTTTACCATGAAGAAATTAAGAAAAGAGAATAG
TTTCTAATGTTTATCCATGTATTGACTGTTCGTAGTGCTCTTTACTCCTTCCTGTATTTC
CAAGTTTTGTTTTGATATTATCATCATTCATAAAGGACTTTATCATTTTTTATAGCTCGT
GCATACTTCCTTAGCTTTCATTTCTCTGAAGGTGTTTTCACCCCCATTTCAAAAGATACT
TTCAATGAATATCTATTACAGAATTGACAGCTTTAATTTTTCAGCACTTTATTATTTTTT
TTTATTTGATAAATTTAACGCCTTTTATTGCCATACCTCATTTTACTGTGCTTTGCTTTA
GTGAACTTTATAGATACATGTTTTTTTTTTTTTTTTTTTTTTCCTTGTTAATTTTCTGTT
TAGTTGATCTATCCATAAGTGTGAGTGGGGTATTAAAGTCTCCCACTATTATTGTATTAT
TGTTAATTTCTCCTTTCATACTTGTTAGGATTTGTCTTACATACTGCGGTGCTCCCATGT
TGGGTGGATATATATTTATAATTGTTATATCTTCTTCTTGGATTGATCCTTTGATCATTA
TGTAGTGACCTTCTTTGTCTCTTTTCACAGCCTTTGTTTTAAAGTCTAATTTATCTGATA
CGAGTATTGTGACTCCTGCTTTCTTTTGGTCCCAATTTGCATGGAAAATCTTTTTCCAGC
CCTTCACTTTCAGTCTGTATGTGTCCCCTGTTTTGAGGTGGGTCTCTTGTAGACAACATA
TATAGGGGTCTTGTTTTTGTATCCATTCAGCCAGTCTTTGTCTTTTGGTTGGGGCATTCA
ACCCATTTACGTTTAAGGTAATTACTAATAAGTATGATCCTGTGGCCATTTACTTTATTG
TTTTGGCTTCGAGTTTATACACCATTTTTGTGTTTCCTGTCTAGAGAATATCCTTTAGTA
TTTGTTGGAGAGCTGGTTTGGTGGTGCAGAATTCTCTCAGCTTTTGCTTGTCTGAAAAGC
TTTTGATTTCTCCTTCATACTTGAATGAGATCCTTGCTGGGTACAATAATCTGGGCTGTA
GGTTATTTTCTTTCATCATTTTAAGTATGTCTTGCCATTCCCTCCTGGCTTGAAGAGTTT
CTATTGAAAGATCAGCTGTTATCCTTATGGGAATTCCCTTGTGTGTTATTTGTTGTTTTT
CCCTTGCTGCTTTTAATATTTGTTCTTTGTGTTTGATCTTTGTTAATTTGATTAATATGT
GTCTTGGGGTGTTTCTCCTTGGGTTTATCCTGTTTGGGACTCTCTGGGTTTCTTGGACTT
GGGTGATTATTTCCTTCCCCATTTTAGGGAAGTTTTCAACTATTATCTCCTCAAGTATTT
TCTCATGGTCTTTCTTTTTGTCTTCTTCTTCTGGAACCCCTATGATTTGAATGTTGTAGC
GTTTAATATTGTCCTGGAGGTCTCTGAGATTGTCCTCATTTGTTTTAATTCTTTTTTCTT
TTATCCTCTCTGATTCATTTATTTCTACCATTCTATCTTCTAATTCACTAATCCTATCTT
CTGCCTCTGTTATTCTACTATTTGTTGCCTCCAGAGTGTTTTTAATTTCATTTATTGCAT
TATTCATTATATATTGACTCTTTTTTATTTCTTCTAGGTCCTTGTTAAACCTTTCTTGCA
TCTTCTCAATCCTTGTCTCCAGGCTATTTATCTGTGATTCCATTTTAATTTCAAGATTTT
GGATCAATTTCACTATCATTATTTGGAATTCTTTATCAGGTAGATTCCCTATGTCTTCCT
CTTTTGTTTGGTTTGGTGGGCATTTATCCTGTTCCTTTATCTGCTGGGTATTCCTCTGTC
TCTTCATCTTGTTTAAATTGCTGAGTTTGGGAGTCCTTTCTGTATTCTGGCAGTTTGTGG
AGTTCTCTTTATTGTGGCGTTTCCTCGCTGTGTGTAGGTATGTAGAGGTGGCTTGTCAAG
GTTTCCTGGTTAGGGAAGCTTGTGTCGGTGTTCTGGTGTGTGGAGCTGTATTTCTTCTCT
TTGTTCAGTTGCGCTATGGGGAGGGAGGGAGGGATGCTGCAAACAAATGACACTGGCGTG
CGCTCGCAGTGCCTCAGCCACACTGGGTCTGCCCTCGCTCACGGCGTGTGTAGCCTCCCT
GCCCACACTGCTCAGGCTCTAGGTTGTTCCGCCGGGAACAATCCGAGGCTGGCCCTGGGT
TGCATACACCTCCCAGGTCCAAGCCGCTCAGGTTCAGGCACTCAGGTAGTCCTCAGAGGC
GCAGACTCAGTTGGGGCTGCGTTTTGTGCTCTTCCCAGGTCCGAGCAGCTCAGGTGATGA
GGTGTTTGGCGAGCGCCAATGCTGCGACTTATCGCCTCCCCGCCACTTGGTTATCTGGGT
GTAAAACCGGCGCACCTTCTCAGGCAGATGTTGACCGTCCAGACCCCCAATAAGTTTTAG
TTAGCAAAGAAGCCAGTTTTATAGATAATGTCTCTCTGGGGCTGCGATTGCCCCCTTCCG
GCTCTGGCTGCCTGTCACCAGAGGGGGAAGGTTTGCAGCCGGTTACCTCTGTTTAGTCCT
TTGTTCCGTGCGCGGGCTGGCGGTGTCTTAGGTTAGGGCTGGCTTTTCGCATGGTAGATA
TCCCACAGTCTGGTTTGCTAGCCCAAATTATTTCACTCAGATAGTGCTCAGGGTATTCAG
GCCAGATTCTTACTCTCAGCGATGCAGCCCGCGCCGCGCCTCCCTGCCCAGCCCCCACTT
GCTAATGGCGGATGCAGGCGTCTGCGCTGCTTCTCCGCTGGAGGAGTTACCGTAGGGCTC
GCAATCTGCGAGTTTTAATTTTTATTTATTTTTTCTCCCTGTTATGTTGTCCTCTGTGCT
TCCAAAGCTCGGCACGGATTCGGCAGTGAGAAGGTTTCCTGGTGTTTGGAAACCTCTCTC
TTTTTAAGACTCCCTTCCCGGGACGGAACTCCGTCCCTCCCTCTTTTGTCTCTTTTATTG
TCTTTAATATTTTTTCCTACCTCCTTTCGAGGAGTTGGGTTGCTTTTCTGGGTGCCTGAT
GTCCTCTGCCGGCATTCAGAAGTTGTTTTGTGGAATTTACTCGGCATTTAAATGCTTTTT
TGATGAATTTGTGGGGGAGAAAGTGTTTTCCCCGTCCTACTCCTCCGCCATCTTGGCGCC
TTCCCCTTGATTTTTTAAACATGGTTTAGCCTCTCTATGTTCCTGCCATAACTGTTATCT
TAAAGTGTTCAAAGTCCAATTATTTACCCTGCTTCTGTTCTTATTTCTATAATGACGTGT
ATATCTCAAAGCACAGACAGGAGTGAGCCTGGAGCCCATTTGTCTCCTGTCTCACTCCTT
AGGCATCACACATTTTTTGGTTCACTAAAATTTCTTCTTTCATTAAAAGAGGCATCAGTT
TCCAAGTACTAAGATGCACATTTGTAACAGCTTTGTACTGCACTGTGAAAGCCTTCTCCA
GTGATATTTGCTCTTGACATATGGTCACATGTCTTATGATAGACATTCCAAAGTTGTATA
GGAAATGTAAGTTCTACCTTGTGTTTTTGGGACATTCAGCCTCATTCTTCTGAAAGTTAA
TGAGTTTCAAAATAATTAACCAACTCTTGGAGCAAACCATTGTGATCTGTCAGTTCAATA
AAGCCATCAATGCTAATACATTTCAATTAGTTCAAACCAAACTATCACACCAAATTGTCA
ACCAGATATCTTTCATAGCAAAATTGTCTTATGGCCAATTCAGGGCTCAGTTGCTAAGTC
ATGTTCAACTCTTTGTGACCCCATGAACTGTAGCCTGTCAGGCTCCTCTCTCCATGAGAT
TGTCCAGGCAATAATACTGAAAGATGTTCCCATTTCCTCCTCCAGGGGATCTTCCTGACC
CAGGAATCAAATCCATCTCTCCTGTGTCCTCTATATCTTCTTCACTGGCAGGTGAATGCT
TTACCACTGAGCCACCTGGGAAGCCCTTTGTGGCCAATTATTTATTGGCCCACCTGGAAA
GTCCCTTATGGCCAATGAGGTAAAAATATTTACAGCAAAGATGTTTATGGCAAAAATACT
AGACATGGTTTCATCATGGCCTGGACTGATGAATATAATATCACACTATTAAACATTATT
CTATATATATTTATTATCTCTTATTTTCTATTGTGAGAACTTAAATTTACTTTATACTAA
TTGATCATTTTCAAAGTAAAAAATACTGTATAACATCTGTTTATTTGTCTTTGTCTTTTC
AATGGAAAGTTGAGAAAGATAAAGTTGAAATGAGATGAGATTGGAAAGGGGCCCTCTCTA
CCTCAATGACAGGCTGCTTTACACTTCAATACAGTAAATATAAAGTTACCTCCTTCCTGC
AGTAAACTGACATATCAGTTAAAATCTTGGACCTTAAGTTTTGCTTGCAGATTGTACAAA
CCACTAATATTTCATGCATAAGTACTGCATGCATAAAAGTTTACTGCAGATGTGGAAAGT
TCAAAAGTACATAAAACTTAAACAAAAACCATAGGAAGATGTTTGAATTAATATGAAGGA
TTGGGATAAATGGTGAACTAGAGTCACTACAGACCACCAAATGTAGGAGCTATTGATTCT
ACACAGAAATACATAGACTCAATATTAGTAGATCTTCCGAGATTTTAAGGAGAAACTGGA
AATTCAAATTATTTAAATGTAGTACCCTTTATCTTAAATATTAACAATTAATTTTTTTAA
TACTATATTTTCTAATACTCCATGATACATACAACATAGCTCTGGACCAGTTTTGTACTG
TTGGTGAAGTCTGGTCTACTGTATTGTCTTATGTAATAATTCTTTAAAATTTATTTTTGT
TTTACTTTTTATTCAGTGGTATGACAAGGAAATCACAGTCAATGAGAATGGAAAGGGTTG
TCTAAGGTGAAATAGTGCCTCTTTGGGAGAAGGCTCCGGGACCTTTGAATAAAAAGCAAG
GGGATAATTAAAAGGAGAAAGCACTTTATAGTGCATACATAATTCCTCCTAGTATAATAG
AGGCAGTTCTATGTTTATCTACAGCATTGCTTCCTAAAGCCCCAAGGAAGACATCTCTGA
GCTCATGTGGGTATTGAACCTTATCATTGGCATGCAAAAGCATTAGCCTTTGGCAAAAAG
GGAGGACTGAGAATTAAATCTTCAAAATAGCTTCAATTATAGAAGTAGGATTAGAATGTA
GTATTTCTCTCTGAGTTCTCACATGGATTTAAGATCTTTTGCTTTCCCCCCCCCCCCCCC
CCC
>1107:902971-903397
GAAAAACTAAGCTTTAATCCTATCTATAATTTCAAAGATGGGGTAATTCATTTAAGTGCA
TATTCACACAAGTTTACGGACTAAGAAATCATTTTGCCTGACTTACTGATGTATATTATG
AGTAATTGCTATTTCAATGCTTAATATATCTACAATAATAAGGACAACTTATGACATTTG
GATTTTCATGTCTTTAGACCTGGTCCCAAAACTTATTTTTAAGTTTTGCATCTTTACGTT
TCTTTAAACATCAGACTTTACTTATTCTTTCTATTAATTGATCAAATACACACGGAAATG
AGGATCAACCAACTTTTCAAGATTAGTATTATTAAATGTTGTTATAATTTATTCTATTAT
CAATAAAACCTTTATTGCAGGGGTATATCCGCAGACCCTCTGATCTAACAACTTGTGTTA
AGCTTTT
>110:822234-822349
GTATACATGTGTTCCCCACATGTATACCTGTGGCGGATTCATTTTGATATTTGGCAAAAC
TAATACAATTATGTAAAGTTTAAAAATAAAATAAAATTGGAAGAATAAAAAAAAAA
>1108:3839-5172
TTTTTTTTTTATTTTTAAACTTTACATAATTGTATTAGTTTTGCCAAATATCAAAATGAA
TCCGCCACAGGTATACATGTGTTCCCCATCCCGAACCCTCCTCCCTCCTCCCTCCCCATA
CCATCCCTCTGGGCCGTCCCAGTGCACCAGCCCCAAGCATCCAGCATCGTGCATCGAACC
TGGACTGGCAACTCGTTTCCTACATGATATTTTACATGTTTCATTGCCATTCTCCCAAAT
CTTCCCACCCTCTCCCTCTCCCACAGAGTCCATAAGACTGTTCTATACATCAGTGTCTCT
TTTGCTGTCTCGTACACCGGGTTATTGTTACCATCTTTCTAAATTCCATATATATGCGTT
AGTATACTGTATTGATGTTTTTCCTTCTGGCTTACTTCACTCTGTATAATAGGCTCCAGT
TTCATCCACCTCATTAGAACTGATTCAAATGTATTCTTTTTAATGGCTGAGTAATACTCC
ATTGTGTATATGTACCACGGCTTTCTTATCCATTCATCTGCTGATGGACATCTAGGTTGC
TTCCATGTCCTGGCTATTATAAACAGTGCTGCGATGAACATTGGGGTACACGTGTCTCTT
TCCCTTCTGGTTTCCTCAGTGTGTATGCCCAGCAGTGGGGTTGCTGGATCATAAGGCAGT
TCTATTTCCAGTTTTTTAAGGAATCTCCACACTGTTCTCCATAGTGGCTGTACTAGTTTG
CATTCCCACCAACAGTGTAAGAGGGTTCCCTTTTCTCCACACCCTCTCCAGCATTTATTA
TTTGTAGACTTTTGGATCGCAGCCATTCTGACTGGTGTGAAATGGTACCTCATAGTGGTT
TTGATTTGCATTTCTCTGATAATGAGTGATGTTGAGCATCTTTTCATGTGTTTGTTAGCC
ATCTGTATGTCTTCTTTGGAGAAATGTCTATTTAGTTCTTTGGCCCATTTTTTGATTGGG
TCGATTATTTTTCTGGAGTTGAGCTGTAGGAGTTGCTTGTATATTTTTGAGATTAGTTGT
TTGTCGGTTGCTTCATTTGCTATTATTTTCTCCCATTCTGAAGGCTGTCTTTTCACCTTG
CTAATAGTTTCCTTTGATGTGCAGAAGCTTTTAAGTTTAATTAGGTCCCATTTGTTTATT
TTTGCTTTTATTTCCAATATTCTGGGAGGTGGGTCATAGAGGATCCTGCTGTGATGTATG
TCAGAGAGTGTTTTGCCTATGTTCTCCTCTAGGAGTTTTATAGTTTCTGGTCTTACGTTT
AGATCTTTAATCCATTTTGAGTTTATTTTTGTGTATGGTGTTAGAAAGTGGTCCAGTTTC
ATTCTTTTACAAGT
>110:8442060-8444419
CAAATACAGTAAAAAAAAAAAAAAAAAACACAAATTATATTATAATGAAGTAAAAATATA
ATACATCTGACCCTCAAACATTTCATCCCCCTTCTGATGCCCATGCCAGAAGATTTCTCT
GTCCCTATTTATACTCTAATAAAACTCTGCTACAGAAAAGCTCTTTAGTGATCAAGCCTG
GTCCCTAGTCCTGAAGCTAACTCTTCTTCTTTGGAGATTATGAATCCGACACCGTTCACC
GTAAGCTATTATCTAGGGGGCTCGTCTAGGATCTTCAGGACAAGCTAAGAACACTCAAGA
GCTCTAGCCTCTCTGCTTTCTCAGTAAACACATTTTCTGCTTTACTTTACCAACTCTACA
GTGTGTCTGTGTGTGTGAATGATTAAAAACCTATGGACAAACTGTGGGGACAGAACTTTC
CTTTCTCGGTCAAATTTTCCTGGTCTCTGTGAACATTTCGTAATTGTGTGGGGAATTAGA
ACTACTAACCTAATCTGCGGGTCATAGACTTTCAAGGGACTTGTGATCCATGCCATTACT
GTGTACTTTTACTTAGACCCCAAGCTTGGTAGGCACAGGGAACCCAGAGTTGCTAGGAGC
ACGTTCAGGAACGAGTTGGAACTCGAGGTCCAGCAGCATAGCTCTCTCAGCTGCTTCCAT
ACGGGGCCAGAGTCCTAAAAGCAAGTCCTTGTCATAGCTGTGCTTCCAAACTATATGGAT
GGAAGTACTGCTCGTGACCATGAAGTTTTTGAGGACACAGATTGGGAACTGCAGAATCTG
GTCCGATTGGAAATATAATGGGCTTCTTCATTTGGTAGTGCTAGCTCTTAGCAGACCAAA
TAAAGCTCTCCAGTGCCTTTGGTCTCAACTCCTTAGATATTCCTTTGTGGAATCTGTGGA
AATGAACTGGAAGGATTGGTGCTACTAGCTTGAGGACAAAAGTCACTTTTTCCTCACTGG
CCAACCCTTTGAAACCTCTTTTACTATTATATAACTGCTAAAGAATCCACCTGCAATGCA
GGAGACCTGGGTTCTATCCTTGAGTTGGGAAGACCCTCTGGAGAAGGAAAAGGCTACCCA
CTCCAGTATTCTGGCCTGGAGAATTCCATGGACTGTGTAGTTCTTGGGGTCACAAAGTCA
GACACAACTGAGCAACTTTCATTTTCACTTTTAAACAACAAAGTGATTAGGGGCACCAAC
TCTTTGCATGTAACTCTGTATCTGTGGTTCTACATCTATGGATTTCAACCTTTTGCAAAT
TGTGTAGTACTGTAGTATATAATTATAAAAAAAAATCATGATTATGTGCCCCTACACACT
TCAAACTCCTATTGTTCAAGGGTCAACTGTATGCATGTCTTTGATAAAAGCTATGACATT
AGAAGATGGACTTTTTCTAAGGAATGGATTGCTTTGCATAAAGTACAGGTAATACATGAT
CCATAGGAAATTCATTGGCTTCAATAGGAGAACATTAAATGGCTAAAAGATAAAAGAAAA
TATATATACATACATTCACCCAAATGCATTTTTATTGTTTTCTTAATTAACATTTTATTG
AATTTTCTAATGGTCCTGTCTGGTTTTAATTTTTATTCATTATCTGGAACATATAGAAGG
AAGGAAAATTGGTATTAATCCAGCTTTAACTGCCCATTTCACTCAAGCTCCTAATTTTAG
CTTATAGGTAACTGTTTTTCAATCCTCTCTACCCTTATTCTCTTTCTTCTTTCTGTATTA
CCATTTCACAGCTACCTTTTTAAATAAGTGTATTGACACTGTGTGACACTTCAACTTCTC
AATTTTTCATACATCGTATCCCAAGTTCAGTGGAAGAATTACTGTGAAACTAATGATTCT
TAACTTCTAGAGGCCCTCACTCTCATAGGTCAGTTTCAAAGCCTTTGGAGGAGCCCTAGC
AACAATTTTGTGACATTTGGAAAACTATTATTTCATAGCATCCTTTTCCCTTAAAAAGAA
TTCCTAGAATTATATTAAACTTGTGTGCTATGTGCTCAGTCACTCAGTCATGTCCAACTC
TTTTTCACCCTGTGGGATTCTCCAGGCAAGAATACTGGAGTGGGTTGCCACAAACAATGG
AATACTACTCAGCCATAAAAAATGATGAAATAACACCACTTGCAGCAACGTGGATGGACT
TAGAGATTATCATACTAAGTGAAGTAAGTCAGAGAAAGACTGATATGATATCACTTATAT
GTGGAATCTAAAAAAAAATGATACAAATTAACTTACATACAAAATAGCAACAGACTCACA
GACATAGAAAACAAACTTACGGCTACCAAGGGAGAAAGGCAGGATAGGAAATAAGTTAGA
AGATTGATATACACTACTAC
>1110:224727-224922
GTGCACTGGGACAACCCAGGGGGATGGTGTGGGGAGGGAGGAGGGAGGAGGGTTCAGGAT
GGGGAACACATGTATACCTGTGGCGGATTCATTTCGATATTTGGCAAAACTAATACAATT
ATGTAAAGTTTAAAAATAAAATAAAATTAAAATTGAAAAAAAAAATAAAGGGGGAATTCA
TATTAGCAAAAAAAAT
>111:10917943-10919341
CTATAAAGAAAGCTGAGCATTGAAGAATTGATGCTTTTAAACTGTGGTGTTAGAGAAGAC
TCTTGAGAGTCCCTTGGACTTCAAGGAGATCCAACCAGTTTATCTTAAAGGAAATCAGCC
CTGAATATTCATTGAAATGACTGATGCTGAAGCTCCAATACTTTGGCCATCTGATGCAAA
GAACTGACTCATTTGAAAAGACCCAGATGCTGGGAAAGATTGAAGGCAGGAGGAGAAGGG
[truncated: 7,447,707 more chars]
