# Supplementary material for: Advancing the Indian cattle pangenome: characterizing non-reference sequences in Bos indicus
Source: J Anim Sci Biotechnol. 2025 Feb 7;16:21. doi: 10.1186/s40104-024-01133-1 (PMC11804092; doi:10.1186/s40104-024-01133-1)
Supplement: Supplementary file 6 — Additional file 6: BICI fasta file. [file 40104_2024_1133_MOESM6_ESM.fa]

>604:174230-174601
TTATTAAGTTGCACTTTAATTATAAAATATCTCAGAAAAAATAGTGTGTATAAAACAGTA
TATAAAAATTGAGTAATGTCCGATGTACTGCCACATTTATTGTACATTTTATGCTTGTAT
GAATTAATGCATGTGAGAAATATTTATGTGTCTTTTCCATACAGAATCAAAGGAAAGCTT
CCCTTGGCTTACTGGAAATAGATTCAGAAAAGACAAAAATTGGAGGAAGACTAAATTTTG
TCTTTTCCTAAGTTGTATAAATTATAACCATATATTTAATTATCTTGCAGAATATTGGTC
AGCATTCTCTCTTTGAATCTGTTTCTGCTGCTGCCATTAACATTTTGTATATTCGATGTC
AAATATTATTGA
>1055:48193-48695
GATTCGACACTGTCACTGCTGTGGCCTGGGTCCAATCCCTGATTGGAGAACTGAGATCCT
GCAAGCTGCAAACTCCACCCCCCCCAAAAAAAAATTAAAAAGCACAAAGAAAAAATAATA
AAACAAAAATCATTCAAAAAACTACATAAATAAACATTGGTTTTGCTAAAAAAAAAAAAA
AATTTTTTTTTCAATGAGAAAGCATCTCTCCCTTGACTTGAATGAGAAGCTAAAATTACT
GAGTGGTCTTTAGCCTGGCAGCAAGCGCACTTTCTATAGACTTTCTGTTTTGATGGTAAC
ACAAGCTAGAAACCTGGACTCACAACAGTATGTTGCAAACACAGTTGGTTTACATTCCCA
GATGACACAATGGGCTTGTAACAAGTGAACACCAAGGTATTCCAAGACTATCTGAATCGG
ATTTATGTCCTTTCATTTCTGTTAGCTTCACATCACTGAGTTTCATCTTCTGCAAGGGGA
TACTGTTGATGTTAGCAAAGCGA
>1121:839857-840385
TTTTTTTTTTCCAGCTTTTTAAAAAATTTTAATTTTAGGGGTCCTGTTTCAAAACTTACT
TTCAAATTTTTCCTGGCTATTTTCTGTTCATTCATTGGGGCTTTTTTGACATTTCCTGGA
TTACGGCTGGCTCAAATGCATCTGGATGCCCTGAATTTGGCAACAGAAAAAATTACACAG
TAAGCGGAAAATGTACATAAGCACATGCAGATAAATATATGTTTTCCATCTTAATGAAGG
TATATTATTGTAATGAAATCATAAATTATTGTATTGAAAATTAATAACCATTTGATGTCA
CACTGCTTCCTCTTTCTACTATAAGCAAATTTCTTCCATTCTTTTCTAAACTTTAAGTCC
TGTGTAAGAAAAAACACTAATTATTAAATTTCTTTTCTTCCTGTTAAAATGGAAATATCA
ATATTTATATTCTTTTGAACTCAGAGTTCAATGTTTATGATATTGTAATCTCTACCACTG
ATGTGAGGATTTATGGGAATTTCTTTCAATTAGAATTTTCAAGTTAAAT
>886:960841-961223
TTTTTTAAATTTTATTTTATTTTTAAACTTTACATAATTGTATTAGTTTTGCCAAATATC
AAAATGAATCCATCACAGGTATACATGTGCTCCCCATCCTGAACCCTCCTCCCTCCCCAT
ACCATCCCTCTAGGTCATCCCAGTGCACTAGCCCCAAGCATCCAGTATCGTGCATTGAAC
CTGGACTGGCATCTCGTTTCATACATGATATTTTACATGTTTCAATGCCATTCTCCCAAA
TCTTCCCACCCTATCCCTCTCCCACAGAGTCCATAAGACTGTTCCATACATCACCTTCAA
ACTTTTAACTTTTAGTTTGTATTGGGTTATAGCTGATTAACAATGTTGTGGCAGTTTCAG
ATGAACAGGAAGGGACTCAGCCA
>215:1439340-1439399
TGGACCTGGCGGGATCACTCTGCCTTGGACCTGGCGGGATCACTCTGCCTTGGACCTGGC
>1327:674607-674940
TGGACAATATAGCAGGACTCCTCTTCGAGAGCTGGTTTCACTTGGGTTTGAAGCCTCATT
TCAGCACCCTCCAGCTGTTCCGCACTGGGCCCTTGACCTCCTCTCAACCTGGGATGATCT
TCACAGGTGTTTGTTCACCTGTCACCTTCCGAAGATCTCCATGACCAGCCACCTATCTAA
GCCACACCTTTGCCTCTTCCATCTAGTGTCTCTTTAGCCTGATTTCTTTTGGTAGGACAC
ATCTGCCTCTGACATACCTGTTTCCTCTTTTAGAGTCTCTTTCCCCATAGAAGGGCAGAT
CTAGTAGAGAAAGCCATGTCATCTCTTATGTTAA
>289:434130-435423
CTCTTTCATATAGACTTCTCTTTTACAATTTCTCTCTTTAATTACATACAGAAATGAAAT
AAGTCACCACCCTTCACTGGCATACAAACACCTGGTTTCTCAATTTTAATCAAATTTCTT
TCCTTTACTATCAAACTCTACCTTCTCATGGCCTCATAATCCTATATTATCATGGTCCAT
TTAATAACTATTGTCTTCCTCCTCCTACTTCAGGCCTCCTTCCTTAGAAACCTTATTTCA
TCTCATGAGTGTTCAGTAACAACTTTTCACAACTGATATCTAAATCTTCATCCTGGTCTT
TTTCCTGTACCCACAACCCTCACAACTCCAATTGCCATTTGGTTGTTTCAACACTTATTC
CACCTGTTTCATCATAGACGTTTTTCAAAATATGCAACACGTTTAAAAAGAAGGCCTACA
CCATGTACTTCTCACATCACTACATTCTCTCTAAAAATCAATTCTTTGAAGTTCTCTATT
TTATCTTGAACCTCAGGATAGAACAAGACAATCTTTTTTTTTTTTCATGGCTGCCTATAG
GCTATTGACACTCATAACCACAGTGTTTCCACTTCAGGCAGACTGACTAGTCTTCTTTTG
GGGCACACACACTTGAGGAGCTTAATAAGGTACAGGAAATTCAATGGCTGAGAATACTAA
TTTCAGTCTGTCAGCAACCCTCAAGGCCCAAGGCAAGTAACTAAACTCCATTTCCTAATT
TGTAAAGTTAGAGAGGTGAGGGAAGGTTTCAGATTGTTATCAAATAGCTACTGTGGGACC
TAACAGGCAAAACAGTGAAGCCCTGGGCAATGATTATACAAAGCTTGGTTGATGCAAAGA
GTTGTGAGATACCAAGTGTCCGACACTTGGCCAGATTTGACTACAGAGCACGGCAAAAGC
ATACAGAGTATGGGAATGGGCAGGTGGCTACACCTTTTAGCCACAACTTCCAAGTTGACA
AAATCACTATGAACAATTATCTGTGAATTTTAAAAAGTTAAAAACACTACATAGAGGGAG
TTGCCCGCTAGTCCAGTGGTTAGGACTTAGCCCTTTCATTGCTGGGGCCTGGGTTCAATC
CCTGGTTAGGGAACTAAGATCTTATAAGCCACAAGCCACAGTCAGAAAAAGCAGGAGCAA
AATTCCCTAAAAATAACTATACAGAAATATACATGTATATTGAAATGTCAACAAAATAAA
GACCATACACCTAAACTGTTCATTTCATTCCCTTTAAAATGTTATCCTTTTAATTTTATT
TCATGATTATAAGACAGAGACCTTATGTTTTTGC
>220:17733-17819
TTTTTTTTTTTTTTTTAAATTTTATTTTATTTTTAAACTTTACATAATTGTATTAGTTTT
GACAAATATCAAAATGATATTTTTGAT
>1203:385227-385403
TTTTTTTTTTTATACCCCACCCCCGGCGCTGGGAGTGGGGACCTGGGAGCTGGCGAAGAG
GGGAGTGGGCTGAGGGGAGATTGGCCCTGGGGCTGTTGGGAGAAGTTTCAGGGACTCCCT
CCGCACCCCGGCGGTGTCACCACTTTCTCAGCCCCTCTCGCTACTGCTCTGCTCCTT
>275:840215-840543
ACACACACAAGTACACACACACACTATTGCCCACGTGTACTTGCATATGCACACACATGC
ACACACATAAACACAAGTGCACACACTATTGCCCACGTATACTCGCATATGCACACATAT
GGACACACGTGTACACATATAAACACACGTGCACATACTATTGCCCATGTGTGCTTGCAT
ATGCACACATGCACACATGTGTACACACACAACACACATGTGCACACACTACTGCTCACA
CATACTCGCATATCCACACACGTGGACACACACAACACACAAGTGCAGACACACTATTGC
CCATGTACTCGCATATGCACACATGTGTA
>206:1478297-1478409
TTTTTTTTTTTTTCCTCTAATTTTATTTTATTTTTAAACTTTACATAATTGTATTAGTTT
TGCCAAATATCAAAATGAATCCGCCACAGGTATACATGTGTTCCCCATCCCGA
>1510:174192-177012
AAAAATAAAGTCTGTCACTGTTTCCATTGTTTACCATGAAGTGATGGGACTGCATGCCAT
GATCCTCTCTAATAATCCTATAATCTTTTCAGCATTTGAGATTGAGTTTTACCCAAATTT
ATATATTGGAAGCAATTAAATAATGTCTATTATGTTTATTTTTTCAAATTAACATGTACG
TACAGTTCTATAGATTTTAACATATATATTGATTTCAGTAGCTGCTACCACAGTCTAGAT
ACAGAATAGTTCTGTCACCCTCAAAACAGTGGCTTCTGTTATCTTTGTAATCACACCTTC
ACACCACCTGTAATCTGTTCTGTCACTATGCTTTACTCCTTTCAAGAATATCATATAATG
GAATAATACAATGGATAATCTTTTCATAGTGGCTTTTTTGATTTAACATGATGTCTTGAA
GAATATGCAGGTTGTTACATGTATCAGTAGATTCAGTTCTTTTTTGTTGCTGAGTAAAAT
TCAATTGTGTGGACATACCATAGTTTGTTAGTGATCCATCTTTTAATGGGTTATTTCCAG
CTTTGGTCAACTTTCAATAGAGCTGCATGAACAAAAGTTTTTATTTCTCTAGGGAAAATA
CCTATGAGGGTGACTGTTTTTTATACACTGTGCATACAAGACCTTTATATGTGATTTACA
AATATTTTACCCTAGTGTGTGGTATGTATTTTCATTCTGTTAACATTCGAGCAAAACTTT
TTGGTTGAAGTCTAATTTATCATTATTTTCTATTGTGTATATGCGTTGGGTGTTACATCA
GGATTCTTTGCCTATCCCAGGTCATGAAGACTTTCTCCAATGTTTTCCTATAAAAGTTCT
ATGGTTTTATGTTTCACACTTAGATCTGTGATCAATTTGACTTAATTGTTGTGTAGGTGT
GAAGGTTATGGAGCTTCACATGTGGTGCAGTGGGAAAGAATCTGTCTGCCAGTGCAGGAG
ATGTAAGAGAGTTGGGTTCAATCCCAGGGTCAGGAAGAACCCCTGGAGTAGGAAATGGCA
ACCCACTCCAGTGTTCTTGCCTGGAAAAATCCCATGGAGAGAGGAGCTTGGCAGGCTACA
ATTCATGGGGTCACAAAGTGACAGACTCAACTAAATGACTGAGCACACACATACAAGTGT
GAAGGTTAGGTTGTTTTTTTTTTTTTTTTTTTTTTTGCACATAGACATCCAGTTGTTCCA
ACACTATTTGCTGACAAGATGTTTTCTCCTTAGTATTGCCTTTGAACCTCTTCAAACATC
AGTGGATCATATTTGCGTAAATCTATTTCTGGTCTCTATGCTGTCTCACTGCTCTGTTGT
GCGCCTCTTCACCAGTACTACACTATCTTGATTTCCATAGCTGTATAGTAAGTCTTAGAA
TAATATAGTGTGATTCCTCAAACTTTATTTACTTTTACTGAAGTATAGTTTATTTACGAT
GTTGTGTAGTATATGGTATAGAACAAAGTTGACTCAGTTACAGAGATATATTATTTTTCA
GATTCTTTTCCACTATAGTTTATAATATTATATACTAGTTTTCTGTGTTATGTAGTAGGA
CCTTGTTGTTTTTCTCATTTTATATATAGTATTTTGCTTCTGCTAATCTGAAACTACTAA
TTTATCCCTTCCCTTAATTATCCTTTCCCTTAACCTTTCCCCTTCAGTAACCATAAGTGT
ATTCCTATGTCTGTGAGTCTGCTTCTGTTTTGTATATAAGTTCATTTGTAACATTTTTTT
AGATTCCACATGTAATGATATGATATTTTTTTTCTCTGTTTGACTTAGCATGATAATCTC
TAGGTCCATTGATGTTGTTTCAAATGGCATTACTTGACTCTTGTTTGTGGTATATGTATA
CCACATCTTCCTTATAGATTCATCTGTTGGTGGTTTGTCTCCATGTCTTGGCTGTTGTAA
ATAGTGTAGCTGTGAACACTGGGGTGCATGTATTTTCAAATTAGAGTTTTCTCTGGATAT
ATGCCCAGGAATGGGATTGCTGGATCTTATGATAACTCTATTTTTAGTTTTTTTGAGTAA
CCTCTATACTGTTTTCCATAGTGGCTTCATCAATTTACTTCCCCACCAACAGTGTAGGAA
GGTTCCCTTTTCTCCACACCCTCTCTAGGATTTGTTATCTGTAGACATTTTAATGATGAC
CATTCTGACCCACGTGAGACGGTATCTTATTGTAGTTTTGATTTGCATTTCTCTAATTAG
CAGTATTGAATATCTTTTCATGTGCCTGTTGGTCATCTGGATGTCTTTGGAGATCTAACT
GTCTATTTAGGTCTTCTGCCCATGTTTTGATTAGGTTGTTTATTTTATTTATTTATTTAT
TTTTGGTTATTGAGCCATATGAGCTGTTTGTATATTTTGGAAATTAATCCCTTGTCAGAA
AAAATACTTAAAAGTATTTTCTCCCAGTCCATAGGTTGTTTTTCTATTTGTGGTTTCCTT
TGTTTATAAGGTTGCTTAGGTCCCATTGATTTATTTCTGCTTTTATTTTTATTGCCTTGG
GCGACTGACATAAGAAAACATTCAGTTCAGTTCAGTTTCTCAGTCATGTCCGACTCTTTG
CAACCCCATGAATCACAGCACACCAGGCCTCCCTGTCCATCACCAACTCCCGGAGTTCAC
TCAAACTCATGTCCGTCGAGTCGGTGATGCCATCCAGCCATCTCATCTTCCGTCGTCCCC
TTCTCCTCCTGCCCTCAATCCTTCCCAGCATCAGAGTCTTTTCCAATGAGTCAACTCTTC
GCATGAGGTGACCAAAGTACTGGAGTTTCAGCTTTAGCATCATTCCTTCCAAGGAACACC
C
>788:131836-132398
TATCGGGTTCTATTCCACCATCGCTGACTCAATAGCTAGGGAGTCAGAGCCCAGCTGACT
GGGGTCTGGACTTCAGTTGCTCCATTTATAAAAAAAAATGAAGTCTCTGGACTTCTGTTG
CTCCATCTATAAAATGAGAAGACTGGAAGAAAATATCTCCCTGGGACCTTCCAGGTTTCA
TGTTTTATGACCTTGAGTGGGAAGAAGGAACACTCCTTAAGGCTTACCTGATCCCCTCAG
CCAAGTCTTTGCAGGCTTTTTGGCCCTGAAACTAAAGGGGTTTTCTTTATGCCTCTGTCC
TGCCTGCTTTCTGAGTCTAAGAGCTCAACACAGAGGGATGAGCTGCAAAGTCAGTGTAGA
GCACACTAGGTGAAATTCACTTCCTATGGAATTTGCACATTTCACTGGGACACTCTGTGG
TTCATTTTGCAGGTTTTGCTGACTTCTACACAAAAGAGGCATGCACTTGAAGGAGTTCTT
TTTCACAGTGAATACTTGAGTATAACTCTAGGTATGAAAGACCCTCTGGATTGCATAAAC
CAGGGGCTTGCTAGAGTGGTGGT
>819:2951057-2953514
GATTGCCAGTGCCTTCTCCATGTTCATGTTTAATTCCCTTGAAAATACAGAGGTTTGCAA
TCCCTGCTACACCTTAGAATCATTTGGGAACTTTAAAAGAGAACCTACAGGCACGATCCA
GGTGCGATTGTTCTGGGTTGGAACTCAAGCACTGGCATTTCAAAAAGCTTCCCAGGTAGT
TCTACTTATGTGCAGGCAGAGTTGAGAACCCGTGGGACATCAGGAAGATGGAAGTGAAAG
AAGGCTGATAAAAAGGAAATAACCAAAATAATGCTTTTCTGTGTACTTTGCACATATTTT
TCTTCTCTAATAAAAATAACTTTATTGGTTTTTCTGATAGTATATGATCATTGTCCTAAA
CAAAGGAGGGAAATTAAGAAAAAAAAAAAAAGCCAGTCCTGGACTTTGTTCCACTTGTGT
AAGGGAAAACCCAGTTCTCCCTTCTGTGTTTCTTTACTTGTAACTGAGCAGGACCCTACG
GGGCTCCTTCTCAGAGCAGACCCCACCCCACCCCCACCCCCCCGCCATGTTCTCTGCCTC
CATCTGGTCTGTAGGGAAAATTCAGCCTCTTAGACCCTCCACGTGTTCCAAAGAGTAAAT
TTAATCAGAGAAGTGAGAAAATGAAGAAAGGCAAACAGTCAAGTAAGATAAAATAATAGT
TTAGCCATTAATCAAGGACTGTTACTTCCTCCTCAAGGGCTAGACATAATATTCTGAGCC
AAATTCTTTGAACTATTTTGTAGATACTGAAACCCCCACCAGATGGAAGAAGTTAACCAT
ATGCTGCCCACAAGCATGTAGATCCCAGGCCAGTCAGAATTAGAAGGCTGATGATGTTAA
TTCCTCATTATCTCATCACCAACCAATCAGAAGAATATCCATGACTGGATCACACACCCC
ACAACCCCCACTTCCTCACCCAATCTTGAAAACCTTTCTCCATTTGAAAATGAGGAAACC
AGAAGGGAAAGAGACACGTGTACCCCAATGTTCATCGCAGCACTGTTTATAATAGTCAGG
ACATGGAAGCAACCTAGATGTCCATCAACAGATGAATGGGTAAGAAAGCTATGGAACATA
TACACAACAGAGTATTACTCAGCCATTAAAAAGAATTCATTTGAATCAATTCTAATGAGA
TGGATTAAACTGGAGCCTATTATACAGAGTGAAGCCAGAAAGAAAAACACCAATACAGTA
TACTAACACATATATATGGAATTTAGGAAGATGGTAACAATAACCCTGTATACGAGACAG
CAAAAGAGACACTGATGTATAGAACAGTCTTATGGACTCTGTGGGAGAGGGAGAGGGTGG
GAAGATTTGGGAGAATGGCATTGAAACATGTATACTATCATGTATGAAACGAGTCGCCAG
TCCAGGTTCGATGCACGATACTGGATGCTTGGGGCTGGTGCACTGGGACGACCCAGAGGG
ATGGTATGGGGAGGGAGGAGGGAGGAGGGTTCAGGATGGGGAACACATGTATACCTGTGG
CGGGTTCATTTCAATATTTGGCAAAACCAATAAAATACTGTAAAGTTTAAAAATAAAATG
AAATTAAAATAAAAAGAAAATGAATAGATCCATGTATAGGCATAACTGTATCACTTTGCT
GTATACCTGAAACTAACACAACATTGTAATCAATTATACTCTTACATGGGAGAAGGCAAT
GGCACCCCACTCCAGTACTCTTGCCTGGAAAATCCCATGGACGGAGGAGCCTGGTGGGCT
GCAGTCCATGGGGTCGCTAGGAGTTGGACATGACTGAGCAATTTCACTTTCACTTTTCAC
TTTCATGCATCGGAGAAGGAAATGGCAACCCACTCCAGTGTTCTTGCCTGAAGAATCCCA
GGGACGGCAGAGCCTGGTGGGCTGCTGTCTATGGGGTCACACAGAGTTGGACATGACTGA
AGCGACAGCAGCAGCAGCGTACTCTTACATAAAATGAAAGGTTTCCAAAAAAACCAAAAA
TCTTTTCCTTGAAAGGCTTCAGGAAGTTCAGGTTTTCTGAGCACTAGCTGCCTGGACTCC
CTTGTTTGGTGCCCTGCAAATAAACATAGGAGTTTCCTTCACCACAATTCAGTGTAAGTA
GGCTGGCTTTACTGCATGCGGCAAGTGGACCCAAGTTACTTTCAATAACACTGTTACACA
CAACACTTCACTTGGGACACTTCTAGTTACCAAATGAGGGAGAGGGGGTAGTTTCCCCAC
AACAAGCAATCCTCTAGGACACCAGCTGGGAGTTCTACAATTTAACTCAATTCTAACACT
ATCTACTGGGAGATAGTGTCAGATCCCAGAGGTTAAGGGCTCAGTTCCATGAAACTGTCC
CCATCTGCTTCAGATGCCAGTCCAAGTAGTTGTACTACTCATTATATACCCCAGGTTATT
CATTATTTCTGTCCAACATGGCTACAAATCACAGGTCCCCAGGACCCCTCCTTGCTGC
>555:310658-311679
TTTTTTTTTTTTTTTTTGTGACAATATACAAGCTTGATGTACTCCTTTTCCTATTTGGGA
CCAGTCTGTTGTTCCACGTCCAGTTCTTTTTTTTTTTTTTAAATGTTTTAACACTCGCCA
GCAACTTTTTAAAAAACAGCCAACCATGTGAAAATTCACAACAGCAGAAAGTTAATCTTT
ACTTCCCTTATTCTCATAGATGTTATACAGTTTAAAGTTACTGCTTTCGCCAAGAGAAGT
AACAGCCCCTTAGTCTGCCTGGGGGGATGAATAAGTACTCCTATGAACCCATGACCAAAA
GTGGGAGATGTATATTACTAATAGGAATGGGAGGAACACGAACAACTCTTGAACTCGAGA
TTCACACTTGGTTATACTGAACTATATGTAATGTATATAGTGGTCAAATATGGTTTTTAT
TTTTATTTATTTATTTATTTTTTTATTCCTTTATTTCTCATGTGTTCCCCATCCTGAACC
CTCCTCCCTCCTCCCTCCCCATACCATCCCTCTGGGTCGTCCCAGTGCACCAGCCCCAAG
CATCCAGCATCATACATTGAACCTGGACTGGCATCTCGTTTCATACATGACATTTCACAT
GTTTCAATGCCATTCTCCCAAATCTTCCCACCCTCTCCCTCTCCCACAGAGTCCATAAGC
CTGTTCTATACATCAGTGTCTCTTTTGCTGTCTCGTATACAGGGTTATCGTTACCATCTT
TCTAAATTCCATATATATGCGTTAGTATACTGTATTGGTGTTTTTCCTTCTGGCTTACTT
CACTCTGTATAATAGGCTCCAGTTTCATCCACCTCATTAGAACTGATTCAAATGTATTCT
TTTTAATGGTTGAGTAATACTCCATTGTGTATATGTACCACAGCTTTCTTATCCATTCAT
CTGCTGATGGACATCTAGGTTGCTTCCATGTCCTGGCTATTATAAACAGTGCTGCGATGA
ACATTGGGGTACACGTGTCTCTTTCCCTTCTGGTTTCCTCAGTGTGTATGCCCAGCAGTG
GG
>151:3273094-3273953
AGGAGGTGGTTCCCTCCTCTCCACGGGCAGGGACTTTACCACTGGAAGGGAGAGCTGATG
CTGCGGTGGATACAGCAGTACCTGGGAACAGGGACCCTGGGGGGCGGGGAGCAGTCCACA
AGTTCATGATTGCTCTGCTGGATGCTAAGCATCAGGATATTTGCTTTTCTGCCTGTGGTG
TTCTCCTAAACCTCACAGTGGATAGAGACAAGCGACTCATCCTAAAAGAAGGAGGCGGCA
TTAAAAAGTTAGTGGATTGTTTAAGAGATTTTGGGCCTACTGATTGGCAGCTGGCCTCCT
TGGTTTGCAAAACGCTATGGAACTTCAGTGAAAACATTACCAATGCTTCATCCTGTTTTG
GAGATGAGGCTGCCAACACACTCTTAGCCCTGCTGTCATCATTTTTAGATGAAGAACTAG
CATTGAATGGGAGTTTTGACCAAGACCTAAAAAACTATCACAAACTCCACTGGGAAACAG
AATTCAGACCGGTGGCACAGCAGCTTCTAAACCGAATTAAGAATCATCACACCTTCCTGG
AACCTCTGCCTATTCCTTCTTTCTAACATGATGCAGATTAACAACAGCAACAGGAAGTCA
GGTCTCCATCATTCTTAAGAAGTGGTAACAAGCATGAACTTTTTCTTCAATATTAACAAA
TATTCAAAGTTTTTCAGGTACTTATTTTAGTGAGTAGTCTTAGTGTATTAAAATAAATAA
GCATTTCTTCTTGTCAGGTATTGTGGAAAAATGAATATACATGTGGTGCTTCCTGCTATG
AGAAATTTAAGATGAAAATATATTCATGATATTTCTAAGTAAATGACTTTTTATTCTGTA
AAAAAAAAAAAAAAAAAAAA
>166:969701-969968
TACTCGGAGAAGGCAATGGCACCCCACACCAGTACTCTTGCCTGGAAAATCCCATGGACG
GAGGAGCCTGGTGGGCTCAGTCCATGGGGTCACTGAGGGTTGGACACGACTGAGTGACTT
CACTTTCACTTTTCACTTCCATGCATTGGAGAAGGAAATGGCAACCCATTCTAGTGTTTT
TGCCTGGAGAATCCCAGGGATGGGGGAGCCTGGTGGGCTGCTGTCTATGGGGTCTCACAG
AGTCAGACACGACTAAAGTGACTTAGCT
>604:271950-272013
ATAAATTTCATTCAGGTTTTTCAGTATAAACCCACCAATTCATTTCTATTAAACCACTCC
AAAG
>554:126553-127579
ATCGAGTGCAAGGCTTTCCATCGACACCAGTCACAGTACAGCTTTAGGAGAAGAGAGATC
CAGTGTGAAAAATTAAGACAAAGTACAGTGGCTCCTGTATCAATTAAGTAATCAATTTTC
TTTTCTGCTATGGGAGTCAAGGACTACCCAGGGATCCTTGATGGAGATTAGCATCTCACT
GAGGGGAGCCACCAGAATCCCCAGGGTCATGCCAGTTGTCCAGCGTGGCCATCTCAGGAG
CCAAAGTCCCCCTTCCCCTTCAGGAATGGGGACAGTCCCTCTTCCAGTGACCTGTTTGTC
TGCTATCTGGGCATAGCCCGGGGTTGGGAGGTTCTTTCTGGCAGTCTTGGGCACAGTGGC
CAGTTGACTTGCATTTGTAGCATTTCCTTTTGTTGGTCTTATTTCCAGATGAATGGTTGA
ACTTTCTTGGCCCCCCTGAGGTCACAAAGCATGACTGACACCAACAGCTATCAGTTTTGC
ACGAGCCCTGGCCTGTCTTTTCTCACGTTGGGTTCTCTCTTTCTCCTGAGCTTGGTCTTG
ATTATTAAATACCCAAAAGGCCACATCTGGGAGCTGGGGCATGGGCGTTTGTGGGCCAAG
TTGTAATTTTTGGAGTTTCTGCCTAATATGAGGGGTGGACTGGCTAAGTGGGAATACTGT
CAGGAGGAGGATGTGCTAGGTTTCCACTCTGAGAGATCAGAGAGCTTAGAAGGGGATCAT
CTAAAGTGTTGGGAGAGTCTTCTGGCTCTCCAGGTTTTAAAATACAGGAGCTACATGGGG
TGGGATTTTGGTAAAGGACTGTGAAAGCCTGAATATAGGGAATCTCACTCCACTTTCTCA
TCTGGCGGCAATAAAGATCCAATTGCAGAAGGTTATCATAATTTAGAGACCCATTTTCAG
GCCATTTTTCTCCATTTCCCAACTTAAACAAAGTCCGGGCACTGCTACAGTAGAATTTAA
GTTTCTCCTTCTTTAACCCTTCAGTTTTAAAGAATTTCCAGTTCTAAAAAAAAAAAGAAA
AGAAAAG
>272:990006-990122
CAAGTGATCCCATTCTGGTCAGTTAAACCCAAGTGCTAGTCTGCTAGGGAAGCCTTTGAA
AACAGCTACTTACCTCCTAAAAAGAAATATAAGGACATTCTTCTAGGGAGTCTGTGG
>201:942927-943158
ATTTTTTTTTCTAATTTTATTTTATTTTTAAACTTTACATAATTGTATTAGTTTTGCCAA
ATATCAAAATGAATCCATCACAGGTATACATGTGTTCCCCATCCCGAACCCTCCTCCCTC
CTCCCTCCCCATACCATCCCTCTGGGCCGTCCCAGTGCACCAGCCCCAAGCATCCAGCAT
CGTGCATCGAACCTGGACTGGCAATTCGTTTCCTACATGATATTTTACATGT
>156:2716833-2716981
TGTCATGGTGCCCATGGCAACCAGAAGCCCAGGGACAGCTGTAAAGTGCACTCCAGGAAA
CTGCAGAGTGAGCTGCTGTCTCCCCCAGGTTTAGGGGTGACCTGACCTCCTGAGTTTCCT
TATGTAGTAGAGCAGGTGAGCTAGGATGG
>1697:460071-460172
CCTGGTTGACAGGAAGAGGGTAAGGGCAGGGCAGATCCTTGAGAACATCCGAACAGTGTG
GAGAGCACATGTGTACATTACAGGGCAGGCAGACCGGCTGCG
>1931:594122-594590
ATTTATTTATTTATTTATTTTTAAATTTTATTTTATTTTTAAACTTTACATAATTGTATT
AGTTTTGCCAAATATCAAAATGAATCCGCTACAGGTATACATGTGTTCCCCATCCTGAAC
CCTCCTCCCTCCTCCCTCCCCATACCATCCCTCTGGGTCGTCTCAGTGCATTAGCCCCAA
GCATCCAGTATCGTGCATCGAACCTGGACTGGCATCTCGTTTCATACATGATATTTTACA
TGTTTCAATGCCATTCTAATGAGGTGGATGAAACTGGAGCCTATTATACAGAGTGAAGTA
AGCCAGAAGGAAAAACACCAATACAGTATAATAACACATATATATGGAATTTAGAAAGAT
GGTAACAATAACCCTGTGTACGAGACAGCAAAAGAGACACTGATGTATAGAACAGTCTTA
TGGACTCTATGGGAGAGGGAGAGGGCGGGAAGATTGGGAGAATGGCATT
>273:871990-872050
CCCTCTTCAGGTACTCTCTTTTCAGCCTCCCCACAATGGTGAGGAAGTACTTGCAATGTG
G
>629:467384-467570
TATTTTTTTTAATTTTATTTTATTTTTAAACTTTACATAATTGTATTAGTTTTGCCAAAT
ATCAAAATGAATCCGCCACAGGTATACATGTGTTCCCCATCCTGAACCCTCCTCCCTCCT
CCCTCCCCATACCATCCCTCTGGGTCGTCCCAGTGTACTAGCCCCAAGCATCCAGTATCG
TGCATCG
>741:251173-251281
AAACACATGTATACCTGTGGTGGATTCATTTTGATATTTGTCAAAACTAATACAATTATG
TAAAGTTTAAAAATAAAATAAAATAAAATAAAAAAAATAATAAAATACA
>1591:535980-536033
GCATGCTGCAGTATATGAGTTGCAAAGAGTTGGACACGACTGAGTGACTGAACA
>1078:86492-86612
ACGTTACGGACAGCAGAGACTGGAAACCCTCCTCAACCAGCCGACCATCACTGGCTTCAC
GAGCAGAGCTTCTGAGTGCCGTGTCAGGCCATGACTCGCTTCACAGTCCTCTGTGGTCAG
A
>891:9671-9732
CAGTATTCTTGCCTGAAAAATCCCATGGACGGAGGAGCCTGGCGGGCGACAGTCCAAGGG
GT
>523:425980-426200
AGGCAAGAACACTGGAGTGAGTGGTTACCAAGGGGGAAAGTGGGGTGGGTGGGATGAACT
GGGAGATTGGGATTGACATATATACACTATTGATACTATGTATGAAATAGACTAACTAAT
GAGAACCTACTGAATGGCTCAGGGAAGGCCACTCAGTGCTCTGTGGTGACCTAAATGGGA
AGGAAATCCAAAAAAGAGGGGATATATGTACACATATATGG
>1766:127452-127570
ATACACTTAAAGAAGCCAGACTTTTTGGTTCATGTAGCTTTTATCCTGGTCACATGCACA
TTGTCTGTTGGGATGTTGAGGTACTGGGAAAAATCACTAGGCATCCTGCCTAGTTCACT
>1469:876299-876401
ACCTGTGGTGGATTCATTTTGATGTTTGGCAAAACTAATACAATTATGTAAAGTTTAAAA
ATAAAATAAAATTAAAACCAAAAAAAAAAAAATAAATAAAAAT
>813:1752833-1753034
ACAATGATGACGGCTACAGGCTACAGAGAATCAGACCTGGAACATGACTGCACGAACCAG
CAGGCGGTCAGTGATTCCACGGACCTGGACCATGACTGCACGAACCAGCAGGCAGCCAGT
GATTCAACAGTTATCCTACCACTGATGCATCAGGAGCCACTCCGATAGTATGGAGGTGAG
TGCCCTCCTGGACTTGGCCCGG
>423:469589-469737
ACCGGGGTCAGTCAGTCATGCATTTGATTCTTCTCATTTTGCCTATGGGAACATTCCTAC
CCAACATAAAGGAAGGCCACCACAGTCAGGAATGTAGGTTGATATCTGGTGGTCTCAAGG
CTGAGCAGACACAGAACTGGAACTCAGTT
>1118:270911-271147
GGGTGCTGGGCCCCGTTGCTCTTTCTGCAGCTGCCTGGCTCTGGGGAGGGAAACCGTCTG
CTCCAAGTCTGAGGGGAGACACATGACACAGGATAAAGCACACGGACTTTAGGATTAGAG
AGACCCAGCCTTGGACGTGGGTCCCTGCTCTGCTGTTTCCTGTTGTGTCACGCCACAATA
GGACACAGCATTGTCCCTCCGTACCTCAGTGTCCCCATCTGTAAAATGGGGATAGTT
>886:695582-696284
GACGGCAGCACCTGGATCAAACATTTCCTTTCTCCTTGGTCCCTACGGTCCTTATACAGT
GCGGTACTTTATACTCACGAGAGTTGTAACCTCTGAACTTCAGGTCTCCTCCCTGGAAGT
CCATTCCCCTTCATAACAAACATGAGGAGGGGTTTGTGTCAGGACCCAAGGAGTTTACTC
AGACTAAAGAGATGGCTCTAGGACTTCCCTGGTGGTCCAGTGGCTAAGACTTCAAGCTCC
TAATGCAGGGGGCCCAGGTTAGATCCCTTTTCAGGGGACTAGATTAGACATGCTACAACT
AAGAGTTTGCCTGCTGTAACTAAAGATCTCAAGTGCCCTAAGCTGAAGCAGCTCATCAGG
GACCAGACCAAATCTTCCTGTGTTTGCTTCCCCAGCACCAGCAGAGGGCCTGGAGTGAAG
GTTCTAGATAACTGTTAATAAGATCAATGACAGCTGGGGTGCTCCAGCGCCATTAAGATC
TGGGTGGCCATCCCGGCTTGCTCATTGTTAAACGTGTGCCCATGACATGTACCTCAAATC
TCTTCCTAGCACACTCAGAATAAAATCCAAACCTAGGTCTCTAAGGGGCTATGTGATCTG
ATCCTTGCTGGCCCCTCTGACTTCATCTTTAACCACCTTTGGCCTTCTGTGATGCTGGTC
TGTGATGCTGGTCTCCTTGGCTTTCCATAAACAGTCATGCCCG
>629:493782-493874
AATAATAACGTGTTTCAAAGTCGGCAGGAACATGTGGCATTTTGCCCTGTATTATTTTTC
CCAGTAAATGCTGTCTTTAAGATCTTTTTTTAT
>775:1740425-1740562
GCACTGGGAAGCGGGTTCTTTACCGCTGAGCCCCCTGGGAAGCCTAGCAATGCACATCTC
CAACCAGCACCCAGGTGAGGGGGACCTGCTGACTCCGGGACCCCACTTGGAGGAGCCTTG
GCCAAGGTTGTGGGCCCA
>178:1221894-1221960
GGGTCAGTGCTGTGACAACATTAGGAGATGGGGGTAGAGTGGAGCCTGGGCTAGAATCAA
ATCAGAG
>154:3284144-3284820
ATTTTTTTTTTATTTTTAATTAATTTTATTTTATTTTTAAACTTTACATAATTGTATTAG
TTTTGCCAAATATCAAAATGAATCCACCACAGGTATACATGTGTTCCCCATCCTGAACCC
TCCTCCCTCTTCCCTCCCCATACCATCCCTCAGGGTCGTCCCAGCACTAGCCCCAAGCAT
CCAGTATCATGCATTGAACCTGGACTGGCATCTCGTTTCATACATGATATTTTACATGTT
TCAATGCCATTCTCCCAAATCTTCCCACCCTCTCCCTCTCCCACAGAGTCCATAAGACTG
TTCTATACGTCAGTGTCTCTTTTGCTGTCTCGTATACAGGGTTATTGTTACCATCTTTCT
AAATTCCATATATATGCGTTAGTATACTGTATTGGTGTTTTTCCTTCTGGCTTACTTCAC
TCTGTATAATAGGCTCCAGTTTCATCCACCTCATTAGAACTGATTCAAATGTATTCTTTT
TAATGGCTGAGTAATACTCCATTGTGTATATGTACCACAGCTTTCTTATCCATTCATCTG
CTGTTGGACATCTAGGTTGCTTCCATGTCCTGGCTATTATAAACAGTGCTGCGATGAACA
TTGGGGTACACATGTCTCTTTCCCTTCTGGTTTCCTCAGTGTGTATGCCCAGCAGTGGGA
TTGCTGGATCATAAGGC
>159:1284646-1284973
GAGGTGACAGTGTAAGTTTTATGAGTCCATAGTGCCCTGAATGTCCCTTACTCTGGCGTG
ACATCTATTATCAGCTTTGAGAAAAAGGCACCCAGTCACCACACACCAAAAATCCCCACT
ATATGGCCAATGCGCACTTCCCCACCTAACAACACAACTGGAATCCAGGCACTGTGATAT
CAGAAAGCAATGATGGCATGGGGGGAGGGGTGATTAATTAGAATGGACTGTAAAGTCACC
AAAGACAGCAAGGAGAAAAAAAGTCTCTCTTACGTGCCTTTCTGGGGCTGAGCTACAGAT
GCTGGGGGCATCCTGAAGGGTGGCTAGC
>286:1495959-1496292
TTTTTGTGTGTGTGTGTGTGACCTCTGAGAGATGTCTAATGAGAGTTCGGGGCCAGACAT
TAGATTAAGCATTCTCCAGCATAGGATGTAGTAGATGTTGAGAGAATGAAGCCCTCTCCA
AGAAAAGGGCACTTCCCTTGCAGATCATAGCCTACTTTTTCTGTCTCTGTCTTTCTCTCT
GAGAAGGCCAGATGCTTTAAAACAAACACAACCCCAGCAACGCCAAAAATGGCTCACTGT
AGGTTAGCAAGATAAATACAGTGATAGGTTAATTATATTTTTTTTTTTCTTTTTTTTTTG
TTGTTGTTGTTGTTTTTTGTCCTAAGTTCTGTTA
>194:233859-233994
CAATTCTTCAGTGCTCAGCCTTTTTTATGGTCCAGCTCTCACATCTGTACAGGACATCTG
GAAAAACTTTGACTATGTGAACCTTTGTTGGCAAAGTATGCCTAGGTTTGTCATATCTTT
TCTTCTAAGGAGCAAG
>791:678876-680182
GTCTGACTCTTCACGACCCCATGGACTGCAGCCCATCAGGCTCCTCCATCCATGGGATTT
TCCAGGCAAGAGTACTGGAATGGGGTGCCATCACCTTCTCCGCATCTAAAGTCTAGAATT
GGGCAAAGGGGATTTGGCTTACGGATTTTGGAGACTTAAACACTGGGGAGAGGACAGCTT
TTACTGCCCCCATTTGACATCTGATGTGGGAGCCTGTGTGACAGGTCTCGCGAGACAACT
TCAGGTAGGGTGGGGCAGGTCTCGCAAGACCTCTTCAGGAGGAGAGGGGCAGGGCCAGAT
GCCCATGTGCACATGCTCTGAATGAGGTCAGCGAGCAGTGAGGTGTCAAACGGAGAGGAA
TGAGTCCAGATTCTGGTTCCTCATGGATCCTTGGGGGGCTGCTGGCCCTTGCTGTGTGTT
TAATTTTTAAAAAATGTCCTGTGGTCGGCCTAGTTTCACTTAATGCCTAATAAAGGGAAA
AACTGTTCACACAGCACCCCTGGGTCTGACACTGAGCAGCTGAAGTTAGTTAAGATCCTT
CACTTTCAGAGATGACAGAGACCAGCAGCCTGGGAAGAAAACAACTTCTTCAGAAGCATG
CCATCCCCAGGTGAAAGTGGCAGCTCAACCCCTTATATTAAATAAGACAAAAATCAGGCG
AGGAGAGATCAAACCTCCAGGGGAAAAAAAAGCCCAAATTGCATACTTGGCTGCTGAGAT
TTGCTGTCTAGGAGTCCAGGATTGATGGGTCACTGCCCAACTGTCACGTGCATTTCTGAC
AGTCCAGACATCTCTCTACATTGTCTCTATATTAACATTCTCCTCATGGTACATCAAACA
ATGCCTGAGAGATTGGCCAGAGTCTGCAATGAGCTCCCTGGGCCATCAAAATCGGCTTCT
GCCCTCCATTTCTCACTCCCATTCCCTGCTTAGATGATCACGCTACAGATTTTTCCTTCA
AAGGTCTTGACACCAGGGTCTGTTTTCTCTCCAGTCTTCACTGGCTGGTTAAGACACCCC
GTGGTTCTTTAACAGGCCTGGCTTTCCTACCGGCAGAGGACTCGGCCCTGCACAAAGCTC
TGGTGACCTTGCTGACATGCCAGGCTTTTTGCGTTAAGATACAACTTCTCAGACTGAAGC
CATCTACCAGGCGCGGACTGTGTGATGAGGACGATGAAAGTCTTGAGACATGAGCTTTCT
CTCTTCATGTCTGATCTTCACAGAGTTAAGACAGGGAGTCATCAACCCCGTTTTATAGAT
GGAGAAACTGAGGCTCAGCCCCATTCACTTACCCAGCAAGTAAGCAG
>597:140553-140611
AAAATGTCCATGGACAAGGCTATTTGAGAGCTTGGATGGATTATGGAAACGATCTAGCT
>653:475951-476377
CATAATCTGGCCTCATTTTTCTGATTTTTCTCAATGATCATTATATGCCTTGCTGAAAGT
CGGAGGTAGTGTAGCCTTAGATAGATCTCTCTAATATTCTGAAACAAGGAAGGCAGAATT
CACTTAACATGACTGATTCTACTGACTCTCAGTTATTATGACTTCATTTTCCAAGTTTCT
TTTATTTGGAGTACAGTTGATTTGTAATGTGCTAGTTTCCAGTGATTCAGTTACACATAT
ATACATGCGTTCATTCTTTTTCAGATCCCTTACCCACAGAGGTTATTACAGGACTGAGTA
GAGTTCCCTGTGCTATACAGTACTCCTTGTTGGCTATCTATGTTATATATAGCAGTGTGT
GTTCTGTTAATCCCAACTCCTAATTTATCCCTTGCCCCGTGTTTCTCCCAAGTTTCTTTT
AAAGAGT
>159:963318-963369
ATATCCCACTGACTTGCCTGCTTTCTTCTCTGGTCTTTAAACATGACCATGA
>592:125939-126097
TAGTTTAGGTGTCAAAGCAGAACCATATTGCAAATTCACCAGCAAAAGGGTGAAGGAAAG
TTACAGACCTGGGAGTGTCGGCAGGTATGAGTGGGAAAAGTAACTCATGCAACATTTTTC
TCGGCAGGTATGAGTGGGAAAAGTAACTCATGCAACATT
>576:159118-159252
CATGTATACCTGTGGTGGATTCATTTTGATATTTGGCAAAACTAATACAATTATGTAAAG
TTTAAAAATAAAATAAAATTGGAAGAATAAAAAAAATAAATAAATAAAATCAATCAATCA
AAAAAAAAAAAAAAA
>166:642955-643986
GTGGGACTACAGTGAACTCAGAGTCTCTGCACAGCAAAAGAAACAATCAGAAACATGAAA
ATGCAACCTGAAGAATGGGAGAAAATATTTGTAAATCGTATATTGGATATATGATATATT
AATATCCAAAATATATAAGCAACTCATATAACACAATAGCAAAAAAAAAAAAAAAATCCA
ATTAAAGAATGGGCAGAGGACCTGAACAGACATTTTTCTGAAGAAGACGTACAAACAGCC
AACATATACAAGCAAAGATGCTAAATATCACTAGTCATCAGGGCAGTATAAATCAAAACC
ACAGTTAAAATATCTCTTCACACCATAAGATGGCTAGAAAAAAATCAAGAGTCATTTATT
TGGTAGGAGGGGGATTGGGACGTTGAACTGCTTTTAAATGATGTGAAGAAACTCTCTCTT
CACCCTCTGTTTCCACTTCTCTGGTGCTTTTAAACCCCTTCCTACGGAGGCTGAGGGTAC
GTTCTCAAGCTGCTTTTTGAGGCTGGCATTTTGAAATACGCTGGAAATCTGTCTCACCTC
TGAATCATTTGTTGGGTCTCATCATGGAGAGGGGTGGGGTGGAGAGTATGTCGTATATCA
CATCGTGTTGTATACCTTAAACTTATACAGTATGTCAGTTATATATCAATAAAACTGGAA
AAAATAAAAACAGGACCCAGATTTACCCTCCTGTTGGAAACAACTGAAACCACAAACAAA
ATATCTGAATCAGTGGTTCTAAAGAAAGTGGACATCAGTCAACAAAAACCAGCAATCCCT
GGAAAATAGGAAACCAGTGAGGTGTGATTACCCCACCTTCCTACAAGGAGACGATAGTTT
TTGGGAAACAGTATGGCAGTTCCTTAAAAAACTTCACGTATACTTAACACATGACCCAGC
CATTCTACTGCTTGGTATTTACCCGAAAGAAATGAAACTGTACATTTAAGAGAAAAACGT
ACTCATGAATGAATGTGCATAGCAGCTTTATTTGCAACAGCCCCAAACTGGAAATGACCC
AAACATCCATCA
>325:1053391-1053683
ATTTTTTATTTTTTTTTTTTAAATGGATTTTTTTTTCCCCTCTAATTTTATTTTATTTTT
AAACTTTACATAATTGTATTAGTTTTGCCAAATATCAAAATGAATCCGCCACAGATATAC
ATGTGCTCCCCATCCCGAACCCTCCTCCCTCCTCCCTCCCCATACCATCCCTCTGGGCCG
TCCCAGTGCACCAGCCCCCAGCATCCAGCATCATGCATCGAACCTGGACTGGCAACTCGT
TTCCTACATGATATTTTACATGTTTCATTGCCATTCTCCCAAATCTTCCCAAT
>286:900101-900282
TTTTTTAATCACTTCACCATTTTTAATTATAAAGCAAATAAGTTCAATATTTCTAGCAGT
AATTAGTTTGATAGTAGGAACAGGGTAAAAAGACAAGATAATAAATTCTGGGAAGGATGA
CTGCTCTTCCTCTCTCACGGAAATATCAAAGTCGACATGGTTGATGCGTCCGCAGGTATA
TT
>1076:96498-96652
TTTTTTTTTTTTTCAAAGTAGAGATACATTTATTTGAGGAGGAATAAAAAATAAAAAGAT
GGTAACAATAACCCTGTGTACAAGACAGCAAAAGAGACACCGATGTACAGATCAGTCCCA
TGGACTCTATGGGAGAGGGAGAGGGCGGGGAGACC
>829:506987-507085
TTTTTTTTTTTTTTTCTCTTCCAATTTTATTTTATTTTTAAACTTTACATAATTGTATTA
GTTTTGCCAAATATCAAAATGAATCCGCCACAGGTATAC
>503:61401-61590
GGACTTCACTTTCACTCTTCCTTTCATGCATTGGAGAAGGAAATAGCAACCCACTCCAGT
GTTCTTGCCTGGAGAATCCCAGGGATGGGGGAGCCTGGTGGGCTGCCGTCTATGGGGTCG
CACAGAGTTGGACACGACTGAAGTGACTTAGCAGCAGCAGAAGTCCTTTCATAAACTGAC
TGTAGGACTC
>151:172086-172375
GGAGTGTCCGCGTGGAGGTTTACAGAAAAGGGTTTAAAGAGAAGTCTCAGCTCTGATGCC
GCCGTCTTGGTTAGCACATATCATCCTTGGAAAGAAACCTCTGGGGGGCTGGGAAGTAAA
CCTGCTTCTGAGGTTTTTTCCTGAAACCCAGAAAGAAGTAAATAGCATCACCCCCAGAAA
TCCTCCTGCTCAGAAGTTTGATCTTAGCCCAGCAGCCACACAGCAAGGCTGGCCAGCCCA
CCCACCCACTGACCCCTTGATGGGGGCCTGTCCTGGGCTCAGTAACTACA
>813:1341334-1344549
CGAGGGGCGGGCCCCGAGGCTGTGGACCAGGCCACGCTGTAAGGCACTGATGCCACACAG
TGAAGTGAAGGGAGAGTCGCTCAGTCGTGTCCGACTCCTTGCGACCCCATGGACTGTACA
GTCGGTGGCATCCTCCAGGCCAGGATACTGGAGTGGGCAGCCTTTCCCTTCTCTAGGGGA
TCTTCCCCACCCAGGGATGGAACCCAGGTCTCCCACATGGCAGGTGGACTCTTCACCAGC
TGAGCCACCGGGGAGGTGCCACGTGGCAGTAGATAAAGGGAGCAGTGGAGGCCGTGCGTG
CTCCGGGCCGGCCGCCTCGGCTCCCTCTGCCTGTGGGGTTGCTCACACGCCCTGCAGGCA
GACAGTCCCTCCGGCTGCGCCCGTTAGAGCCTAGACTCTGCGCGGGGACAGACCTGTTCA
CCTGCGTTCCGCAGCCAGGCACTTCCACACCTAGGACGCAGGGTTCAGGTCTCAGCCAAG
GGACCCTGTGCATAAACTTCTGGGTCACCCGACCTTCTTTAAAAAGTCAAGTCTTATTTC
AAAACGATTATGAAAAGTGCTTGCGTGTTTGTGGTCAGTTGCTCAGTCGTGTCTGACTCT
TTGTGACCCCATGGACTGTAGCCCGCCAGGCTCCTCTGTCCATGGGATTTCCCAGTCAAT
AATACTGGAGTGGGTAGCTATTCCCTTCTCCAGGGCATCTTCCTGGGCCAGGGATGGAAC
CCAGGTCTCCTGCACTGGCAGGCGGATTCTTCACCCTGAGTCACCAGGGAAGCCCTGATA
TCTTGCAGCACTCAGATCCCCAGCAGATCCTGGAGGAGATCCAAAACTCTTGCTGGGCCT
TGGTGCCAAGCCTGTGGGGTAGGGTCCTCAGGGCATGGGGTCAGGAGTGGGTGAGGTGCT
CCTGTAGTGTGAGACCCAGAGCCCCATTCACCTGGCTCCAGCACTGCCCCCTGACCGCGT
GGTCCTGACCGAGTCACTCCTCCGTGCTCCTCTGCTTCCTCATCCTGGTGATGCCATGAT
GCTCTCCACCCTGCTCATCTCCCCTGGTGACCATCACACGGAGGGGACGTGGTGGCCAAG
TGGTGACACCTAGCTCCTGGCTGACCTGGGGGATCACTGGAGTTCCGAGGCTCTCCGGTG
GGGCTTGGGGCGAGGACTGTCCCCTCTCCTCTGAATGTTTAATTTGTATACAGAGAAATG
CATGGTCCAATAGGTGGGTGGGTTCTTAAAACCCAAGTGTGCCTGCAAAGCTTCTGGGAG
CTGTGTCAGCACCTGCGGTCGGTAGGCTTGAGTGAGGGAGGTGACCTCCCTTGATGTGGT
GGGCCTGGTCCAATCAATTGAAGGCCCTAAGAGCAAACCTGAGGTTCCACCGAGAAAGAA
GAGGTTCCACCTCAAAACCTCAGCATCGGCTCCTGCACAAGAGGCTCTAGCTTGCCCTTC
CTGTCATCCTAAGGATTTCAGACGTGGCAGTCCCAAGGGCTGCAGAAACCAATTCCTTGA
AATAAATCTCTAAAAAACATTTCTCTTTGTGTGAGTACATGTGTGGATACAGTTGTGTGT
AGATAGCTGGAGAGCTGATAAGCTATCAGTGACAGATAGTAGATAGGTGGATGATCTATC
TACCTACCTACATACCTATTAAGAATGAACTCACCTAGAGGGGTGGGATGGGGAGGGAGA
TGGGAGGGAGCTTCAAAAGGGGGAGGGGGGGATATGTGTATACCAGTTAGAACTGGACAT
GGAACAACAGACTGGTTCCAAATAGGAAAAGGAGTACATCAAGGCTGTATATTGTCACCC
TGTTTATTTAATTTATATGCAGAGTACATCATGAGAAACGCTGGACTGAAAGAAACACAA
GGTGGAATCAAGATTGCCGGGAGAAAGATCAATAACCTCAGATATGCAGATGACACCACC
CTTATGGCAGAAAGTGAAGAGGAACTAAAAAGCCTCTTGATGAAAGTGAAAGTGGAGAGT
GAAAAAGTTGGCTTAAAGCTCAACATTCAGAAAACGAAGATCATGGCATCCGGTCCCATC
ACTTCATGGGAAATAGATGGGGAAACAGCGTCAGACTTCATTTTTGGGGGCTCCAAAATC
ACTGCAGATGGTGACTGCAGCCATGAAATTAAAAGACGCTTACTCCTTGGAAGGAAAGTT
AGGACCAACCTAGATAGCATATTCAAAAGCAGAGACATTACTTTGCCAACAAAGGTCCGT
CTATTCAAAGCTATGGTTTTTCCTGTGGTCATGTATGGATGTGAGAGTTGGACTGTGAAG
AAGGCTGAGTGCCAAAGAATTGATGCTTTTGAACTGTGGTGTTGGAGAAGACTCTTGAGA
GTCCCTTGGACTGCAAGGAGATCCAACCAGTCCATTCTGAAGGAGATCAGCCCTGGGACT
TCTTTGGAAGGAATGATGCTAAAGCTGAAACTCCAGTACTTTGGCCACCTCATGTGAAGA
GTTGACTCACTGGAAAAGACTCTGATGCTGGGAGGGATTGGGGGCAGGAGGAGAAGGGGA
CGCCAGAGGATGAGATGGCTGGATGGCATCACTGACTCGATGGACGTGAGTCTGGGTGAA
CTCTGGGAGTTGATGATGGACAGGGAGGCCTGGCGTGCTGCAATTCGTGGGGTCGCAAAG
AGTTGGACACGACTGAGCAACTGATCTGATCTGATGACTGATTCATGTTCAGGTTTGACA
GAAAAAAGCAAAATTCTGTAAAGCAATTATCCTTCAATAAAAAATAAATTAATTAAAAAA
CAATGAACTCACCTGAATTAAAAAGATTAACCCTACTCAGGCCTGAAGTCCTCTTAAGTA
TTCATCAACTGTCTCCCCCTACCAAAGATATAATACAGGGAGTTGCAGGGAAATTACCTC
ATGTGGGAGCACATATTTTTTTGCTTCCATGACTATTTCCCAGTCGGAAAGCTAGCCAAG
AGCTGAAAGTATTTTCAAAATATTCTTTGATCTCTTTATTATGTCAGGAAGTGTATAAGC
AGGGACCCCAGACTCTCCAGGCAGAAGACCTGCTACGTCTGCAATAACCACGCAGCACGT
GTGTGTGACCCTGCTGAAAATGGTTGGTGTGACCTGCTGAAAGAAAATGTTCGTTGCTCA
GTCGTGTACAACTCTTGGCAACCCCACGGACTGTAGCCCACCAGGCTCCTCTGTCCATGG
GGTCCCCCAGGCAAGAACCCTGGAGCGGGTTGCCAT
>731:371023-371203
AGCCTGCCCCAGCCCTGCCCCAGTTAACGCCATGTGGATCACAGACAAATTACTTGGCTA
AACACTTCCTGCCTGAATTCCTGACACATGAAATTGCCAGTAAAGCTAAATGAAGTGATC
TGTTATGTAACAACAAATAACTGAGACGCACAGGGACAACCATTAGATACTGGTGTGAGG
C
>409:904710-904812
ATTTTATTTTTTTTATTTTATTTTATTTTTAAACTTTACATAATTGTATTAGTTTTGCCA
AATATCAAAATGAATCCACCACAGGTATACATGTGTTCCCCAT
>573:255204-256101
TTAGCGACCCCATGGACTGCAGCCTACCAGTCTCCTTCATCCATGGGATTTTCCAGGCAA
GAGTACTGGAGTGGGGTGCCATTGCCTTCTCCGCACCAAGGGTTAGGTGTATGTTTATTC
ACAAGTCTGTTTATGTCATTGCATTTATTTAGCATTATAAAATTATGTAAGTTAATTTAA
AATGCAAACTGATGAACTAGGAGGAGCAAAGAAAAAAGGATTCCCAGGAAAAATGATGCT
TTTGAAAAATTTTTAAAAGATAAATCATTTAAAAGAACTGTCAAAATAGGTGTGAGCAAG
ACAACTAGATTTGGAAGGGATCCAGTGGACATTTACCAGAGTCTTTTATTTTTTTTCTTC
TTCTTTTTTAAATTGATGTAACATTGTCAAGTTTTATGTGTATAACATTATAATTCAATT
TATGTATACTATGTTGCTGCTGCTGCTAAGTCGCTTCAGTCGTTTCCAACTCTGTGCAAC
CCCATAGACGACAGCCCACCAGGCTCCGCCGTCCCTGGGATTCCCCGGGCTAGAACACTG
GAGTGGGTTGCCATTTCCTTCTCCAAGGCATGAAAGTGAAAAGTGAAAGTGAAGTTGCTC
AGTCGTGTCCGACTCTTAGCGACCCCATGGACTGCAGCCCACCAGGCTCCTTCATCCATG
GGATTTTCCAAGCAAGAGTACGGGAGTGGGGTGCCATTGCCTTCTCCGATGTATACTATA
TGTGCTACCGAAAGTTTCTACCCATCACCATACAGTTGACCCCTTACCAATAATTCCACA
TAAGAAGGAAATCACTTAGTATTTGTCTTTCTCAGTCTGACTTAATTCCTTTAGCATCAT
ATCCTCATCTGTGTTGTCACAAATGGCAAGATTTCTTCTTCTTTTATGGCTTAGTAGT
>1866:98230-98504
GGGAGAAGGCATTGGCACCCCACTCCAGTACTCTTGCCTGGCAAATCCCATGGATGGAGG
AGCCTGGTAGGCTGCAGTCCATGGGGTCGCTAGGAGTCGGACATGACTGAGCGACTTCAC
TTTCACTTTTCACTTTCATGCACTGGAGAAGGAAATGCCAACCCACCCCAGTATTCTTGC
CTGGAGGATCCCAGGGATGGGGGAGCCTGGTGGGCTGCCATCTATGGGTTCACACAGAAT
CGACATGACTGAAGCGACTTAGCAGCAGCAACAGC
>547:1370373-1370614
ACATTGTAACATGTAAAATATCATGTAAGAAACGAGTTGCCAGTCCAGGTTCGATGCACG
ATACTGGATGCTTGGGGCTAGTGCACTGGGACGACCCAGAGGGATGGTATGGGGAGGGAG
GAGGGAGGAGGGTTCAGGATGGGGAACACACGTATACCTGTGGTGGATTCATTTTGATGT
TTGGCAAAACTAATACAATTATGTAAAGTTTAAAAATAAAATAAAATTAAAAAAAAAAAA
AA
>282:1732737-1732877
TTTGTCTGAGTGCCCATGTGGTCCTGGGAACATGTCTATACAGACAAGTAACCCCAAAGG
CTATTACTACTGTCCTTATTACTACCGCACAATTGCACTCATCTCACACACTAGCAAAGT
AATGATCAAAATTCTCCAAGC
>739:33752-34096
TTTTTTTTTTTTTTTTAACTTTTAGTATTTTATTCATTTTCGTAGTTTTACAGTATTAGT
AAAAATAATGACCATTATAAATAAGTATAAAGTGGAAGTTGATGAAAAAATAACCCCAAG
TCTTCCTTGACTCCCACCCTCCCACCAAAAAACTAGCTAGTATATGGCAAATATCCTTTT
CACACATTATCTTTAGGCATATATTCACTCTGTAGTGGTGGATGGTTTAGTTGCTAAGTC
GTGTCTGACTCTTGTGATCCCCCGGACTGTAGCCTGCCAGGCTCCTCTGTCCATGGTGTT
TTCCAGGCAAGATTACTGGAGTGGGTTGCCATTTCCTTCTCCAGT
>1615:378147-378423
GGGTCCGGGCCCTGAGTCTCCGAGTCTGGCTGCGATCCCTGTTCACACCTAGCAGTTGGG
CAAGGCCCCGTCCCATATCTCTCCCAGGCCTGAGATCCTCGTCCAGCACGGCCGCCCTGA
GCGCCCCGGCCACCCCCAGCCCCGGCTCGCCCCTCAGGCCCCGGGCGTCCCCACAGTCCC
CGGCCGGCGGCCCAGGCCCCGGATCTGCGGGGGGGGACCCGGCTCCAGGGGGTGCGGGCC
CCATGGAGTTGATGTTCGCCGAGTGGGAAAAAAAAAA
>218:2034488-2034616
AACCATTGTCAAAAAAAACAAAGACACACACTGAGATATACATATATCCAAATAGATACA
AGAGATCCTATAGCTTTGTTTTCCAAACTTAGTTATGAATAAAAAATGGTTGGAATAAGA
AAAAAAAAA
>1321:65965-66041
AGGCAAGAACACTGGAGTGGATTGCCATTTCCTCCTCCAATGCATGAAGTGAAAAGTGAA
AGTGAAGTTACTCAGTC
>1327:701909-702011
CCCAGCCTGGGCAGGGGCCCTGGAGCAGAAGCACAGCAGCTTTGAAGTCTGGGGCTAGGG
GTGGTGGAGGACCACAGCAGCCTCCCGCCCCACACCCTGTGGC
>473:1272064-1274935
CTGGGAGAAACAGACTTGCAGACTTAGACCCAGAAGAGTACTGTGGCAGCCTAGAGGTCT
CCATACAGGAACAGGAGAGAGCGGTAGGAAGACTTCCGAGAGTATACAAAGACTTGTGTA
GGTCTTAAAAAAATGAACGAGTTCAGCAGTAGTGACTGAGAGTAAGGGGGTTCATATAGA
AGAAATAACAGACAGTATTGCAGATCTGTGAAGCAACAAGGTACGTTTGGAGAACTATAA
TTAGTCTGGCTGAAGTGTTTGTGACATGAAGACAGAAGGAAAGCCAGAGACATTTGGCAG
GATGCAGGTGAGGAAGGGCCTTGTGCTAAGAGTTTGGGTTTTATAATGAAGGCAACTAGA
ACCCCTCAAAGGGGGTTAAGCAGATGTGTGACATGAAATGCGTAGATCAGAAAGATTATT
TGGGGGCAGTGATGAAAGATGGCTTGGCTGAAACTAGTGGCAGAGACAATGTAGGGCTAG
TTGAAGAAATCCAGGTGAGAAGAGACAAAGACTGAACTATCACAATGATTAAAAGAGGAT
GGAATTAGATCGCCATTAATATAACAGAGACTTCCGTGAGTGCATATTTGCTTGGCACCT
CATACTAATTAAGTATTCAAGATTCATTTGTTAATATTTACTGTATTGTTCTCCACAGTA
TTTTTAAAAATCAATTATTAAAGTTGATCTGAAGACAATTCATATGTAAGTAAAATCGTC
TTCTTAGATATAACCTGCCATCCAAAAAAAAAAACCCTCTCTATAAACAAAAATAAAAAT
AGAAATATTTTCAACATAGATCTTAAAAAATAAATTTCTTATATATTAATATATAAAGAG
CTATTAGGATGAAAAAAGTAGCTCTATTTAAAAATGGCTGATTTATATAATTAGATGCTT
CAAAAACATAGAAGTAAAAATATCCCCAAAGCAAATAAAAATATTCAGCTTTCTTGATTA
TAAAAGATAGATAAAAACAGTGAGACATCAGCTTCATTTATCACACTGTCAAAGGTTAAG
AAAAATGAGAACCAGTACTGACAAAGGAATTGCATTTTATCAAGTGGTCATTTTGTAATA
CTGCTGATAGGAGTATGAATTAACCCAACGAAAAACAATTTTGATAACATGAATTTAAAA
CTTTAATCATAATAATACATTTGACCCAATAATTCTACCTTTAGGAATTTATCATAAGGA
AGTAATCAGATAATCTCTATCAGGACATACCTACAAGGATATCTATTGAGTTATTATAAA
TAATAGTTTTAGTAGAAAACTTTTGCAATTTCTACCCAGCTCATGGTGACTGCTTTTACG
GACTATCTTACTTCCAATAGCTGACCTCCAGCAGTGATTTTGTACCATGTAGCAGTCCTT
CCCCAACACCCTCAGTGGTCATAACTAAGTTGATACTCACCCCAGCTGAGCCAGTCACAT
TTCCTTCCCTGGAAATTTGGAAGAGAGGAAACAGTACCTCTGTCAAGTTGAACTTCTCAG
TGTCTCCTGAATAGTCCTTCCCCGCCTCCCCCCAAAAGGAGAAGAATGCTGAGAACAGAA
AGGAAAAGCATGGGATAGCAAAATGCTTTCTAAAGCAGATGACTTAGGGAATTTGCTGCT
GCTGCTGCTAAGCCGCTTCAGTCGTGTCCGACTCTGTGCGACCCCATAGACGGTGGCAGC
CCACTAGGCTGCCCCATCCCTGGGATTCTCTAGGCAAGAACACTGAGTGGCTTGCCATTT
CCTTCTCCAATGCATGAAAGTGGAAAGTGAAAGTAGAAACGCTGTAATAGCTTGTAGGTG
GCTTCACTGGTGGCTCAGAAATAAAGAATCTACCTGCAATGCAACAGACTCAGGAGACAC
GAGTTTGATCCCTGAGTCAGGAAGATCCCCTGCAGAAGGAAATGGCAACCCACTCCAGTA
TTCTTGCTTGCCATGGACAGAGGAGCCTAGTGGGCTACAGTCCATGAGATTGCAAAGAGT
CAAACACAATTTAGCAACTAAATAACAACAATAGTTTGTAGGCACATTACTCCAGTCTCT
GCTTGTGTCCTTCTATGGTGCTCTCCCTGTGTGTCTGCCTCTCTGTGTCTCTTCTCCTCT
TCTTTTAAGGATACCAGCTGTTAGATTAAGAGCCCACCCTGCCCCAGATGACCTCATCTT
AACTAACTACATTGGCAATGATCTTATTTCCAAATAAAGTCACATTCTGAGGTACTCAGG
GTTATGACTTCAAAACATCTTTAAGGGATCACAATTGAGCCTATCACACCTGACTCCAAC
AAGCCTCCAACTCTTATTCAAATGAATAATCTCGTATTTAACTCTTTGGCCCCTTTCTCT
TGGGTGATCAAATCCCACATATCAGATGAGGGAGAATTCTGTGACTCTAGAGCCTGCATT
TTTCATATTGAGCCTTTGAGCCATTTTTCTCCTTGCACCTTTTGGTTTATTTTGAAAACT
CTTCATTTATTTGCCAGAGAGATATATACTTGACTGACAGAGGGAGAGTAAAATTGATGG
CTTAACTCTTGTGTAAATAGACTTTTAATTAATAAGCACCACATCTCACTTATTCCCTCT
GTTGTACCCGGTGCTTCCCAGCTAAGAGCTTCTCTGGGATTCTGACAAACTGGTTAGTGC
CCTTGGCTGTATCCCTCTCTCCGTACTCTGGGCAGTAACTTCCTCTTACTGGCTTCATTA
ATTACCCTTTCTTTATCCATTCTCTAACTTCCAAATATTGGTTGAAATCTTTCCTTTGCT
TATAGACTCCCTCAGTATTTGTACCATTTAATTTATGTGTATTTCTCTGTCATAATTTTT
TTTAACCCAAACTTTAAACTTTTTATTTTGTATCAGTGTATAGCTGATTACG
>447:627941-628094
GAGAATCTGATGGGGATAAGAGAGGCAGAGGAGGACCGCCATGCAAAAAGCTATGTTCTA
ATCATCCCTCCTGACCTCACTCAGCCCCAGAGTATGAGAGAAGCTGGACAAGCAGGAAAA
TCAGGGGAGTGAGGGAGGTTCTCAGGGGCATCTT
>159:1829033-1829118
TGTTCCTCCTGGCCGCCCACAGACGGTGAGGTCTGCAAGCAGAGGCAGTGGTCTGGAGGC
AGGGTCATGGACAAGGCCAAGGGGGA
>514:416754-416807
AATACGTTTATATCCATTAACTTCCTACTTTCATGTCTGTTAAGTCTGTAGCTG
>592:583218-583428
TTTTTTTTTTTTTAATTCTTCCAATTTTATTTTATTTTTAAACTTTACATAATTGTATTA
GTTTTGCCAAATATCAAAATGAATCCACCACAGGTATACATGTGTTCCCCATCCCGAACC
CTCCTCCCTCCTCCCTCCCCATACCATCCCTCTGGGCCGTCCCAGTGCACCAGCCCCAAG
CATCCAGCATCGTGCATCGAACCTGGACTGG
>1677:443624-445465
CAGGGACGGGGGAGCCTGGTGGGCTGCCGTCTATGGGGTCACACACAGTTGGACACGACT
GAAGTGACTTAGCAGCAGCAGCAGGTTATTACAGAGTACTGAGCAGAGTTCCCTGTGCTA
TACAGTAGGTCCTTGTTGGTTATCTATTTTAAATATAGAAGCTTTTACATTTAAACTTTA
GCTTAAAACATTTTTTAAATACCATTTTTATCAATGTGCTGAAATTGAAACCTTGATTGG
GTCAAGTTGAATTTATTTTCATCCAAGGGACAATAGTTAAAATGCATTAATCTGGGTCTG
ATGTGACTCCCACCTAGAAATTTTGGTTTCTAAATATTTTCTGTAAGGTACATTTATTTG
AACTTTCAGATATTTGATTTCAGTTTTAATGTGGAATAATTGCCTCAGGGTGTATACTAT
TTGAGACTATAATAAGTCCTCTAGTCCATTTAAGAAGAGAAGGAAATGGCAACCCACTCC
AGTATTCTTGCCTAGAGAATCCCAGGGACAGGGGAGCCTGGTGGGCTGCTATCTATGGGG
TCCACAGAGTCGGACACGACTGAAGCGACGCAGCAGCAGCAGCAGCAGCACATTTAAAAT
AAAAAGAGTATATAGTTTCATTTATCACAAATATATATAACCACATTATAAAAATTTTAG
AATAAAAAAAGGGAAAACCACCCTATTTCATCACTCTAAAACAAATACTGCTGTTGGTCT
AGTATGTTTCCAAATCATCTAATGCCTTCCTTTAACTATTTGCAAGCAAACTCTGTATAA
AATATGCATCTTATAAGTGGTTTCTGAAACAGCTACAGTTTTTATAACCATCATTCTAAT
ATTTAAAGTAGGCAATAAATAAATAAAAATTAAATAAAACACTAGTTCCCTTCAAGACGG
CCAGAGAAAACAACTCAAGAGTCTTAGGATGTTTTGCTTTGTCCTAAGAAGATCTGAATA
ACAAAAGAGCAAGTGTAAGTGGAGATGAGCATTCTCCTGGTATTTTCAAATATTTTTTTA
AAAAGATTTTCTTCCCTTTTCTTTTCCTATGTCTCTATCTAACCTTGTGGAACTGGAAAT
GTATCTTGAACTTTCCCACACATGAACATAACTGTTCATGGGCATTGAAACCCTCTTAAT
CAATGCATTTCAGTAGTAATAATTCCTAGTATTTATTCTTCTCAATCTTCACCTCAACAT
CCTCTTTGAAAAACTGGTGCCAGAAATCCAATCACCAACTAAGCTTCTTCACTGCCCTAA
ATCTATTGGAAATGGTTTAAGTGGATATTGGAGTTTATTTAAATTCATTTATGGGAATAT
TAAAGTGCTTCATACTAGAAAATAATTGCTAGAGCTTCATAAAAATGTCACTAATCATTC
AGTCCACACAGTGAAGCTACCTGGAACATTAGGTGACACTTTTACTTAAATACACAAAAG
AAAAATGATTTCATACTTTTAAAAATGAATGGTTTTAGCAGATATATGAATACTTGTAAC
TGATTAATGGTTTTGTACAGCAGAAACTAACAACATTGTAAAGCAATTATCCTCCAACCA
AAAAAAAAAAAAGTTTAATAAATGTTTTTTCTAATGTCAAATGACCTCAACCTCCCAAAC
TAGCACAAGTATCACATAGTCATATTTTAAAAGCCAGACATCTAAATCTATGATTTAACA
GTTTTCTTCTTATTTCCTTAACTTTGCACTTTGAAATTCACACTCCAGTAGCAGCTTGGG
ATGAGACTTCCCCAGTGGTTCAGTGGTGAGGAATCCACCTGCAATGCAGGAGTCGGAGGA
GACGCAGATTCAATCTTTGGGTCAGGAAAATCCCCTGGAAGA
>310:1687881-1694212
AGAAGGGTTCACTCATTTGGTGACTGGTTGTGTGCATATTACGTGCTAAGGATGGTTAGG
TAGGAGGGCAGGCTGGAGATAGGAAGGCTGAATAGGAAAACATGTGGCTAGAGGTTTAAG
TGATAAGGATTTAGAAGAGCCACTATGATGAGCCTGGAAAATCCCAAGGACGGAGCAGCC
TGGTAGGCTGCAGTCCACGGGGTCGCTAAGAGTTGGACACGACTGAGCGACTTCACTCTC
TTTTCACTTTCCTGCATTGGAGAAGGAAATGGCAACCCACTCCAATGTTCTTGCCTGGGG
AATCCCAGGGACGGGAGAGCCTGGTGGGCTGCCGTCTATGGGGTCACACAGAGTCAGACA
CCACTGAAGTGACTTAGCAGCAGCTATGATGAGCAGGAAAGCTGACCTGAGACAGCTGGA
AGAGATGAAGAGCCATTTGTAGTATCTGTGGCATTTCCAGCAGTAGGTGTTCAATGATTG
CTGAAATTACAGGTGAAAAGGGACGCTGGGCTGGAAATGAGACCTGGGCTCTGCCCTAGC
TCTGCCACTAACCAACTGGATGGCTGTGCCTTGTCATGTAGCATCCTAAAGGGTCTGCAT
TGTAAGTTCTCTTTTTGTTCATAAAAACACTTAAAGAGCATGTTTCTGTAGATGGAAACA
GAACTGTGTTTGAGTGTCTCCTGTGGAGGTACGGGTCAGCAGTGGCCTGCCGCAGGGGCA
GGGGCTCTGGGTGCAGCAGACCTGGGTATGGCATAAGCCCTCTTGGAGGAGGTCGCCATT
AACCCCACCATAGAGCTGCCAGAACTTACACAGGCCTGCGGAAACAGACCCTTGGAAGGC
ACAAATGAAACCTTGTGCGCACCAGGACCCAGGAGAAAGGAGCAGTGACCATGAAAAGAC
TTGCCTGGGAGGGTCCAGGAGTCTCTGGTTGAGGCGTCGGTCAGCGGTGGCCTGCTGCAG
GGCTGGGGGCACTGAGTGTAGCAGTGCCTGCACGGGATCTTTTGAAGGAGGTTGACATTA
TCTTCACTACCTCCACCATAGTGTGAAGAAGTGAAGTCGCTCAGTCTTGTCCATCTCTCT
GTGACCCTATGGACTGTAACCTACAAGGCTCCTCTGTCCATGGAATTTTCCAGGAAAGAG
TACTAGAGTGGGTTGCCATTTCCTTCTCCAGGGGATCTTTCCTACCCAGGGATCGACCAG
GGTCTCCCGCATTGCAGGCAGATGCTATACCCTCTGAGCCACCAGGGAAGCCACCATAGT
TTGGCTCCAACACCACCCTTATGGCAGAAAGTGAGGAAGAACTAAAAAGCCTCTTGATGA
AAGTGAAAGTGGAGAGTGAAAAAGTTGGCTTAAAGCTCAACATTCAGAAAACTAAGATCA
TGGCATCCGGTCCCATCACTTCATGGGAAATAGATGGGGAAACAGTGGAAACAGTGTCAG
ACTTTACTTTTTTGGGCTCCAAAATCACTGCAGATGGTGACTGCAGCCATGAAATTAAAA
GACGCTTACTCCTTGGAAGGAAAGTTATGACCAACCTAGATAGCATATTCAAAAGCAGAG
ACATTACTTTGCCAACAAAGGTCCATCTAGTTAAGGCTATGGTTTTTCCTGTGGTCGTGT
ATGGATGTGAGAGTTGGACTGTGAAGAAGGCTGAGCACCAAAGAATTGAGGCTTTTGAAC
TGTGCTGTTGGAGAAGACACTTGAGAGTCCCTTGGACTGCAAGGAGATCCAACCAGTCCA
TTCTGAAGGAGATCAGCCCTGGGATTTCTTTGGAAGATCAGATCAGATCAGTCACTCAGT
TGTGTCCGACTCTTTGCGACCCCATGAAACCCAGCACACCAGGCCTCCCTGTCCATCACC
AACTCCCGGAGTTCACTGAGACTCACATCCATCGAGTCAGTGATGCCATCCAGCCATCTC
ATCCTCTGTCGTCCCCTTCTCCTCCTGCCCCCAATCCCTCCCAGCATCAGAGTCTTTTCC
AATGAGTCAACTCTTCACATGAGGTGGCCAAAGTACTGGAGTTTCAGCTTTAGCATCATT
CCTTCCAAAGAAATCCCAGGGCTGATCTCCTTCAGAATGGACTGGTTGGATCTCCTTGCA
GTCCAAGGGACTCTCAAGAGTCTGCTCCAACACCACAGTTCAAAAGCATCAATTCTTTGG
CGCTCAGCCTTCTTCACAGTCCAACTCTCACATCCATATACGACCACAGGAAAAACCATA
GCCTTGACTAGACGGACCTTTGTTGGCAAAGTAATGTCTCTGCTTTTGAATATGCTGTCT
AGGTTGGTCATAACTTTCCTTCCAAGGAGTAAGTGTCTTTTAATTTCATTGCTGCAGTCA
CCATCTGCAGTGATTTTCGAGCCCAGAAAAATAAAGTCTGACACTGTTTCCACTGTTTCC
CCATCTATTTCCCATGAAGTGATGGGACCAGATGCCATGATCTTCATTTTCTGAATGTTG
AGCTTTAAGCCAACTTTTTCACTCTCTTCTTTCACTTTCATCAAGAGGCTTTTTAGTTCC
TCTTCACTTTCTGCCATAAGGGTCGTGTCATCTGCATATCTGAGGTTATTGATATTTCTC
CCAACAATCTTGATTCCAGCTTGTGTTTCTTCCAGTCCAGCGTTTCTCATGATGTACTCT
GCATATAAGTTAAATAAACAGGATGACAATATACAGCCTTGATGAACTCCTTTTCCTATT
TGGAACCAGTCTGTTGTTCCATGTCCAGTTTTAACTGTTGCTTCCTGACCTGCATACAAA
TTTCTCAAGAGGCAGATCAGGTGGTCTGGTATTACCATCTCTTTCAGAATTTTCCAGTTT
ATTGTGATCCACACAGTCAAAGGCTTTGGCATAGTCAATAAAGCAGAAGTAGATGTTTTT
CTGGAACTCTCTTGCTTTTTCCATCATCCAGCGGATATTGGCAATTTGATCTCTGGTTCC
TCTGCCTTTTCTAAAACCAGCTTGAACATCTGGAAGTTCACGGTTCACATATTGCTGAAG
CCTGGCTTGGAGAATTTTGAGCATTACTTTACTAGCGTGTGAGATGAATGCAATTGTGCG
GTAGTTTGAGCATTCTTTGGCATTGCCTTTCTTTGGGATTGGAATGAAAACTGACCTTTT
CCAGTCCTGTGGCCACTGCTGAGTTTTCCAAATTTGCTGGCATATTGAGTGCAGCACTTT
GACAGCATCATCTTTCAGGATGTGGAATAGCTCAACTGGAATTCCATCACCTCCACTAGC
TTTGTTCGTAGTGATGCTTTCTAAGGCCCACTGGACTTCACATTCCAGGATGTCTAGCCT
TGTCTAACTCAATGAAACTATGAGCCATACATGTAGGGCTACCCAAGACGGACAGGTCAT
TGTGGAGCGTTCTGACAAAATGTGGTTTGCTGGAGAAGGGAATGGCAAACCACTTCAGTA
TTCTTGCCTTGAGAACCCCGTGAACAGTATGAAAAGGCAAAAAGATAGGACACTGAAAGA
TGAACTCCCCAGGTCAGTAGGTGCCCATATGCTACTGGAGATCAGGGGAAAAATTATTCC
AGGAAGAATGAAGAGATGAAGCCAAATCAAAAACAGCATCCAGCCGTGGATGTGACTGGT
GATGGAAGTAAAGTCCGATGCTGTAAAGAGCAATATTGCATAGGAACCTGGAATGTCAGG
TCCATGAATCAAGGCAAATTGGAAGTGGTCAAACAGGAGATGGCAAGAGTGAACGTCGAC
ATTCTAGGAATCAGCGAACTGAAATGGACTGGAATGGGTGAATTTAACTCAGATGACCAT
TATATCCAACTGTGGGCAAGAATCCCTTAGAAGAAACGAAGTAGCTATCAAAGTCAACAA
GAGTCCGAAATGCAGTACTTGGTTGCAATCTCAAACACAACAGAATGATCTCTGTTCATT
TCCAAGGCAAACCATTCAATATCACAGTAATCCAAGTCTATGCCTCGACCAGTAACGCTG
AAGAAGCTGAAGTTGAACGGTTCTATGAAGACCTACAAGACCTTTTAGAATTAACCCAAA
AAAAGATGTCCTTTTCATCATAGAAGACTGGAATGCAAGAGTAGGAAGTCAAGAGATACC
TGGAGTAACAGCAAATTTGGCCTTGGAGTACAGAATGAAGTAGGGCAAAGGCTAATAGAG
TTTTGCCAAGAGAACACACTGGTCATAACAAACACCCTCTTCCAACAACACAAGAGAAGA
CTTTATACATGGACATCACCAGAAGGTCAACACCAAAATCAGATTGATTATATTCTTTGC
AGCCAAAGATGGAGAAGCTTGATACAGTCAGCAAAAACAAGACCGGGAGCTGACTGTGGC
TCAGATTGTGAACTCCTTATTGCCAAATTCAGACTTAAATTGAAGAAAGTAGGGAAAACC
ACTAGACCATTCAGCTATGACCTAAATCAAATCCCTTGCCATTATACAGTGGAAGTGACA
AATAGATTCTAGGGATTAGATCTGATAGATAAAGTGCCTGATGAACTATGGACGGAGGTT
TGTGACATTGTACAGGAGACGGATCAAGACCATCCCCAAGAAAATGAAATGCAAAAAAGG
CAAAATGGTTGTCTCAGAAGGCCTTATAAATAGCTGTGAAAAGAAGAGAAGCTAAAGGCA
AAGGAGAAAAGGAAGGATATAAGCATCTGAATGCAGAGTTCCAAAGAATAGCAAGCTGAG
ATAAGAAAGCCTTCCTCAGTGATCAGTGCAAAGAAATAGAGGAAAACAATAGAATGGGAA
AGACTAGAGATCTCTTCAGGAAAATTAGAGATACCAAGGGAACATTTCATGCAAAGATGG
GCTCGATAAAGGACAGAAATGGTATGGACCTAACAGAAGCCAGAAGATACTAAGAAGAGG
TGGCAATGCACAGAACTATACAAAAAAGATCTTCACGACCCAGATAATCATGATGGTATG
ATCACTCACCTAGAGACAGACATCCTGGAATGCAAAGTCAGGTGAGCTTTAGGAAGCATC
ACTACGAACAAAGCTAATAGAGGCGATGAAATTCCAGTTGAGCTATTTCAAATTCTAAAA
GATGGTGCTGTGAAAATGGTACACTCAATATGCCAGCAAATTTGGAAAACTCAGCAGTGG
CCACAGGACTGGAAAAGGTCAGTTTTCATTCCAATTCCAAAGAAAGGTAATGCCAAAGAA
TGTTCAAACTATCACACAATTGCACACGCTAGCAAAGTAATGTTCAAAATTCTCCAAGCC
AGTTTTCATTCTAGTCCCAAAGAAAGGCAATGCCAAAAAATGTTCCTTTCTTGCCTCTTC
TGGTTTCTGGTGATCCCAGCATTCCAGAGCTGTGACCTTGTCACTCCTGTTTCTGCCTCT
GTCCTCACCTGGCCTCCTCTATGTCTGTGCTCCGTGCCTTCTCTCCACTACTGTAAGGAC
ACTCACTTGTGATGGCTTTTAGGACCCATGCAGATAGTCTCTCTGGGTTATATTTATCTT
CAAATCCTTAATTTAGTCACATTTGCGAAGACCTCTTTTCTAGATAAGAAAGTGAAAGCG
GCTCAATCGTGTTCGACTCTTTGTGGCCCCATGAACTGTACAGTCCATGGAATTCTCCAG
GCCAGAATACTGGAATGGGTAGCCTTTCCCTTCTCCAGGAGATCTTCCCAATCCAGGGAT
CGAAGCCAGGTCTCCCGCATTGCAGGTGGATTCTTTACCAACTGAGCTATCAGGTTTCTA
GAAAAAGTAGCACTTAAAAATTCTGGAGGATAAGACTTAGTATCTTTCAGTTCAGTTCAG
TTGCTCAGTCATGTCCGACTCTTTGTGACCCCATGGACTGTAGCATGCCCGGCCTCCCTG
TCCATCACCAACTCCCGGAGTTTACTCAAACTCATGTCCAGTGAGTTGGTGATGCCATGC
AACCACCTCATCCTCTGTCATTCTCTTCTCCTCCTGCCTTCAATTTTTCCCAGCATCAGG
GTCTTTTCAAATGAGTCAGTTCTTTGCATCGGAGAAGACAATGGCACCCCATTCCAGTAC
TTTTGCCTGGAAAATCCCATGGACGGAGGAGCCTAGTAGGCTGCAGTCCATGGGGTCGTT
AGAGCTGGACACAACTGAGCAACTTCACTTTCACTTTTCACTTTCATGCATTGGAGAAGG
AAATGGCAACCCACTCCATTGTTCTTGCCTGGAGAATTCCAGGGACGGGGAAGCCTGGGC
TTCCGTCTATGGGGTTGCACAGAGTCGGACACGACTGAAGTGCCTTAGCAGCAGCAGCAG
CAGTTCTTTGCATCAGGTGGCCAAAGTATTGGAGTTTCAGCTTCAACATAAGTCCTTCCA
ATGAACATCCAGGACTGATCTCCTTTAGGATG
>547:991403-991672
AGGGTGGGAAGATTTGGGAGAATGGCATTGAAACATGTAAAATATCATGTATGAAACGAG
ATGCCAGTCCAGGTTCAATGCACAATACTGGATGCTTGGGGCTGGTGCACTGGGACGACC
TGGAGGGATGGTATGGGGAGGGAGGAGGGAGGAGGGTTCAGGAGGGGGAGCACATGTATA
CCTGTGATGGATTCATTTTGATGTTTGGCAAAACTAATACAATTACGTAAAGTTTAAAAA
TAAAATAAAATTTAAAAAAAAAAAAGAAAG
>216:636678-636855
AATGCTTGGGGCTGGTGCACTGGGACGACCCAGAGGGATGGTATGGGGAGGGAGGAGGGA
GGAGGGTTCAGGATGGGGAACACATGAGAAATAAAGGAATAAAAAATTTAAAAAAGAAAA
AAGAAAAAAAGAAAAAATAATAAAAAATAATAAAAAAAATAAATAAATAAAAAAAAAG
>1001:957270-957807
TTCACTTTCATGCGTTGGAGAAGGAAATGGCAACCCACTCCAATGTTCTTGCCTGGAGAA
TCCCAGGGACGGGGGAGCCTGGTGGGTTGCCATCTGTGGGGTCGCGTAGAGTTGGACATG
ACTGAAGCGACTTAGCAGTAGTATATATAAAATAGAGAATCAACAAGGACCTACTGTATA
GCACAGGGAACTCTACTCAGTATTCTGGAATAACCTATATGGGAAAATAATCTGAAGAAG
ATTGAGTATATGTTTATGTATAACCGAATCACTTTACTGTACACTTGACACTTAGCACAG
TATTGTAAATCAGCTATATTCCAATATAAAATAAAAATTAAATTAAAAAATTAAGGATAG
CAAGAGAAGCAGAAGTGCACAAATTTAAGCTAATTCACACAATTACGATTTTATTAGAAA
GTCCATTTTGCACATGTGGTGACCTTTCTTAAGTCAGTTCAGATCTCTTGTGAAGAAAAA
CAAAAAGGAAGAGATTTTGAATTTATTTCAAAATGTCCTAGAATTTTGGTGGAGTAAT
>218:565515-565673
GTTTTTCTGCCCACGAAGAGCAAAGAGTAGGCCACACCTGGATACCTGCCCTACACGATG
GTGTGACTCAGACCTTGGGGTGCAGCCTGGGGTCACGTCTCTGCCCCCGAGCTTCTCCCC
TGGGAGGCCCGGAGCCTGAGCTCGGGCTGCGTGGCTCCC
>729:88390-88666
CAACTGAAGTGACTTAGCAGCAGCAGCAGCAATGCCTTAAAATACTGTGTTCTGAATGTA
TACAGATATCTTTAAAAGTATATTCACTGCGACACTGGTGTGGCAAAATAACCAAACAAA
CAAAACCAAGCTGGAAACAACCCCTGTGTCCATCATTATGGATTTGTTTGAATGAGTTAT
CGGACATTTGTATCGTGGAATGCTGAAGAAAAGAATGAAGTAGACTTTCTAAGTACTAAC
ATGGAAAGATATCCAGGAGCTATTAATAATAAACATA
>271:678374-678479
TGGCAAACGAGGGAAGCAGGGATGCGAGAGGAGCTGAGGCTGGAAGGCACGGGGCCCTGT
GCTGGGGTCGTCTTGCAGGAAGTCAGGACTCTGACCTTGTCAGAAA
>329:1368070-1368308
TTCTAAAGGTTGGTGTGAAGGTCCACTGAGATCATGTGTGCTTGGCGCTAAGCACATAGT
GAGTCCTCAGTAGATGTTAGTTATGCCGTCATCATCATCATCACTAGCATCTGCTCCCCG
TTGCATCATCTGACTGAATGTAATTTGTAGAGTTACTGTCAGTGTATTATTATATGCACT
CTGTTATATTATATATATATACTTTGCCATTGTTGGGTGACTACCACAAACTTAGTGGC
>419:787610-787870
GGTCACTTTCCCCAACCGATCATCCGCCTGTCCACAGAGCTGACCACACCACATCCTGCT
AAACCCTCCAACTCTTAGAATGCAGCCCCTGCAGATCGCCACCCCCTGCCCCATGCCACC
CCTGGCCTGCCTCCGTCACTCACTCTGCTCCAGCCATGCTGGCCTCCCCGCCTGCCCGCT
GTGGACCAAGCCTGCTCCAGCCCAGGCCCCCAGTCCCAGCTTCCTCTCCGTGTGGAATAT
CCTCCCCCAAGATCCCCCACT
>289:1293233-1293286
ATTCTCCTACACCATTAAATTTCCACTTTACTAGACATCCACTGGCACATACGG
>653:719456-719638
AGAGAGAAGCCTGGTGGGCTACAGTCCATAGGGTTGCAAAGAGTCAGACACGACTGAAGT
GACTGAGCACCCGTGCAAACAGATCAAAGCCACATTCACTGAAGAAAGGGAAGAAAAAAA
GGGTTATGTGTCAAAGGTCCAGAGAAGTAAACTACACCTCTTCTGGAGGGAGGAGCCTGG
TGG
>485:237861-238373
CCCATCAGGCAGCCAAAGTATTGGAGTTTCAGCTTCAGCATCAGTCCGTCCAGTGAATAT
TCAGGACTGATTTCCTTCATGGTTGACTGGTTTGATCTCCTTGCAGTCCAAGGGACTCTC
AAGAGTTTTCTCCAACACCACAGTTCAAAAGCATTGATTCTTCAGCTCTCAGCTTTCTTT
ATAGTCCAACTCTCACATCCATACATGACTACTGCAAAAACCGTAGCTTTGACTAGATGG
ACCTCTGTCAGCAAGGTAATGTCTCTGCTTTTTAATATGCTGTCTAGGTTGGTCATAACT
TTTTTTCCAAGGAGCAAGCCTCTATTAATTTCATGGCTGCAGTCACCATCTGCAGTGATT
TTGGAGCCCAAGAAAATAAAGTCTCTCACTGTTTCCATTGTTTCCCCATCTATTTGCCAT
GAAGTGATGGGACTGGATGCCATGATCTTCGGTTTTTGAATGTTGGTTTTAAGCCAACTT
TTGCACTCTCCTCTTTCATCAAGAAGCTCTTTA
>230:6385-6544
TATGGGGAGGGAGGAGGGAGGAGGGTTTGGGATGGGGAACACATGTATACCTGTGGCGGA
TTCATTTTGATATTTGGCAAAACTAATACAATTATGTAAAGTTTAAAAATAAAATAAAAT
TAGAGAAAAAAAAAAAAAAGATGGCAGGAAAAAAAAAAAA
>668:413450-415919
TAAAAGCCCTCATACCTAGAAATCTATAGGTAGGTAATGAGGGATGTCTTCTCCGAGGAA
GTCAATTGTCCAGGTCTACAAAATGAGAAGTGGGGACAAAGAGTGTTGCAAGCAGAGCAA
ACAGCTTCAGCTGTGTAGAAGATTTGGATTTTATTCAAGTAAAATCGAAAACCACTGATG
GGTATATAGCAGGAAAGTAAGAGGAGGTGATTTATGTTTACAGCAATTGATCTGGCTGTT
GTGGGGAGAATGAATTACAGAAGGGTAAGAATATAGGCCGGGAGATACAGTGGGGGAAAC
TGCACTGGTTCAGGCAAGATGTGATGAGAAATTGGACTAGAAATAGAGTGGCGATCAAGG
CAGGCAAATAGATTTTAAATACATTTTGGAGGAAGAAATGCCAATATTTGCTGACAGTTG
AATATACAGAATGGTATAGAGGGAGGCTTTAGGAGTATCTGTAGCCTTCTTGCTCGAGCA
ATTGGGTAGATGCCCTATAGTGAAACGATGAGGGCTGGGAAAGAAATCAGTGTGAGGGTA
GGTGGTAACCAAGGAATCCATTTCAATCTGTGTGGTGAAGGTTATGGTAAGCCTTCCAGT
GGGAGATTTCAAGATGCAGTTGGATATTTGAACTTGGAGCCCAGAAGAAAGAGGTAAATG
GCACTTTATAATTTCTACTCATTTATCAGTGACTTCAGTTATGTTTCTATACATAGAAAT
GAACACAGATACCACTTGCATGTAGTCTATTTTTTATATAATTTTAGTAGATCTCTCTGT
TCCTCTATTATAGAACAGATTAAAAAGTTCATTTGGATTTTATTCTTAAGAAAAAAATTA
AGTAAGTAAGCTATGAGCCCATTAAAAGTAGTGGAAAGAGAGGTCAGCTCTAAGTAAATC
CTGTGCAAAGGAATTTATCTTTAAAGTATTCACCTCTTCTGGAAGATGAGAGATTTTCTT
AACCAATTAATTGAGACTGTTAACTAAGTGTCATGGCAAACAAATTTGCATTTTACATGA
GGAAGCCACTTTTTATTGCAGACTTGGCAGGAACATTATAAACTTGTGTAAAGTGATGAT
ATACCACTTCCAGGATCCCTGTTATGATCCTGGATTATAATCATTAAGTTGTGATTAACA
GATTTAAATGCATGCTTTATTGGGGGAAAAAATGGTGGCTGGGAATCAGGGACAAAACAG
ATGCTGATTCAGGTTCTAAAACAGCTATTCCCCAGCTTCCTGATGAAAGATGAGACTGGA
ATTTGGCTGTGTGACATCATTATTACTCATCAGGTCAGTAGAGTTGATAACAGAAGGTGA
AGAATTTGTCATTAGGTGTTCCTGGGAGCCATGAGACTGAACTGAGGTCAGGATAGCAAC
ATCCTGGAGGGAATCTGGAATTTACCTAGTTTGTTACTCAAAATTCACTTGGCCATTAAT
TGACTTCACTTTAGTTATCAGTATACATATTTTTGCTTAGACCCCTGAATATTAATTTCT
TAAGAGGATTCTTTTGTTTATCATTGTTCCACACAAAGACTACTAAAATGATTCACATGT
AGCCAGCATTAATTTACTAGAGAAAAATAGCTCCCTAATTTTGTGTGGTAAATTTTGGTT
GCAACATTTATCCCACTAAAAAAATCTATATATTTTAATCAATCAGTCAAAACGTATTTA
TTGAACATTGACCATGTAGTCATTGTGCTTAATGTGTGTGTACTTACATGTGTGTAGTGT
GTTCATAATTTATCAATGTTTTTTGAGTGAATAAATATGCAAAAAGTTCAAGGAAAGTTA
ACTATAGACTAAATTTGTCAATGAATGCTCATATGGAAAAGGTGAAACTTGAGCCATCCT
TTGGGAAGAAATGGGTAGAGAAATAAGGAGCCAGCAATAGTCTCAACATTTGTATGAGGA
CAGCCATCCAGTGAAAGGACTTGCTTTGACAAGGAACTAATGTACAAAGTGTTCCCACTG
TTATCTTAGTAAACAGCTTGGTCCTCAACACCCAGAAGGAGAGTTCTGACTAATTGTGGC
TCCCAAAAAATTGGTAAATTTGGCTCAGATTGATGTTTTGCCTATAGCTGGGATCATCCC
CAAGATATTTAACACCACAAAATGAGTTGAACCTGGGGAATCTGGGTAGTTGAATGGGAA
TGTCAGCTGAACTAAGAAATTCATGCCAGTATCAGAGTACAAAAATCGATGATGCTATTC
CTACTAGTAATAATAAGCCTGATGAGTTTATATTTTGTTTTAATAGACAAGGGTTTTTGT
TGCTCAGCATCCAATGTGGTAACTTTATTTCCTGGGTGGACATTATTCTTGTTGCTGCTG
ATTACTGTGGTACACAAAAAAAATGAATATGGCTGATTGAGTTTCAACTCTAACATTTGA
ACCAAAAGCTATTATAAAACTTTTGCAACAAATTTTAAGACCTGAAGCCTGATTCACCAC
TAATTGATTA
>305:3191985-3192105
TGCTGCTGCTGCTGCTGCTGCTGCTGCATCGCTTCAGTCATGTCCGACTCTGTGTGACCC
CATAGACGGCAGCCCACCAGGCTCCCCCGTTTCTGAGATTCTCCAGGCAAGAACACTGGA
G
>403:953978-954800
AGTGGGTTGCCATACTCTCCTTCAGAGGATCTTCCTGACCCAGGGATTGAACACACATCT
CATTTGTTTTCTGCATTGTCAGGCAGGTTCTTTACCACTAGCCCCACCTGGGAAGCCCAG
AGGCATGTATACACCCCAGGGAATACATAAGATGCATTAGGGTAGAGAAGGGGGAAAAAA
TTAAACTTCTGTTTATTTTTCTAAGAACAAATTTAAAGAAATTAATCTTTACTAATATAT
ATATATATATATAAATAAATAAATAAAATAGTCATCTTGATACTGACACTCCTGCTCAGT
CCATGAGTGGAGCAAGCAGGGGGAGAATGGAGGCCCTACAACTAAAGGGTTGATGGTATG
TCCTCATTCAATCCTTCATCTTCAGCCTTTTTTATTTTTTGTATAATCAATCTCAGTTCA
GTTCAGTTGCTCAGTCATGTCTGACTCTTTGAAACCCCATGGACTGCAGCTTGCCAGACT
TCCCTGTCCATCACCAACTCCCGGAGCCTACTCAAACTCATGTCCATTGAGTCAGTGATG
CAATCCAACCATCTCATCCTCTGTTGCCCCCTTCTCCTCCTGCCTTCAATCTTTCCCAAC
ATCAGGGTCTTTTCCAGTGAGTCAACTCTTCACATTAAGTGGCCAAAGTATTGGAGCTTC
AGCTTCAGCATCAGTCCTTCCAATGAATATTCAGGAATGATTTCCTTTAGGATTTCCAAG
TTGTATTAAATCATATTAGTCATAATCCCTGATCCATATAACATTTCATCATTAGTCTTT
AATTTATTTATGTATTTATGTATTTTTAATGATGCAATAAGCA
>784:921769-922392
TTTTTTTTTTTTGGAGATGAAAAAATTTATTTCAACTAAATTTTGTTCCATTTAAAAAGT
CTATAATGCCATTGAAAAAGAAATAAAATAGAAACATTTAACTGCCTTTAAAGATAAAAA
AAAAAAACCACCCAAACAAACCTCTAAAGGCCAAACACATACATATACATTTCAAATATT
TCCACTGTTTTAACAAACCTCAATATTATCCTTGTTGTCATTTCAGTCTCCTGAAATAAG
AACAATGACTACTACATAATTATTGGACTAAACATTAACCGTATTATTTCTAAATACAAA
CTACACTCAATGTATTTGGGTAGTTTGCTGAGTATGTGGTTTTTAAGGCTTGATTCTATG
AAATATCTGTTTCTCTCTGGTAAAGAGTCCAAATACCAGCTATCAGAAGGCACATATATA
TATAAACATATGCAATTTGAGGGTGGTTATGCCTTATTGAGAGGTCATGAGAGTACACTT
AAAACCAGGGCAGTAACTTTAGTAACTTGAAATCAATACACCATAGCCACCACCATGAAG
AAAAGCTAAGGACCTACAGCTCAAATCAAGTACTGTAGGCCCTAGAAGTATTGTGGTTTG
TTGATCTACTGATCTGAAAGATCC
>205:331767-332640
GGCTGACTTTATTTTCTGGGGCTCCAAAATCACTGCAGATGGTGATTGCAGCCATGAAAT
TTAAAGACGCTTACTCCTTTGAAGGAAAGTTATGACCAACCTAGACAGCATGTTAAAAAG
CAGAGACATTACCTTGTCAACAAAGGTCCATCCAGTCAAGGCTGTGGTTTTTCCTGTGGT
CATGTATGGACGTGAGAGCTGGACTGTAAAGAAAGCTGAGCACAGAAGAATTTATGCTTT
TGAACTGTGGTGTTGGAGAAGACTCTTGAGAGTTCCTTGGACTGCAAGGAGATCCAACCA
GTCCATTCTGAAGGAGGTTAGTCCTGGGTGTTCATTGGAAGGACTGATGTTGAAGCTGAA
ACTACAATACTTTGGCCACCTCATGTGAAGAGCTGACTCTTTGGAAAAGACCCTGATGCT
GGTAAATATTGAGGGCAGGAGGAGAAGGGGATGACTGATACTGAAGCTGAAACTCCAATA
TTTGGCCACCTGATGTGAAGAGTTTTGAAAATAGCTTTTCATTATTTTCACTCATTTGAA
AAGACCCTGATGTTGGGAAAGACTGAAGGCAGGGGAAGGGGATGACAGAGGATGCGATGG
TTAGATGGCATGACCGACTCAACGGACATGAGTTTGGGTAAACTCTGGGAGTTGATGATG
GACAGGGAGACCTCGAGTGCTGTGGTTGATGGGGTCGCATAGAGTTGAACATGACTGAGC
GACTGACTGAACTGAACTGAACTGATACTTAATACAACAGTTTAATGGCAGAAAGTGAAC
AGGAACTAAAAAGCCTCTGGATGAGGGTGAAAGAAGAGAGTGAAAGAGCTGGCCTGAGAC
TTAACATTCAAAAAACCAAGATGATATCTGGTCC
>1118:403047-403113
GGGTAGTTAATGATTGCCTTCTCTCATGAATGTGAAGGTCACAGTTTTAGCTGAGTCTGG
GAGGCCT
>671:990676-990785
CCTTGGGGGAGGCGTCTCTAGCCAGGGCAGGCAGACACCCCAAAAGCCCCAGGTCTACTT
GCCTGGCTCCCAGCACCAAGAACCCGTCTGGACCAGGGTCTGAGGGGCAA
>409:415396-415468
ATTTCAAAAAGTCAAAATGGTTATCTGAGGAGGCCTTACAAATAGCTGAGAATAGAGAAG
CAAAAGGGAAAGA
>540:139649-139758
ATTTAAGGGAAAGCGACTCCCTGTGCTGCCTTGCTGCACCGGTGAACAAGACACACGTAC
TTGTTTATTTCCAATTTATTTTTTTAGTAAACGTTTGTCTGTAGCGTCGC
>671:398410-399795
GCATACCAGGCTTCCCTGTCCATCACCAACTCCCAGAGTTTATTCAATTGAGACAGTGAT
GCCATCCAACCATCTCATCATCTGTCATCCCCTTCTCCTCCTGCCCTCAATCTTTCCCAG
CATCAGGGTCTTTTTCAATGTGTCAGCTCTTCGAATCAGGTGGCCAAAGTATTGGAGTTT
CAGCTTCAACATCAGTCCCTCCAATGAATATTCAGGACTGATTTCCTTTAGGATGGACTG
GTTGGATCTCCTTACAGTCCAAGGAACTCTCAAGAGTCTTCTCCAACATCACAGTTTGAA
AGCATCATTCTTTTTGGTGCTCAGCTTTCTTTATAGTCCAACTCTCACATCCATACGTGA
CCAGTGGAAAAACCATAGCCTTGACTAGACGGACCTTTATTGGCAAAGTAATGTCTCTGC
TTTTTAATATACTGTCGAGGTTGGTCATAGCTTTCCTTGACTAGACGGACCTTTATTGGC
AAAGTAATGTCTCTGCTTTTTAATATACTGTCGAGGTTGGTCATAACTTTCCTGCCAAGG
AATAAATGTCTTTTAATTTCACGGCTGCAGTTACTATCTGCAGGGGTTTTGGAGCCCAAA
AAAGTGAAGTCTCTCACTGTTTCCACTGTTTCCCCATCTATTTGCCATGAAGTGATGGGA
TCAGATGCCATGATCTTAGTGTTCTGAATGTTGAGCTTTAAGCCAACTTTTTCACTCTCC
TCTTTCACTTTCAGCAAGAGGCTCTTTAGTTCTTCTCAGCTTTCTGCTGTAAGGGTGGTG
TCATCTGCATATCTGAGGTTATTGATATTCCTCCGGGCAATCTTGATTCCAGCTTGTGCT
TCATCCATCCCAGCGTTTCTCATGATATATTCTGCATATAAGTTAAATAAGCAAGGTGAC
AATATACAGCCTTGATGTACTCCTTTCCCTATTTGGAACCAGTCTGTTGTTCCAAGTCCA
GCTCTAACTGTTGCTTCCTGACCTGCATACAGGTTTCTCAAGAGGCAGGTAACATGGTCT
GGTATTTCTTTCTCTTTGAGAATTTTCCACAGTTTGTGGTGATCCACCCAGTCAAAGGCT
TTGGCATAGTCAATAAAGCAGAAATAGATGTTTTTCTGGAACACTCTTGGTTTTTTGATG
ATCCTACGGATGTTGGCAATTTGATCTCTGGTTCCTCTGCCTTTTCTAAATCCAGCTTGA
ACGTCTGGAAGCTCACGGTTCATATACTGTTGAAGCCTGGCTTGGAGAATTTTGAGCATT
ACTTTACTAGCATGTAAGATGAGTACATTTGTGCAGTAGTTTGAGCATTCTTTGGCATTG
CCTTTCTTTGGGAGTGGAATGAAAACAGACCTTTTCCAGTCCTGTGGCCACTGCTGCTGC
TGCTGC
>154:355548-355654
ATTTTTTTTTTTTTATTTTTTTTTTTTTTATTTTATTTTATTTTTAAACTTTACATAATT
GTATTAGTTTTGCCAAATATCAAAATGAATCCACCACAGGTATACAT
>1469:1649581-1649706
ATTTTATTTTTTATTTTTTTTTTTAGATATGTTTTTTTTTTTTTTTTAATTTTATTTTAT
TTTTAAACTTTACATAATTGTATTAGTTTTGCCAAATATCAAAATGAATCCACCACAGGT
ATACAT
>282:864598-870256
TCACTAGGTAAATTAAACAGCCTCAGTGGATATTTTGATGTTTCCTTGGTCTATCATTTA
ATAACTACCTACTGAGCAGCTGCTCTGTAGCCAGCATAATTCGAGGCATCAACAACATAG
CAATGAATGAAACAGGAAAAAAAAATCCCTGCCCTCATCGAGCTGACATTTTACTGGGGA
GAGGCAGACAATAAACATGTAAGCATATACATATACTGTTTGGTATGTCAGATGGGTGAA
AATAGAGCACAGTATGGGGGAGAGACAGTCCTGGGGCTGAGGAAGGCGGCAATTTTATAA
AGGGTGGTTAGGGAAGGCCTTGGGCTTCCCTATATAGCTTAGCTGGTAAAGAATCTGCCT
GCGATGCAAGAAATCCTGGTTTGATTCCTGGGTCGGGAAGATCCCCTGGAGAAGGGATAT
TCTACCCACTCCAGTATTCCTGGGCTTCCCTAATGGCTCAGACGGTAAAGAATCTGCCTG
CAATGGGGGAGACCTGGGTTCGATTCCTGGGTTGGGAAGATCCCCTGGAGGAGGGCATGG
CAATACACTCTAGTATTCTTGCCTGGAGAATCCCCATGGACAGAGGAGCCTGGCAGACTA
CAGTCCATGGGTCACAAGAAGTCAGACACAGCTGAGTGACTAAGCACAGCAGAGCACGGG
GAAGGCCTTACTAAGAGGGTAACATTTGAGCCAAGACCCAGAAGAGGTGAAGGAGTGAGC
CAGAGGCTAGATGGGACACAACAGACTTGGACCAAAGTGTTCTTCAAGCCTTTTGTAGCC
CTTTGGATCCATGTTTTCAGAGGGGGCACCCTGTTATGCTAGAATCTTGGAACATCTTAG
CTGGTGGGCCTTTGGGGGCCCCTTATTCATTCTGCCTGTTCACCCTGGCTCCTGTCCCTC
TCTAAGTACTCAGCATGCTGCGCTTCCTTTGCCCCGGCTGTTTGCCCTGCACCACTCCGC
CACCCAGTACTTCTCAGCAGCAGCCCTTCCCAGCCCCATCCCTAACCCAGACATCCCCGA
CAACCAGCTGTTCATCAGCAACGAGTGGCATGATGCCGTCAGCAAAAAGACTTTCCCAAC
AGTCAGTCCTGCCACGGGAGAGGTCATCGGCCACGTGGCTGAAGGGGACTGGGCTGACGT
GGATCTGGCAGCGAAGGCAGCCCATGCAGCCTTCCGACTGGGGTCTCCATGGCGCTGGAT
GGATGCCTGAAGCGAGGCTGGCTGCTGAACCACCTGGCTGACCTAGTGGAAAGGGATCGT
GTCTACTTGGCCTCACTGGAGACCCTGGACAACGGGAAGCCTTTCCAAGAGTCTTATGTC
TTGGACCTGGATGAGGTCATCAAAGTGTACCGGTACTTTGCTGGCTGGGCTGGCAAGTGG
CACGGCAAGACCATCCCCATGGATGGTGAGCATTTCTGCTTCACCCGGCATGAGCCTGTT
GGTGTGTGTTGCCAGATAATCCCGTGGAACTTCCCCTTGGTCATGCAGAGCTGGAAGCTC
GCCCTGGCACTTGCCATGGGCAACACTGTGGTCACGAAGGTGGCAGAGCAGACACCCTTT
TCTGCCCTGTACTTGGCCTCCCTCATCAAGGAGGTGGGCCTTCCCCCCGGGCTGGTGAAC
ATCGTCACAGGCTATGGCCCAACAGCAGGAGCAGCCATCGCCCATCACATGGATATTGGC
AAAGTTGCCTTCACCGGCTCCACCAAGGTGGGCCACCTGATCCAGAAGGCGGCCGGCAAT
TCCAGCCTCAAGAGAGTCACCCTGGAGCTGGGCGGGAAGAGCCTGAGCATCGTGTTGGCT
GATGCCGACATGGACCATGCCGTGGAGCAGCACCAAGAGGCAGTATTCTTCAACATGGGC
CAGTGCTGCTGTCCGGGTTCCTGGACCTTCATTGAAGAATCCATCTATGATGAGTTTCTG
GAGAGAACGGTGGAGAAAGCTAAGCAGAGGAGAGTCGGGAACCCATTTGATCTGGACACC
CAACAGGGGCCCCAGGTGGACAGGGAACGGTTTGAACGAATCCTGGGCTATATCCAGCTT
GGCCAGAAGGAGGGGGCAAAACTTCTCTGCGGTGGGGAGCATTTCAGAGAACAATGTTTC
TTCATCAAGCCCACCATCTTTGGTGGTGTGCAAGATGACATGAGGATCGCTAGGGAGGAG
ATCTTCGGGCCCGTGCAGCCACTCTTTAAGTTCAAGAAGATCGAGGAGGTGATTGAGAGG
GCCGACAACACCAGGTATGGCTTGGCTGCTGCTGTGTTCACCCAGGATCTGGACAAAGCC
ATGTATTTCACACAGGCACTCCAAACTGGAACAGTGTGGGTAAACACCTACAACGTTGTC
ACCTGCCACACGCCATTAGGAGGGTTTAAGGAATCCGGCAATGGGAGGGAGCTGGGGGAA
GATGGGCTTAAGGCCTACACAGAGGTGAAGACGGTCACCATCAAGGTTCCTCAGAAGAAC
TCATAAGAACAGCTACCAGGGAGACCCAGCTCTAGGCCAAGGATGCCACCACAGCTACCT
ACCAGTGGTTGCCAAACACTTGTTTAGCCATTTCCCTTTATTTGTGCCAGATGAACTCTT
AGGGGCAACCACAACAAAGAAAGCAATTAAAATGAAAGCTACTGTAGTTAAAGCTGGATG
GGGCTGGACTCTGAGTCTTATCCACCTGCACCCCAGCGCCCTAGGTGGGCCTGTGTTACT
TCTATGAAACCTTAGGAGTCTCTGAAAGACAGATAAAAAATCCCTGATCCAGACCATGGC
TCTTAGTTCTTCCCGCTGGCCCAAGGACTTCCCAGTGAATTAATTGATGTCGTAGTGGGT
AGACTCTTCCAGGGGATTGGAAGTCATCAGGAGTTTTAAACTCAACCCCATAATCTTGGT
CCCATTCTCCAGCGACATACCCTAAAAATCAAGGACGCTTTTCTTCTAAGTACCAGTTGC
TGGCTGGTTTACTTGCTTGCATTACTTTGTTTTGCTACTGATTTTCCTTAATTTGAAAGA
GTGTGGACAGAAAATGCATATATATAATCATTCCTTTAAAATAATCTCAGACAGCCCTAA
TGTCAATCAACGAATGAGTGGATAAACATAATGTTTCCATGGAATGTCTCTTAAACTGTT
CAGCCTTAAAAAGAAAGGAAGTACTGACACATGCTACAATATCGATGAACCCTGAAACCA
TTATTCTAAGTGAAAGAAATCAGACGTATAACACCACATGTTGTATGATTCCACTTATAG
GAAATATCCAGAATAAGCAAGTCCATAAGACAGAAAGTATATTAGTGGTTGCCAGGGCCA
GGAGTCGGGGTGGGGAGGGAATGGAGATAACTGTTAATGGCTATAGGATATCTTTGGGGA
AAGTTTGAAATTTCTGGAATTAGTGATGGTTGCACAACTTTGTGAATATACTAAAAAGAA
ACTGAATTATATACTTTAAAGTAGTGAATTCATTAGTTAAAAATTAAAACAAGCTCACAC
ATTCTGCTTGCAAATCAATTTTGTATCAATAGTCTCTTGCTGATGAACATTTTACAGAGT
CTTAGGGATGGAAGGGACCCCAATAGTCTATAATCCCCTGCATAATATTTCTAGTTTTGT
TTTCTCTCACCTGGGTGACAAAGTGCAACTTTAAGACCTACAGATAAAAGTGCTGGCTTC
TGCCTAGAGCCAGTCTATTCGAAGTCTCATTTTAAGGCTTCCACTGGCATTGTCCCTCCA
ACTCTCACCAAAACACACCAGCCCTCAAGCCAAACTCAACATCAAGGCCATCCTGACATG
CTGGGGTTTGAGGAATTTCAGACCTGAGAGTTCAGTATGTTTGTTGTTAGTCTCACAACT
CCATTGCCCAACTGATGGGAGTGAGTCAAAGTCAGCTAGAGCATGATACAGAAACAATGC
TGATCCCCTCTCTCCTTGTCTTCCATCTTTCTAGACCTTGCTGCCCATGGCTCACTGTAC
TTTTAGGTCCACTCAAGCCTTGTGAACGCACCTTCATCATCTCTTTAATACCCCATGTCT
CACCTAGGCATCAAGATGATTTTGTTCAGTATCTTACCTTGGAGTTGGCCTGAAACTGCT
TCCTACGGATTCAGTGTCCGTTTTGTCCCCTCATCTCTGCTTCCTAGGGTCCCCTTTTTC
CATTTGACTAAGGCTGGAGTGACTCTTACTGCCCCCTGAAGTGCACTTTTTACCTATTTC
TCTTGGAGGCTGTTGACACTTTGCACAATAGTGAAAGTTGCTTGTGAGTGTTTGGGTGGC
TGCGTTGGTGGGGCCTCTAATCATCAGTGTGCAACATCTCAATAAGTTAAAAGATCCATC
CCTCACTTGCTTCTCAATACTTATAAGCCAAAGAGGAGTTTGGTAGAGGGCATCCCAGTG
CAGAGTGGGACTGGGAAAGGATAATCTTCTAGGTCCCTCGTGTGTGTGCTAAGTCACTTC
AGTCGTGTCTGACTCTTTGCTACCCTATGGACCGTAGCCCCTCACTTCACCCTGAAATTC
TGAGAGTGAGGAGTCACGTAGGTCAGATTCCCGATCAGCACAGCCTCTGCAGACTCTCAG
CACTCATCACCATTGCTCTGAATGCAGACAGGTGTGAGCAGGGAGGTTGAACCAGGCATC
ATTGCCAAATGTAGACACTGCCTGCATGACTTCACTTGGTCATAAACACTGCAGTTCCAG
GACATCCACCCACTCAAAAAACGTAAAACAAGTGCCTTGTCGATCACTGTGCCTACGTGC
TTTTGAAGTCTCACAATAATCCTATCAAGTAGGCAGTAGGGTTACCCCTTTTGTCAGATA
AGGAAAGGGAAGCTGAGAAATTTTGTATGCAACTCATTTGGAATCATTTCCCATGTGCCT
ATGCTATGAGCCAGGAGGGAGTTGTGATACTGTAAATTGTAATAAGTATATGTTCAGTCT
TCATCCATTTCTGGCACAGCTCCTAAAACCTTTGGAATTTACCTGTGTGACCAGAGTGAT
AAAGTTGTCTTTACTTTGTAATTAAAAATAAAAACCTTATTGGGGTATAGTTGCTTTACA
GTGTTGTGTTAGTTTCTGCTGTACAATGAAGTATACAGTACACCCTTCCTCTTGGGCCTC
CCACCCACCATCTTCCCCTCAGCTGAGCTTCCTACACTATACCGTAGATTCCCCCAGCTA
TCTGTTTTACAACTGGCAGGGCTCGTACGTCAATTCCCCTTTCCCAGTTCATCCCACCTT
CCTCTGCCCGTGTCCACGGGTTCATTCTCTATGTCTGCATCTCTATTGCTGCCCTGCAAA
TAGGTTCATCTGTACCATTTTTCTAGATTCCACATATATGTGTGAATATACAATATTTGT
TTTATTCTAACTTACTTCACTCTGTATGACAGACTCTAGGTCCATCCGTATCTCTACAAA
TGACCCAGTTTCTACCTTTTTATGACTGAATAATATTCCATTGTGTATGTGTACCACATC
AAGATCCATTCATCTGTCGATGGACATTTAGGTTGCTTCCGTGTCCTGACTATTGTAAAT
AGTGCTGCTATGAACTTTGAGGTGCCTGTGTCTTTTTGAATTATGGTTCTCTCAGGGTAT
TCTGGAGAAAGCAATGGCACCCCACTCCACTGCTCTTGCCTAGAAAATCCCATGGACGGA
GGAGCCTGGTGGGCTGCAG
>339:142744-142919
GAATATAAGAGACTCTAAAAAGACATTTCATCATCCTTTACTTCCATCCAATCTGTTTAG
AAATGGCACGGTAGGAGTCGAAGATGACTGAAATTTTGTCTTGAGACTTGAGGAATGCTA
AGGAGGGGAAGCTATTTTGTGACAAGGAGACGGGGAGGCTGTGTGGGAAAGATGAA
>403:39608-39980
CGTCACTCAGTTGTATCTGACTCTTGTGACCCTGTGGACCGTAGCCTGCCAGGCTCCTCT
GTCCATGGGATCTTCCAGACAAGAATATTATTCATACCTTAAACAGAAATTACAGTCCTG
AGCAGCACGTCAAGATCTTCCTCTCTCTCAAGACTCTTCTTTCCTAACTGAAACAAGTTG
CCAGGCATAACTGACCAGTTTTTGGGTAGTTTACATTGATCAGGTTAGGCAGATACGTCT
AAAATGTCTACTTCATGATATGCTGTATAGCCACAGCTATTATATACTTCTTACTGTGGT
ATGAGATGAAACGTATAGTGAAACTCAAAAGTTTACAAGCTTTTATTTACATCATCTTAG
TCATGTGCAGTTA
>1067:980898-981000
TGTTCCCTCTAAATCATTTTTCCCGAAGGATTAATGAAACCTTTGCCTCCTTTACTTATG
CAGTTATTTAAGTAGCTTAATGCTTAAAGGTCAACCACTTGCC
>223:2112953-2113228
TCGGAGAAGGCAATGGGAACCCACTCAAGTACTCTTGCCTGGAAAATCCCGTGGACGGAG
GGGCCTGGTGGGCTGCAGTCCTTGGGGTCGCTAGGAGTCGAACACGATGGAGCGACTTCA
CTTTTCAATTTCATGCATTGGAGGAGAAAATGGCAACCCACTCCAAGTGTTCTTGCCTGG
AGAATCCCAGGGACGGAGGAGCCTGGTAGGCTGCTGTCTATGGGGTCGCGCGGAGTCGGA
CACGACTGAAGCGACTTAGCAGCAGCAGCAGCAGCA
>1766:480456-480661
AAGATGTCTACATCTGAACCCCTGGAACCTGTGAGAATCTATGCTATGTGAACAAAAAAA
AAAATTTCTGCTGATGTGATTGTCAGTTCAGTCGCTCAGTCGTGTCTGACTCTTTGCGAG
CCCATGAACCACAGCACACCAGGCCTCCCTGTCCATCACCAACTCATGGAACTTGCTCAA
ACTCATGTCTATCAAGTCAATGATGC
>693:748340-748886
TGCTAACAGCTGCAGTAGCACAGGGTTCAAGCTCCAGAGGCAGATGGCAAATGCCCTTGT
TGCTGTTCAGTCGCTGGCAAAGGCTCTTGGAAAATGCCAATTTCTAGTTTACAGGCAAGT
GCCAATTTGCTGACAAGAAATCATCTATTCTTAAAGGGGTGGGCTGAAAAAAATTACAAG
TGGTTTTAAAATTTTTTTTATTTATTTTTTGTGTGCTGGGTCTTCATTGCTGCATACGGG
CTTTCTCTAATTGCTCCAAGTGGGGCGTTACGCTCTAGTTGCGGCACATAAGCTTCTCTT
TGCAGTGGCTTCTCCTGTTGTGGAGCATGGGCTCTAGGGTGGACAGGCTTCAGTAGTTGC
AGGTTCCAGCTCTAGAGCACCAGCTCAGTAGTTGTGGTGCACGGACTTGGTTGCTCCATG
GCATGCGGGATCCTCCCGAACCAGGAACCAAACCCATGTCTCCAGCATTGGCAGGCAGAT
TCATTACCACTGAGCCACCAGGGAAGCCCGGCACAAGTAGTTTTATACCACAGAAATAAA
TAAAGTT
>1412:28826-28991
AAAAGGAAAGAAAAAGGAAATTGGGAAGGGGGAAGGCTTTGTCTTTTTCTTTTAAATACA
ATCTTGAAATAGGCACTGAAGCAGTTTCTTTGAGCTGTTTTTCAGTCGCTCAGTTGTGTC
CAACTCTTTGCGACTCCATGGACTGCAGTACGCCAGGTTTTCCTGG
>225:102258-102800
ACTGGAGTTTCAGCTTTAGCATCATTCCTTCCAAAGAAATCCCAGGGCTGATCTCCTTCA
GAATGGACTGGTTGGATCTCCTTGCAGTCCAAGGGACTCTAAAGAGTCTTCTCCAACACC
ACAGTTCAAAAGCATCAATTCTTCGGTGCTCAGCCTTCTTCACAGTCCAACTCTCACATC
CATACATGACCACTGGAAAAACCATAGCCTTGACTAGACGGACCTTTGTTGGCAAAGTAA
TGTCTCTGCTTTTGAATATGCTATCTAGGTTGGTCATAACTTTCCTTCCAAGGAGTAAGC
GTCTTTCAATTTCATGGCTGCAGTCACCATCTGTAGTGATTTTGGAACCCAGAAAAGATC
AGTTGATACAATTCATGAAAATCAATAAGCATCCAACGGCAGTTGCCTTGGAGGTTATGA
TACCAGTGTTCTCACTGGGATCACGTCATCATTACCACCATCAACATCCAACTATTGTTT
CAGTTCAGTTCAGTTCATTTCAGTCACTCATTCCTATCTGACTCTTTGTGATCCCATGGA
CTG
>300:3634798-3635596
GCTTTCTGCCAAGGAATTTTGCCTGAATAGTTAAACTTTGTTTATCCCAATCAGTGATAG
GGAGATTCAAGCTCTATTACCATAAAACCCCAAATCATAGGAAATGTATATATACAATGC
AGTAGAAGGACTGAGGCTGGAGCTGAAGCTCCAACACTTTGGCCACCTGGTGCGAAGAGC
CAACTCACTGGAAAAGACCCTGATGCTGGGAAAGATTGAAGGCAGGAGGAGAAGGTGATG
ACAGAGGATGAAATGGTTGGATAGCATCACCAACTCAGTGGACATGAATTGGAACAAACT
CCAGGAGATAGTGAAGGACAGAGGAGCCTAGCGTGCTGCAGTTAATGGGGTTGCAAGGAG
TTGGACTTGACTTAGCAACTGAACAACAACAACATATACAAATGCAATAAAACGTCAAGT
GCGTAAAACAGGAAACTCAAACTAGCTTAGACACCAAAGGAAACTTATTAATTCATGTAA
CAAAAAAGTCCTGAAGCAGGAAAAACCTTAGAGATGGTGTGATCATTGCTCCAGCTAAGC
TTCTCTGCAATTCTTTCACCTTTTCCCTACTCCTTGTGTCTGTGTCATCTTTCGGCTGCT
TTTCCTCATGGAAGCAAAATAGCTGCAGCAGCTCCAGACCTCACATGGCAACCCAGACCA
TCCTGAGAAACAACAATTTTCTCTTTCTCAAACAAAAGTTCAGTGCATCACACTAACTTA
TCCAATTCAGATCACATGCCTAGTGCTGAACTCATCAACATAGACAGGGAAAATGGTATG
CACTGACTGAGTAAAGACT
>547:1520973-1521687
TGTTTGTTTGTTTGTTTGTTTGTTTAGACATTAGGACTGACTTTATTCATCATAAAATTA
AATAATTAGATGGGTCATTGTTGAAGTATTTTTTTGAAAAACATAAAAACAAATGCCAAC
CTTCCCATATTTCACACAATTGTGGCCTTTGTAATAGCAGCAGTGCAATCTACCACAGGA
AATCTTTTCCTGAAAATTTCATCCAAAAAAAATATGGTTTTTCCATCAGTATAGATTTTA
TATAATTTCAGTGGACAAAGCTGGAATTGCTTGAAATATTGCTCCTCTTACAAGTAATTT
AAAATATTAATAGTATTTACCATTTCTTCTTTTCAATACAGTGACTGATGTTAGCTTTGG
GCTATTATTTTTATTCATTAATTTTTTTTTAAATTTATTTTTCTTTATAATATAAAACAT
CAGTGTCTCTTTTGCTGTCTCATATACAGGGTTATCGTTACCATCTTTCTAAATTCCATA
TATATGCGTTAGTATAATGTATTGGTGTTTTTCCTTCTGGCTTACTTCACTCTGTATAAT
AGGCTCCAGTTTCATCCACCTCATTAGAACTGATTCAAATGTATTCTTTTTAATGGCTGA
GTAATACTCCATTGTGTGTATGTACCATAGCTTTCTTATCCATTCATCTGCTGATGGACA
TCTAGGTTGCTTCCATGTCCTGGCTATTATAAACAGTGCTGCGATGAACATTGGC
>215:845791-845980
CTGATGCCCGGCCCCCTCCCTGACGCCCGGCCCCCTCACAGTGGACAGACCCTGATGCCC
GGCCCCCTCATAATGGACAGACCCCGACACCCAGGTGCCCCCAGTGGACAGACCCGCCCT
CCCACCTCCCGCAGTGGACAGGCCCCGCCCACCCCAGCCCCAGTGAACAGAACCCGAGTT
CCGGCCCCGC
>645:567546-567664
ACATGACTGGGGGACTGACCAACAACAAGAACTAGATAAAACCACTAAAGTCTGAGCATT
AAGAGACAAGACCAAGGCTGGAGCCCCGGGGCTTGCCAATACATAGGGGTTGGAAACGA
>485:160599-160702
ACTGATTTCCTTTAGGATGGACTGGCTGGATCTCCTTGCAGTCCAAGGGACTCTCAAGAG
TCTTCTCCAACACCACAGTTCAAAAGCATCATGCATTGACCTGG
>788:889174-889422
AGGGCCATTTGCCTCCCCATAAGAGGAGGCACTCCCCATAAGGCAGTGATTCTCAACAAG
GTAAATTTGCCACCAGGGCACATAGGTCAATACTGGTTTTCACAACTGTATGGTATCCGC
ATCTAACGGCTTGAGTCCAGGGATGCTGCTAAACATCTGTTCAAAACAACCCCACAACAA
GAAATCATCTCACTGTGGAGAAACCCTGCTATAAGGGGAGGATCAGGAATAAAAAAAAAA
AAAATAAAT
>329:5660-5746
AAAGCCCTCATATGGTCACTGGTATCATGTTACTGCACCTGCTCTTTGAATCAACCTTAA
ACTTTCTCCTCTGCCATCCTGTGATGT
>682:195877-196254
TTTTTTTTTTTTTTTTTTAATTTTTTTTTTTTAAATTAATTTATTTGTTTCATTTTTGGC
TGTGCTGTGTCTGTTGCTCCGTAGGCTTTTTTCAAGCTGCGGCGAGCGGAGGCCACTCTC
TAGTTGCAGGGAGCAGGATTCTCATTGTGGTGGCTTCTCTTGCTGCAGAGCATGGACTCT
AGTGCACTCGGGCTTCAGAAGCTGCAGCACATGGGCTCAGTAGTCGCAATGCTCAGGCTC
TAGAGCACAGTCTCGGTAGTTGCGGCACACAGGCTTCATTGCTCCAAGGCATGTGGGATC
TTCCTGGATCAGGGATCGAACCTGTGTCTCCTGCATCGGGAGGTGGATTCTTTACCACTG
AGCTACCAGGGAAACCCT
>226:868803-868998
TTTTTTTTTTTTTAATTTTCCAGGCAAGGATACTGGAGTGAGGTGCCATTTCCTCCTCCA
GGGGATCTTTCTGACCCAGGGATGGAACCTGCTTCTCTCACATCTCCTGCATTGGCAGGC
AGATTCTTTACCATGAGTGCCACCTAGGAAACCCAAGTGTATCAATAGTTCCTTCCTTTG
AGTTGCTTCCTAAGAA
>215:1614765-1614842
GAGGGGCACGGTGTCGGCTGAAAAGCACAGTGGTGACAGAGGGGATTAAGGCAGTTTGAG
GAGGACCTGCTCTGCTTG
>829:831542-831727
AGGTTCGATGCACGATACTGGATGCTTGGGGCTAGAGCACTGGGATGACCCAGAGGGATG
GTATGGGGAGGGAGGAGGGAGGAGGGTCCAGGATGGGGAACACATGTATACCTGTGGCGG
ATTCATTTTGATATTTGGCAAAACTAATACAATTATATAAAGTTTAAAAATAAAATAAAA
TTAAAA
>1061:182785-183877
CCAGTAGAAATACCAGTGACAGGGAATCAGGGCTCATTTTTTTCCAGATGAAGAAGGAGT
TACCATGTGATGTATGGACATAAGGCCCCTGACTTTAACTGCAGGATTTTTTAAGTGTCT
CTTGTACAGTAAGACAAGGTCGCTACTGGGGCAGATCAATAAGATCACCCCCTGAAGCAA
ACAAACCCCCAAAGGCTATTGCTATAGTTAGACTGGCCTCCTTATGTTGGTTTCCAATGC
CCCAAAGTGACACTAAATAAAGAGGAAAAGAGGCTTATTTTCCCAGGAGACTGAAGCATC
TTTTGCCTTAGGCTTAAACAACAAAAGTTAAGACATAAGACTTAGTGGCCAGGACTTACC
TGGTGGTCCAGTGGTTAAGACTACACCTTCCAATGCAGGGGGTTTGGGTTTGAGCCCTGG
TCGGGCCCCTAAGATCCCACATGTTTTGCAGTCCAATCATCAGAATATAAATAACAAAAG
CTGATATTATAACAAGTTCAATAAAGACTTTGAAAGAAGTGGTTTTTAAAAAAAGACTTT
GGGGACAGAGCATATATGTGCCTGCATGTTAAATCGCTTCAGTCATGTCTAGCCCTCCAG
GCTCCTCTTGTCCAGGCAAGAATACTGGAGTGGATAGCCATTCCCTTCTCCATGAGATCT
TCCCAACCCAGGAATTGAACCTGGGTCTCTGACGCTGCAGGTAGATTCTTTACTGTCTGA
GCCACTTGGGACTCAATTGTAACTGGTGGTCATGGACTAAAGCTTGTAGGTGATGCAGTT
GGAGAGGTGTGGCACAGGCCAAGGGAAAAGAACCTGGCTTTGGGGTTAGAAGACCTGAGT
CTGAATCCTGTAGCCATATTGCTGTATTACCCTGAGTTAAGGAACCTTTGTGAGCCTTAC
TTTTTTCATCTGGGACACATATGAAACAATTGGAGGATAATGATCTCTGATTCTTGGGGT
TGTTTTAGGGTTATTATGAGGATTAAAGGAGAGAATTGCATACATTGTCTGGAGCACAGG
AGTTGCTCAGGTAAAAGTAGCCAGTGTGGTTACTCACACATGTGTCAGCCCCAGCTTACA
TCAGGAAAGACCA
>1001:1223722-1223934
AGGCCTGAGCTTAGAGGTCTCATGCCAACCTGATAAATGTTTTGTTGGACTTTTAAAATT
TCAGTTTGATCTAGGAAAAGACAAAGATATCTTGGGTCTTATAATGTGACATGAACATTG
ACGGTTCAGTGACAGTTCATGTTTTTCCAGCTCATAAAGATACAGTGAGGAAACTTGGAC
TCTGGGAAAGGAAAAGTTATGTTGAAACTCAGA
>1697:661880-661976
TCCTGTGGCGGATTCATTTTGATATTTGGCAAAACTAATACAATTATGTAAAGTTTAAAA
ATAAAATTAGAAAAATAAATAAATTAAAAAAAAAAAA
>289:1009063-1009350
GTGCAGGAGACTCGGGTTCAATCCCTGGGTCAGGAAGATCCACTGGAGAAGGGGTTGGCT
ACCCATTCCAGTATTCTTGCCTGGAGAATTCCATGGACAGAGGAGCCTGGAGGGCTACAG
TCCATGAGATGGCAAGAGAGTCAGACACGACTTAGTGACTAAACAACAATCTTATAAAAC
AAGCATGATTAATTTTGTTATATGAATTCCACCACAGATATATATTTTAATGCTTTACAG
TTCTTACAATTAGGTTAGTTTTTTTTTTTTTTAAAGATTAGAATTCTG
>775:1471064-1471838
CACGACTGAGCGGCTTCACTTTCACTTTTCACTTTCACGCATTGGAGAAGGAAATGGCAA
CCCACTCCAGTGTTCTTGCCTGGAGAATCCCAGGGATGGGGCAGCCTGGTGGGCTGCTGT
CTATGGGGTCACACAGAGTCAGACACGACTGAAGCGACTTAGCAGCAGCAGCAGCAGCAG
CAGAAGATGGTTATAAGCAGCTGCTGTTATACTAGTTATCCCCAAGGCTAAGACGCAAAG
GTGAGGAACCAGGCTAATTTAAATTTTTATACAAATTGCAGGTTAAAAGGAGAGAATTCC
GACAGGGGCCGCGATCACCTGGAGAAGGGGCTCCCATTCCGCCCCATCTGTGTTCATGGG
CGAGCAAGCAGCGACCCCCTCCCAGGGTAAGTGGCTTGCCCAAGACCTCAGCTATGACAC
CCCGAGTCCCACCCAGGAGGCTCTGACCCCACATGGGAAACGGCCCCCTCAAAGGGGGAG
CAGGAAGAACGCAGGGTTGTCACAGGGTACCACCATTCCCCAGAATTCTCTGTGAGGTAG
CGAGCTCCCCGTCACGGGCTGGGGTTGGGGGCATCCTTCGGGACTTGGCCCCCCAGGACC
CCACCTCCCGGCCCCTCCCCCTCCTCCTGGCCCCTGCCCTCCTCGTGGCCCCTCCCCCTC
CTCGTGGCCCCTCCCCTCCCCCTGGCCGCTCCCCTGGCCCCTCCCCCTCTCCCTGCCCCT
GCCCTCTCCTGCCCCACTTCCTGGCCCCTCCCCCTTCTCCTGGCCCCTGCCCTCC
>421:479005-479980
ATTCCAGGCAGTGAAATGCTGGGTGTGAGGACTGAAATGAGGAAACCTGGATGGCGAGAA
ACAGGCCGGTGTTGCTGGTGGGATGTGATCAAGATGGGAACCGCGGCAGGTGAGGTCAAC
AGGAAGGAGGGGACGCGAGGATCTTCAGAACATGTTGTGGACGTCACTTCTGCTCTGGAC
AAGCTTGGATGCTCTTGGCGGTGCTGATGCTGGTTGGCGTGACCACTGGTCTCCAAGAGT
GGGGAGGGTGACATCTGGAAGGTTTGTGTCAAGGCCGGGGATGCTGCGGCCTGGACTGAG
GGGCTTCACTCACAGGAGTTTGGATTCTGGGCGAACTTAGAAGGCAAAGACGACAGTATT
TTCTGTCGGATTTATTTTGAGGTGAGAGAGAAAAATGAGATCAAACATGCCCAGTTCATT
TTTAAGCTGAGCTTCTGAGTGGTTTAGTAATCACGGTGTCATTTACCAAGAAGGGGACCC
TAGGGGAGGGAAAGATCTGTGGTAGAAAATCACGGTTCTCTGAGCCAGGCTGAGTGTGGT
GGAGACCAGGCAGAGGTGTTGAGTGGGCAGCTGTTCACAGAGGCCCAGGTTCAGGAGAGC
GGCCAGGACGATGACCTCCAGGGGCAGCAGTACACAGGTGGGATTGAAGCCCCAGAGCAG
CATCAGATCAGCAGGGAGGAGGCCTGGGGCACAGCGGGAGGCCCCACAGAGCCGCATGCC
GGCCCTGCCAGGTGGCCGGGAACCACCCTGGTCACCTCCAGGTTCATGCTCATCCCGAGC
CTTGTCTGTCTCCTGCGCGAGCTCCACCCCGCGTCCCCGAGTCCCCGCAGGAACACCGTC
CTGCCTCCCCTCACTCTGCTGCAAAAAGCTGCCCTCAGCACCTAGTCCCCCAACCTCAGG
CCCTTACGTGGCCCCCACGTTGCTGTGGTCCTTCCCCAGGCAGACCAGGAGCTGCCTAGT
TAGTGGGGTCCACCCA
>794:945186-947292
CCATTCTGAAGGAGATCAGCCCTGGGATTTCTTTGGAAGGAATGATGCTAAAGCTGAAAC
TCCAGTACTTTGGCCACCTCATGCGAAGAGTTGACTCATTGGAAAAGACTCTGATGCTGG
GAGGGATTGCGGGCAGGAGGAGAAGGGGTTGACAGAGGATGAGATGGCTGGATGGCATCA
CTGACTCGATGGACGTGAGTCTGAGTGAACTCCGGGAGATGGTGATGGACAGGGAGGCCT
GGCGTGCTGCAATTCTTGGGGTCGTAAAGAGTCGGACACGACTGAGCGACTGAACTGAAC
TGAAAACCAAGGGATAGCCACAGTAGAAAGATGAATAGAACACAACTTCAAGGCTAAGGG
TAATGAACTAAAACTCCTTGCTTATGAATCCACACGGGGAGAGATTTTAAATAGAAAGGA
CTTTTCATAATTATCTTTCTAGCATACCTGTATGTTTCTGAGCAAATCTATCTGGGCATG
AGAAGAGGATGTAAGCAACCATTTGTGATATTGTAAAGAATGTTTCTGGGTTCCCACCCC
TCCATTCTCTAGTGGACTTCTGGCTGCACTCAAGCTCTTCATGGAGAGCTACTGATCATT
TTCAACAAGTATCTACTGAGGCGCTGTGTGGAGTCCTGCCCCAAGGCCACAGACACAGAG
TCCAGAACCAAGATCAGCTCAGAATTAAGCCCGTTTGGAGTCGTTGCCCCAAATCCCCTG
ACCATCACCAGCCCACCTTCCTGATGCCAAATTAGACAAAAATGCCCATCCCAGTAGTCA
CCCTACAGTGCCCTAACCAATCACCTATTGCCAACCTTTCAGCAGAAATTTTCTTTGTCT
TGAGGCCATAAAAATTGGCTACTGACCCATGAAAAGCATCGGCTCTCCCTGCTGTGTCAG
GGGGTTTGCCCACTGTTTTTGCAGTGCCCACGTTATCTCTGCTGTTTGTTCTTAATCAAC
TCACTCCCTTCTGGAATGCTCTGTGTGTGGAACTTCTTTTCCAACCTGCGCTTAGACTGT
TGCCACAACTAGTATGCACCTATCATGGTGTGAACATTCAGTTCACGGTGTGAACTCACG
GTGAGGGCAGCATTGTCAGCAGTCTGCCCCAAGGAGCTAACACCCTAGTGCAGGGTTCTG
GGTTCTCCTAGGGCTTGTCTTGGCTTGCCCACCCGAGGGCTGGTTCTACTGACTCCCAGG
ACAGCTACATTCCCCCCTTCCTGTCTGGTTTGCCTTGGAGATGAAGGCTACCAATACCTA
CACAACCAGCTCTGCTGCCAGGGCCCGGAAGGCGCACTGCTGCTCTGAAGGCGCTGGGGG
CACACCTGTCAAAGTGGCGAAGGGCCTTGCCCAGGCTGCCATCCTCTGAGGGTGCTGACA
CTACTGCTGTTCATATGGGCCCCTCCTCACTTGATTCTGTCTCAGTTCAAAGGTCACCTT
TTCCTAGCAGCCCTTGCTGACAACCCTATTTAGAGGACTATTTCTACCATTACTCTCTGG
CTGTTTACAGAAGGGGATGTTATTAATATTTATGCCCAGACAACTAATATAAACAAGGAC
CATCTCAGGCAAACAGAGACCTACGTTCATCCTCATCTGGTGGCTGAGTGGAACGGTTTC
AAGAGAGTGGAGTGATAGCGATGAGAACTATACCAGTGAAATTCAATCCCAAAACTCTTG
CTCAAATGCTGAATGAAAAATGACCTCTTTTCCCACCTCTTTCTGCTAGGCTTGTAGCTG
CTAGAATTGTGAATATGACTGACAAATACTTTGCCATTAACTTGACGTCAACCAATAAAG
GCAACAGAGAACCCTCTATCAAGAGATGGAAATTCCCGATGGTAACACTGAGCACTTGGA
TCCAGATAAGCCTTAAGCTCATGCCCGATGGTAACATTGAGCACTTGGATCCAGATAAGC
CTTACGCTCATGTTCACTGGAACATCATGACATTTCCCCCCACCCACTTTAAAAAACTTA
AGTTAGATTTCTCAAATTTACCATCCCCAAATAATCCAGATCAGTCTTTCCCTTATGTAA
GTAGATCCTTGTGGACCACAATCCACCAGTCTACTGGATACATCCAGACATGTCTGGGTG
AGGGGTA
>542:790681-790994
ATCTATTATAATGTGCTTCAAATCAACAGGGAGAAAAGGGATGTAGAATTCAATAAAGAA
TGCCAACTCAAATAACTAGCCATTTAGAAAAACAAGCATGGACTTCCTTGATGGTCCCAG
TGTTAGGACTCTACACTTCCACTAAAGAGGATGTGGGTTCAATTCCTGGTCAGGAACTAA
GAAGCCATGTGGTATGTCCAAAAAAGTCACTTTATATGTAACAGATCTATTATTGTTACT
TTTAAATGAATTAAATATTTTTAAATTACTCACTTCAATTTCTAATACACTAAACAGCAA
ATATACTCTACATA
>388:290546-290826
GAAGCGACTTAGCAGCAGAGGTTCCCGACTTCACTTTCAGTTTTCACTTTTCACTTTCCT
GCATTGGAGAAGGAAATGGCAGCCCACTCCAGTGTTCTTGCCTGGAGAATCCCAGGGACG
GGGAGCCTGGTGGGCTGCCGTCTATGGGGTCACACAGAGTCAGACACGACTGAAGCGACT
TAGCAGCAGAGGTCGTTCCCTAGAAGGAGAGCCTTCGCATGTGATTTATGGAGCACAGGC
TCTTAGGAGAAGCCTGCAGAGGAGGAGGGAAGCAGGAGGGG
>1847:530887-530955
TTGGCAGAGGGCCTCAGGCGGGTCTTGAATTTTGAACAGGAGATCTGTCTCGATGACAGG
CTTTCAAGC
>705:2056867-2057233
TACTCGGAATGTCTTTATCATTTACTCTATTGTTAATCCCTTCTAGTGTATTTTTCATTA
AGTTATTTTATACATCTGTTTGGTTGTTCTTTATATTTTATAACTCTGTTAAACTTTCAA
TTTCTCCTTCTGTGCATCCATTCTTCTCTTGAGTTCTTTGACCACCTACAATAATTTTCC
CAAGCTCTTTCTTGGGTAGACGGTCTATTTCCACTTCACTTACGTCCTGTTCTGGAGTTT
TGTCCTTTGTTTGGACGTATTACTCTGTCACCTTATTTTGCCTAACTTGCTGCTTTTATT
TCTTTACATTTCCTGAAACTGGAGAATTGGCTTTTGTAGGAGACAACCTATGTGTTCCAG
CATCTCA
>334:272108-272500
GACTTGGACACGACTGGACAACAACATGTTCCCCAAAGACTTGCAGGAGAAAGGTTAGAT
CAGAGTCATTCACAGTAAACAAAGTGGAAGCGGCCCAAGTCCTGTCAACAGGAGGAAGGC
ACCCACAGGGGTGCACACTACTGGTTGCAGGAAAGGTGCCAGGCACACAGGCGGACACCC
TGTGGTTCCCTTTCACGCAGAACGCTTGAGCACCCACAGCTCATCACAGTGAAACCAAAG
GACACAGCAAAGCACAATGTGGTGGGGCGATTGCCTGGCAAGTCCCGTGAGGGCATTCTG
TGCTGTAATGGGAGGTTTCCGTTTTCTGATGGGGCTTTCAGTGGCGCCGCTGTGAGCATG
TATCAGAACGCACCAAATGGTCTCCTTAAGACG
>151:2537376-2537438
ATATTTTCTTCAGGCTCTGCTTGTCTCCCGTCTGCTCGGTGACTCCTCCTTGTATGGAAG
GCA
>193:2637233-2637608
GGTGGGCTGCCGTCTATGGGGTCGCACAGAGTCGGACACGACTGAAGTGACTTAGCATAG
CATAGCATAGGCTAACTTTGTTGGACTTACGAAAAATTGTATTTACAAACGCAGTCTTGG
AATGGAACTTGTTCATATGTAGGGGACTTAATTGCATGTACATTCTTTGTAAAATCCTTT
TCCATTATGGTTTATCACAGGATAATGAATATATTAATAGTTCCCTGTGGTATACAGTAG
GACCTGGTTATTTATCCATCCTATACTCCCAATCCATCTCTCCCCTACCTTCTCTGCCTC
AGCAGCTACAAGCCTGTGCTCAATGTCTGTGAGTTTGTTTCTGTTTCATAGGTAAGTTTA
TTTGTGTCATTTTTTT
>427:181718-182094
CATGAGTTGGGGTGAACTCTGGGAGTTGATGATGGACAGGGAGGCCTGGTGTGCTGCGAT
TCATGGGGTAGCAAAAAGTTGGACATGACTGAGCAACTGAATTGAACTGAATACATTCCC
TTATTCCTTCATCCATGCCTTCTTTTTTTCACAAGACTGTAAACTTGTTGAGCAGGGATC
GTGTCTCTTTAGTTAAACCCTTTGTTCCCAAGGTCTGGCACAAAGTATTCGTGTTCAATA
AATAACTGAACAAATTTTGTTGAACTAACAAAAAACACAGTACTGTGCCATGTCTTGGGT
ACCCAGAGATAAAAAAGAATCCAACTATGATCCTCAAATAGCTCACAAGGCCTTAGGGAC
AATAATATAGTAGGAAT
>282:2743024-2743320
TCTAATTTTATTTTATTTTTAAACTTTACATAATTGTATTAGTTTTGCCAAATATCAAAA
TGAATCCGCCACAGGTATACATGTGTTCCCCATCCCGAACCCTCCTCCCTCCTCCCTCCC
CATACCATCCCTCTGGGCCGTCCCAGTGCACCAGCCCCAAGCATCCAGCATCGTGCATCA
AACCTGGACTGGCAACTCGTTTCCTACACGATATTTTACATGTTTCATTGCCATTCTCCC
AAATCTTCCCACCCTCTCCCTCTCCCACAGAGTCCATAAGACTGTTCTATGGACTGT
>682:276319-276770
ATGGAGAAGGAAATGGCAACCCACTCCAGTATTCTTGCCTAGAGAATCCTGTGGACAGAG
GAGCCTGGTGGGCTGCTGTCCATAGTGTCGCACAGAATCAGACACAACGGAAGCGACTTA
GCATGCATGCCTTGGAGAAGGTAATAGCAACCCATTCCAGTATTCTTGCCTGGAGAATCC
CAGGGACAGAGGAGCCTGGTGGGCTGCTGTCTATGAGGTCGCACAGAGTCAGACACGACT
GAAGCAGCTTAGCCAGCAGCAGCAGTGCCACAAAGTGAAAATATAGGTCACTAACTACAA
ACCACCAAACGGTTCCATTTCCACTTAAACCAAGGTTGTACACTTTATGTCTGAACTTTT
TTTTTATTTTTTGTCTTCATTCATATCTTGGTAGTTTTCCCTGCTTTCCAATAAAGTTTT
TCTATGAGGGCAAACAAAAAAAAAATAAAAAT
>1952:425120-426713
CTAGTGAATTAGAAGATAGAATGGTAGAAATAAATGAATCAGAGAGGATAAAAGAAAAAC
GAATTAAAAGAAATGAGGACAATCTCAGAGACCTCCAGGACAATATTAAACGCTACAACA
TTCGAATCATAGGGGTTCCAGAAGAAGAAGACAAAAAGAAAGACCATGAGAAAATACTTG
AGGAGATAATAGTTGAAAACTTCCCTAAAATGGGGAAGGAAATAATCACCCAAGTCCAAG
AAACCCAGAGAGTCCCAAACAGGATAAACCCAAGGAGAAACACCCCCAAGACACATATTA
ATCAAATTAACAAAGATCAAACACAAAGAACAAATATTAAAAGCAGCAAGGGAAAAACAA
CAAATAACACACAAGGGAATTCCCATAAGGATAACAGCTGATCTTTCAATAGAAACTCTT
CAAGCTAGGAGGGAATGGCAAGACATACTTAAAATGATGAAAGAAAATAACCTACAGCCC
AGATTATTGTACCCAGCAAGGATCTCATTCAAGTATGAAGGAGAAATCAAAAGCTTTTCA
GACAAGCAAAAGCTGAGAGAATTCTGCACCACCAAACCAGCTCTCCAACAAATACTAAAG
GATATTCTCTAGACAGGAAACACAAAAATGGTGTATAAACTCGAACCCAAAACAATAAAG
TAAATGGCAACGGGATCATACTTATCAGTAATTACCTTAAACGTAAATGGGTTGAATGCC
CCAACCAAAAGACAAAGACTGGCTGAATGGATACAAAAACAAGACCCCTACATATGTTGT
CTACAAGAGACCCACCTCAAAACAGGGGACACATACAGACTGAAAGTGAAGGGCTGGAAA
AAGATTTTCCATGCAAATAGGGACCAAAAGAAAGCAGGAGTCACAATACTCGTATCAGAT
AAATTAGACTTTAAAACAAAGGCTGTGAAAAGAGACAAAGAAGGTCACTACATAATGATC
AAAGGATCAATCCAAGAAGAAGATATAACAATTATAAATATATATCCACCCAACATGGGA
GCACCGCAGTATGTAAGACAAATGCTAACAAGTATGAAAGGAGAAATTAACAATAACACA
ATAATAGTGGGAGACTTTAATACCCCACTCACACCTATGGATAGATCAATTAAACCGAAA
ATTAACAAGGAAAAAAAAAAAAAAACATGTATCTATAAAGTTCACTAAAGCAAAGCACAG
TAAAATGAGGTATGGCAATAAAAGGCGTTAAATTTATCAAATATAAAAAAAAAAAATGGC
ACACATTTGGAACCACAATAATTACAGCATTTATTGGGGTTTAGAAAACTATTGTTACTT
CCAGTGGGCCACTAGGACATTTTGTCTCTTTCCTGTTTTTGTATAAAAAGAAAAAAAAAA
TAAATAAATAAAGATCATTAAATGATGCTCTTCTTCAAATCCCAGATTAACTTGCCAGCC
TTCACAAATCACAAAAGTCACCATCTTGCCACCAAAGAATGCTGTCCCTAAAGGAACTTC
CCCTTTTGTTTCCAGGCCTACAGGGCTTTACACTCAGTTCTCTTTACCTTATGAAAACCT
GAGACTTTAAGACAATGTGTTCAAAAAAAAAAAA
>225:1187201-1188491
GTGTTGGGGGCCAGAGTGAGGTACTCCGCCCATGGCAAAGGTCATGAGGAAGGAGGCTTG
ACATACGCAAAGGCGAGATCAAGCCTCAGGAACCCCCCTGGAAATCCTTGAGCATCTATC
CCCATAACCAGAGCCTGCCTACTTTACTACTTTGTGCTCTCACCTACACCTTTGACTTTA
CGGGGGGCTGTCCCCCACCACCTCTTTTGGAGAAGGAATTAACTTAGAGCTCCAGTTAAT
AATAATTTCTGGGCATGATAGGAGTGTTTCAACCTACAAACTCCTTTGAAGGTTCTCTAG
CCTGCCTGACAGGCTTGTCCGGCCACATGTGATTGCTCACAGCCTTCCAACCATGAGAGG
CATGAGATGCTTTAAACCTTCTAAAAACAGGTTCTTTAGAGAAGTTAGAAAACTATAAGT
ATAGTGGGCTGATTAGAAATTGTGTTGGTGAAGGGTTTTTCATTTGTTGAGCCAATGTTT
GTTGCTAAGTCTCCACATCCCCTGCCCTTACACACATTAATGAATATATAGAAGAAATAA
GTATTAACCTTTGATATTAATCACGTTAGACCTTAGGCTAAGTAAATTCTTTCCTTAACT
AAAACCCACTACACCCTCACCCTGTAGGAATGTAACTTTATTTGGGTGGTGTCTGTTTTA
AGAATAATCACCCCTGGAGAAATAAGTGTCCTGGTTGACTGACCGTTGTCACAAGGAGAG
GGTCATAAATTGTCAGCAGGCCCCCCTGGCCAGAAGATGATGTAACACCCCTAAGACCTC
TGTATACATTTGTATGAAGCACCTGACTTTGATAAAAGTCAGGACTGCTGACCCCACGTG
ACTTTTGCATAACATCTCAGTGTATAAAAGTAGACCATGGAAAATAAATGGGGATCAGTT
TCTCGAAATACTGGTCTCCCCATGTCTCTCTCTCTTTCACTCTGGCTGAGTCTCCATCTG
GAGCGCGGAACCCACCATGCTTACTAATTATGCCCGGGCTTCTAAGATCCGACCGGGGAG
GCCTCAGTGTCTCCTCTCCTTCGGGAGAACGGAAGGACGCCTGTGGCCTACGTAAGTGGT
GCAAACTTCTTGTCTTGAAGTTTTATTGGTCTCCCGCGTAAACCAAGCCACTCAGCCTCT
TTTCTCCACTGAATTTTCCTACTGAGCTATCCTTATTCTATTACTCTATATATCTTTAAT
TAATATCTAATTGAAGCTATTGTATCCTGACCCTCGCCGACGCCGTTCCCGCTTCGAATA
CCCTGGATCAGCCGGGGCAGGACCCCGGCAC
>428:1929915-1930074
CCATGACATGCAGCATTGTACAAGTTTAAGGTGTACAACATAACGACTGACTTACAAATC
ATGAAATGATGACCAAAAGTTTAGTGAACATCTATCATCTTATAGAGATACAAAGTAAAG
AATTAGAAAAATACTTGCCTTGAAATGAGAGCTCTTAGGA
>305:244331-244695
CATCACATTTTTTTTTTTTTTTTAATTTTATTTTTATATTTATTTATTAAACTTAAGTCC
AGGACCTCTGTATCAAAAGGAACCTTCTGAGAAAAATAGTTTGGCTGCATTCATTTGTCA
GAGAGAAAAGAACGCTGGAACAGAGAAGTTAGGGGCTTTATCCAAGGCCACGAGGTGTTG
AAATCTGTCAAACGCCTTTTCTGTTTTTAATGGGGTGAATCATTAAGTGAAAGTGAAGTC
ACTCAGTCGTGTCCGACTCTTTGCGACCGCATGGACTGTAGCCTATCAGGCTCCTCCGTC
CATGGGATTTTCCAGGCAAGAGTGCTGGAGTGGATTGCCATTTCCTTCTCCAGGAAGACA
TCACA
>329:1511996-1512172
ATTTTACTACAATTAAAAACAAAGTTATAGACCCCAGCACCTCATTCCTTTAAACGCCAC
GTTTCATCGACTGGGTCATTCTTTGTGCTGGGTCTCCATCAACACTAAGCTTGGCGTTGA
GCCCTGGCTGCGTGTCAGCCTCTACTTGCCCCATCGGCACACACACCACCCTGGCAC
>668:785176-786467
ACTACCACGCACTTGATTGGAAATAAGTGGCTGAACACATCCATTCCCCCTACCACTAAA
ATGATAACAATAAAATTATACAAGAAATTAATAAATCTATAACATGTGTGGCAATAAGAA
AGACTGCCTGAAATGTCTAGGACAGTTGAAACAATGTCTGGAAACTGGAAAGCGACCCAA
AATCCATATGGCAAAAAATTATCACAGCGCATAGGCCTGGTTCCTTGTTGTTTAGTCACT
CAGTTATTTTTGTCTCCTCTGTGACCCCATGGATTGTAGCCCACCAGGCTCCTCTTATCC
ATGGGACTTCCCAGGCAAGAATACTGGTGTGGGTTGCCATTGACTTCTCCAGGGGGTCTT
CCTGACAGGGACTGAGCCTGCATCTCTCAGGTCTCCTGTGTTGGTTGGTAGTTTCTTTAC
CACTGAGCCACCAGGGAAGCCTAGGAAGCCTTAATTAGGGTATAAAAAGGAAAGAAAGAA
AAAGGCAGAGTAAACATGTTGTCAGCAATACCCTAGCCTGGTGATAGCAAGAAAAAGAAT
TTGGAAGAATGCAGCAGGGATACAACAGCATGTTTCAAATATTGTTAGTATGGAAACTGG
AGTACTGTGATAGTATAAAGGTAGAAGCTACAACTTGGGGCTTTCCTGACATAGCAGTAC
TCTCATTCTGGACAGCTGCACTGACCACTGACCCCCAGGAAGTCTGAGTGGGGAAGTTGT
GATACAATCCAGCTGTGTCCATTCACTTATTCTCTCCATCTCTTGAACCTCTACCTCTTC
TTCACAACATTTTTGCTATCAAATTGTAAACCAGGATAGAATAATTGCTTAAAGGACCAA
GTCCAGAGTCACAATCTCTGGATTTAATCTAAATTTTGCCAAGTTAGTAGCTGTGCAACA
CTACATGATTACTTAAGCTCTCTTTACTTCAATGTCCTTTCCTGTAAAATGGATTTATAT
TAGTATCTACTACTAGGGTTGTTGCATTTTATAAACTAGTATATGTACTCAGCACATAGA
TAAGCACTGTATGTTTGTTTTTTTATTATTATAATGGAATTATGATGATTAATTTGAAAG
GAAGAGTTGAGAAACTTAGTGTAAGAAAACAGGAACACAGATGAGAAATTATGAAATAAA
AGAGATTAAAGAAGAAAAGACAATTAAGAATGTTAAAAGATGTGGAAAATAGGTTCATCT
ATGTAGTCAGATTTCCACTAGCAAATGAAAGTGAGAAAATTATGAAAGAAATAGAAAATG
TCCCTGAGTGAATATCTGTTATTAAATTAAAA
>1067:624926-625161
ATGAACAAAGAAAGAAAAAAGGGAAAAAAAGGAAAGCTCCACAGAACTGCAAAAGCCCAG
CTTAGAGGCAAAGGTTTATAACAACAGTAAAAGGTGTGACTGAATATATCCATATACATA
TGCACCCATAAGCAAAATGAAAACAGTCCAGCAAAAATAAAGTTCAATAGATTGACCTGG
CGAACAAAGGAAACCAAAAATTTTATCTACCAAAACAAAACTAAAGCACAAACTGG
>206:1710905-1710970
TTATAAAAAGCTTTTTATATAAGCAGTATGGAGATTCTTTAAAAAGCTTATTCTTTAAAA
AGTTTA
>1766:454318-454656
AAAAACAATAATCAAAAAAACTTTACAGGAGCAGAGATATGGAAGAGGATAGTAAAGACA
AAGGGAGAAGAGAGTCCTGAGGTATACGAAATTATAGAGATAAATTAGTAATACTAATTT
GGATATACATTTGTGAGTCTATCTTGAATGTCCAAGTACAGATTATCAACTCAAATCCAA
ACAATTATATTATAAGTAATACATCCTGTCTTCATATGTGATAAATTACTGTAAGGACCG
TAAAGGAAGATTTAAAAATTTTTTACAATTTTGTTTTAAGGGTATAGCCGATTAACAATG
TGATAGTTTCAGGGGAAGAGTGAAGAGACTCAGCCATGC
>409:135102-135856
ACTGATGGCCATAAACAAGAAAATTTGTCACAGGATAATTCTTTGGCATTATGCAGGATA
ATTCTTTGGCATTTGCCAAAAGTCCATTTACACTATGAAAAGCAAAGTGTGTGTATGGAG
GTACAGGGCTTTTAATCTGTACTTAATTGAACTTTCTAGCCAATATCCTCCGAAATCCCA
CAGTAAGGTGTTTCTCTACATATGACCTGTTAGTTCTACTATAGATTAAGACCAACTACC
GGTAATCCCTAGTTTCTTTATACCCCATCATTCAATACTGTATAAAGATAAAGAAGAAAA
ATACTACCTGTATGTGAGCTTCTCCTCCATCCTAGGGACCACCATCCATGACAATACCCA
GACCTATTAGATTCAGGATATGAGCTTAATTATAGTATTTAATTCCTTGTCAACTACAGT
CGTGATTGAGCCCTTTCATAGTGAAAGGGTTATCTCAGGATAAGAGGAAAGATACCCTGG
TGAATGTGGTATGAGTATGTGTTAAGTCCAATAACTGAATATCCCTCTTATTTCAAAGCC
AACACCTTGTTTCTCCTTCACACAAATATCTTTCTTTTCTATTACCCATACTCAGGATGG
AAATAAAATACACTATCATCACATTTTTAGTCTACAAGTCTGCATGGAAAAATAAAGATT
GGGGAATAGTTAAGGGAAGAGGCATCATTATAGTTATTAAAGTGTTACTTGACACAAGTA
TTAATAATTTAAGAACCTGGGCTCTGGACTTAGAA
>271:840471-840847
TTCCAAGGCTGTCCTCACTGTCTTTGACCCAGGTTTTTAACAAGCGGTGTCCCAGTCTAT
TCCCCCATTTGACAAGCTAGGGGCTGACCTTTCTTTAGAAATCGATAAGTTGTAGATGTC
AGGATTTTTCTGGTGAAAAGAGGAAACTGATTTCTGTGTAGAGGATACATCAGTTGTTTC
TGTGGAGACTAATATTAAAGACTCAAGTAAATGTTTATAATTAGAGCTCAGGTGTTCTGG
GGCAGAGCTGAGGAAAATACATGGTGAGTATGCAGTGAGCCTGAAGGAAGTTCCAGAATG
TGAGCCACGTGTTAGCACAAGTGTGATGATGGATACTTGACTTTTTCCTTTGGAACAGAA
GGAATGAAAAAGTAACT
>417:444851-445090
CTACCTGGAACCTTTGATCCAAGTGACATGGGGTCATTGTCTAATCTACACAATTGATTG
TGTTGCTTTAAAACTCCTTTGGCTTCAGGTAACTGAAACAGACCTTGAACTAGGCAAGCA
TGCAAGTTTCTTTTTTTTTTTTAATATAAATTTATTTATTTTAATTGGAGGTTAATTACT
TTACAGTATTGTATTGGTTTTGCCATACATCAACATGAATCCGCCACAGGTATACACATA
>693:767281-767407
CGCAGATTTGAGTATTGTAGCAGGGGCTGTGTATCTATCTATTTCTCTGGAGAGAAAATC
TAGAGTTTTATCAGATGCCCAAAGATATATGATGCTTAAAAACAAAAAAATAAAAACCAC
CAACACC
>222:2143007-2143088
CAAGTCTATCTGCCTCTATTCTTAGTAATCATCTTAGAGTGAGAGAACAATAAATAACAG
GAATCTATTCATATCTCAGACC
>320:425709-426149
CTGTCTGCTTTCTATGCCAGGGTCAGGAAAGCAGGGCACCTTGGAGGCAGCACTTGCCCA
CCATTTCAGGGTACATCCCCATAAGAAGGAGGCAGGACCGGAGTTGGTTGAAAAATCAAT
TCTAAAAGATCCAGGATTCAGGATATTGAGGGTAGGAGCAGGGTTACAGAAAAAAATCAG
ACGCTGACATGGGAGGAATTATGTCAGGCAAGGTGTGCTTTGGACATTATGCGGAGGGGA
AATCGTGAGAGCCATCATGTCACCTGCTGTCCCTCACCTTCCTTCTAGGCACTGAGAAAT
GGATCGTTTCCTGCTGGATAGTTTTGCTGCAAACTGGATAGTGATCAATATGGGTGTTGG
GGGGCCAAGTAACCGAGTAGGTTTCTTCTAGGTAGGGGAGGAGTAACAACGAGAATAAAA
GGTCTATCCAATAACTTGCAT
>1001:108250-108342
TTGCTATATGAACATATATGTAATCTGAGTCCAGGGGACTGGATTAGGTGAAGCTTTTGA
CAAAGGAGTCATAATATGGACACACACAGGGAA
>264:851334-851454
AACCTACAGACAAAAACCATACTGGAAATCTGTAGCTCAAAGGCAGCATGGAGTAACAGT
AAAGAGCATGGATCAGAAGCCTAACACACCTGGGGGTGTATTTACTAGCTATGGGACCTC
A
>506:599876-600020
ATACTTCAGACACCATCTCCTGAATGAAACCTTTCTCAAACTCCACTCATTACTGAGACA
GTTTGCAAGGATCCAGTATGCAAGTATGCAGTTCCTATCCACATGGGTAATAAATATTTT
TGAAATTTAAAAAAAAAAAAAAAAA
>160:556157-557140
AAGAATGCTGGAGTGGGCTGTCATTTCCTTCTCCAAAAGTATATCTGTTCTCGATTAAAA
ATAATTTTTAAAAAATCAGAGTTTTTTGTAAAATATAAAACTAATTAAAAATAAAAGCCA
TTTTAAGGCAGGATTTAAAAGGGCATCTACAGCTTCCTTCATGTAAAGCTCAAAGAGACA
AAGTCAGTCCATGGTAGAAATGGGACAGCAGCTAGGCCCTTGTGGGGAGGAAGGATGCAA
GACCAGAAAGGGGCACACGGAGCTTCTGGGGTGGCGGTGGAGGCACTCTGGCCTTGTTCT
GGGCGCCAGGCAAGTTGTGTTAATTTTGCAAACACTTAAGCTGCATGTTTATGAAGTCTG
CACCTTTCTCTGTGTATGCTGTACTTCCATAAAAGTTTCAAAAAATTTAAAAAGAAAATC
TGAAACATCAAGGCCAAAATGACACGCTGCTGCGTGATCACAAGGTTTTCAGTAACTTTT
GTGATTGTATGAATGAAAAATCACTGAAAATATTGTACTACGATAAAAGTGTCAAGACTA
TTCAATGGGGAAACAATGGTCTCTGCAACAAACGATGCTGGGACAACTCTATATCCACAA
GCAAATGAGGCTAAACCCCACCTCACACCACGCAGGAGCGTCACTCAAAACGGACTGATG
ACCAGAGGAGAGAAAACTACAAAAACTTTTTCAAAGAAAATATGGGGGTAAATTGTCATG
ACCTTGGGTTTAGTTCATGACTCTCAGGTACGACACCAAAGTCAAGAGCTGCTGCTAAGT
CGCATCAGTCGTGTCCGACTCTGTGCGACCCCACAGACGGCAGCCCACCAGGCTCCCCCG
TCCCTGGGATTCTCCAGGCAAGAACACTGGAGTGGGCTGCCATTTCCTCCTCCAATGCAT
GAAAGTGAAAAAATAAAGTGAAGCTACTCAGTCGTGTCCGACTCCTAGTGACCCCATGGA
CTGCAGCCCACCAGGCCCCTCCAT
>593:159558-160869
GTATTAGGCCTGGCTAGGTTTTGTGAGGGGATGGAATTCATATGCTAATGAGTGAGAGGA
TCATCCCAGCCATTGGGGAACCACCCACTCCTCCCTCTTTTGACCTTGTGCCTTGAAGCT
GTCCTGCCACCTCTGGGTGGGTCTGTTGGCTTATAGATTGGGGATTAAGGTTTACTTGAA
TTTGACTTGTCATCTTGGACCCAATTGATTTTAATTGGTTTACATGTACCCTTGTGCTAT
GTCATTCTTTCAAAGGTTGTGCTCTGCCCCCTTCCCTCCTGTTTCATGCTCTTTTCCTGA
GCCCCATCCAGACCCACAAGGTTGCCTCTACAATCTTCTGAAGAGACAACCAGAAAATAG
CTGGCCTTGGGAGGGAAATACTCTATAATATCCAACCCCTAATCCTACCCAATACTGGTC
ACACTGGAGATCTTGAGGATGCCCAAACTCCAGTCCGGGGGGGTCCCAGGAGGTCATCAC
GCCTTGACCTGCCTAGGGATCGGTCTTCAAAAGGTTGTCACGCCTCAACCTGTTCGGGGA
TCCTCTAGTCCCAGAGGTCCCAGGAGGCCGTCATGCCTTGACCTGCCCGGGGATTCGATC
TCTAGGAGGCTGTCACGCCTCAGTCTGCCTGGGGATCTGCACCCTGACCTGGGGACACCT
GGCTCTCAGGTTGTAACAGTTCTGGGTAGGACAAGCTTTAGAAAGACTCACCCCTAAGGA
AGTCCACCCATGGAAACATAAAGAAGCCTATTACTTGTGGGACTGTGCCCAGTCTCAGCA
ATAACTCAGGAGCCCAATGAGAACTCCATTGCCTTTCTGGAGAGGCTAAAAGAGGCAAGT
TTACCAACCTGGACTTAGACTCTTACGAGGGACGGGCAATTTTAAAGGACAAATTCCTGT
CCCAATGTGCATCAGATATCAGAATTAAGTTACAGCAGCTACAACAGCAGGACCCTGCTG
CCTCTTTAGATGAGATGGTCCAGACAGCCACCAATACCTTTTATAACAGAACAGGAGAAG
GAGGCCAAGGCCCAGGAGAAGGAGAGAAAGAAAGAGACAAGACATGCCCAGATGCTGGCC
ACCCTCCAGAGAAGCCCTGTGGCAAACCCCGAGTCCTTGAGGGACAAGGCACGAGACAGA
TGCCTGATCTGTAGACAGGCGGGGCATTGGGCCAAAGAGTGTCCAAACCATGACAAATCT
CCTAGAACAGCTTGCCACAAATGCCATCAACTTGGACATTGGGTGGCACTCTGCCCTCGG
GACTCAAGAGCCTCAAGGTCAAGCGCCAAGCCTACCCTCACGATGGTTCAAG
>1604:797465-800360
AGATGGGCTTCTCTGGTGTCTCAGAGGTTAAAGCATCTCCCTGCAATGCGGGAGACCTGG
GTTCAATCCCTGGGTTGGGAAGATCCCCTGGAGAAGGAAATGGCAACCCACTCCAGTATT
CTTGCCTGGAGAATCCCATGGAGGGAGGAGTCTGGTAGGCTACAGTCCACGGGGTTGCAA
AGAGTCAGACACGACTGAGCTACTTCACTTTCACTTTATATTCCAAATATAAATGTAAAT
TTTCAAATCTATGTACTGATTTTTAAAAATTGAGTGCCTACCTTAGAAGAAATGGAGTAG
CCATCATGGTCAACAAAAGAATCCGAAATGCAGTACTTGGATGCAATCTCAAAAACGACA
GAATGATCTCTATTTGTTTCCAGGGCAAACCATTCAATATCACGGAATTCCAAGCCTATG
CCCCAACCAGTAATGCTGAAGAAGCTGAAGTTGAACGGTTCTATGAAGACCTACAAGACC
TTTTAGAACTAACACCCAAAAAAGATGTCCTTTTCAATATAGGGGACTGGAATGCAAAAG
TAGGAAGTCAAGAAACACCTGGAGTAACAGGCAAATTTGGCCTTGGAATACGGAATGAAG
CAGGGCAAAGGCTACTAGAGTTCTGCCAAGAAAATGCACTGGTCATAGCAAACATCCTCT
TCCAACAGCACAAGAGAAGACTCTACACATGAAAATCAGATTGATTACATTCTTGGCAGC
CAAAGATGGAGAAGCTCTATACAGTCAGCAAAAACAAGACCAGGAGCTGACTGTGGCTCA
GATAATGAACTCCTTATTGCCAAATTCAGACTTAAATTGAGTAAAGTAGGTAAAACCACT
AGACCATTCAGGTATGACCTAAATCAAATCCCTTATGATTATACAGTGGAAGTGAGAAAT
AGATTTAAAGGACTAGATCTGATAGATAGAGTACCTGATGAACTATGGATGGAATTTTGT
GACATTGTACAGGAGATAGGGATCAAGACCGTCCCCATGGAAAAGAAATGCACAAAAGCA
AAATGGCTGTCTGGGAAGGCCTTACAAATAGCTGTGAAAAGAAGAGAAGTGAAAAGCAAA
GGAGAAAAGGAAAGATATAAGCATCTGAATGCAGAGTTCCAAAGAATAGCAAGAAGAGAT
AAGAAAGCCTTCCTCAGTGATCAATGCAAAGAAATAGAGGAAAACAATAGAATGGGAAAG
ACTAGAGATCTTTTCAAGAAAATTAGAGATACCAGGGGAACATTTCATGCAAAGATGGGC
ATAGTAAAGGACAGAAATGTTATGGACCTAACAGAAACAGAAGATATTAAGAAGTGGCAA
GAATACACAGAAGTGTACAAAAAAAGATCTTCACGAACCAGATAATCACTATGGTGTGAT
CACTCACCTAGAGCCAGACATCCTGGAATGTGAAGTCAAGTGGGCCTTAGAAAGCATCAC
TATGAACAAAGCTAGTGGAGGTGATGGAATTCCAATTGAGCTATTCCAAATCCTGAAAGA
TGATGCTGTGAAAGTGCTGCACTCAATATGCCAGCAAATTTGGAAAACTCAGCAGTGGCC
ACAGGACTGGAAGAGATCAGTTATGATTCCAATCCCAAAGAAAGGCAATGCCAAAGAATG
CTCAAATGACTGCACAATTGTACTCATATCACATGCTAGTAAAGTGATGCTTAAAATTCT
CCAAGCCAGGCTTCAGCAATACATGAACCGTAAACTTCCAGATGTTCAAGCTGGTTTTAG
AAAAGGCAGAGGAACCAGAGACCAAATTGCCAACATCTGCTGGATCATCGAAAAAGAAAG
AGAGTTCCAGAAAAACATCTATTTCTGCTTTATTGACTATGCCAAAGCCTTTGACTATGT
GGATCACAATAAACTGTGGAAAATTCTGAAAAAGATGGGCATACAAGACCACCTGACCTG
CCTCTTGAGAAATCTGTATGCAGGTCAGGAAGCAACAGTTAGAACTGGACATGGAACAAC
AGACTGGTTCCAAATAGGAAAAGGAGTACGTCAAGGCTGTATATTGTCACCCTGCTTATT
TAACTTAAATGTAGAGTACATCATGAGAAACGCTGGGCTGGAAGAAGCACAAGCCGGAAT
CAAGATTGCCAGGAGAAATATCAATAACCTCAGATATGCAGATGATACCACCCTTATGGC
AGAAAGTGAAGAGGAACTAAAAAGCCTCTTGATGACAGTGAAAGAGGAGAGTGAAAAAGT
TGGTTTAAAGCTAAACATTCAGAAAACTAAGATCATGGCATCTGGTCCCATCACTTCATG
GCAAATAGATGGGCAACAGTAGAAACAGTGTCAGACTTTATTTTTGGGGGCTCCAAAATG
ACTGCAGATGGTGACTGCAGCCATGAAATTAAAAGACGCTTACTCCTTGGAAGGAAAGTT
ATGACCAACCTAGATAGCATATTCAAAAGCAGAGACGTTACTTTGCCAACAAAGGTCTGT
CTAGTCAAGGCTATGGTTTTTCCAGTGGTCATGTATGGATGTGAGAGCTGGACTGTGAAG
AAAGCTCAGCGTCAAAGAATTGATGCTTTTGAACTGTGGTGTTGGAGAAGACTCTTGAGA
GTCCCTTGGACTGCAAGGAGATCCAACCAGTTCATTCTAAAGGAAATTAGTCCTGGGTGT
TCATTGGAAGGCCTGATGTTTAAGCTGAAACTCGAATACTTTGGCCACCTCATGCGAAGA
GTTGACTCATTGGAAGAGACTCTGATGCTGGGAGGGATTGGGAGCAGGAGGAGAAGGGGA
CGACAGAGGATGAGATAGCTAGATGGCATCACTGACTCGATGGACATGAGTTTGAGTAAA
CTCCAGGAGTTGGCGTGCTGCGATTCATGGGGTTGCAAAGATCAGACTTGACTGAGCAAC
TGAACTGACGGATTGA
>195:642329-642396
GTTCCCAAACTTCAAAGTGTAGAAGAATCAAAGAGAGCTTATTAGAGAGGTTTCCTGAGT
CCTATTCC
>275:753018-753272
GGGAGACTGGAGTTAATACGTGCGCACCACTATTTACAAAATGGGGAGACTGGGGTTAAT
ACGTGCGCACCACTATTTACAAAATGGGGAGACTGGGATTAATACGTGCGCACCACTATT
TACAAAATGGGGAGACTGGGATTAATACGTGCGCACCACTATTTACAAAATGGGGAGACT
GGGATTAATACGTGCGCACCACTATTTACAAAATGGGGAGACTGGGATTAATACGTACGC
ACCACTATTTACAAA
>300:2090473-2094934
AGTTACATCTGCAGGGCTTCATCTACATCAATGTTGGAATCAAACATAATCCAACAACAA
GAATGGGGACTAGCTATCACTCTGAGATGTCCAGACTACTTACAGGAAATTAAAATATAT
AATAGTGTGTTCATTTACACATACAGACACAAATATGTATACATATACACATATATATGG
CTGTACATGTACAAATATATGTATCTGGTTTGGAAAGCTCATAACATTTATTTTTTCAAG
GCAAAGCAGAGGAGACAGTATTCCACAGGTTCTAATGTCATCAGCAGTGTTCTTTAGGCC
TCCAAAATCATGGCAGATGGTGACCGCAGGCATGAAATTAAAAGACGCTTACACATACAC
ATTCCCATCTCACCCCAGCCTCAGGGTTTTTAAACCTTTTCAGCACCAATGGCCTTCATT
ACTAACCCAATTTTAGCTCCTCTTTGATGTGGCTGAACCTGAGTGCATCGTTACTTGGGT
CTGTCCTCCCACCCTGCTCACATCTTGCTCTCCCTGTCTCTTTTTCCTTGACCTCTGATT
GTTTCCCTGGTGGCTCAGATGGTAAAGAAGCTGCCTGTAATGCAGGAGACAAGGTTCAAT
CCCTGAATCAGGAAGATCCTCTGGGGAAGTGAATGGCAACCCACTCTAGTATTCTTGCCT
GGAGAATTTCATAGAAAGAGGAGCCTGGCAGGCTACAATCCACGGGGACATGACTGAGCG
ACTAATACTTTGACTTCTCAACTTGTCTTCTGTTCTCACTGTGACCTCAGCTAGTTGGTC
TGTTCCCTTGGGGCTCCGTTTCCTGACCAGCTGGGTTCCAGAGCCATTCTCGTAACTCTG
AATCTTTTATACCCTTTGAATTCCACTGTGACTGTTATGAGAACCACCAGCCTGCTCTCT
GCCCAACCTACCATTTACTTGACTTGCGTCTACTCTGGGTTGCTAAGGATTCCTCAAGAA
AGTCAGAGCCAACTGGGTTTATATCTAACTTCATAAAAGCTCTTAATATTTCTTGACAGA
TATATTCCTCTTTTGCTGATACCAAATCTGATGTCCACAGATAGATTCTAATATATCTCC
CCATTGTCCTCATATCCTCAAACATATTTTCATTCTTCTCACTTTTAATAGGCATTTCAG
TCCTTCTATTTTCACTATTAAGGTGAAGATTATCTTCTTTCCTCAACATTTTCACAATGT
GTATCTTTATCCTTTGTTCTCCATCTCTCCTTTCTCTCATTTGGAAGATATTATACAACT
ATTTGGGCTTCCTAGGTGCTGCCAGTGGTAAAGAACCCACCTGCCAATTCAGGAGACATT
AAGACATGTGGGTTTGATTCCTGGGTTGGGAAGATCCCCTGGAGGAGGGCATGGCAACCA
CTCCAGTATTCCTGCCTGGACAATCCCATAGACAGAGGAACCTGGCGGGCTATAGTCCAT
TGGGTAACAAAGAGTTGGACACGACTGGAATGACTTAGCATACACACAAGCAACTAGTTA
GCTCTAAGAAAAGTTATGACCAACCTAGATAGCATATTCAAAAGCAGAGACATCACTTTG
CCAACAAAGGTCAGTCTAATCAAGGCTATGGTTTTTCCTGTGGTCATGTATGGGTGTGAG
AGTTGGACTGTGAAGAAGGCTGAGCGTGGAAGAATTGATGCTTTTGAACTGTGGTTTTGG
AGAAGACTCTTGAGAGTCCCTTGGACTGCAAGGAGATCCAACCAGTCCATCCTTAAGGAG
ATCAGTCCTGGGTGTTCTTTGGAAGGAATGATGCTAAAGCTGAAACTCCAGTACTTTGGC
CACCTCATGAGAAGAGTTGACTCATTGGAAAAGACTCTGATGCTGGGAGGGATTGAGGGC
AGGAGGAGAAGGGGATGACAGAGGATGAGATGGCTGGATGGCATCACTGACTCGATGGAC
ATTAGTTTGGGTGAACTCCGGGAGTTGGTGATGGACAGGGAGGCCTGGCGTGCTGCAATT
CATGGGGTCGCAAAGAGTCAGACACGACTGAGTGACTGAACTGAACTGAACTGAAGGCTA
ACTTTTCTGCTTTGGCTCTCATAGCACTTCAGCGTTTACTGTCATAGTGTTTTCATAGGA
TATAGCATCTATCTATTTATAGTTTACTTAAAGTCTGTCTTCCATATTAGACTCTGTAGG
ACATGGGTATACTTTGCTTACCACAGTGCCCCAGCATAGTGCTTGAAACACAGATGTCTA
CCGTATTTATAATGTCATCTACTTGTTTTTCTTTGTAAATTTTATTTTTCTGTGTTTATT
TACATGGCTTCACTGGGTCTTAGTGGTGGCACTTGGACTCTCAGTTGCATCATGTGGGAT
CTAGGTCCCCAACCAGGGATTGAACCCAGGCCCCCTGCATTGGGAGTGCAGAGTCACAAC
CATTGGACTACCAGGGATGTCTCAGGTGTCTACTTTTTAATAATGGCTGAAATAGTAAAT
AACTTAATGATGAATGGATCCTCTCCTCCTGCCTGCTGCAAAAACTCAATCTTCTCTTTC
TTGTCCACGTTAAATTTACTACTCTGTTAGCACTATCTCTTCTGTGAACAACATACTTAG
TTCTTCCCAATCCAAATAAAAATATTTCCACCATTGTCTGTATGTATGCTCTAGCTGTCT
CCACATTCTTTCCTCTTTTTTTTCTCAGTAAACTGAAACTGCCCAATTCAATTTCCTCCT
CTTTTATTGACTCCCTAACCTCTTGCAAGCTACTTTCTTCTCTCATTACTCTCTGAAATT
GATCTTTTAAAATTCAACAGTAAGAATGTCCCTGCTGGTCCAGTGGTGAAGAACCAGCCT
TTCAACACAGGGGACTCGGGTTTGATCCCTGCTCAGGGAACTAAAATCCCAACATGCTGA
GGGGCATCAAAGCCCAAGCACCACAACTAAGACTTAATGTGGCCTAAGTAAACAAACATA
AAAAAAAATAGAGTTCAACAGTAATTGCATAAGTGTCATATTATTCAATGATCCTCTTCT
AGATTTTACTGTCTTTGACTCTTTAGTAGCATTTAACATCACTGATAAACAGCTTAAAAA
TCTCTTTTCCCATGACTTCCAGACACATAACTTGCCCATGTTCTCTCCTTTCCTTTGCCA
GATAGAAGCTCACAGAGAGCAGAAATTGCTTTATTTATGTTGGTCTCCCCAGGGAACCTT
GGGAAGCATCACTGGCAATTGTTGATGAATTGAAGTCTAGGAGACCTGTGGTCCCATGAC
AGTGACAATTATATTCCTTTTCACACTAAAGGAACTCTGGATCAAAGGACTTGAGTTCTA
GGTTCACACCCTAGACCTTTATCTGGTGAGATACTTTAATGGAGTCACTTGTCCTCTCTG
AGCTTCAGCCTCTTCAGTAACAAAACAGGTAATGCCTATTGGCTGTGAGGACAAAATGTG
ATAATGCAGATGAATTGCCTGGACCAGTAGCTGGCATGTGAAGCACTCAATAAGCACCAT
GCGTATTATCTGTAAAACAAGGCAGCTCATGTTAGTGATGCTTAGAAGTACTACCAGCTC
TAACGTTCCATGCTTTTTACAAAGATTAGATACAGCATTTTTATACTGTGGTACAATTTT
AGCATCTTTAAAGATGGATAGTCTCCACAGTTATAGCCTGTGAAGGTTTCAAATGTCTTT
TGCGAATCAAACTGTCTTATTTTTAGATAGTCCTCAAAATTGTTTAAAAATCTATCAGAG
AAAGAAGTGATTTTAAGAAAAAAAAGTTATTATATTTCTACCTTTTGAAATATTTCCTTC
TCTCTAAATGAAAATGGGCTTCAAGGTTGGGTTCGGGTTTTTGTAACTGAATGATTTCTT
TCAGAGAAAAGCCATTCTGCTATCAGATCATGAAATGACTATGCCCTAGGAATGATCCTC
AACTATTGTGGCCCATGAGTCACTTAAACATCCTGTATCTGGCGGGAGCTGTGTCATCAT
GCTGAGTTTCAGTAGCATTGCTGGGAAATGGCTCTCTCTGACCAAAAACAATTAAGAAAA
ATAGAACTTTATCCTCAAAGACAGTACCTCTATTAGTTCTGAAACACATTGCTGCTTCAA
GTTATTCACCAAATAGGATGAAGTTTGCCTGCTGATAGAGTCAGCCGAAGGCTACATGAA
AGAATTTCACACGGGACTGGGAACTTCTTCACTTTTTTGTTTTTTAACTGAAAGCCTAAT
AAACTTGAAGTTGCTGCATCTTTTTCTCATCTTCTGAGTTGAGGGCATGGCATGTGGGAT
CCTAGTTCCCTAATGAAGGATTGAATCCACTCCCACTTTGCACTGGAAGTGCAGTCTTAA
CCATAAGTCCTGGACCTGGGAATTTCTTGACAGGAGTGTGTGTGTGTGTATGTGTGTGTG
TGTGTGTGTGTGTGTGTGTGTGTGCGCACGCGCTTATTCACTCAGTCATATCTGATTCTT
TGTGACCTCATGGACTGTAGCC
>209:878124-878522
TGTCTCTTTTGCTGTCTCGTACACAGGGTTATTGTTACCATCTTTCTAAATTCCATATAT
ATGCGTTAGAATACTGTATTTATGTTTTTCCTTCTGGCTTACTTCACTCTGTATAATAGG
CTCCAGTTTCATCCACCTCATTAGAACTGATTCAAATGTATTCTTTTTAATGGCTGAGTA
ATACTCCATTGTGTATATGTACCACAGCTTTCTTATCCATTCATCTGCTGATGGACATCT
AGGTTGCTTCCATGTCTTGGCTATTATGGGGAGGGAGGAGGGAGGAGGGTTCAGGATGGG
GAACACATGTATACCTGTGGTGGATTCACTTTGATGTTTGGCAAAACTAATACAATTATG
TAAAGTTTAAAAATAAAATAAAATTAAAAAAAAAAAAAA
>1584:2197412-2198791
CAGCCCTAGGATTTCTTTGGAAGGAATGATGCTAAAGCTGAAACTCCAGTACTTTGGCCA
CCTCATGCAAAGAGTTGACTCATTGGAAAAGACTCTGATGCTGGGAGAGATTGGGGGCAG
GAGGAGAAGGGGACGACAGAGGATGAGGTGGCTGGATGGCATCACCGACTCGATGGACAT
GAGTCTGAGTGAACTCCGGGAGTTGGTGATGGACAGGGAAGCCTGGCGTGCTGCGATCCA
TGGGGTCGCAAAGAGTCAGACACGACTGAGCGACTGATCTGATCTGATCTGATCTGAAGT
ATCTCTGGATCATGTTTTTATTTTATAGCTACCTATTTTGAATTTTGGAATAATGTGCCA
TGTAACCTGATGGAAGGGAGAGGGGGTTTACCATCCCACAGAGTTTGGGTCCTATTATCA
TAGGAAGTCTCAGTATGAACATGAGCAAGTTATTTAGCTTTCCTGAGCCTTATTTTCTTC
ATCTATAAAATGAAGATAATTTCTCCAGGAAGGATAAAGTAAGGATTAAATATGATTTGG
ATAAATGTATTAATTTCCCATTGCCTCTATAACAAATACTTTTCATCCATAACCACATTT
CTAAAAACTTTGAACTCTACCATCTCCTGAAATTGTCCTTTACTTGTGTGGTTCCTGCTT
TTGTGTGTATACCCTTACTACTTACTTCTTCCCACATCATTGCCCTTCTCACATCCTTTC
TACCCAGATAGTTCCTACTTATTTCTCTGAGAGAATGTCATAGAGATCGCCAGTGAAGAA
AGGAGTCCCAAGACTTGTTTAAAGCTTTGTAGTCTAACTACTGTAGTATATAGCTATTTT
TTATTTCATCCAAAAACTATACCCTAGAAATATCTTTACTGGAGAAAAAAAGTGGGAACA
AACTCTGTGTCTTCACAATCCTATCGCCAAATTCCTCTCTACTCTGCTTTTGTATTGTAT
TGATGACTATGATCTGATATGACGCTTTGACTTATCCAGATGGTGTAAAAATGCCTCTCT
CCCAAAAGCCCATGCCAGTTTTCATCAGGCTAATGGGCAGAATCTCTTAATAACTTAGGG
TATCATTAGGAATGACAGGTGCATCTGCCTGTCAGGTGGGCAAAATTAGTGAATACTGAG
GTTAATTAATAGTTAAGGCTAATGGTAATTACTTGAAATTTAGCAGTGAGATTTTATAGC
TACCTAGTATCATCCACCTGGAGAAGGCAATGGCACCCCACTCCAGTACTCTTGCCTTGA
AAATCCCATGGATAGAGGAGCCTGGTAGGCTGCAGTCCATGGGGTTGTGAGGAGTCGGAC
CCGACTGAGCGACTTCACTTTCACTTTTCACTTTCATGCATTGGAGAAGGAAATGGCAAC
>192:794522-795996
CTCCTTATCCATCACCTGCCTGTCTGGCGTTGGTGAGGGCAGCTTCTGAGAGCAGTGATT
CCGATGTATTCACCATGCCCTGTGCATGGACCAAGTATGCTCCCACAAGGAGGAAAAAAC
CTTTGGACAAGAGTCACAAGTTTTCTTGGCACGTGGCCTCCAGGCCGAGGTGAGGACAGA
TGACACTGGGTGGAACACCAAGAATGTCTGTTCATTCTTGGACCTTGACCTCAATGGCAT
TGTGATAAGTGAAGTAAGTCCAGACAGAAAAAGACAAATGTTGTATGATCTCTCTTATAT
GTGGAACCTAAAGAAGCAAAGAACTCCCATAAAACAAACTTGCAGGAAAAGAGATCCGAT
TTGTGGTTACCAGAGATGGGACAAATGGGGGGGTAAGCAGGAAGAATTGGATGAAGGTGG
TCAAAAAGAACAAACTTCTAGCTATCAGATAAATAAATATCAGAGATATAATATACAATA
TGACGGCTATAATAAACACTATAGTAAACGTTGCTGTAGGGATATAATACATAACACAAT
GGCTATAGTATACACTGCTATAGGGATATGATATACAACACGATGGCTATAGTAAATAAA
TTGCTGTAAGGTATATTTGAAAGTTATGAGAGTATAAGAATTCTCACTACAAAGGGAAAA
CTGTTTTTCTTTTTCATTCTTTTGTATCTATATGAGATGATGGATATTAACCAAATTTAT
TGTGATAGTTACTTTACCCTTTAAGTCAATCAATACGCTGTACACCTTAAACTTACATTT
GGTGTGTTAATTCAGTTCAGTTCAGTTCAGTCGCTCAGTCGTGTCTGACTCTTTGCGACC
CCATGAATCACGGCATACCAGGCCCCCCTGTCCATCACCAACTCCCGGAGTTCACCCAGA
CTCACGTCCATCAAGTCAGTGATGCCATCCAGCCATTTCATCCTCTGTCGTCCCCTTCTC
CTCCTGCCCCCAATCCCTCCCAGCATCAGAGTCTTTTCCAACGAGTCAACTCTTCGCATG
AGGTGGCCAAAGTACTGGAGTTTCGGACCTTACATCTCAGTAAAATTGGAAAATATCTGA
AAAAAAAAAAAAAGAATTTCTGCTCAGCTTCTTGGGTGAATGTCAGCAGGGTAAGTTTTA
CATCTGCCAGTGTTTTCCAATCAAGTTCAACTTATCTTGTGATATACCAGACCCAGTTAA
ATACGAATTGTTCTTTGCTAGGATTTCACTTTCCAAAGTAAGAGACATATAAACCATATA
AACAGTGTATTGAATGCCACACTTTAAAACAAATTCCTTTGTGTCAAGACTCTGAATATA
CTTCCAAGGGTCAGGGCTTCTAGAAGATGGGGATCTATCATTACAGACTTGCAGGACCTC
ATGTAGGTCCTGTAGTTAGAGAATTGTCAGCGGGAGGAGAGTGAGTGCTCTCAAGGGCCC
CACAAGCTCTGGAGGTCTCGGTAGCATCACCATGA
>3067:478297-478349
TTTGGAAAAGAAAGTAAAGGTCTACTTTGAAATATCATTCTACCAAGAAAAGA
>3416:395982-396075
ACACATGTATACCTGTGGCAGATTCATTTTGATATTTGGCAAAACTAATACAATTATGTA
AAGTTTAAAAATAAAATAAAATTAAATTAAAAAA
>198:771228-772534
AATCCATCTGATTTCAGTATTGACCATCTGGTGATGTCCATGTGTAGAGTCTTCCCTTGT
GTTTTTGGAAGAGGGTGTTTGCTATGACCAGTGTGTTCTCTTGGCAAAACTCTGTTAGCC
TTTGCCCTGCTTCATTTTGTACTCAAGGCCAAATTTGCCTGTTTCTCCGGGTATCTCTTG
ACTTCCTACTTTTGCATTCCAGTCCCCTATGATGAAAAGGACATCTTTTTTGGTACTTCT
GTGTGGTACTTCTGCCAATTTACTTCTTTTTAAATATCTGATGGGGTTGTTGTGAAGAGG
AAAATAAGATATTTCACTGTAGAGGTACTTGACCTCACAGGCCAACTATTTAGCATGCTG
CCTGATATCTACCAAGCATTTAAATAGTTTTTAAACGTTTTACTTATTTAATTTTGGTTG
TGCTGGGTCTTTGTTGCTGTGTGGGATTTTCTCTTGTTACAGCAGGTGGGCGCTACTCTT
CGTTGCAGTGAGTGGGCTTCTCCCTCCGGTGACCCCTCTTGTTGCCGAGCACAGGCTCCA
GGGCAAGCGGGCTTCAGTAGCTGCAGTGCCAGGGGTCTAGAACACAGGCTCAGAAGTTGT
GGCACACGCACTTAGCTGTTCCCTGGTATGTGGGATATGTGGGATCTTCCACAACTAGGG
TTTGAACCCATGTCTCCCACCTTGGCAGGTGGGTTCTTTACCACTGAGCCACCAGGGAAG
CCCTCTATCAAGAATTTAAATGTTTGTTATTATTAGTCTCATCAGCAGCAGAGGAGAATG
TCAATCTCAGTTAAGATTTATCAGCCCTGAATATGATTGTTTAAAAATAAGAAGTGCCAA
TTTGACACATAAAAGATGCTATCTTGCTTCATGGACTTCTCTGATTTCTAGTTCTATTGA
ACATTTATCATTCATTTATGAATCTGTTGTTGTTATAACTGCTACAAATATATCCCTCAA
TGTTTTGAGTTTTTTCAATGTTAGTTGTTAGACATTATTTTGATGTAGAGTTTAGCATTT
TATGTAATCAGTATTTTCCTTTCTGATTACTTCAATAGTCTTTTAAAATATTTATGAATA
TTCCAGTACTTCAAAATTTGATTATTTGCTCATCCACACGTTATTTCAATATATTTGGGG
CAAGTATCTCACATACAGAAAAGTGCACTGATCATTAGTTCATAGCCAGACTTCCCTGGT
GGTACAGTGGATAAGAATCTGCCTGCCAATGCCAGGGACATGAGTTCAATCCGTGGTCCT
GGAAGATCCCACACGCTGTGGAGCAATGAAGCCCATGCACGACAACT
>209617:63495-63662
TCTCTCAAGAGTCTTCTCCAACACCACAGTTCAAAAGCATCAATTCTTCGGCACTCAGAG
TATTAAATAGAGTTCCCTGTGCTATATAGTGTGTGTGTGCTCAGTTGCTTTAGTCGTGTC
TAACTCTTTTCGACCTCATGGGATTCTCCAGGCAAGAATACTAGAATG
>282:2452661-2452993
GTAGGCAGCTGATGTAGGCAGTGATGTCCAGCTGCTGCCTGGGGGATCTGTCAGACCCTG
GACTTCTGCCAGGGCTCCTCTGTATGGCTGAGCAATGGTGAGAGCCTTGGATGGGTAACC
AGGAGGCCAGGCTTGCTGATAACCTCCTGGGTGTCTGCCATTCTCTGGCCATTCGTTAGT
TTCCGATAAGTACCAACAGGAGTTTAGATGGCCTGATCCTCTGAGAGTCAGTGAGTTTGT
GGCCAAGGCTGGAAAGAGTAGGGATTCTGGAGTCAGGCCTGAGTGTTGGCTCAGTTCCAC
CACTCACTAGCTGTGTGACTGTGGATACACAGT
>2080:392152-392349
CTTTTTTTTTTTTTTTTTTTAAAAAAGATACGCGCTCGGGCTGCCGGCTGCGGGCGCGGC
GGGGCGGGGAGCCGGGGCGGTGAGCCTCTCCCGGTCGCTCCCGCGCTGGCCCGCTCGCTC
GCGCTCCCTCTTGCTCCCGCTCGAACAGACAGGCACACACCCCACGTCTCCGGCGGCAGC
CGCCCCGCCGCACGCACT
>189:1555969-1557122
TAAGGAGGAAAGAAAGAAAGAAGGGAAGTAGAAAGAGAAGCAAGAAAGAAGGAGAAAGAA
AGAAAGAGAGACAGACAGACACTAAGAGAAAGAAACTAAAATTGTGATTAAAAATCTCCA
GTTAGTTGCTTCAGTTAGATTGAATATTTACTCTTTGGCCAAACCATATGTCACCAAAGA
AAATGCCCTGGACATGGAATACCTCCTCAAGCAATTCTGAATAACCCTCTGGTCAGTCAT
CTGTAAAATGACAGGTTTCTTAAGGTACTTTCCAGTATAAATTTCTGCTATTATTAACTA
GCTCAGATGGAAAAAGGGAATGAAATGAATGATCCCTTAAAACTATAGGAGTTAATATTT
TCCCTTTGCTAACCTGAACATTTAAAGTATTGAAAAAGATCTCAATCTGACTGAATAGTC
ACCTCCTATTCCTTGTATTTCATCAGAGTTTTGTATAGTAATCTACGCTCTAAACTATTA
TGAGTTTAAGTAATTGAAATAGTATTAACTAATTTTGAAGATTAAAAGAAATATCATATC
TGAAACTAGCGAATGGAAAGGTGTTGAGTCTTCAATCTTTAAGGCTGAATTAGTCTAATG
GTTTTCAACTTTTAACCAATGACCCATTTTTTTAAAATGCAGGGTTTCCCTGGTGGCTTA
GTGGTAAAGAATCCACCTGCTAATGCAAGAGACATGAGTTCCATGCCTGGTCCAGAAAGT
TCCATGCCTGCTCCACATGCTATGGAGCAGCTAAGGCCGTGTGCCACAACTGTTGAGCCT
GTGTTCTAGAGCCCGGGAACCACAACTCATGAGCACTCATGCCACAGCTACTGAAGCCCT
TGGGCCACAGAGTCTGTGCTCTGCAACAAAAGAAGCCACTGCAAATGAGAAGCCCCAGCA
CTGCAACTAGAGAGTAGCCCCTGCTCGCCACAACTAGAGAAAAGCCCGAGCTCAGCAATG
AAGACACAGTGCCGACAAAAATAAATAAATAAGATTATTTTTTAAATGCATGTAGCCAAC
ATGGAAACTTGTAAATATTTCATCTGTGAGAGCTACTGCAGTGGTAATGTGTTGACTGGT
TGAAGTGGTGGTCAGGGAAGGGTAGCCTGGATTCCTGAGTGCAGATATTGGCACCCTCTC
AACGCCATCTCTGG
>326:1903484-1903542
GGAAGAGAAAATATTGTATTTATCTCTTTAAGATCCGGGAGTGACAGTAAAGAGATACA
>3208:738449-738638
TCGATACTGGATGCTTGGGGCTGGTGCACTGGGACGACCCAGAGGGATGGTATGGGGAGG
GAGGAGGGAGGAGGGTTCAGGATGGGGAACACATGTATACCTGTGGTGGATTCACTTTGA
TGATTGGCAAAACTAATACAATTATGTAAAGTTTAAAAATAAAATAAAATTAAAAAAAAA
AAAATAAAAT
>281:2215228-2215530
TTTTTTTTTTTTTTTTAATTTTTAAAATTAAAAAAATTTCAGGTATACACGTGCTCCCCA
TCCTGAACCCTCCTCCCTCCCCCCTCCCCATACCATCCCCCTGGGCCGTCCCAGCGCACC
AGCCCCAAGCATCCAGCATCGTGCACTGAACCTGGACTGGCATCTCGTTTCATACATGAC
ATTTCACATGTTTCAATGCCATTCTCCCAAATCTTCCCACCCTCTCCCTCTCCCACAGCA
AAAGAGACACTGATGTATAGAACAGTCTTATGGACTCTGTGGGAGAGGGAGAGGGTGGGA
AGA
>551:100776-101321
AGAGGAAGGGGAGGAGCAAGGAACCATGGCTGCTGTGCTAGGTCTTTGCGGTGGGCTGGG
GAAGAGAAAGTTTACGCGTTTCCCAACGGCTTTTGTCTGCCTCACAAATTCCGGGACTCG
TGCAGTGCTGTGGAGAAGTTGTTCACAATGTAAACAGGTAACCAGCAGTGAGGACCTGCC
TATTCCAATGGAAAATCCTTACAAGGAGCCTCTGAAAAAATGTATCTTGTGTGAAAAACG
TGTAGATTATAAGAATGTACAGCTTTTATCCCAGTTTATTTCTCCATTTACTGGATGCAT
TTATGGAAGGCACATAACAGGTCTTTGTGGGAAGAAACAAAGAGAAATCACAAAAGCAAT
TAAGAGAGCTCAAATATTGGGGTTTATGCCAGTTACATACAAGGATCCTGCCTATCTCAA
AGACCCTAAAGTTTGTAACATCAGATATAGGGAGTAAATTATATAAAGTTATCATCAATA
AATGTATTTTGCAATAAAAAAAAAATACATTTATTAAAAAAAAAAAAAAAAAAAAATAAA
AAGAAA
>484:618610-618846
TTTTTTTTTATAATTTTTTATTCAATTTTAATTAAAAAAAAATTATACATGTGTTCCCCA
TCCTGAACCCTCCTCCCTCCTCCCTCCCCATACCATCCCTCTGGGTCGTCCCAGTGCACC
AGCCCCAAGCATCCAGAATCGTGCATTGAACCTGGACTGGCATCTCATTTCATACATGAC
ATTTCACATGTTTCAGTGCCATTCTCCCAAATCTTCCCACCCTCTCCCTCTCCCACA
>191:694672-694951
TTTAACACGAGAGTTGCTTACGCACATGTCATAATCCTTCAGAAGGACAGTCCTTGAGAT
CAGAGCCCCCACTGTCTCCAGAGGGTCCCCAAATCTCCAGTGGCAAATATTAGGTGCTCA
ACAAAGATTTGTGGAACAATAGGAGAAGGCATTGGCACCCCACTCCAGTACTCTTTGCTG
GAAAATCCCATGGATAGAGGAGCCTAGTGGGCTGCCGTCTATGGGGTCGCACAGCGTCGG
ACATGACTGAAGAGACTTAGCAGCAGCAGCAGCAGCAGCA
>1039:922076-923577
AAGATAGATCATAATTACAGAAAATATGATCCCAAATAACACAATAAATGATTATTGATC
AGAGAAATAACTAGAACCACATGGGCCTGTTACAAGTTAAATCATGCAGGAGACTTTATG
AAGAGGTTCAGTTCAGTTCAGTTCAGTCACTCAGTCATGTTGGACTCTCTGCGACCCCCT
GAACTGCAGCACGCCAGGCCTCCCTGTCCATCACCAACTCCCGGAGTTTACCCAAATTCA
TGTCCATTGAGTTGGTGATACCATCCAACCATCTTATCCTCTGTCGTCCCCTTCTCCTCC
TGCCTTCAATCTTTCCCAAAATCAGGGTCTTTTCCAATGAGTCAGCTCTTCATATCAGGT
GGCCAAAGTATTGGAGTGTCAGCTTCAACATTGGTCCTTCCAATGAACATCCAGGGTTGA
TCTCCTTTGGGATGGATTGGTTGGATCTCCTTGCAGTCCAAGGGACTCTTAAAAGTCTTC
TCAAAACCACAGTTCAAAAGCATCAATTTTTCAGCACTCAGCTTTCTTTATAGTCCAACT
CTCACATCCATACAAGACCACAGGAAAAACCATAGCCTTGACTAGACGAACCTTTGTTGA
AAAAGTAATGTCTCTGCTTTTTAATATGCTGTCTAGGTTGGTCATACTTTTCCTCCTACG
GAGTAAGTTCTTTTAATTTCATGGCTGCAATCACCATCTGCAGTGATTTTGGAGCCCAAG
AAAATAAAGTCAGCCACTGTTTCCCCAGCTATTTGAAGTGATGGGACCGGATGCCATGAT
CTTAGTTTTCTGAATGTTGAGCTTTAAGCCAACTTTTTCACTCTCCTTTTTCAATTTTGT
CAAGAGGCTCTTTCGTTCTTCTTAACTTTCTGCCATAAGGGTGGTGTCATCTGCATATCT
GAGGTTATTGATATTTCTCCCGGCAATCTTGACTCCAACTTGTGCTTCCTCCAGACCAGC
ATTTCTCATGATATATTCTGTATATAAGTTAAATAAGCAGGGTGACAATATACAGCCTTG
ACATACTCCTTTTCCTATTTGGAACCAGTCTGTTGTTCCATGTCCAGTTCTAACCATTGC
TTCCTTACCTGCATACAGATATCTCAAGAGGCAGGTCAGGTGGTCTGGTATTCCCATCTC
TTTCAGAATTTTCCACAGTTCATTGTGATCCACACAGTCAAAGACTTTGGCATAGTCAAT
AAAGCAGAAATAGATGTTTCTCTGGAACTCTCTTGCTTTTTCGATGATCCCACAGATGTT
AGCCATTTGACCTGGTTCCTCTGCCTTTTCTAAAGCCAGCTTGAACATCTGGAAATTCAC
GGTTCATGTATTGTTGAAGCCTGGCTTGGAGAATTTTGAACATTACTTTACTAGCGTGTG
AGGTGAGTGCAATTGTGCAGTAGTTTGAGCATTCTTTGGCATTGCTTTTCTTTGGGGTTG
GAATGAAAACTGACCTTTTCAGTCCTATGGCCACTGCTGAGTTTTCCAAATTTACTTGCA
TA
>209485:351992-352864
GGGGCAGCAGCCATGGCGGGACAAGAGGATCCGGTGCAGCGGGAGATTCACCAGGACTGG
GCGAACCGGGAGTACATTGAGGTCATCACCAGCAGCATCAAGAAAATCGCAGACTTTCTC
AACTCATTCGATATGTCTTGTCGCTCAAGACTCGCAACACTAAATGAGAAATTGACAGCT
CTTGAGCGGAGAATAGAGTACATAGAAGCCAGGGTGACAAAAGGTGAAACCCTCACCTAG
GACTGTGCCATGCTGCTGCTGGGAAGTTTGCTCTTACAGCAGCCAGCCTCTCGTGGGAAA
GGCCCCAGCAGCCTTCAGCTCCTTCCTCTCTCCTTAAAGAACAACAGGGCTTATTCTTGT
TTTTCTTTTTTTCAAAAGTGTGGCCTTTGGGCTCTGCCATGCACACCCAGAAGTGTGATG
TGGCGTGTGGGGAGGAGTCCGGGGCCCTCTCGGAAACATTGTTAGGCATTTTACCTCTGC
AGTAACATTCTGTAGAACTACATGTCAACACATTTGAGGCACTGAGAGCCAAAAACCTGG
GACTCTGTCAAGGTCCTCCCCACCTCTCTCTCTCTCTCTCTCAGTCTTTCCTTATAGCTC
TCATTGCCTGTGCATTGATTCTATAAACAGTCCTTGTCTTATTCCCACCTTTGGCTGGGG
GTAGGAAGCAGTCCTGGCTCAGATGCCCTGGTGAGGTGGCTGCCAGAGAATGTTGTTGCT
AACCCACCAGTTTCTTGTCCTTTTGGGGAGGTCAAGGCCAGGCCCCCACTTGGCTTGAAA
AGGGACATTTTCAGAGTTTTCTGTCTGTCATTTGGGGTGTCTTTACCTCTCATATTTCCC
TAATAAACTCCTCAACTTTAAAAAAAAAAAAAA
>208567:995476-995979
TTTTGCTTTGACTCCATTTCTTCATTCTTCCTGGAATCATTTCACCACTGATCTCCAGTA
GCATACTGGGCACCTACTGACCTGGGGAGTTCATCTTTCAGTGTCCTGTCTTTTTGCCTT
TTCATACTGTTCATACTGTTCATGGGGTTCTCAAGGGAAGAATAAAAGAATAAAGCCCAG
AGATAAATCCACGCACCTATGGACACCTTATCTTTGACAAAGGAGGTAAGAATATACAAT
GGGGATGTGACTGGTGATGGAAGTAAAGTCCAATGCTATAAAGAGCAATATTACATAGTA
ACCTGGAATGTTAGGTCAATGAAACAAGACAAATTGGAAGTGGTCAAACAGGAGATGGCA
AGAGTGAATGTCGACATTCTAGGAATCAGCGAACTAAAATGGACTGGAATGGGTTAATTT
AACTCAGATAACCATATTATCTACTACTGTGGGCAGGAATCCCTTAGAAGAAATGGAATA
GCCATCATGGTCAAAGCTATATAT
>531:353977-354097
TTTTTCTTTTTCTTTTTTTTTTACTCTTTTTAAATTTTACACCACAGGTATACATGTGTT
CCCCATCCTGAACCCTCCTCCCTCCTCCCTCCTCATACCATCCCTCTGGGTCGTCCCAGC
G
>206241:298469-298608
TTCTTTTTTTTTTTTTTTTCTTTTTTTTTTTCTCTCTTTTTTTTTTTTTTTTTTTTCTCT
GCTGGTACTGCTTGTGACAGATTATCAGCTGTTTCCCAATATTTGTTGTTTCTTCCCCCT
GTAGAAAAGAGAGAGACTTG
>3632:80718-80823
CAATATATCAATTCTTTTTTCTTTTTTTTTCCTAATTTTATTTTATTTTTAAACTTTACA
TAATTGTATTAGTTTTGCCAAATATCAAAATGAATCCGCCACAGGT
>3389:1661812-1662062
GTAGCAATAAGTCTGGGTGAGGTGGGGAGGGCGCTGGAGGGGGGAGGTGGGCAGAAAGGT
CCCTTGGGGCCAGAGAGCTAGCTCTCCTGTCTTCAGGGGCCGGGGTGGGGATGCTGAGGA
GCTCTGAGGGTGCCCCCCCGTCCACCAGCCTGGAGTAAGGAGGGTTGGGAACATATGCAG
ACATGGGTTTATTTTTCAATGTTTTTTAAAAATAAAACCTTCAAGCTCACTGAAAAAAAA
AAAAAAAACAA
>3081:296720-296881
GTTCAATGCCTGGTCTAGGATGAATCCACATGCCATGGGGCAACTAAGCCTGCGGCCTCC
ACAAGAGAAGCACCGCAATGAGAGGTCAGCGCAGTGGGATGAAGAGTAGCCCCCGCTCAC
CACAACCAGAGAGCCCATACGCAGCAACGAAGACCCAGCGCA
>281:1868961-1869569
CAATGTTCATCGCAGCACTGTTTATAATAGCCAGGACATGGAAGCAACCTAGATGTCCAT
CAGCAGATGAATGGATAAGAAAGCTGTGGTACATATACACAATGGAGTATTACTCAGCCA
TTAAAAAGAATACATTTGAATCAGTTCTAATGAGGTGGATGAAACTAGAGCCTATTATAC
AGAGTGAAGTAAGCCAGAAGGAAAAACACCAATACAGTATACTAACGCATATATATGGAA
TTTAGAAAGATGCTAACAATAACCCTGTGTACGAGACAGCAAAAGTGATGCTGATGTATG
GAACAGTCTTATGGAATCTGTGGTAGAGGGAGAGGGTGGGAAGATTTGGGAGAATGGCAT
TGAAACATGTAAAATATCATGTATGAAACGAGATGCCAGTCCAGGTTCAATGCACGATGC
TGGATGCTTGGGGTTAGTGCACTGGGACAACGCAGAGGGATGGTATGGGGAGGGAGGAGG
GTTCAGGATGGGGAGCACATGTATACCTGTGATGGATTCATTTTGATATTTGGCAAAACT
AATACAATTATGTAAAGTTTAAAAATAAAATTAAATTAAAAAAAATAAAGTAAGTAAAAA
AAAAAAAAA
>562:685096-685150
CACGCCTACATTCAAAGAGAACGCTCTAAGGGCCAGGCCCTGGGGATACAGCCGT
>896:140771-143333
AGTATTCTGCTCCAACATCCCTATAGCATAAAATTTCCATCATTAAGGTTCCCTGAAGAG
AGCAGAAGACTGCTGAAATTCATGTGATCAAGTCTAATTGCAAGGGATGCTGGGACGTGT
GATCTTTTACTGAAGGCCATTGCCACCACGGCTTCCCAGGTGGCTCAAGTCTTAAAGCAT
CCACCTGCCAAGGCAGGAGATGCAGGCGGGAGGCACAGGTTTGATCCCTGGGTGGAGAAG
ACTTTTCTGCAGAGGAAATGGCAACTCACTCCATTATTCTCACCTGGGAAATCCTAGGGA
CAGAGGAACCTAACGGTCTACAGTCCAAGGGGTCGCAAAGAGTTGGACACAACTTAGTGA
CTGAGCACATTGCTGCCAAGAATAAAATCAGGACCCTGATACTAAGGTGGAAGGAGAATG
TTACTGGAGGAGGCCCCTAGCAGCCACTGGTAGTTACTCGTTTGTATTTAAGGCTCTGCA
AAAGTGACTCAGCACATATCTTCTTTAAATGTGTAACCCCCCCAGTGCCTGGCAGAGCAC
CTCTCACAGACTAAGAAATCAACAAATGTGTGTTGAATAATCACTGAAATACAGATTGAA
GAGATTTTTCTTTAGGTCCCTAACTTAGACTGAATCTCAAGGCTAATTTTCATCTAATCA
CCATGATCCTTTTTAGTCTTTCTGAAGATTTTTTCTTCTCATCTCCTCTCCTTAAATCAG
TTTCTAGGATTCCAGTCAAGACCTTAGAGTGTCATTTAGAGCCACACCAGTCAAAGTGAG
GTCTAAGGATTGCTGCCTGTCTGCAAACCACAAATCAACTATACAGTGTTTAGTTCAGCA
TAGACCTCCTCAATGCAATGCTTCTTTTTTCATCTTTTTGCAGACCAGTAAGAACTGGGG
CTTCCCTGGTGGCTCAGTGGTAAAGAATTAGCTTGCTAATGCAGGAGACACAGGAGATGC
AAGTTTAATCCCTGGGTCAGGAAGATCCCTTGGAGAAGGAAATGGCAACCCACTCCAGTA
TTCTTGCCTAGAAAACACCATGGACAGAGGAGCCTGGCAGGCTACAGTCCACAGGGTTGC
AAAGAGTTGTATGTGACTTAGTGACTGAATAACAACAAGAATTGAGTAGCACTTAGAGGC
TATTCTTTTGACTATAACAGAAGTCATGGTAGGCTATGTGAAAACATTGATTTTACATCA
CAATCAACATTCTCATTAAAACAGACTACCCAAATTGAAAAAAGATCTAATTACAATTCA
AAAGGACTTTGGGTAAAAATAAACCAACAAAATTTGGGGGGGTGGAATCTGATAAGAAAA
ACATTACTTGACACTATTCAGGATGAGGGAGCCATGACTTAGGAATATGTGACAAAAAAC
TTAAAGGTCTTAGCCAATTTCAACTCAAGAAAATTCAACCCTGTACTGTGGTCAGTCATA
CGTGACTTTAGGCTGCATCAACAGAAGCATTACATCTAGAACAAAGGAGATGATGATTTT
GCCCTGTAGCAGTCAGAACATGCATGGAACACTGTGTCCAAGTGTGAATATACCACTGAG
GAGGGATGCTGAAGAACTGAAATTTGTGCAGAGAGCAACCTGGACAGTGAAAAGACTCAA
AATCATGTCACATAGAAATAGTCAAAGGAACTGCTGATGAGAACTTGTAAGGATAAGACT
TGGAGATCATGACCTCTATCTACAAATATCCAAAGAGCCATCAAGTGAAGAGAGAGATTA
ATCTTGTTATAGAAAATACTAAGTCATAGGACCAGGATCAATGGGTGAAAGATTTAGAAA
AGGCAGATTTGTGCTCAGTATCAACAAGAAATATCTGACAATCAGAACAGTCTCCAGATG
AAGCAGGCTATCTTGGAAGGTCATGAACTTGACCACTGGGGGGATTAAAACTCAGACTGG
ACAGCTTCCAGGAAGGTTAGTGTGGGGTGGGCTCAAGGCCCAGATGACAGTCGGACTAAG
TCCTAAAGGATGAGTCATTCCCATCCCGCAACTCTGTGACACTTGCTCTACCTCAATATC
TTAACAGCCACACCTTGCTACTTATACGGTTTCGTAGTTTATGACTCACAAAGCCCTCTC
CCATTCATTGTCTCCATTGACTCTCAAGCTCTTTGGAGTAGGCAGAGTGGATTGCAGATG
AAACACTTAACCAGTTAAGCATCCAAGCCAGGATCAATCCCAAGTCACTAGATCCCTCGT
CCACCCCTCCGTGGGGGAATCAGCTTAAGAAACCTCCACTCTGGATGAGAGACTGACCAG
CGGGAACACACCTTCCACACAGAGGACAGCTGCATAGGAGCCCATCAGTCCCCCTGTGGG
TCGTCCAGCCTCCTCCAGGTGTTGTTCCCATTCTAAGAGGCCCAAATGCAAGGTTGTCCC
CTACATTTGGATGTTGGCAAACTATGACCCCGGTCACCTGTTGATGTAAAGTCTTTTGTT
GTTTTGTTTAAGGATTTTTTTTTTATGTGGACCATTTTTTAAATATTTATTGAAGTTGTC
ACAATATTGATTCTGTTTTACAGCCCCAAGGCATAGGGGAGCT
>3786:70531-70613
TCCGACTCTTTGCGACCCTCTGACAGTAGCCCACCAGGCTCCTCTGTCCATGGAGATGCT
CCAGGCAAGAACGCAGAAGAGGG
>3632:258169-258243
AAATTTATCAAAACCCAATAGAAATGCCCAAGTTTGGAAGTACAATATAAATGGGAGAAT
TCTATGCTTTCCTCT
>208209:299332-299432
AATTTTTGTACAGTTTTTTGTACAGTTTTTTGTACAGTTTGGCCTTGGAATATGGCAAGG
CCATATTTTTGTACAGTTCTTTGTGTATTTTTTGTACAGTT
>210171:1409248-1409818
GGCTGTCGGCCGACTGCACTCCTTGGGGCTCATCAGCTCCTTTCTCACGGGGAGATCCGA
GCAGAGCCTTGGCATAGCTGCCTCTGGCCTCCATGCCCCCTCCAGCTGCTGCCCCATCCC
TCTGCTCCCCATCACAGCCAAATCTACCCCCAAAGCCATCTGCTTACCCACCTTCATTTT
TTTTTTACTTCTCACTCTCTGGTCAGTTGGCTTCAGTCTGCTTTTGGTCCTTAGCACGCC
AAGCACCAAACCTTTCCTTAGGTTAATAGTGAAGGCATGCTTCTCCCCTTAAGGGGCACG
ACCATGTCCCTTCTGCTCTCTCAGGACTGGAACAGCTTCTCACGGCCCTAGCCTGGCTAA
GAATTCTATTACTGTGTAACAGGAGGGAAAAAGTGCCGGGAACAATGACTGTTTCTGCCC
TAGTCCTTGTGTTACCTGATACCGCAGAAGTGTTTTTTTGTTTTAATTTTAATTGAAGCA
TGGTTGATTTACAATGTTTCAGGTGTATAGCAAGGTGATTCAGGTATATATGTTCTTTTT
TTTTTGGCTGCACTGGGTTTTTATTGCTGCG
>303:717749-717864
TGCCTCAGTGTAAATTTTTTTTTTTTTCCAATTTTATTTTATTTTTAAACTTTACATAAT
TGTATTAGTTTTGCCAAATATCAAAATGAATCCTCCACAGGTATACATGCGCTAGT
>1599:1318814-1318869
GGATAAATACAGATCTTGTTTCATTATCAATCTAGCCAGCCTGTGTCATTTGGTGA
>209096:359732-361281
TTCATATGTGAAATCCTAACCCCCTAATCCTAATACCTTGGAATATGACTGTTTGTAGAG
ATGCTGTCTTTAAAAGAGATAAAGATAAAATTAGGTAATGGTCAGGGCTTAATCCACTAT
GCTTGGCATCCTTGTAAGCAGAAGAGGAGATTAAGATACAGATAAGTACCTAGAGAAGAC
CATGTGAATACAGAAGATGATGGCTATTAACAAGCCAAGAAGAGAGGCCTTTAGAAGGAA
CCACTTTGCTAACTTCTTGATCTTGGACACCTAGCATCCAGAACGGTGAGGAAATAAACA
TCTACTGTTTTAAGCCATCTAGTTTGTCATAGTCTGTTATGGAAGCCCTAGCAAGCTAGT
ATATCCACTCTATATTTGTGTTCCATTTGTGGTACATAGATTTATGTATTTATTTTAAAA
GCCAATTATGTCTTTTTATTTAAAATAAAAACTCATTCATTTCTATGTGAGAAATGGGAT
GGGAAGCTTTGTTTTGTAGACTGATATTTAATTGGAGAATGCTTTGCAGTGTTGTGTTGT
TTTCTGCTTTACAACATCACAAATAAGATATATATATATATATGTGTGTGTGTGTGTGTG
TGTGTATGTATATATATATATATATATATATATATATATCTCCTCCCTCTTGAATCTCCG
TATCAGTCCCCCGAATCCCACCCCTCTAGGTGGTTACAGAGCACCAGGCTGGGCTCCCTG
TGTTACATAGCAGCTTCCCACTAGCTATTTTACACATGGTAGTGTATATATTTTAAAGCT
ACTTTCTCAATTCATTCCACCCCTCCTTCCCCCTCTGTGTCCACAGGTTCATTCTCTATG
TCTGTGTCTCCATTCCTTCCCTGCAAATAGGTTCATCAGTACTGTTTTTTCTAGATTCCA
TATATATGTGTTAATATGTGATATTTGTCTTTCTCTTTCTGACTTACTTCATTCTGTATA
ACAGGCTTTTGGTTCATATACCTCAGTTCAGTTGATTCACATTTCTTCCTTTTTATGGCT
GAGTAATGTACCATTGTATATATGTACCAAGCTTCTTTATCCATTCATCTGTTGATGGAT
ATCTACGTTGTGTCCATGTCCTGGCTATTATAAATAGTGATGCAATGAACACTGGAGTAC
ATGTGTCTTGAATAGTTGTTTACTCAGGGCATATGTCCAGTAGTGGGATTGCTGGGTCAT
ATGATGCTTTGGGGCTTCCCTGGTAGTTTAGATGGTAAAGAATCTGCTTGCAATGCAGGA
AACCCAGGTTCAATCCCTGGATTGGAAAGATCCCATGAAGAACGGCTACCCACTCCAGTA
TTCTTACCTGGAGAATCCCATGGACCGAGGAGCCTGGCAGGCTATAGTCTATGGAGTTGC
AAAGAGTTGGACATGACTGAACATGCATGCACTCTATGCCATGGTAGTTTTCTTCCTAAT
TTTTAAAAGAACCTCCATACTGTTCTTTATGGGGTGGGGCGCTTTGAATATGAACTCCTA
GAAGCATTTTTAATCTTCTAATTTTTTTAATTAGAACTTTTAATTCTCAT
>501:828833-829193
ACACTTCAAAACTGAGTTAAAATATGCAAATTTAAAATTGGTTGTGTATCTGATCTGCCC
CAGGTTCAGTAAATAAACAGTTCTTTTTAAAAACAACAACAGAAAAAAGAATATTGGAGT
GGGTTGTCATGCCTTCTTCCAGCGGTCTTTTTGACCTAGGGGTCAAACCCACGTCTTATG
TCTCCTGCATTGGCAGGAGTGTTCTTTACCACTGGTGCCACTTGGGAAGCCCACTAAATA
ATCAGTTCAACAATATATGCTCTAATTTTAACATAATGTCAAATAAAGACTGTATTTGTA
TAATTTTTAATGCTAAAATTTCACCATTTCAACTGTCTAGCCCAATAACCCCATTGGGCT
A
>209862:1762135-1762695
GATCCATCCACATCATGTCAGCACGCTACTTGTTCAGTGCTGGGCTTCACTTTCCCTGCC
TCATATTAGAGTTCATCGGAGAGAGTCTAGAGTGTTGAATGTTATTATAAATAGGTGTAT
TGTTAGGTTGAGAGGCCAGGAAAACCTTTAGTGACTGAAGATTCCATGTACAGGAAACCG
TTGATAGATGGGTCTATAATCTTGAGGCGTTAAATAAAAATGTGTGATCTGCTCTGGTGG
TCTCCATATTTTTCCTCAAGTAGTATGATGATAATTCATTCGACTCGTCTCCAGGGAGGA
GAGCTACTTGTCAGGGTGTTGGAAGAGGAAGATGGACTGGATGTCAGGACCGGTTTGGAA
GACTGCCGGTCCTTCGCTTCCCCGAGTTCTGCCTGGTCAGTCCGGTGGGCACCAGCTTTA
ATTGTCAAGTGGACACCTGAGTGTCTCACGCGTGTCTCCTGAGGGTGAGGGTGAGGAGCA
GAAGGGTGATGCGTGTGTGTAGCACTCACCCAAACGGCCGGTCAGTGCGTTCCCGTTTTC
ACACCACAGCTTCCTGGGAAG
>1439:289313-305829
TCGGTTCGGTCTCCTGTGGGGTCACTGGTCCTTTGAGTCTTGGTGTGCCCAGGGTTTTGT
TTGTGCCCTCCAAAGCTGGAGTCTCTGTTTCCCCCAGTCCTGTGGAAGCCCTGTAATTAA
GTCCTGTTGACCTTCGTGGCCAGATTCCCTGGGGATTCCTAGTCCCTTTGTCAAATCTCC
AGACTGGGAAGCCCAGCGGATTCTGAACCTTCACAACAGTGGGAGAACTTCTTTGGTCTT
CTTATTCTCCAGTTTTGGGTCACCCATGTGATGCGTATGGGATTTGATTTGATTGTGATT
GCGCCCCTCCTACCGTCTTTGCTGCAGCTTCTTCTTTGTCTTTGGACAATTTGGTGGGTT
CCAGCGTCCTCCTGCGGAGAAGGCGATGGCACCCCACTCCAATACTCTTGCCTGGAAAAT
CCCATGGACGGAGGAGCCTGGTGTGCTGCAGTCCATGGGGTCGCTGAGTCGGACACGACT
GAGCAACTTCACTTTCACGTTTCACTTTCATGTATTGGAGAAGGAAATGGCAATCCACTC
CAGTGTTCTTGCCTGGAGAATCCCAGGGACAGGGGAGCCTGGTGGGCTGCCGTCTATGGG
GTCGCACAGAGTCGGACACGACTGAAGTGACTTAGCAGCAGCAGCAGTAGTCCATTTTGG
GCTTGCCTTGTGGCTCTCAGCTGGGAAAGAATCCGCCTGCAATGTGAGAGACCTGGGTTT
GATCCCTGGCTTGGAAAGATCCCCTGGAGAAGGGAAAGGCTACTCACTCCAATATTCTGG
CCTGGAGAATTCCATGGACTGTATAGTCCATGGCGTTGCAAAGAGTCGGAGATGACTGAG
CGACTTTCACTTTCAATATTGTGAAATATACACTTTCATTGTATATGTGCCATATCGTAT
TTATCCACTCATCAGTTGTTGGACATGCAGGTTGCTCCCATGTCCTCACAGTTGTAAACA
GTGCTGCCGTGAGCCTTGGGGTACACACGTGTCTGTCTGCATTATGCTTTTCTCAAGGTA
TACGCCCAGCAGTGGGTTTGCTGGTTCGTATGGTAGTTCCGTGGCTTCCCTGGTGGCTCA
GATGGTAAAGAATCTGCCTGCATGTGGGAGACCCGGTTCAGTCCTTGGGTAGGGACGATC
CCCTGGGGAAGGGAGCGCTACCCACTGCAGTATTCTTTCCTGGAGAATTCTGTGGACAGA
GGAGCCTGGCAGGCTACAGTCCATGGAGTCTCAAAGAGTCAGACCAGACTGAACAACTAA
CACTTCGCTGTTCTCACAGTAGTTCTAGTTTTAGGTTTTCTAACTACTTACTTTATTTTG
CTCGCCTGGGTCTTTGTGTCTGTGTGGGCTGTTCCTGGTTGCAGTGCGTGGAGACTGTTC
CCTGGTTGCGGTGCACTGGCTGCTCGTCGCGGTGCCCTCTGTTGTTGTGAAGCACGAGCT
CTAGACTCACAGGCCTCAGTGGTTGTGCCCGGGCTCACTGTTGTGGCTTGTGAGCCCTAG
AGTGTGCAGGCTTCAGGAGCTGTGACTCACAGGCCTAGAGCACAGGCTTAGTTGCGTATG
GAATCCTCCTGGACCAGGGATTGAACCTGTGTCCCCTGCTTTGGCAGGCAGATTCTTAAC
CGCTGGACCACCAGGAAAGTCCTGTTTTTGGTTTTTTAATGAACCTCCATAGTGGCTGTT
CATCCACATCTCTGCGAGTGGCCCAATTTCATTCCTTTTTGTGGCTGAGTAATACTCCAC
TGTGTATATGTATCTCCTTCGCTTTATCCATTCATCTGTTTTTGGACTTTCAGGTTGCTT
CCTGGATACTGGAAACAGTGTTGCTGTGAACATTGGTAAATGTGTCCTTTTGAATTGTCA
TTTTCTCAGGGTGTATGCCCAGTCGGGGGATTTCTGGGTCATATAGTAGTTTTCTTTTTA
GTGTTTTAAGGAGCATCCATACAACTCTCCACAAGGGCTGTATCAGTTTACCTTCCCAGC
ACGATGCGGAACTGTTCCCTTCTCCACATTCTCTCAACATTTACTGCTGTAGATTTTTCT
GACGATGGTCACTCAGGCTGGTGTGAGGTGATTCTTCATTGATCTGCATTACTTGAATTA
GGAATGTTCGTGTGCTTTTTGTTGTTGTCTACTCACTCACTTGTGCTCTACTTTTTTGGG
ACCATGTGACTGCAGCCCGCCAGGCTTCTCTATCCATGGGATTTCCCAGGCAAGGATATT
TGAGTGGGTTGCCATTTCTTATTTCAGTGGATCTTCCTGACCCAGGGGTCAAACCCATTT
CTCCTGTAAGTCTCCTGCATTGCAAGCTGATTCTTTCCCATCCTATTAGGTCATTTGCCC
ATTTTTTGATTGGGTTGTTTTTATTTTGATATTTTTTTTAAGTTAATATTTTGTTGGCCG
TGTTGGGTCTTCATTGCTGCAGCCAGGCTTTCTCTAGTTCCAGCAGGTGGGGCCTAGTCT
GTCGTTCGGTAACCCTGGCTCCTCATTGTGGAGGCTCCTCTTGTTGCAGAGCATGGGCTC
TAGGGCGCGTAGGCTTCAGTTTTTGGGGCCTGTGGGCTCTAGAGCACAGACTTAGCAGTG
GTGGTGCACAGCTTGGTTGCTCTGTGGCATGTGGAATCTTCCCCGACTGGGGGTCAAACC
TATGCCCCCCGATTCAGTAGGTGAATTCTTAACCAATAGACCACCAGGAGCTCCAATTGT
GAAGCTCCAATACTTTGGCCACCTGATGTAAAGGACTGACTCATTGGAAAAGACCCTGAT
GCTGGGAAAGATTGAAGGCAGGAGGAAAAGGGGACAGAAGAGGATGAGATGGTTTGATGG
CACCACCAACTTGATGAGTTTGAGCAAGTTTGGGAGTTGGTGATGGACAGGGAAGTCCGG
CGTGCTGCAGTCCATGGGGTCGCAAAGAGTGGGGCATGACTGAGCGACTGAGCTGAACTG
AGACCAGGAAGGTGCTGTTGTTTGATATTGAGCTCCAGGTGCTGTTGGTATATTTTGGAG
AGTATTCCATTATCCATTGCTTCATTTGCAGATATTTTCTCCTATTCTGAGGGTTGTCTT
TTTGTCTTTATGGTTTCCTTTGCTGTGCAGAAGCTTTTGATTTTTATTAGGTCCTGTTTT
TATTTTTATTTTCATTACTCTAGAAGGTGGGTCCAAAAAGATCTTGCTGTGGTTTATGTC
AAAGAGTGTTTTTCCTATGTTTTTCTCTAAGACTTTCATAGTGTCCAGTTTTATATTTCG
GTCTTTTATCCATTTTGAGTTTATTTTTGTGTAGGGTGTTAGGTAGTGTTCTAATTTCAT
TTTTTTACACGTGGTTGTCCAATTTTTCCAGCATCGCTTATTGAAGAGACTGTCTTTTCT
CCATTGTATATTCTTGCTCCTTTGTCATAGATGAGGTGACCATAGGCGTCTGGGTTTATC
TCTGGGTTTTCTATCCTGCACCATTGATCTGTATTTCTCTTTTTGTGCCAGTACCATATT
GTCTTGATTAGTGTAGCTTTGTAGTACAGTTTGTAGTCTGGGAGTTCTGGTTCCTTCAGC
TACCTCTTTTAAGATTGCTTTGGCTATTTGAAGTCTTTTATTTTTCCATACAAATTGTAA
AATTTTTTGTCCTGATTCCATGGGAAATGCCATTGGTAATTCCATAGGGATTGCATTGAA
TCTGTAGATTGCTTAGGGTAGTAGAGTCATTTTTCACAGTGTTAATTTTTCTGATTCAGG
AGCACAGTAAATTTCTCTGCTTTATCATTGATTTCTTTGATCAGTGTTTCATGGTTTTCT
GAGTGTAGGTCTTTTGCCTATTTAGGTAGATTTAGTCCTGGGTGTTTTGTTGTTGTTGTG
ATGGACAATGGCATCGTTTCCTAATTTTCCTATCAGATCTTTCGTTACTAGTGTATAGGA
ATGCAAGAGGTTTCTGTGCATTCGTTCTGCAACTTTACCAGATTCACTGATTGGCTCAGT
AGTTTCCTAATGGCATCTTCAGGATTTTCTGTGTATAGTAGCATATCATCTACAAACAGT
GACAGCTGTACTCCTTTTTCCTTTTATTTCATTTTCTTCTCTGATTGCCATGGCTGGGAC
TTTCAAAGCTGTGTTGAGTAAGCATGGTGATTGTGGACACCCTTGTCTTGTTCCCGCTCT
TACAGGAAATGCTTTTAGTTTTCCACTGTTGAGAATGATGTTTGCTTTGTGTTTGTCATA
CCTGGCCTTCATTATGTGAGGTAGTTTCCCTCTATGCCCGCTTTCCAGTTTTTTTATTTT
TTTAATCATAAATGGGTGTTGACTTTTGTCAGAATCTTTTTCTGCATCTGTTAAGATGAT
CATATGGTTTTTATTTTTTAATTTGTTAATATGGTATATCACATTGATTGGTATGTTGAA
GACTCCTTGCATCTTTAGGGTAAATCCCAATTGATCATGGTATATGATTGTTGTAACGTG
TTGTTGGCTTCTCTTTGCTAGTATTTTGTTGAGGATTTTGGCATCTATGGTCAACAGTGA
TATTGGTGTGTAATTTTCGCTTTTTTCTGATATATTTTGTCTTGTTTTGGTATTAGGGTA
GTGGTGGTCTTGTAGAATGAGTTTGGGAGTGCTCCTCCCTCTGCGGTTTTTGGAAAGCCT
TTGAGAAGGAAAGCTGTTAGCTCTTCTCTAAGTATTTGATAGAATTTGCCTGTGAAGCCA
TCTAGTCCTGGACTGTTTTTGTTGGAAGAGGGTCATTTATAGTTTCAATCTCTTCCTGGT
TCATTCTTGGAAAGTTGTACCTTCCCTAGAATGTGTCCATTTAGGGGAGGTATAGTTGCT
TATAGGGCTTCCCAGGTGGCAACAGTGGTAAAGACCCACCTGCCGATGCCGGAGACATAA
GACGCAGGTTTGATTTCTGGGTTGGGAAGATCCCCTGGAGGAGGGCATGGCACCCACTCC
AGTACTCTTGCCTGGAGAATCCCATGGACAGGAGCCTGGCGGGCTGCAGTCCAGAGTCGG
CGCGACTGAGCACAGCAGAGCATGTAGTTGCTTGTGGTGGTCTCTACGACCCTCTGTATT
TCTGTGGTGTCAGTTGTAATTTCTCCTTTTTCATTTCTAATTTTATTGATTTGAATTCTC
TTTTTTTTCTTGTTGAGTCTGACTAAAGTTTTATCAGTTTTGTTTATCTTCTCAAAGGAC
CAACTTTTAGTTTCATTGACCTTTGCTTTTGTTTTGTTATTTCTCTTGTCTTTGTTTCTA
TTTCTATTCTGTTTCTATTCTTTATTTTCTGTTTTCTTCTCTTTATTCTATTTCATTTAT
TTCTGTCTGATCGTTTTTTTTCCTACTGACTTTGGTTTTTGTTGCTGTTACTCTTCCTCT
AGTTGCTTTAGATGTAAGGTCAATTATTTACATAAGATTTTTCTTTTCTAAGTGTGGTTG
AGGTGCTGTAACCATCTTAGCTGCTTTCGCTGGCCTCGCGGGTGTGGGATTGTCCTTGCA
CTGCCGTTCGTCCGATGTGTGTTTATTCCTGCCGCCTCTCTTCAGTGTGTCTTGGTTGGT
TGATAGTGTGTTGTTTACCCTCCAGGTGTTTGTGCTTTTATAGTAGTTTTTTCTTTCATT
GATCTCTAATCTTACAGAGTTGTGGTCTGAAAAGGTGGTGGATGTAATTTCAGTTTTCTT
AAACTTACCAAGGCTTGATTTGTGGTCCAAGCTATGATCTATTCTAGAATGTTCCACATG
CACTTGAGAAGAAAGTGTGTTTTGCTGCTTTCAGGTGGAATGTCCTATTCATTAAGTCTG
TCTGGCCTGAGGTGTCATTTAAAACTTGTGTCTCCTTATTTTCTGTCCGTCTGTCCACTG
TTGGAAGGGGCTTGTTAAAGTCCCGGATGTCACTGTGCTGCTGTTGAGCCTCCTTGTGTG
GCTGTTAGCATTCGCTTATGTGCTGAGGGGCTCCTTTGTTGCGTTCGTGTGTGTTTGTTT
CTTTGGCTGCGTTGGGTCTTAGTTACATCATGTGGGATGTTTCCTTGTGAGTCTCAGGCT
TAGCATTTGTGGCTTGCGGGCTTAGTTTCTCCGTCACGTGTGGGATCTTAGTTACCTAAC
CAGGCACAAATGTGCGTCCCCTGTGTTGCAAGGCGGATTCTTAACCACTGGACCACCAGG
GAAATCCCAAACCTTTCTTCTATTTTCTCAATCCATGCCTCTGTTCTAAGATTTCATATC
ATCTTTATTATTACTCTGAATTCTTTTTCAGGTAGGGTGCCTGTTTCCTCTTCATTTATT
TGAGCTTGTAGGTTTTTTACCTGTACTTTCACCTGAAAAATTTTTTTGCCATCTGTTTCT
TTTTTTTTTTTTTTTGATGGGTGGGATTGTGTTCCTATCTTCTGGGTCAGGAAGATCTGG
AGAAGGGCATCCCACTCCAGTATTCTTACCTGGAGGAGCCCATGGACAGAGAAGCCTGGC
GGGCTACAGTCCATAGGGTCTCAAAGAATGAGACAGACGGAAGCGACTTCGCACACACAT
GTTCCTATCTTACTGGCTGTTTGGCCTTCGGCTTCCAGCACTGTCGTCTGCAGGCACTTG
GGTAGAGCCGGGTCTTGGTGCCAAGATCAGGACCTCAGAGAGACCTCTCTCCAATTAATA
TTCCCAGGGGTCTGAGGTTCTCTGCTAATCTAGCAGTTCAAACTTGGTGCTCCTACCACA
GGAGCTCAGGCCCAACCTTAAGCACATGAACCAAGATTATGCAAATCGCGCGGTGCGGCA
AGAAAAAAAAAAAGGAGCAGAACAATAATGGAGAATAAAAAATAAAATTAGAAAACTAAG
AGATATTTTAGAAAAAAATAAAAATATAAGTGAAACGGTAACCAGAAGGTAAAATAGAAT
CACAGTCAGTTCAGTCGCTCAGTTGTGTCCTACTCTTCGCGACCCCATGAATCGCAGTAC
ACCAGGCCTCCCTGTCCATCACCAACTCCCAGAGTTCACCCAGACTCACGTCCATCGAGT
CTGTGATGCCATCCAGCCATCTCATCCTCTGTTGTCCCCTTCTCCTCCTGCCCCCAATCC
CTCCCAGCATCAGAGTCTTTCCCAGTGAGTCAACTCTTCGCATGAGGTGGCCAAAGTACC
GGAGTTTCAGCTTTAGCATCAGTCCTTCCAAAGAAATCCCAGGGCTGATCTCCTTCAGAA
TGGACTGGTTGGATCTTCTTGCAGTCCAAGGGACTCTCAAGAGTCTTCTCCAACACCACA
GTTCAAAAGCATCAATTCTTCGGCGCTCAGCCTTCTTCACAGTCCAACTCTCATATCCAT
ACATGACCATTGGAAAAACCACAGCCTTGACTAGACAGACCTTTGTTGGCAAAATAATGT
CTCTGCTTTTGCATATGCTATCTAGGTTGGTCATAACTTTCCTTCCAAGGAGTAAGCGTC
TTTTAATTTCATGGCTGCAGTCACCATCTGCAGTGATTTTGGAGCCCTCCAAAATAAAGT
CTGACACTGTTTCCACTGTTTCCCCACCTATTTCCCATGAAGTAATGGGACCGGATGCCA
TGATCTTCGTTTTCTGAATGTTAAACCTTAAGCCAACTTTTCCACTCTCCACTTTCACTT
TGATCAAGAGGCTTTTGAGTTCCTCTTCACTTTCTGCCATAAGGGTGGTGTCATCTGCAT
AGCTGAGGTTATTGATATTTCTCGCGGCAGTCTTGATTCCAGCTTGTGCTTCTTCCAGCC
CAGTGTTTCTCATGATGTACTCTTAATATAAGTTAAATAAGCAGGGTGACAATATACAGC
CTTGACGTACTCCTTTTCCTATTTGGAACCAGTCTGTTGTTCCATGTCTAGTTCTAACTG
TTGCTTCCTGACCTGCATACAAATTTCTCAAGAGGCAGATCAGGTGGTCTGGTATTCCCA
TTTCTTGAAGAGAGTGAAAACTGTGAAGCACAGTTTGTTGTGATCCACGCAGTCAAAGGC
TTTGTCAGTAAAGCAGAAGTAGATGTTTTTCTGGAATTCTCTTCCTTTTTTGATGATCCA
ATGGATATTGGCAATTTGATCTCTGGTTCCTCTGCCTTTTCTAAATCCAGCTTGAACATC
AGGAAGTTCACGGTTCACGTATTGCTGAAGCCTGGCTTGGAGAATTTTGAGCATTACTTT
ACTAGCATGTGAGATGAGTGCAATTGTGCGGTAGTTTGAGCATTCTTTGGCATTGCCTTT
CTTTGGGATTGGAATGAAAACTGACTTTTTCCAGTCCTGTGGAAGAGGGCATTAGAGGGC
AGAGACACTAAAACCATAATCACAGAAAACTAGTCAATCTAATCACACTAGACCACAGCC
TTGTCTAACTCAATGAAACTAAGCCATGCCCATGGGGCCACCCAAGATGGGCGGGTCATG
GTGGAGAGGTCTGATAGAATGTGGTCCACTGGAGAAGGGAATGGCAAACCACTTCAGTAT
TCTTGCCTTGAGAACCCCATGAACAGTATGAAAAGGCAAAATGATAGGATACTGAAAGAG
GAACTCCCCAGGTCAGTAGTGCCCAATATGCTACTGGAGATCAGTGGAGAAATAACTCCA
GAAAGAATGAAGCGATGGAGCCAAAGCAAAAACAGTACCCAGTTGTGGATGTGACTGGTG
ATAGAAGCAAGGTCCGATGCTGTAAAGAGCAATATTGCATAGGAACCTGGAATGTCAGGT
CCATGAATCAAGGCAAATTGGAAGTGGTCAAATAGGAGATGGAAGAGTGAACGTTAACAT
TCTAGGAATCAGCGAACTAAAATGGACTGGAATGGGTGAATTTAACTCAGAATCACAATA
GCAAAAGGGAAAAGAGGCCCCAAATGGCCTTGGCTGTGGAGGGTGGAGCTTAGGTAGGGG
CAGGTCTAGGATAAGGACCTCCGGGGCAGGAAGAGACCTGGGGATGAGGGGCCGGGCTTA
GACACCGGCAGCTGGAGAGGGTCCTCAGAGTGCAGAGCATCAGGCCCAGGGCCTCATCAG
GCGCCCTGGGGCCCGAGTGGGCAGGGGGCTCACCCAGCTCTGCCCCATCCTCTGAGCCCT
GAGGGGCCCTCCCTGTCCACCTCTCTCCAGAGACTTTAAGACAGCAGAAGATAACAAATC
CAGCACTCAGTGGTCCAAGGCCATTCAGTGGGAAAAAATAATAATGCCATCGTTTTGTGG
GATCTCTTCTTAGTACCAAGCATGTCACATGTATTCTCTCATTTACCCTCACCCATTGCT
TATCAGTTTTTAATGGAGAAAGCTGAACCGGGAAGTTCAGTGGTTTGTTCAGGGGCTTAT
GACAGTAAACATGGAGTTGAAATTCCAATCAGGTTTGTAAGAGTTTAAAACTTACAACTT
TTTCACCGTACTGCATTACTAGAATTTAAAGACATCATCTTTTGGTAGGATGGCCTAGAA
TTCAGTGTGTTCAGAGATCCTTGTGAGTCAAGGAAACATTGTTACTTATACCTAGATTAA
GACATAAGGGGGAAAAACTTGGTTTAATAAAATATAAGGACATTATATTAAAAATAGTTT
TTAAAAAGTTTTATCACTTAGAAACTCAGACCACCAGGTGTCAGATTCAGTTGAGGGAAC
ATCTCCTTGCTTTCTGCCGGGAAGATGAAGTGTGTGTTTTGGCCAGAGGTTAGTGTGGAG
GTTATTTCATTCTAGGAGGGGTTTGATCACTGTATTAGTTTTGTCTTGCTGCTGTACCAA
ATTACTATAAATTTAGAAACTTGAAACTATACAAGTATATTATCTCTTAGAAGTCCAGTG
CGAGTCTCAGTGGGCCAAAGTCCAGTGTTTCATGGTGGAGACTTCGGGGAGGAATTCGCT
TACAAGCTCATTCAGGGTGTTGACTGCATCTGCTTTCTTGAAGTTGTTGGACTGAGGTTC
GTTTTTTTTTGCTGGCTGTCAGCCTGAGACTACCTTTAGCTTTTAGAGGTCACTCTCCTG
TCCCTGCATGTGACCTCAGCATCTCAGGAATCAGTGACAATTTGTCAGATCTTCTCATGG
TTCAAATCTCTCCTCCCCGCTTCTGCGCCTTCTCTCTGACAGACTCTTCCGTTGTCTTTT
GCTTCTGTCTTCTGCCCATCCCAGCAATCCAAGGTAATCTCCTCCCTTTTTTTTTTTTTT
TTTTTTGCCACAGGGCACAGCATGTGTATCTTCTTTGACCAGGGATCAAACCCACACCCC
CTGTAGTAGAAGTGTGGAATCTTAACCACTGGACCCACACCAGGGAAGTCCGACAATCTC
CCTTCTTTAAGTCCAGTTGGTTTAGTAACCTTGATTCCATCTGCAGGGCAGTACCTAGAT
TGAATAATTAGGAGTGGGAATCTTAGGCAGTGATCTTTAGAATTCTGCCTACCACAATCA
TTTCTGCAGGAAAACTCTTTAATTTTCAGCATATTCTGTCTGCAGTTGAGCTGTTCAGAT
TTTTTAAATAGTTATGCAAAGTAAAAGTGGTTCCTAAAATAAGTAGCAGGGTTGTAACCA
GCATCTTATGCTGTCTTTCAAAAGCTGACTAAAAAAGCTATACTAAAAACTTTTTTTCTT
ATTATAGACTCATGATCTTTACAAATAAATGGAGAAAGACATTCACTCATAATTCTTAGT
GTTTTTATTTTTATAAATTTCAGAACCTATGTCTTTGATAAATCAGACCTCTCTATTATG
CAGTGTTGATGTTTTGGGTGAGGATTTACCCCTGATATGCTACTCTGGTTTCTTGCTTTG
GAATGTAACTTTTTCTTGGATTGGTTTTTGTCATATTCTCATTGGAAGAATGCATTTCTT
GTAAACGTGCAGATTTACATTGATGTGAATTCCATCCAGATATATTGGAAAATAATTAGG
TCTTTAAAAAGCTTGGAATTATGAGAAAGGCAGATTTGTCACTGTAATTCTGGGGCCAAA
AAAAACCTAGGTATTCTTACTTTTTAGAATATTGTTACTGGAATAATTTTATCTGATTAG
AAATATGTGGTAAAATTAGTAGCTTAATGCAGTTGGGAAGCCATATGAGTTAAGCTATAG
CTAGGGCTTTCCTGGTGGCTCAGTGGTAAAGAACCCGCCTGCCAATGGAGAAGGTGTGAG
TTTGATCCTTGAGTTAGGAAGATCCCTGGAGAAGGAAATAGCATCCCACTCCGGTATTCT
TACCTGGGAAATCCCATGGACAGAGGAGCCTACCTGATGGTCTGCAGCTTGTGGGGTTTC
AAAAGAGTCAAAGATGATTTAGTGACTAAACAACAAAGTAACAATATAGATAATAGGTTG
GTGTTCATGTATTCCAGTTGCGTATGTTCAAATAGAATATATTTAAATTGAGGGGCTCCT
CTGGTGGTCTTTAGGACTTCCCTGGTGGCTTAGATGGTAAAGTGTCTGCCTACAGTGCGG
GAGACCCGGGTTTAATCCCTGGGTTGGGAAGATCTCCTGGAGAAGGAAATGGCAACCCAC
TCCAGTATTCTTGCCTGGAGAATCCCATGGACGAAGGAGCCTGATAAGCTACAGTCCATG
GGGTCGCAAAGAGTAGAACACGACTGAGTGACTTCACTTTCTTTCTTTACTTTCTGGTCC
AGTGAGCTTCCAAAGCAGGGGGCACAGCTTCAGTCTCTGGGCAGGGATCTAAGATCTCAC
ATGCTCTATATGCCCCCCTCCCCCCAAAATAGAATGTTTTCAAATTGAGATATAAATTGA
TTTCAGTATCTTCCTAACAAAAGTAAATTGCTTAAATGTTGTCTATTGGCAAAGGTATCA
ATGCCTTCTATTGTATTTCCTAAAATATGGATTGATTACCCTTTAGGGTCCTGTGTTTAG
GGCCCTATAATGAAAACTTGCAACTTTTCTCTCTTCTCCTTTAAAGACTGTTTCTGTTAA
TGACAGAAAGTTGTTAAACCTGAGTTAGTCCTGTTATGCTTAGCCAAAGTACTTAATAGA
TGCTTATTTAATGCTCACTGTTCTGTGAGTGAGTTCAGTTGTATCATTGTTTTAGATCCC
GCGTGCAAGCAATATCGTATGATATCTGTGTTTCTCTAGGTCCATCCATGTTGCTGCAGA
TGCCATTATTTCCTTCCTTTTCCTGGCTGAGTAGTAATTCATTGTATTTATACACCACAT
TTTCTTTATCCATTCTTCTGTCTGTGGACGTTTAGGTGTTGCATGGCTTCGCTGTGAGTG
CTGCTGTTGTAAACACAGGGCTGTGCTGACAGAGTGTATTGTAGTGCACACTCTTTTTAA
ATTTATCTTTTTAAACTGGAGTATGATTGCTTTATACTGTTGTGCTTGTTCTGCTGTAGA
ACAGCGTGACTCGGCTCTGTGTAGACATGGCTCGCCTCCCTTCCCCGCGCCCCGCCTGCC
CCTCTAGGTCGTCAGAGCCCCTGTGCTGCACAGCAGCTTCCACCAGTTGCCCGTTTTACA
CGCTAGTGTGTACGTGCCAGTGCTGCCTGCCCAGTTCACCGCACCCTCTGCTTCCCTTCC
ACGTCCACGTCTGTTCTCCACGTCTGCATCTCCGCTCCTGCCCTGCAAATAGGTCCGTCA
GTAGCACTTTTCTGCATCCTGTGTATACATGTTCGTATATTTGCTTGTCTCTTTCTGCGT
TACTTCACTTTGTATGCTAGAGTCTAGGTTCATCCACGTCACTGTGAATGCCCCGATTTT
CCTTTCACAGCTGAGTAATACCCTATTGTATATGCGTACCACATCTTCTTTCTCCCTTCA
TCTGCCAGTGGACTTTCGGGCTGCTTTCATGTTCTGGCTATTGTAAATTGTGCTGCAGTG
AACATCGGGAGTACATGTGTCTCTTTGCATTATGGTTTGCTCAGGGTATATATGCCCAGT
GATGGGGTTGCCCAGTTGATGGTAGTTCTACTTTTAGTTTTACAAGGAGCCTCCATACTG
TTCTCCATAGCAGTTATATCAATGTACATTCCCACCAACAGAGCAAGAGTGTTCCTTTTT
CTCCACCCTCTCTTCAGCATTTATTGTTTCTAGATTTTTCTGGTGATGGTCATTCTGACT
GGTGTGAAGTGGTACCTCATTGTAGTTTTGATTTGCATTTCTTTAATAATGAGCAATGCT
GAGCATCTTTTCATGTGTGTCTTTGAAGAAATGTCTGTTAAGGTTTTCCACCCATTTTTT
GGATTGGATTGTTTGTTTCTGTTAAGCATCATGAGCTGTTTGTAAATTTTAGAGACTAAT
CCCTTAACAGTCAAATGATTTGAAAATACTTTCTCCCAATCTGTGGGTTGTCTTTTCATT
TGGTTTATTGTTTCCTTTGCTGTTTAAAAGTTTTTGAATTTAAGTGGATCCTATTTGCTT
ATTTTTGTTTTTAATTTCCATTATTCTGGAAGTTGCATTGAAAAAGATACTGCTGTGATT
TCTGTCGCAGAGTGTTCTGCCTGTATTTTCCCCTAGGCTTCCCAGGTGGTACTAGTGTAA
AGAACCCAACTGCCAATGCAGGAGACATGGATTCGATCCCCCGGTGGGAAGGATGCCCTG
GAGGAGGAAATGACACCCTACTGCAGTGTTCTTGCCTGGGAAATCCCGTGTACAGAGCAG
CCTGGCGGGTGTAGTTCATAGGGTCACACAGAGTCAGACACAGCCGAAGCAACGTAGCAT
GCAGACGTGTTACAGTGTCCAGTCTCACATTTAGACCTTTAGTCCATTTTGAGCTTTTTT
GTGTGTGTATGGTGTTAAGGAATGATCTAATTTCCTTTTTTTTTTTTTAACATGTAGCTG
TCCAGTTTTCCCAGTACCGTTTGTTGAAGACTTGTTTTTCTTTTTAAATATTGAGCTGTT
TGTATATTTTAAGAATTTGTCCCCTGTTGGTTACATCATTTGCACATATTTTCTCCCAGT
CCTTAGGTTGTCTTTTCATTTTGTTTATGGTTTCCCTTGCTATACAAAGGTTTTTAAGTT
TGATACCATTTGTTTGTTTTTGTTTTAATCCCCTTGCCCTTAACTACCAGTCTCCCTACC
CTACTTTTAGTCTAAAAAATTTATTTATTTTAAAGAAAGATGAACATTTTTAATGATAAA
AGGTACAATTCACAGAGAAGACAGATGTCATAAACCATTAGACACTTAACAACAAACAGA
TACATAAAGCAAAAATCAGAAGAAATATAAGGGAAAAGAAAAAATATATAATCAGAGTGA
GACATACATTTCTCTGAGGATATTTTATCAAATGCAGACAAAATAAGAATAGGAACATCT
TGAATGATGTGATTAATAAATACAATGATTTATATTTAATTAATTTATATTAATCTTATA
TCCTGTACAAATATATTTAAATTTTTGTATCTCTTACATTGTTAGTAGATATCCATAGGA
CATTGAGAAAAACTGGCAAAAAGATAAACATTACTGAATTTCAAAAAGTAGAACTTTTTA
TGTATATGATTCAGTTATATGTATATGTTATTTTTGAAATTATTTTCCATTATAGATTAT
TACAAGATATTGACAGTGGTTCCCTGTGCTATACAGTAAACCGTTGTTGCTTGTTGTATA
TCTGTTTTTCTAAATTAGAAATCTAACATTTTATTCATACTAAGTCAAACAAGTGGAATC
AGTATATCAAATGTTTTAGTTAGGCAAAAATTCCTAAGTATTCTAAAATACATATATTAT
GCATATTATTTCTATATGTATACAAAAGTTTTTCTGTTACACTTGTTAAAAGCTTGAGAA
AGAACATCAGAAACAAGAAAAGAGATGGAGTAATTGGAAAACATCAACTAAATGAAATGG
GAGTACTGAATATGAAGAACTAGATAGAAGTAAAAGATCCTCGTGTAGTCTTGTTGTTTT
TAAACATGACTGCTCGTTAGAAACATATCTGGAGCTCTGGCCAAAAAAAAAAACCAAACA
GGAATTACCTGGGCATTTGTATTTTTCAAAAAATTTCAAGATAATTCTGATATGCATCTG
GATTTTAGAAAGTGAGTACAGGTTTTTCTACTAGATGGTAGTTTTGATGGAATAGAATTC
TATTATTTTATGTTGACCAACCATAATAAAATGGTGTTAAGTGAGTAATAGTTACACAAT
CACAACAGCAAAAGATTTTTATCAGTTTTCACAGTCAATAGCCAGACAAAAAAGTAAAAG
ATAATTACTGTTGCAAGCCATAATGGGAACGTAATTAACTTAACAATGTGAAATAATTAC
ATACAATTTGAGGGGTCAGGCAGAGTGGTGTGGTAAGTGGAGTGCGTACATGTGCATGTT
CTCATCTGCCCAATCAGTCTGTCTTTTGGCGGGCTCAGTTAATCCATTTACATTTAAGGT
AGTTATTGATATGTATCATCTCATTATCGTTTTTTTAATCGTTTTGGGTAGCTCTTTTCC
TTCTCTTGTGTTTCCTTTAGCATTTGTTGTGAAGCTGGTTTGGTGGTGCTAAATTCTTTT
AACTTTGGCTTGTCTGGAAAGCTTTCGATTTCGGCTCTGATGGAGAGTTTTACTGGGTAG
AGTATTCTTGGTTGTAGGGTCCTCACTTTCATCACTTTAATTATATGGTGAAAGAAAGTG
AAAGTGAAGTCGTTCAGTCACGTTCAACTCTTCGTGACCCCATGGAGAGTGTAGCCTACC
AGGCTTCTCCGTCCATGGGATTTTCCAGGCAAGAGTACTGGAGTGGGTTGCCATTTCCTT
CTCCAGGAGATCTTCCCGACCCAGGGATTGAACCCCGGTCTCTCACATTGTAGGCAGACA
CTGTACCATCTAAGCCACCAGGGAAGTAATTATATGGTACCATTCCCTTTTGACTTGTAG
AGTTTCTGTTGATAAATCAGCTCATAGCCTGATGGCAGTTCCCTTGTATGTTTTTTTTTT
TTTTTCCCGTCATTTTTCCTTTGTTGCTTTTAATGTTTTATCTCTGTCTTCAGTTTTGTC
AGTTTCACTACTATGCGTCTCTCTGTGCTCCTCCTTGGCTTTATCCTGCCTGGTATCTCT
GTGCTCCCTGGACTTGGCTGACTATTTCCTTTCCCACGTGAGGGAAGTTTTCAGCTGTTA
ACTCGTCACATATCTTCTCAGGTCCTTGCTCTCTCTCTCCTCCTTCTGGGACCACTGAAA
TGTTGATGTGTCTAATGTTGTCCCAGAGGTCTCTGGGCTGTCTTCATTTCTTTTCACTCT
TATTTTTTTTTAATATTCTGTTCTGTGGCAGTGATTTCCACCATTCTGTCCCCCAGGTCA
TTTATCCTTTCTTCTGCCTCAGTTATTCTGCTGTGGGTTCCTTCTAGTGTATTATTCATC
TCTGTTCTTTAGTTCTTGTAGGCCTTTGGTAAACATTTCTTGAATCTTCTCCATTATATT
CCCTAGATCCTGGGTCCTCTTCACTATCATTACTCTGAATTCTTTTTTGGGAAGATTGCC
TGTCTCCACTTCATTTGGTCGTTTTACTGGGGTTTTATCTTGTCCCTTCATCTGGGAAAC
GACTTCCTGCTTTTTCATGCTGATTAACTTTCTGTGATGTGCTTTTGTTTTAGTGGCTGT
AGGATTGTGGTTTTTCTTGCTTCTTCTGTCTGCCCTCTGATGGTGGAGGCTGAGAGGCTT
GTGTAAGCTTCCTGATG
>1849:1138860-1140690
TCTGTGAAGACAAATTAATTTTCCTCTCCTCCTTTCCTCCTCTGCACACAATAGGGTATG
ACTCCCCTTTCTGCGTATAAGCTTTTTCTGTGCCTCAGTGCATTATTAACTGAGTGCATT
AATTTCCTCTCTCTTTTTTTCTTTGTCCCTATAGATTATAACCTTTTAAGATTACTTAGT
ATCATGGTAGTGGGGTCTTAGGAAGGAGAAGAGAAGCATGTTTCATCTTTGGAAGTCCAT
GAAGACTTTTAAAAGTCATTATATTCATTTTTTTTTTCCCACAAAAGTTTGCTTATTTTA
GCAGTAAAGAGGATAATACATTTAAGAAAACTCAAAATGAAAAATCGGGCCGTGATTCTG
AGGTGTTCTTTAGAGTATCATATTTCCAGTGATTATGTAGAGAGACCCATGATATATAAC
TTTTTTAGAATGTTCTGCTGACTCAGGTAAAGCTCTTTTTGCTAGTTCTTCGAATGAAAG
AGCAAGCTCTGTGACCTGGTCATTCTGGTTCTTTGAAAATGCTTCTTAAAATATTAATGA
TCATCCTAAATTAAAAAAAAATAGAGCTAGTACTTTCTAAAACTTTTTTAAAGAAAGATA
TATTTTTATTTTTTAATTGATAAAGGTCTCTTTGTTGTTTTAAACCTAGATAATAGTCTT
CTAATTGGAGGTTGTGTGGGGAAATGGGGAAGCTCTGTTGCAGCTAAGTAACTAAGAATT
GACCACACCGTGTAATGATGCTCTTCTAAAGGGGAGGAAACTCCTAATCAGTGCTACTTC
TGCACCTGCCCCGTTGAAGAAATCACTTCTGTGTACTGCATGACAATTATTTACCATCAT
ATCTGTCTCCCATGTCAGACTATGAAGTTCTAGAGGACAGAGGCTGTGTATTCTTTTTTA
ATTTTTATTGGAGTATAGTTGCTTTACAATATTGTGTTAGTTTTTGCTATGCAGCAAAGT
GAATCTGTTATACGTATATCCCCTAGAAAGATAAATTTTAAACATAAATTAATTGGCCCA
GCTCTTAATTTAGCCAAAGATATTTAGCCAAATGGCTTTGACTTTGGGATGCTGAAGGCA
ATATAAAACTCCAGATTTTGTCAAACACGCATTTATTTTTGGCATTTTCCTATGTTCAAG
TTACTGTTTGTGATCAAGCCTTCCCTCTTCTGGAACCCTTCTCATGCTTCCTCCTCTCCC
TTTCCTCCATCCACTTGGTTAACTCTGTCCTTCAGCTGATATTTTTAGATAGCCCTTCCA
AGTCCAGGTTAGAGGGCACCACCTGAGTTCCCCAAAGTGCCCTAGACTTCCCTTATCATG
TTTATGTTCTGTTGTCATTACCTGTTTGTCATTTTACCCCACAAATACACAAGCTCCACA
AGAGCTGAGATTATACTGTTTATATTTTATCAAATAGTAGGTCTTAATATTAGAACACAG
GAGATGTAAGAGATACGGGTTTGATCCTGGGTCAGGAAGATCCCCTGGAAAAGTAAATGG
CAACCCACTCCAGTATTCTTGCCTGGAAAATCCTATGGACAGAGGAGCCTGGTGAGCTAC
AGTCCATGGGGCTGCAAAAGAGTCAGACACAACTGAGTACACACAATATTAGAATAAATG
AATGAATTCAAATGCATAAGCATGGTTCTTGCCAGAAAAAATTACCATCTGGAAAGGGGC
CATGGCAAGTAAATATCTATTCTGTACAACATTAAGGATGGGAAGAAAGACCTGTGAGAG
TGCAGGAAGGAGATAGGAAGAGTACACTGGGCATCTGGGAGAGGAAGGCACCTGAGTGAG
ATCAGGAATTATTATCCACAGTCTTGGAGGC
>3748:82945-83048
AACACATGTATACCTGTGGTGGATTCATTTTGATATTTGGCAAAACTAATACAATTATGT
AAAGTTTAAAAATAAAATAAAATTAGAAAAATAAATAAATAAAT
>582:156059-156331
GCGGAGAAGGCAATGGCACCCCACTCCAGTACTCTTGCCTGGAGAATCCCATGGATGGAG
GAGCCTGGTGGGCTGCAGTCCATGGGGTCGCTAAGAGTCAGACACGACTGAGCGACTTCA
CTTTCACTTCTCACTTTCATGCATTGGAGAAGGAAATGGCAACCCACTCCAGTGTTCTTG
CCTGGAGAATCCCAGGGACAGAGCAGCCTGGTGGGCTACCATCTATGGGGTCGCACGAGT
CGGACACGACTGAAGCGATTTAGCAGCAGCAAA
>3457:884956-885396
AGTTTTCATCTTGAGATGTGTTTGCCTGTTCGTTGTTTGCCTGTTTGTTATTAAGGAGAT
TCATTAATCGGATAAGACTCGTCATGATCCCAGCTACTCAAGCTCGTGATCAGTGGACCT
GGTTTCAAAGACTAAAGCAAGAATTCTGCAAGCCCATCTTGACAATAATTGCTTCTGGCA
TCGTTTTATTCCTTATTTCTGGAGGGATACTCTTGTATGGATTATGCCAAAACTCAGACT
ACACCTCTCTCGAACCAGAAGAATTAGTGAGGTATCATCGAACTGCCCACAGTCATCCTG
AAGGTTTTGAAACAGAGGCAGCAACTATCAGCACCTCACTATGATGTATATTAAACCCAG
ATATCACTGGGTCTTTTAACCTTCTGAAAGTTCCTTGAGTATAAAGTAGAAATAAACTCT
GACCTCTAAAAAAAAAAAAAA
>542:827335-828192
CCAGGGGATCTTCCTGACCCGGGGTCTGCTGCAATGCAGGCAGATTCTTTACCATTTGAG
CCACCAGGGAGGCCTGGAACTCTGTGTCCAAGTCCAAATAAGCAAGGCCGAGAAAGAAGA
AGCACTTCCCTCTCTCTGTGTGAGCCCTTCTTTCAAGTTCCCATATCCTGTCTCAATATG
TGCCTCCCAGGATGATTGATATTGGCAATATCTACTTCCTCCAAGGGAAAACCCTATTCC
TAACCACAGGTATGGTTATAACCTGAACAGGACAACAACCTCAGAACATAACAGAGGAGC
CCCTACTTCTATCCTTTGTAGTAGAAAAACAAAAATGACTAATATGGAGGCAAAGGAATC
ATAAAGCCAGAGGAAAAGTAAATGAACTTTACTTGATATCAACAGATGATCTTAGTGGTT
GGTTTTGTTTTTTAGGTGGTTTGACATTATTAATCACATCCTGCACCGTAAGTGAAAAAA
CCTGGCATGTGTTCAAAGTGATACCCATCTGCATCCGTGAGTCTGAATTGCTTCAGTCGT
GTCCAATTCTTTGCGACCCCTGTGGACTGTAGCCCACCAGGCTCCTCTGTCCATGGGATT
CTCCAGGCAAGAATAATGGAGTGGGTTGTCATGCGCTCCTCCGGGGAATCTTTCTGACCC
GGGGATGGAACCTACAGCTCCTGTGACTCTTGCATTGCAGGTGGATTCTTTACTGCTGAT
CAGGTATTCTCTGATTACCAGAGAATCCCTGATACTGATCTGCTACTGCTGCTGCTGCTA
AGTTGCTTCAGTCGTGTCCGACTCTGTGCGACCCCATAGATGGCAGCCCACCAGGCTCCC
CTGTCCCTGGGATTCTCC
>2000:552252-556582
ATAATACTTCTCACTGACTTCTTACAAAGTCAGGGGCTCCAGGGTTTAAGATATTGAGTG
CTTCTGTTCTGGTATTTTCCTCTTAGTTAATATTTAGCAAAGCTTTTATATTTAGCAAAC
CCTCTAAGTCCACCAAAATCCTAGTACCATTGCTTCCTTATACATTTGCCTCTTCAGTCT
CTAGCAAGAGATAATTTGGGGAGTGGTTAATAGCATGAACTCTGAATCCTGTTTATACGA
CTCATTGGCTTTGTGACCTTTAGTGGGTTACTTCTCTGTGCCTCTGTTTTATCCTCTGTT
AAAGGGACTCATAATGACAATAACTCACTGTACTCTCTCTAGATCTCTTTGTTCACTGTC
ATTGAACAGTGCCAAGTTTTTAAACTCAATGTATTTCACACTAATTTTTCCTTTTCTAAT
AATGTATCTTATTACTGCTGACAAAAGTAAAAGGAATGTGCACTTTTGCTCTGGCTCTTT
TCAAAATAAGTGAAAGGTGCCATGCTTGAGACTTACAAAAGTAAACTTTGATAAGACGGG
GTAATTGAAGCCCTTGCCTCGGGATGAAGATTGCTGTCCTGTTGTCTCAGTTGGTGACAT
GTTACAGTGTCCCTGCCTCTCCTGATGTGACTGGCCTGTTCCTGTCGTTGTTCTGTCACA
ACTTGTCATTCTTGCCCTTAAGGATTAAAAGGTGTAAGTGTTTATTATAATTACTGATTC
TTCTTATGTTATAGTATCATCTTGTAAATTAATTGTGGTCAAATACATACCACATAAAAT
TTACCATTTTACCATTTAAGTCATTTTCAGTGGGGTTTTCTATTTTCTGGGAACATTTAT
TAGAACCTGAAAAACTTGTTATCAATAAGGAGACTGTGTTAAAGATACAGAAATCTGAAA
GGGTTATGACAATGACATTAAACTCCTCAGCTTTTAGAGTGTCCATTCAATGCTACTCCA
TCTTACACTGTAGATACCATCTGAGAATCTGCATATGTCAGTCAGTTCAGTCTCTCAGTC
ATGTCCAGCTCTTTGCGACCCCATGGACTGCAGCACGCCAGGCTTCCCTGTCCATCACCA
ACTCCCAGAGCTTACTCAAACTCATGTCCATAGGGTTGGTGATGCCATCCAACCGTCTCA
TCCTCTCTTGCCCCTTCTGGAGTGGGTTGCCATGCCCCCAAGGGAATGTTCCTGACCCAG
GGATTGAACACAAGTCCTCCTGCGTTTCCTGCACTGCAGGCAGATTCTAGGTATATGTTG
TGCTTTTTCTAGCAAGTAGAAAAGTATGCCAGTTTAAATAAAATTCAATCAGTAACTGGA
ACGACTCTTAAGACACAGAATATGCTCAATAAATATTTGCTGAAAGGATGAATCAATGAA
AAAATGTATGCTAAGTTCAAAAAACAGTAATAGTGATACTCTACAAAGAATTTGTTTCTA
CTTAAATTTAAGAAGTTTAATGATGAACCTACAATAAAATTTGGTCTCAAGCGTAGTTCC
ATTAGGCCATAGAAGCATGAAAATAGTGATCATAACCAAAAGAGCCAAATTAAAACCATA
TTAATTTAGGAATGGTGTCAATAATAATAATTAAGATAAAGTTTCATGTTTTCATTATTT
TTAAAAATCAAGTAGAATATTTAAATTAGCAGCATAAGCAGTATATTATAAAAGGAATGT
CCCTGCTGAAAGAATCAGCTGAATTCTACTTCAAGAAAACTATTTTCCCATGAAACTCAA
CTATAAGGATTTATAACTGGTAATCCATCAGGTAGTATCCTATTTACCAATAAAAATTAT
AATAATATAGTGTCCCAAATATTATATATTTCAAACTATTTACTAATGCAGACTAAGCTT
TCTTCAGATTAGTTAGCATTGATGACCGTTGCTTATGAAGTCAAGAATATGTTTTTTTTT
TTTTTTTTGTATTCATGTTTCATCAGTATATGTTCTGGTGTTTTATGTTTATTTTTCAAT
TTCCCAACTTTATCAAGATAAAACTGACAAGTAAAATTTGTATAAATTTAAGATTTGCAA
CTTGTTTCAGTGTACATGTATATTAGGAAATGAGTATACCACAATCAAGCTAATAAACAC
ATTCACCAACTCATATAGTTACCTTTTTTTGTGGTAAGAACATTTAACATGCAAGGTTTA
CTTTTTAAACAAATACTGGCTATATAATACAATTAACTATAGTCACCATGCAATATAGAA
TATCTTCAGAAATAATTCATCCTGTGTGACTAAAAATTTGTACTCATTGACCAATATCAC
TGCAGTTCCCCCACCTACCAGCCTCCTGGTTACCACTATTCTACTCTGAGATTCTATAAG
TTGGATATTGTGGCTTCCACGTTTGAGATCTCATGAAGTATTTGACTCTATGTTCCTGCT
TATCATCTGTACCTGTCTTGAATCATCTGATATTTCTATTTTTGACTTTTTTTTAGAAAC
CCCTAGAGTCTTCCCTGTAGCTCAAAAGGTTAAGAATCTGCCTGCAATGCAGGAGACCCG
GGTTTGATCCCTAGGTCAGGAAGATCCTCTGGAGAAGGGAATTGCAGTCCACTCCAGTAT
TCTTGCTTGGAGAATCTCATGGACAGAGGAGCCTGGCAGGCTACAGTACATGGGATCGCA
AGGAGTCAGACACAACTGAGTGACTAACACTGCTACTACCATGCTGTTTTCCTAAGGGTT
ATATAAATTTACATTACCACAAACTGTACAAGGGTCCCCCTTTCTCCACATCTTCATGAA
GACTTGTTATTTTTTCTGTTTTTGATAATAGCTATTCTAACAGGTGTGAGGTGAAATCTC
ATTGTGGTTTTGATTTCCACTTCTCTGAATATTAGTGATATTGAGGATTTCTTTATGTAC
CTGTTGGAAATTTTCATTGGAAAAAATGTCTATTCAGTTCCTTAGCCTATTTTTATTTTT
TATTTTTTTTTTTGAGTTTTAGTCAATCCATTTTTTATTTTTTTTAATAAGAAAAAAAAC
TTTATTTGAAGTGTTCACAAGAATTTTAACATAGTAAACCTCAACTCAAACATTGACACA
CAAACAATAAAAAATATTAAAGAGTATCATCATACATCATTTTGGCAAAACAAGATGGTC
CAAATTCTTGTCACAAAACATTGCATAGTGACATTTTTCCTGTCAAATGACTAACTGGAT
GAAAATACCACATTTCTTTTGTGTCCTTAAGAATATGTAGATCATTTATCGATTATTGAG
TTTTGAGAAGATTCATCTACAATATATTCCTCTGAAAGCTCATAACCTGACCAATTTTGC
CATCATTAACAGAGTCTAAGAGTGCTGCTACCTGCCTCTTTCCATTTATCCTCTGATTCA
TCTAATAACTTGGAAACAACTAGTACAGCCACTATGGAGAACAGTGTGGAGATTCCTTAA
AAAACTGGAAATAGAACTGCCTTATGATCCAGCAATCCCACTGCTGGGCATACACACTGA
GGAAACCAGAAGGGAAAGAGACACGTGTACCCCAATGTTCATCGCAGCACTGTTTATAAT
AGCCAGGACATGGAAGCAACCTAGATGTCCATCAGCAGATGAATAGATAAGAAAGCTGTG
GTACATATACACAATGGAGTATTACTCAGCCATTAAAAAGAATACATTTGAATCAGTTCT
AATGAGGTGGATGAAACTGGAGCCTATTATACAGAGTGAAGTAAGCCAGAAGGAAAAACA
CCAATACAGTATACTAACGCATATATATGGAATTTAGAAAGATGGTAACGATAACCCTGT
ATACGAGACAGCAAAAGAGACACTGATGTATAGAACAGGCTTATGGAGTCTGTGGGAGAG
GGAGAGGGTGGGAAGATTTGGGAGAATGGCATTGAAACATGTGAAATGTCATGTATGAAA
CGAGATGCCAGTCCAGGTTTAATGCACGATGCTGGATGCTTGGGGCTGGTGCACTGGGAC
GACCCAGAGGGATGGTATGGGGAGGGAGGAGGGAGGAGGGTTCAGGATGGGGAACACATG
AGAAATAAAGGAATAAAAAATTTAAAAAAAAAAAGTAAAAAGAATTAAGTTACACAAAAC
ATGGAAAATGATGAAATCCCCTAAAAGATGATGCACTGTCTTTAAAAAATATATTATCCT
GCAGTTTTCCTATCATAGTGCCCAAAGTACTGCTTTCATTTTCAAGAAGGAATAAAATAA
GACTTGAAGGGACTATCTTTATGGTTTGCTTCAAGATTTCATACAAGTTGAGAATTTAGA
ATTTTTCATTTTCCATTCATAGTGGCAAATAAAAGGAAATTGATAGAGGAAGATGTTTCC
AAGTTATTAGA
>633:949861-951402
CAAACCCAACTCTCCTGCATTCGCAGACACTGCGCCACTGGGGAAGCTCCCGGAGCTTGG
TAGAGCCTCCAATAGAAAAGAGCAGCTTCCCCCAGTGGCTTCCCTGAGAACTGGGGAACT
CTGACAGCCCTATTTCCACTCCCTCATTCATAGCCTCAGATGAAGTACCTATGTTTGCTG
GGCTTTGTTTTCCTCTGTTGGTCTCTAGGGCAGCAATTTGCTCACATGACCTCATTTAAT
CCTCCCGGGAGCCTGAGGAGAGTCAGGAACTGTGCCTATTTTATAGCAAGAATGTCAGGT
CAGACAGCTCATGAGGGGCAGAATCAAGAATTGAAGCCCATATTATTTCTTCTTTAGAAA
GGATTATTGATTTTAAAAGTCACAAAAGCAACACACGCCTGTTTTAGCAGGTCCGATGAT
ACAGAGCTATCTAAAGAAAAAGTTAAAATTCTCTCTTCCTGCCCTTTCTCCCCACCCCAC
TCCAATCCCATCTCCCTGAGTCTACATGGAATTTCCTATTCTTTTCTCTATGCTCATAGA
AATGCATCAGATCAGATCATATCAGATCAGTCGCTCATTCGCGTCCGACTCTGCGACCCC
ATGAATCGCAGCACACCAGGCCTCCCTGTCCATCACCAACTCCTGGAATTCACGTCCATC
GAGTCAGTGATGCCATCCAGACATCTCATCCTCTGTCGTCCCCTTCTTCTCCTGCCCCCA
ATACCTCCCAGCATCAGGGTCTTTTCCAATGAGTCAGCTCTTCGCACGAGGTGGCCAAAG
TACTGGAGTTTCAGCTTTAGCATCATTCCTTCCAAAGAAATCCCAGGGCTGATCTCCTTC
AGAATGGACTGGTTGGATCTCCTTGCAGTCCAAGGGACTCTCAAGAGTCTTCTCCAACAC
CACAGTTCAAAAGCATCAATTCTTCGGTGCTCAGCCTTCTTCACAGTCCAACTCTCACAT
CCATACATGACCACTGGAAAAACCATAACCTTGACTAGACAGACCTTTGTTGGCAAAGTA
ATGTCTCTGCTTTTCAATATGCTATTTAGGTTGGTCATAACTTTCCTTCCAAGGAGTAAG
CATCTTTTAATCTCATGGCTGCAGTCATCATCTGCAGTGATTTTGGAGCCCAGAAAAACA
AAGTCTGACACTGTTTCCACTGTTTCCCCATCTATTTGCCACGAACTGATGGGACCAGAT
GCCATAATCTTCGCATACACACATACATAGCAAGTTTTCGCTCCCTTGCTCTCTCTTTAC
ACAGAAATTGGAATCACCTTATATGTGATTCCTCAACTTGCTTTTCCCTGTAAAATATTG
GGACCATCTCTTCAGGACAGTGTGCTTAGGTCTACCTCTCCTTTGGAGTGGCCTTAACAG
AGGTTTACCCATTCCCCACTAATAGGCATTTGAAGTGAAGTGAAGTGAAGTGAAGTTGCT
CAGTCGTGTCCGACTCTTTGCGACCCCATGGACTGTAGCCTACCAGGCTCCTCCCTCCAT
GGGATTCTCCAGGCAAGAGTACTGGAGTGGGTTGCCACTCCC
>284:343741-348796
TTTTATCAGCTTGTATAACAATGACTAACATCTACTGAGTGCTGACTGTGTGCCAGGTAC
TCCACAGTAGCATTTTATAGACTTCAAGTGTTCTCAGCCCTGGTTACTCTTTAAAGTCAT
TTGGGGGAGCTTTTAAAAACTGTTGACACCCTGATTCCATCCTAGTCCAAGGAGATCAGA
TTTCGAGGAGAGGGAGGGTGCAGAACACAGGTGATTTTACAAAGCTGCTCGGATGATGAC
TCCATTTTGCAGCCAGGGTTGAGAATCACTGATACATTATCTGGTTTAATTCTTCCACCT
ATGAGGTAGGTACTATTATTATCTCCTTTGCAGTAAAAAGCCAAGGTAGAGAGGGACCAA
GTACTTGCACATGTTTATACAACTCTTAAGCAGTGGAGTCAGGATTGGAAACCCAGTGAG
GTTGACTCCACAACCCATAGCTCTCTCCCAACTCCTGTTTACAAGGAAATCTCAAGCCAA
AACTATGGGGCAAAGATAGAATACATAAGCGTCCTAAGTGTTATACGGTGATTCTGATCA
TCAGAATGGGTTAAAAATGGGTGTAAACACAGAAAATCTTTTCTATTTCAAAAGTGGAGA
ACAAGTTCCTATCTTGACTTTTACACTCAGAGTCTCTGTGACCCATTTCAAATCACATTA
CCTCTGTGAGCCTTAACCTTCCACCGTGAAAAGGATGTTACCTTTCCAAGAGTACTGAGA
AGGTGCTCTGATGATCTTCCCAACCCAGGGATAGAACCTGGGTCTCCTGCATTGTAGGCA
GATGCTTTACCATCTGAGCCACCCTAAACTATTTTAAAATTGAAAAGAGATACTTCCCAC
CCCCTAGCTCCTTACCCTCATTTTATAGGAAAGACACCAGGTTCAGATTGGGTAGAGCCA
AGACTCCAACCTTGACCTGTCTGAGCCCAGAGCCCCTCTGCAACAGGCAAACTGCCTAAT
ATAATATAATCAGTTGAGAACCAGCTTGAAAAATGTTATTAGCAACAGAATCTGTGGGGA
TTGTGGAGGTGTGTGAAAGTTAGGCCTTTCCATAAAGAGCTAGTTTTGAGATGGCCATGG
TAGCGGCTACTGGGGGGTGAGTTCTCCCCTCCCACACTAACCCCCTCACCTCACCAGCCT
CAGCCAGTAACCCTTGGCTGTGTTCCGGGGCTCAAGTGAACATAGAAAGGCAGCGTGTTC
CAAAGACAGCCTGGCATTGAAGGGTTTCAGGTAAAATCCTCCAGCCAGTCCCTCAGCGTT
TGTCTCTCTTCTTCCCTCCCCGATACCTGGCACAAGCCCAGCACATAGTAGGTGCTCATG
AAATGTTTGTCCATTGAATGATTGATCCCTGGGCGGGGGGCAGTAGTGGGAGGTGGAGGG
CAATGAAAGATACTCTGACCCTCCTTCCCTCTGAGGCCAAGTGCCACCTACAGAATCACA
TACAAACGGGCCTTTTATACCTTGGTCTCACTCAGTCATGGTTTCCATCCTAAACCACTC
ATCTTGACTCATCTTTGTCTTGTTTCCTCCCTTGTGACTGCCTTTTCCAGTGGGGACCTT
TGGGCCTGATCCTCAGCAGCCCCCCTCCTTTTTTTTTTATTTGACCCCTCCTGCCCTCCT
CTACTATGAGCTGCTCTGGCTCTGCTGCCATGCAGGGTACAACCATCAGCTGGTCCAGCC
CAGGGTCCAGGTTTACCTGGCCCCATGGTAGGTCTCACAAGGCTGCTGACCATACAGGCG
TGGGAAGGCAGCGAGTAGGGTGAGAGGGGAGCGGACCTGAGTGGGTAAGATGCATCCACA
GACCAGAGTTCATAAGCCTCTCCCCTGTTCACCCTCCCCAGTTAGAAAACTAATAAGGCT
CACAAGCCCCCTTTATAAAAGACAGTCCTCACAAGAATTCAGCCTCAGTAAAGAGCTACT
CACACACTGTGGCAGAGACTTAAATGTAAGGCCAGAAACTATAAAGCTCTTATAGAAAAC
ACAGGCCGTATACTCTTTGATATAAATCACAGCAAGATTCTTTCTGACTCACCACCTAGA
TTAACGGAAATAAAAACAAAAATAAACAAATGGGACCTAGCTTGTGCACAGCAAAGGAAA
TTATAAACAAGATGAAAAGACAACCCTAGGAATAGGGGAAAATAATTGCAAATGAAGCAA
CTGACAAAGGGTTAATCTCCAAAATATATAAACAGTTCATACAGCTCAATATCAGAAAAA
AAACCACCCGATCAAAAAATGGGCAGAAGACTGAAACATACATTTCTCCAAAGAAGACCT
ATAAATGACAATAAACACATGAAAAGATGCTCAACATCACTTGTTATTAGAGAAATGCAA
ATCAAAACTACTAAGAGATATTACCTCATGCTAGTCAGAATGGTCATCATCAAAAAATCT
ACAAATAATAAATGCTGGAAAGAATGTGGAGATAAGGAAACCCTCCTGCACTGTTGGTGG
GAATGTATTAATAAACTGATATTAAAAAACTGATGAATTGTGGTGTTGGAGAAGACTCTT
GAGAGTCCCTTGGACTGCAAGGAGATCCAACCAGTCCATTCTAAAGGAGATCGGCCCTGG
GTGGTCTTTGGAAGGAATGATGCTAAAGCTGAAACTCTAGTACTTTGGCCACTTCATGCG
AAGAGTTGACTCATTGGAAAAGACTTTGATGCTGGGAGGGATTGGGGGCAGGAGGAGAAG
GGGACGACAGAGGATGAGATGGCTGGATGGCATCACTGACTCGATGGACGTGAGTCTGAG
TGAACTCTGGGAACTGGTGATGGACAGGGAGGCCTGGCGTGCTGCAATTCATGGGGTTGC
AAAGAGTCAGACACGACTGAGTGACTGAACTGAATATATGTATATATTATATATATATAT
ATGCATATATATAATCTATGTACATATATATGTATATTATATATACTGTATATACATTAT
ATATATTGCATATATATAACATATATTATAATATATAATATATGTTATATATTATATTAT
ATATATTATACATATATATAATTATGTATAATATATATCTCAGGGTATATGCCAAGCAGT
AGGATTGCTGGGTCACATGATAGATTTTTCCCCAGATTTCTTTTTCTAAGGAGTCTCCAT
ACTGTTTTCCAGTTTATTAATACATTATATATATTGCATATAATTATTAATATATAATTA
TAATATGTTATATATTATATATATGCAATATATATAATGTATTAATAAACTGGAAAACAG
TATGGAGATTCCTTAGAAAAAGAAATCTGGGGAAAATATCTATCATGTGACCCAGCAATC
CTACTGCTTGGCATATACCCTGAGAAAACCACAATTGTAAAAGACACACGTACCCCAGTG
TTCACTGCAGTAATATTTGCAATAGCCAGGACATGGAAGCAACTTGATGCCCATAAATAA
AGAAGTTTGGTACATTTATACAATGGACTATTACTCAGCCATAAAATGAACAAATTTGAG
TCAGTTGTAGTGAGGTGGATAAACCTAGAGCCTCTGAGACAGTGAAGTAAGTCAGAAAGA
GAAAACAAGCATCGGGTATTAAGACATATAGAGAGAATCTAGGAAAATGGTACTGATGAA
CCTGGTAGAGAGTGGACTGTAGACACAGCAGGGGAGGGTAGGGTGGAATGAACTGAGAAA
GTAGCACTGACATAATACACTATCATATGTAAAACATAGTGGGAAGTTGCTAAATAACCC
AGGGATCTCAGCCTGGCACTCTGATGACCTAGACGAGTTGGGGAGAGGTGGGAGATGTAG
GAGGGAAGGGATATATATATATATATATATATATATATATATATTTATATATAATTATGA
CTGATTTGTGTTGTTCTACAGCAGAAACCAACACAAAATTCTAAGCAGCTTTCCACCAAT
TAAAACATAATAAAAATTTTTAAAAAGGAAAATAAAAGCTTGGGCTGCAGAGTTAGACTG
TCTGGGATTCAAATGCCAGTGTCACTACTTATGATGTTGGGCAAGTTGAGCCTTAGCTTC
CTCGCCATAAAATGGGAGAGTGGTATTTTCTTTGTATACAGAGTTTCTGGCATACATTTC
GGCTATTATTATTACTGTCATTAAAAAAATTAGAGCAACACTCAGCTGAATGCTCAAAGG
AGGGATGTTTTGGGAAAAAGAAAGGAAGGAAGGAGAGAAAGAAAGAAAGACAAGCAGGAT
AAAGAAAAGAAGAAAAGCAAAGAAAAACAATCACATTTCTTGAGTGCCAGCCACCTCTGA
CCCAGGCACACTTCTTCCTACTCCGCCATCAGGACCACATTCAGGTTCTCAAACGCCCCT
TGCTTTACCTGGCCTCAGGACACTCCCACACAAGTTTCCTCTGCTGTGGTCTTCTGTCAG
CTCACAAGTTGATCTCTTTGGACCTTCTGCACCACCTCAGACTAGGCTGGGTTCTCTCCC
TTTCAGCCCTGTGCTCTTCCCATGCGTGCTGCCCAGTGATGGGTCCGTCCATTCCCCGTG
ACCCCTGCCACCACAAGCAAAGCTGTGCTCTGCATCCTTGGCGCCTGGCATGGTTCCTCC
GAGGAATCTGTGCCGCTGCTGTGAAGAAGTCAAGGAATAAAAGGATACCCCAGCCTCTCA
GACCTAACAAGTCCTGGCCTGTCTTCTTGATTGAGCCCAATCAATGTCTTCTCTAATGGC
AGAAAGCGAAAAAGAACTAAAGAGCCTCTTGATAAAAAGTGAAAGAGGACAGTGAAAAAA
TCTGGCTTAAAACTCAACATTCAAAAAACTAAGATCATGACATCCAGCGACAGAGGATGA
GATGGTTGGATGGCGTCATCGACTCAGTGGACATAAGTTTGAGCGAACTCTGGGAGACAG
TGAAGGAACAGGGAAGCCTGGTGTGCTGCAGCCCATGAGGTCACAAAGAGTTGGACAAAA
TTGAGCGACTGAACAACATCTTCTCATCCTCACCTTAGTCCAACCTTCTGGGAGGAAGAA
ACCAGGAAGAAAATGGAAAAAGAAGAAAGAAGAGAAGGAAAGGTACAAAAGCAGTTCTGT
TTCCTTTAGCTCCTGC
>340:944811-945115
ATAGAACAGTCTTATGGACTCTGTGGGAGAGGGAGAGGGTGGGAAGATTTGGGAGAATGA
CATTGTAACATGTAAAATATCATGTAAGAAACGAGTTGCCAGTCCAGGTTCGATGCACGA
TACTGGATGCTTGGGGCTAGTGCACTGGGACGACCCAGAGGGATGGTATGGGGAGGGAGG
AGGGAGGAGGGTTCAGGATGGGGAACACATGTATACCTGTGGTGGATTCATTTTGATGTT
TGGCAAAACTAACACAATTATGTAAAGTTTAAAAATAAAATAAAATTAAAAAAAAAAAAA
AAAAC
>2120:48729-49358
TTCTCTCTTTTGTTCCTCCAGTGCCTTCCAACACCCTCTTACTCAATTTTCTGCATCAAA
TCCTTCTTCTGTTAGAATTTTCTGTATTGTGTTGGTCTGTCCAGCCTATGCATAAACTAT
GGCTTGGGGCAAATCCAGGTATTTGGGGACCTGAGGCTTATTCAAAAGGGGAGAGTAATT
CTCTTTAAGAAAAGGAATGCAACATTATGAATAAAAAATGAGCTTTCTTAGCTTTATGGT
AAAATCATCCTAAATGCCTTATGTAGACACTTGCACATGTGTATCAAAGAGACGTGGTTG
AGTATGTTCACACTGTAATAGGAAAAAACTATAACCAACCCATGAGTATTGATAGGAAGA
TGGATAAACACAGGAAGAGCCAGTATTTTATATTAAAATGACACAGCTTCTCCTCTATCT
AAAGATTCAATACAGTATTGATCAAGCTACAGCAAGGTTAAATAAAACATAGTAATGTTA
GGTGCTCAATCATGTCCAGCTCTTTGCAACCCCATGGACTGTAGTCTGCCAGGCTCCTCT
GTCCATGGGATATGGGATTCTCCAGGCAAGAATACTGGAGTGGGTTGCCATGCCCTTCTA
CAGAGGATCTTCCTGACCCAGGAATCAAAC
>210240:862745-863237
CAATATATATATAGATATAGATATCAGTTCAGTTCAGTTCAGTCGCTCAGTAGTGTCCGA
CTCTTTGGACCTCATGAATTGCAGCACGCCAGGCCTCCCTGTCCATCACCAACTCCCGGA
GTTCACTCAGACTCATGGCCATCGAGTCGGTGATGCCATCCAGCCATCTCATCCTCTGTC
GTCCCCTCTTCCTCCTGCCCCCAATCCCTCCCAGCATCAGAGTATTTTCCAATGAATCAA
CTCTTTGCATGAGGTGACCAAAGTACTGGAGTTTCAGCTTTAGCATCATTCCTTCTAAAG
ACCACTCAGGGCTGATCTCCTTTAGAATGGACTGGGTGGATCTCCTTGCAGTCCAAGGGA
CTCTCAAGAGTCTTCTCCAACACCACAGTTCAAAAGCATCAGTTCTTTGGCACTCAGCTT
TCTTCACAGTCCAACTCTCATATTCATACATGACCACTGGAAAAACCATAGCCTTGACTA
GACGGACCTTTGT
>215:1992539-1994391
AGCCCCACACCGTGTCCAGGGCCCACACCACGTCCAGAGCCCCACGCCGGGTCCAGAGCC
CCACACCCTGTCCAGAGCTCCACACCACATCCAGACCCCACACCAGCGTCCAGACCCCAC
ACCACATCCAGACCCCACACCACTGTCCAGAGCCCCACACCCTGTCTAGAGCCCCACACC
GCGTGCAGACCCTCACACCACGTCCAGGGCCCCATAGCCCGTCCAGACCCCACACCACGT
CCAGACCCCCATGCCGCGTCCAGACCCCACACCACATTCAGCAAATTCCTCCCTCCCTCC
CTCCCTCCATCCCACCTGCCTGTTGACCTTGTGAGAGCAGGGGTGTGGGTCCTTCCTGAA
GTGGCTCCAGCATCTCAGCAGCAGGAGGACCGCTAGATAGACAAGGGAGGAGGGAAGGGG
GAGGAGAGGAGAGGGAAAAGGGAGTAGGGAAGAGGGAGGGAGGGAGCTGCCCTCTGTCAT
CACCGGATCCTGACTCCGTCTGGACCCCTCGCTGCACCATCTGTTCGCGTCCAGCCTCGC
CGTCTCCTGGGACCAGCAGGCCTCTAACCCGAGGGCTGTAGTCTCCCTTCTGTGAGCTCG
TCTCCCCGGGGGATCACGGCCGGCGCTCTCAGCCAGAGGCGGTGTGACTTCAGAGCCCTG
CCCCGGAGTAGCCCCATTTACACACCCGCTGTGCTGTGAGCTCTTGAAACTGCCGTCACC
TGTGAGCCCTGGGAGGGCTCAGCATCTCCTGCTCCTCTGTAAAAAAGGGTGCGAGTCTGG
GAGCCTGCCGTGAGAAGCAGTCTTCAGGGTGGCCACTTAGGAATAAAAGATCTTGCTCAG
CAGAAGCCTCTGGGTCAGCCAGGGGAGGGGGCCCTGCCCCCAGATTCCAGTGAGCAAGCA
GGGATGGGGGCATGAGACACACTCCTAAGTCACCAGTGAGTCCGTTTTAATGTTGGTTCA
GAAAATAAGCATCTATTTGTAAGTAAGTCTACATGAAAATAGGATGACATGGCTGGATGG
CATCACCGACTCCATGGACATGAGTTTGAGTGAACTCCGGGAGCTGGTGATGGACAGGGA
GGCCTGGCATGCTGCAGTCCGTGGGGTCGCAAAGAGTCGGACACAACTGAGCGACTGAGC
TGAACTGAACATGAAAATAAGTGTACAATGAATAGATTTATAAATTAGAATACACGCATC
ATGGAAATAAAGCCGATAAACACCATCCCTGTCTCTCACAGCTGCAGAGAAACCCTGGCT
CTAAGGTGCTGAACGCAGGACAGACTGCCCTCCTCGCATCGCCCTCCAGCCTCATGGGGG
CTTCCCAGGTGGCGCAGTGGTCAGAAATCCGTCTGCCAATGCAGGAGATGCAGGTTCAAT
CCCCAGGTCGGGAAGATCCCCTGGAGAAGGGGATGGCTGCCCACTCCAGGATGCTTGCCT
GGGAAATCCCACCAGCAGGGGAGCCTGGAGGGCTGCGTGCAGTCCTTGGGGTGGATGTGA
GTCAGGCTCGCAGGCGCGCAAGTCTCACTTGGCTCATTGAATCATCCAGAAAGTACGTCC
CACCTCCTGACGTGGGCTTCCCTGCTGGCTCAGACAGTAAAGTGTCTGCCTGCAGTGAGG
GAGACCTGGGTTCGGTCCCTGGGTCGGGAAGATCCCCTGGAGAACGGAATGGTAACCCAC
TCCAGTATTCTTGCCTAGAGAATCCCATGGACAGAGGAGCCTGGTGGGCTACAGTCCCTG
GAGTCACAGAGAGTCCGACACAACCGAGCGACTTCACTTTCACTTTTTCACTTCCTGATG
TTGCCCAAGGGACGTGGGGGTTCTTGTGGAAGTAAAAGCTTCTCCCAGGAGAC
>208685:153047-153433
CGGGAACATGAACCTGAGTTCCCCCTCCTGTCAAATCAGCAACAGCGTTAGATTCTCAGA
GAAGCACAATAGATGTAATGCGTCTGAGTCATCCTGAAACCACCCCTACCACCACCCCGG
TCCATGGAAAAATTGTCTTCCATGAAACTGGCCCCTGGGGACTGCTGTGTTATTATATTA
TTTGTATACTTTTATGACTTGTATAGGACCTAAGAAATGAAAACGATTATATATTTATAC
CTTCTGTTATATTAACCTTCTTCTTATCATTTCTGACTCTCTTTATTTATTCTGGTAGAT
CTGAAAAGCCATCTGGAGTCATTTTCTTAGCCCAATACATGTTTGTTCCACCCACCTCTT
TTGTGCTGTTATTGGAAAATATATTAC
>1987:383746-387096
AGATCTGTTGCCCAACAACGTTAATGTGGTTGACACTACTGAAATATACACTTAGAAATG
GTTAAGATGGTGAACTGTTACATATTTTTGAAAATTTGCTTACATATTTTAAAATGTTTT
TTTAGCTTTTTTTTGTGTGTTGGGGTATAGCCGTTTAACAATGTTGTGGTAGTTTCAGGT
GAACAGTGAAGGGACTCGGTCATACGTAAACAAATATCCATTCTCCCCCCAACTCCCCTC
CCCATCCAACCTGCCACAGAACATTGATCAGAGTTCCATGTGCTATACAGTAGGTCCTTG
TTGGTTACCCACTTTAAATATAGCACTGTATCCATGTCCATCCCAAACTCCCTAATTATC
CCTTTCCCATACTTTCCCCTCTAAAATGTTTTTAAATGAAGGAGAAATGAAAACATTCTC
AGGTAAACAAAGACAGAGATTTCTGTGCTAGGAGACCCACTACTAAAAAGATAAAGAGTA
TCAGTCCTCATGCGAAGAGTTGACTCATTGGAAAAGACTGATGCTGGGAGGGATTGGGGG
CAGGAGGAGAAGGGGACGACAGAGGATGAGATGGCTGGATGGCATCACTGACTCGATGGA
CATGAGTCTCAGTGAACTCTGGCAGTTGGTGATGGACAGGGAGGCCTGGCGTGCTGTGAT
TCATGGGGTCACAAAGAGTAGGACACGACTGAGCGACTGATCTGATCTGATCTGATCTGA
TCAGTCCTTTAGGCTGAAATAAAGGACACTAATTTGAAACCATGTGAGGAAATAAAGAAT
TCTGGTAAAAGTAACAACTTAAGTAAATATAAAAGTTAATGTTAATTTAATTTTGGTTTG
TAATTCTTTCTTTCCTATATGATTTAAAATACAATTACATAAAACTATAATTACAAATCT
ACCGATGGGCACACAATGTATAAATATGTAATGAGAATGACAAAGCTATATATATGTGTG
TGTGTGTGTGTGTGTGTGTGTGTATGCCAATATGCCAGCTTTTTCACTCTCCTCTTTCAC
TTCCATCAAGAGGTTCTTTAACTCCTCTTCACTTTCTGCCATAAGGGTGGTGTCATCTGC
ATATCTGAGGTCACTGTATTTATCCCAGCAATCTTGATTTCAGCTAGTGCTTTATCCAGC
CCGGCATTTCACATGATGTACTCTGCATAGAAGTTAAAAAAGCAGGGTGATAATATACAG
CCTTGACCTACTCCTTTCCCAATTTGGAACCAGTCCATTGTTCCATGTCTGGTTCTGTTG
CTTCTTGACCTGCATACCAGTTTCTCAGGAGGCAGGCAAATGAGTGAGTGAAAGTTGCTC
AGTCATGTCTGACTCTTTGCAACCCCATGTATTATACAGTCCATGGAATTCTCCAGGCCA
GAATACTGGAGTGAGTAGCCTTTCCCTTCTCCAGGAGACCTTCCCGACCCAGGGATCAAA
CCCAGGTCTCCTGCACTGCAGGCAGATTCTTTACCAGCTAAGCCACAAGGAAAGCCCGGA
GGCAGGTAAAGTGGTCTGGTATTCCCATCTCTGGAAGAATTTTCCAGTTTATTGTGATTC
ATAAGTCAAAGGCTATGGCGTAGTCAGTAAAGCAGAAGTAGATGTTTTTCTGGAACTCTG
TTGCTTTTTCTATGATCCAACAGATGTTGGCAATTTGATCTCTGGTTCCTCTGCCTTTTC
TAAATCCAGCTTGAACATCTGGAAGTTCTTGGCTCACATACTGTTGAAGCCTGGCTTGGA
GAATTTTGAGCGTTACTTTGCTATATATATGTGTGTGTGTATGTATATATATATATATAT
ATATATATATATAGTAGTAGCAAAGTTTTCGTATGCTGTTGAAATATATTAATTCAAAAT
AGATTGTTATAAATTAAGGTATTTAATTGTACATCCCAGGGCAACCATTAAGAAATAAAC
TTTAGGGAAATGCAAATCAAAAACAATGGGATATCATTTCACACCTATTAGGATAACTGA
AATTAAAAAACAAAATAACAGAAAATAAGTCTTGGAGAGGATATGGAGAAATTGGAACCT
TCATACGCTGCTGGTGGGAAGGTAAAATACTGCAGCTGCTGTGGACAGTGGTTTGGTTGT
TCTTCAAAAAGATAAATATTGAATTCCCACATGACCTAGCAATCCCAATCTTAGCTGTAT
ACCCAAGAGAAGTGAAACCACGTATTCATAGAACAATTTGTATACAAATGTTCAAAGCAG
CATTATTCTTATAAGCTAAAAAGATGAAATAATCCTAATGTCAAACAACTATGAACTGAT
AAGTAAAATGTGACATATCTATACAATGGAACACAACCACAAAATGAATGAAATGCCAAT
ACATGCTACAACCTGGATAAATCTTGGAAACAAACTATGCTCAGTGAAAGAAGCCAGACA
CAAAAAGTCACTATTGTATGGTTTCATGCATATGAAATGTCCATAATAGGCAAATCCAAA
GAGATAGACAGTAGAGAATCCACCTGCAATGCAGGAAACATGGATTCGATCCTTGGGTTG
GGAAGATCCCCTGCAGAAGGGAATGGCTAGCACTCCAGTATTCTTGCCTGGAGAATCCCA
TGGACAGAGGAGCCTGGAGGGCTATAGTCCACGAGGTTGCAAAGAGTGTGAAATGACTAA
GTGACTAACACTCTCAGTTTCACTTTCATAGATCCAAAAAGTGGCTTAGAATGCTTTCCA
GGGGCTGAGGAAAGGGAGGAATTGGGAGTGATTGCTTAAAGGGCACGGGCTTTCTTTTGG
AACTGATGAAAATATTCTTGAACTACGTATTCATGACACTGGCCCAACACTGTAAATATA
CTAAAAGTCACAAAATATCATCTGTATTATATTTAAAATGGTGAATTTTATGTTAATTTT
ACCTCAATTAAAAAAGTATTGAATTATACACTTAAGATGAATACATTTTATTATAGATAC
AAGATACATCAATAAAGTTTTTTTAAAAAGAGTATTGATATTTAAATTCTCATTCAACAA
TCTTTTGCTCTTCTTGGCCATTTGTTCTTTCACATTAATCTTAGGCTCAACTTTTGAAAT
TTGTCATTATTGTAATTATATGTTTGTTTGTTTATTTATTTTGGCTGCATCAGGTCTTAG
TTGCAGCATGCATGGCATGTGGGATCTTAGTTCTCCAATCAGGGATCAAACCCATGTCTC
CTGCACTGCAAGGTGGATTCTTAACCACTGCACCACCAGGGAAGTTCCATGTGTTTATTA
TTTAGCCAGCCCACTGTTTGACCCTCTCACTAGAATATGAGTTCCAAGACCATATCTGTG
ATCATCACTGTGTCCTCTGACTTTAGCATAGCAACTGCCATATAGTAGACA
>2953:81932-82361
TTAAATCTAGTATACATCAGTGTCTCTTTTGCTGTCTCGTACACAGGGTTATTGTTATCA
TCTTTCTAAATTCCATATATACGCGTTAGTATACTGTATTGGTGTTTTTCCTTCTGGCTT
ACTTCACTCTGTATGGAACAGTCTTATGGACTCTGTGGGAGAGGGAGAGGGTGGGAAAAT
TTGGGAGAATGGCATTGAAACATGTAAAATATCATGTATGAAACGAGATGCCAGTCCAGG
TTCAATGCACGATACTGGATGCTTGGGGCTAGTGCACTGGGACGACCCAGAGGGATGGTA
TGGGGAGGGAGGAGGGAGGAGGGTTCAGGATGGGGAGCACATGTATACCTGTGATGGATT
CATTTTGATATTTGGCAAAACTAATACAATTATGTAAAGTTTAAAAATAAAATAAAATTA
AAAAAAATAA
>209366:54366-56020
AGCTGGGGAGAGGGCAGAATGATGACAGGAAGGAGGTAATGACTGGGGAGACAAGGAAGA
TACTCATTTGCTTGGGTTCCTGATGATGTCGAAGCACAAATGTCCTGTGGGCCACTGGGC
CACTGAACACATGAGCCAGAGGACAGGTTATGGTTCCGGAGGGGGGTGTTCTGAATTTGA
GGTCTGACCTCTGGCAGTTGTTTCAGGTACTGACATATCCTGGGTGTGGATGAGGGTGTA
GAGATGGAGCCGAGGAGTAGGTCACGAGAGGTAAGATGCTCAGGGAGCCAGCCGGAGGTC
CCCGGGCTGAACAAAAGTACCTGTGTTCCCTCCATGAATATAAGCCAGACAGCTGCTGTG
TGCCTAGTGCTGTTCTGAGTACTTGAGATACAGAATTGAACCAAACCCAGACTGAGCCTT
GCCCTTAGGAAGGTAGATTGTTATGAGGCAAGATGGACAAGGAACAGTAAATAGAAAATA
ATAAATTGCTGGAAAACTTAACTAGGTAACTAGATAGCTAAGTTTCTATACTATGTTAAA
CTGTGGTCGGTGTGGTGGGAAAGAGAGGAGGGTGAGGGAGACTGGAGCTGCCTTGGGAGG
GCGGGAGGAGTTTCCCACATCGACTGCGAGATCAGGCCAGGACTCTTGAGGGGCTGAGAC
TGGAGCACATGCCTGGGCAGCAGGCAAAGGGGAGAGCCCATAGCTGCCGGGGGCGGGGGC
AGGGGTTGGGGGTGTTCCAGGCGATGGGACCTTCCTCATAGGGCCCCAGCATGGGCGCGA
GCTTGGCATGTTCAGGAGACTTCAGAGTCCTGAGTGGCTGGAATGCTCGGAGTGGAGGTG
AGAGTCATTGGAGGTGTTGTTGGAGAGGTAACTTGACTTTTGTTCTGAGTGACATGGGGC
GTCTCATGCGGGTTCTGAGCGGAGGAGTGATGGACTCTGGCGTGAGTTTTCAAAGGCTCC
TTCTGGCCCCTGAGGAGAGCAGAATGGAGGGGTGAGGATGCAAGTGCTGAGACGTGTGAA
GGGGGCTGCCGCAGTCGTCACCACGAGGCGTGCTGGCCGGGGCCAGGCTGGTGGCCGTGG
GAGTGGAGGAAAGGTTGGAACCTTGATTTATTCCCAGGGCAGAGCTGAGAGGGTGTCCCA
TAAAGTCACCTAGGAAGGATGGCGGACTTGGGGTAGTCAGAAGACCTCTCACCACGTGAC
GGTCTTCAGTGACTCAGGAGCTCTGTTTTGGTCACACATATTAGAAAGATAGTGAGAAGG
ACCTGTGTGGAGAGTGGGCTGGTAGAGAGGAGGTTCTGGAGGCAGGGAGATGATGTGTGC
AGAGCAGGGAGTTGGATTAGGTGCTTGGGACTGAGGGAGAGGAGGTGGTTATGAATAAAA
TAGTGCCCCAGAGGCAGAGTGCAACGGCCTTCTTACTGGATGTCAGTGGTTAGTAAAAAG
AAAGGGGTCAAAAGATTATTCTGAAGTTCTAAACTCTGATGCCTGGAGGAGGAGGATGTA
ATTAGCGCTAGAAAGACTTCAGGAGAAGCAGCAGATGGTGGACGGCCAGTCAGTATCGGA
CTGGGAAATGTGAGTAACGTTAACTCACACTGTCGTCATTTTTAAGAATCACAGCATCTT
TGGGGGACACCAGACTTTGGTGAAGCTGCAGACGT
>551:435571-435684
TTCCTTCTTCTTCTTTTTTTTTTTTTAGGTTTGCAAAGATTTTATTAAAAAACAAAATAA
ATTCATAATCTTGAAAACAACATAGGTGGATTTCTCCCCATCTGTGAGAGAGCC
>2080:515210-515372
CCAAATATCAAAATGAACCCGCCACAGGTATACATGTGTTCCCCATCCTGAACCCTCCTC
CCTCCTCCCTCCCCACACAATTATCATTTTGATAATTGGCAAAACTAATACAATTATGTA
AAGTTTAAAAATAAAATAAAATTAAAAAAAATTTTTTTTTCAT
>3045:564259-564540
GGAGAAGGCAATGGCTCCCCACTCCAGTACTCTTGCCTGGAAAATCCCATGGACGGAGGA
GCCTGGTGGACTGCAGTCCATGGGGTCACTAAGAGTCGGACACGACTGAATGACTTCACT
TTGACTTTTCACTTTCATGCATTGGAGAAGGAAATGGCAACCCACTCCAGTGTTCTTGCC
TGGAGAATCCCAAGGACAGAGGAGCCTGGTGGGCTGCAGTCCATGGGGTCGCACAGAGTT
GGACACGACTGAAGCGACTTAGCAGCAGCAGCAGCAGCAGTG
>542:3175314-3222992
CTGTTCAAAGAACATTTCTCTATCCAGGTACTGCCATTTCAATAACAAGGAGTCATAATA
CCTCATTGCCAGTCTCCCAATAAGCAATTTATGTAATCCTTTGTAGATTGAGGTGAAATT
ATCATAGGTATATTTGAATGCTAATGATGATTATTCTATTGAATGACACAGAATTCAAAG
GTGATTTTATCTCCAGATCATGCTACATATTTTAAACTAGAAACAAGTCACAAAAATTCA
ATAACTTTATTTTCCTTGAACTTTATTTTTTTTTTCCATATATGAACTGGAGATCATCTT
ACCTATTGCATAATAACAATTTAAATAGCTGCTTATACTTGAAACAGCTTTTGAAATATT
AACCATTTTGATAAGTCACCTAAGCAAATTTAGCAGTATTGTGCCTGCCAGTTATGGTGG
GACATATGAATAAAAATAACCAATCCCTATGTCAATTGTACTAAAACCTGCTAACTCTGA
GAAGGATTGGAAAGGCAAATTCTATTAGAATATCTAGGGCATCTGCATCTCATGTATGTG
ATTACTGGAAGGGATTTGGTTGATTTTTATGGAAAAAGTTATAATTAATTAACCAAAACT
ATTTCTCAAGAGCAATATTGAGAAGACTCATTAGATAAGACACTGGAGCAGGGAGAGATT
GAAAGCAGGAGGAGAAGCAGATGACAGAAGATGAGATGATTGGATGGCGTCACTGACTCA
GTGGACATGAGTTTGAGCAGGCTCCAGGAGTTGGTGATGGGCAGGGAAGCCTGGCGTGCT
GCAGTCTATGGGGTCTCAAAGAGTTGAACACGACTGAGTGACTGAGCTGAACTGAACTGA
TATTAAGAAGAGAGATACTTAAAATTTATTTATTAACATCTTAAAGAGGATGAATGTATT
ACTTTAGGTAGAAGACATATCATGACTTACCTGGCAAATATGGTGCAAAGAACCTGTTAT
GGTCAGTAACCCTTTCTAGCCAATGTGATGAGGTCATATCATCACAAGGCTGGGTCTTAT
AGAATATTGTTCCTATACTTATGATGAACACAGTCATCAAACTGAGCTTTTTTTTTTGTT
TTTTCGGGATATTACTCAGTCTTGGGAGGAAGCTAAGATATGTGACTGAAAAGTTGCTAA
AGTAGCAACTGCTAGAGTAACCTTGATAAAAGAACCTGAAAGCTGCTTGTAAATTATTAG
GCACTTACTGAAGCCTGGAGAGGAAGAATAGTCTTATACACTGACGGGAAGACTTCCCTA
GGGCACACATGGGCAGAGTCATCAGACTCCAGAAAATGTGCTCAAATACAATTTGGATAA
GGCTGAGCTTTTTTAAGTGGAACACTCCACTCAAAGTTTAGTCCAGAGTATGATTTTCCC
CAACTGCTCTTAGTTATTAAAAAATAAATTAAAGAGAATTTGGAAAGAAAGTAAGAGCAC
TTTGAGAGAGTAGAGAATTATAACCAGGATGGGGAGGCTATGCGTGTAATAGTTCTTCTA
GCTAATATAAATTAATATAGATTAAAATTAATGAAAAATAGCAACAACTTTACAACAAGA
TGTTTTGAAAGCACAGTAGTAGTATTCTGTAAATATTTAAGAACCTGCTATTTAGGATAT
GGTACCGTGATAGCACAGAAAATGGGGCTCTAAGTATAAATGCCATGATTCTTGAAGGTT
TAGGGTGCATGTAGATGAATTGTAATCCAGGAGAATTATTCCAGTCTAAGTTTTACAGAG
CTGAGAAAACTATTGAAACTATGGTAAATTGCAAAAGGAGCAATTATGCTTTGCTCAGAA
CTCACCAGGGTAAGCTCATATCTATTTCTATGCCCAAAGTGAAGGCAGATGTAAACATGA
AATAATCCTAGAGAGTACCTTGCAAGAGTTTCAGGGGAATAGAGTGATCAAATACATCAG
AACAAAATGTCAGAGTCACCTCCCTATACAGATCCTACATGCATCAAGTCTATGGTTTTC
ATTCCAGAACCTGTTCCTATCTGGGTTGTGTGGTTTTCAAATAGAAATTTCCTTAAATGT
TTGGGATGGCAAATAATAAGAGAAATCTTTGAGTTATAAGGATTGAATTTTACAAATCTT
TGATGACTTAAACTCACAGAGAAACAATTCCTGGTTTCTAAATATCAGTCAAAGAGAGAT
ACCTCATATCTGGTTACCCTAATTATCTCTCTGTTCATTGGTTTCTTTGGGTAACCAGTG
ACTAGAGACACTAGTGGTCACTCTTCACTTGCTATTTAGAGGGGAACCTACCAATCTCAA
GTTAAATGTTAAATATTTGCTGCAGGATCTCTACATCAAATCTCTGATCTTGGCTTATGA
CAAGCAAGCCTGCAAAGAAAACTCCAAGCTGGGAGTAATTCTCTTTTCCTTTTTGAGGAA
AAACATCCCAAGCAATCCAGAGATTTCTTCATTGTGTGTGTGTGTGTGTGTGTGTGTGTG
CATGTCCGTGTGTGTGTGTTTGGTTTTGGTTTTCTTGTTTGTTTGTAGCATTCTTTTCCT
TCACTCTTTAATTAATAATACTTAGCATTGAACATCCATATCCATATTAGAAACACTGAA
TAAGACTCTCAATTTTTCTCTGTTTAGTACAGACATCATACCACAAAGAGAGGTAATACA
TCCTTGTGTGTAGTACACACACATAGAATTTCACACAAGTTCACACATCTTGAAAAACTA
TTCTAGTACACCCTTGTAACTAACTTATTGAAGTGTGGAATTTTATTTTTCAAGTTTACT
AGGGTATAGGGAACTAGTGAAGTTATTCTCAACGGAAGTCTTATATGGGACTCCAGATAT
GGTCTTATTCTTGCTCTGCAGATCTGACCTAAGTGAAATTACTCAGTTCCTAGGCCGCAG
CTGCCATCTGTACACCAATCCTTGAAGACCTTTTTTCTCAATCCTGCATGTAAATCTAGG
ACTCCAGGGTCATGTTTCCAACTACCCCCACATAGTTACATGCATACATACAAACCAAAG
ATATCTACAAATTGGCCTCAATTCCCTTATCTCTGTCTAGGAAAAAAAAAAAAATGACTG
TCGTACAATTGACACTAATCAACATTTCTTGAACTCAACTGAATGAAACTACCAAAATAT
ATCTTCTAAAACCTAAAGTACCACAGCTTACTAATTAAAGTGTTGTTCAATCACTAAGTT
GGTTCCAACTCTTTGTGACTCTGTGGACTGTAGCACACCAGGCTCTTCTGTCTTCCACTG
TCTCCCAGAGATTGCTTAAACTCATGTCCATTGAGTTTGTGAGGCTATCTAACCATCTCA
TTCTCTGTTGCCTCATTGTCCTTTTGCCTTCAGTCTTTCCCAGCATCAGGGTATTTTCCA
AAGTCTGCTCTTCACATGATGTGACCAAAGTATTGGAGCTTCAACTCAGCAACAGTCCTT
TCAGTGAGCATTCAGGGTTGATTTCCTTTAGGATTGACTGGCTTGGTCTCCTTGCAGTCC
AAGGGACCCCCAAGAGTCTTCTCTATCACTACCATTCAAAAGCATCAGTTCTTTAGTGCT
CAGCCTTCTTTGTGGCCCAACTTTCACGTCCGTACATGACTATTGGAAAAACCGTAGCTT
TGACTATATCAACCTTTGTTGGAAATGTAACTAAAGCAACTCGAGTTATCTAGGATTCCA
TAATGTGAATTTGTTAGCAATAATATTACTCAGGAATAAGTAGGTGTTGCTTTATTAAAG
ATTTCTATTTCAATAGTGCTTGCTGCTCTTATCTCTCAGCATCCTTCTAGTCTCCTTTCT
GGAATATTCCTTCTTTCTGGATCTTGGAACTTCCTAATGTCAATGCCTTTCTCCTTTTGC
CTCACTGCCCAAGTAAATTACATTATCAAGGTTATTATTATTATTATTTTATTAATGCCT
CAGTAGGAGGATATGTTTAGAAAGACATATGTGAGTATCCTAGAAGAACAACTCAGGTAA
GTATTTAGCCTCTAATGTAGTCTTGGAAATATGCCAGGAAAAATGCTCCTCCAGAAAAAT
AAACTTCAAATGTTTGTTATAAATTTTAATATTACTAAATATTGATATAAATGGTATATT
TCCACATGTTAGAGAAAAGTACACATCTTTACCAGCTATGATAAAATTTTAAGACTAGGT
ATCTATTTATTATTTATAGGAAAATCATTTTTTGAGAAGCTTGGGATCCACAAATTAAAA
GAATGATAGACATAAAGAATAAAGATTTTCTTTATATTTTAAAAATATTCTTCTCATAAA
ACACTTTTTCTACTTATACTGGAGAAACCCCCCCCCCAACATTTTTTTTTTTTTTTTTTT
TTTTATTATTGTGTGTGTGTGTGTGTGTGTGTGTGTGTGTTTTATTATTGTATTGGTTTT
GCCATACATTGACATTAATCTGCCATGGCTGTACATGTGTTCCCCATTCTGAACCCCCCG
CCCACCTCTCTCCCCATCCCATAGTTCTGGGTCATCCCAGTGCATCAGCCCCAAGCATCC
TGTATCATGCATCGAACCTGGACTGGCGATTTGTTTCACATATGATAATATACATGTTTC
AGTGCCATTCTCCCAAATCATCCCACCCTCGCCCTCTCCCAGAGTCCAAAAGACTGTTCT
ATACATCTGTGTCTATTTTGCTATTTCGTATACAGGATTATCATTACCATCTTTCTAAAT
TCCATATATATGTGTTATTATACTGTATTGGTGTTTTTCTTTCTGGCTTACTTCACTCTG
TATAATAGGCTCCAGTTTCATTCACCTCATTAGAACTGATTCAAATGTATTCTTTTTAAT
GGCTGAGTAATACTGCATTGTATACACAATGCAGTATTATATGTACCACAGCTTTCTTAT
CCATTCATCTGCTGATGGACATCTAGGTTGCTTCCACGTCCTGGCTATTATAAAGGGTGC
TGTGATGAACACTGGGGTATGCGTGTCTCTTTCAATTCTGGTTTCCTCGGTGTGTATGCC
CAGAAGTGGGGTTGCTGGGTCGTATGGCAGTTCTGAAGTGAAGTGAACTCGCTCAGTCAT
GTCTGACTCTTTGCGACCCCGTGGACTGTAGCCGGCCAGGCTCCTCTGTCCATGGGATTC
TCCAGGCAAGAATACTGGAGTGGGTTGCCATTTCCTCTTCCAGGGGATCTTCCCAACCCA
GGGATTGAACACTGGTCTCCCGCATGGCAGGCAGATGCTTTATCCTATGAGCCACCAGGG
AATTCATGGCAGTTCTATTTCCAGTTTTTTTAAGGAATCTCCACACTGTTCTCCATAGTG
GCTGTACTAGTTTGCATTTCCACCAACAGCATAAGAGGATTCCCTTTTCTCCACACCCTC
TCCAGCATTTATTGCTTGTAGACTTTTAGATAGCAGCCATTCTGACTGGTGTGAAATGGT
ACCTCAATAGCTAACACCTATCCTACTTAAACTCTTCCAGAAAATTGCAGAGGAAGGTAA
ACTTCCAAACTCATTCTATGAGGCCACCATCAACCTGATACCAAAACCTGACAAACATGC
CACAAAAAAAGAAAACTATAGGCCAATATCACTGATGAACATAGATGCAAACATCCTTAA
CAAAATTCTAGCAATCAGAATCCAACAACACATTAAAAAGATCATACATCATGACCAAGT
GGGCTTTATCCCAGGGATGCAAGGATTCTTCAATATCTGCAAATCAATCAATGTAATACA
CCACATTAACAAATTGAAAAATAAAAGCCATATGACTATCTCAATAGATGCAGAGAAAGC
CTTTGACAAAATTCAACATCCATTTATGATAAAAACTCTACAGAAAGCAGGAATAGAAGG
AATATACCTGAACATAATGAAAGCTATATATGACAAACCCACAGCAAACATTATCCTCAA
TGGTGAAAAATTGAAAGCATTTCCCCTAAAGTCAGGAACAAGACAAGGGTGCCCGCTTTC
ACAACTACTATTCAACATAGTTTTGGAAGTTTTGCCCACAGCAATCAGAGCAGAAAGAGA
AATAAAAGTAATCCAGATTGGAAAAGAGAAAGTAAAACTCTCACTGTTTCAGGATGACAT
GATCCTCTACATAGAAAACCCTAAAGACTCCACCAGAAAATTACTAGAGCTAATCAATAA
ATATAGCAAAGTTGCAGGATATAAAATCAACACACAGAAATCCCTTGCATTCCTTTACAC
TAATAATGAGAAAATAGAGAAATTAAGGAAACAATTCCATTCACCATTGCATTGAAAGGA
ATAAAATACTTAGGAATATATCTATCTAAAGAAACAAAAGACCTATATATAGAAAACTGT
AAAACACTGGTGAAAGAAATCAAAAAGGACACTAATAGATGGAGAAATATACCGTGTTCA
TGGATCAGAAGAATCAATACAGTGAAAATGAGTATACTACCCAAAGCAATCTACAGATTC
AACGCAATACCTATCAAGCTACCAACATTCTTAAGACATAAAACTAACTCTTCTTTTCAT
CAGTGGTTAAAGGTGTGAAACAAATCATAATGTTGTTTTTGATTTGCTGACTTTGTGGAT
CAAAATAAGAAAGGAGCACATGAATTTCTAAATGAAAAGAGGTGTTAGAATGAGAAATCA
GACCTGGGACAAGATTCTATGTACTCAAAGCACTTTCAGATTCTTGGCTACAACACTTTG
TATATAGAGCCCATTATTCAGTAATTACTGAGATCAGGCCCAAGCTCTGTTCTGTACAGA
TACAAGGAGTTCAAGTCCAGTGAAGTTCAGAGCAATTTCTTGTTGCCATGTTTTTTTTAT
GTAAGAAATACAAAGAAGATAGTTGAAATCCCAAACCAAGCCATTCCAGTAATGAGACAG
AACATATAAAATCTCTGTCTTTTAGAGTCTGTTCCTTCTACATTCTCCAAATTCACTCCA
GGAATTTTATAACATTAAGCAACTTTTTTGTTAGGTGACTATGACAAACTGAAAAAAAAA
AATGAATTAAAGACATTAGAAAAATGTCTTTTACCCCTTTTTACCACTGTTGAATATGTT
ATTCTGCACTAAATAATAAAAAGAGGGGAAAGGATTTTAAAAAGTATTACATACCTTACA
TTGTCTACAACAAGAATATCAAGCATAAATTGTATAAATTAACCATTTTGTGATCTGTTT
GGGGAAATAATGCCAACTGTTGACAATAGTGACTCAAACAGGCACTTAATAGTCACCATT
GTATTCTCTTGTTCAAAACACAGTGACAGAAAAGAAAATTGCTGCATTCACACACTCTCT
TTGTTTTCTTTATGCCAGAGTAAACTTAGACTTCTTTCTCAATTTTTGGCCATGAAAATG
GATAAGATTTACATCAAGTAGTTTTTGAAATTGTTTTCAATTATATCAATAAGCTTGTTT
CTCCAGTCAGCTGAAAATTTGACTTTCTGGAGGCTTCTATTTGAAATGAATTGGCTTAAC
AATGCCTGAGCTGAAAGATAATACAACAAACCAGATTTTTTTTCAAGTTAATACAAGAAA
AAAAATGATTGCTTCATCAGTGGCAGACAATAAACTGGACAATAGACAAAACACCTTTAT
TCAACCATACTAACTCAAAAGATATTTACTGAATAAAAAAGAGCCAAGCCCAGGCAGGCA
GGTAATAGCAATACAAGGATTCTTGACATAGTAGCTGAACTCCAGTGAAAATACTGACAT
TTTCTTCAGCAAGTATAGAATTCTTTATTCAAGTCTCATGGGGAGGACCCATTGATTTAT
ATGGTTGAGTTCAGATACAACTAAACAAAAAGTTTTGAACATACCTTGTGTTAACAGATA
CTATAATTGTAACAAAAGCAATAAAATGTATTTCATTATGCCCTGATGATGTCACTGAAA
GAGCTTTTGCAATTTGTCTTATTAAAGGTAATGTATAGTCCTATTTTCTTATGGTGTCAG
ATCTGCTTCAGCATACGATGTGTTTACCACTTTATGTAACTTGAAATATACTTTAGCTTT
CACACAATCAGTTCAGTTCAGTTCAGTCACTCAGTCGTGTCCGACTCTTTGCGACCCCAT
GAATTGCAGCATGCCAGGCCTCCCTGTCCATCACCAACTCCCGGAGTTCACTCAGACTCA
CGTCCATCGAGTCAGTGATGCCATCCAACCTTCTCATCCTCTGTCATCCCCTTCTCCTCC
TGCCCCCAATCCCTCCCAGCATCAGAGTCTTTTCCAATGAGTCAACTCTTCGCATGAGGT
GGCCAAAGTACTGGAGTTTCAGCTTTAGCATCATTCCTTCCAAAGAAATCCCAGGGCTGA
TCTCCTTCAGAATGGACTGGTTGGATCTCCTTGCAGTCCAAGGGACTCTCAAGAGTCTTC
TCCAACACCACAGTTCAAAAGCATCAATTCTTCAGTGCTCAGCTTTCTTCACAGTCCAAA
TGTCACATCCATACATGACCACAGGAAAAACCATAGCCTTGACTAGACGAACCTTTGTTG
GCAAAGTAATGTCTCTGCTTTTGAATATGCTATCTAGATTGGTCATAACTTTCCTTCCAA
GGAGTAAGTGTCTTTTAATTTCATGGCTGCAGTCACCAGCTGCAGTGATTTTGGAGTCCA
GAAAAGTAAAGTCTGACACTGTTTCCACTGTTTCCCCATCTATTTCCCATGAAGTGATGG
GACCGGATGCCATGATCTTACTTTTCTGAATATTGAGCTTTAAGCCAATTTTTTCACTCT
CCACTTTCACTTTCATCAAGAGGCTTTTTAGTTCCTCTTCACTTTCTGCCATAAGGGTGG
TGTCACCTGCATATCTGAGGTTATTGATATTTCTCCCAGCAATCTTGATTCCAGCTTCTG
TTTCTTCCAGTCCAGCATTTCTCATGATGTACTCTGCATATAAGTTAAATAAGCAGGGTG
ACAGTATACAGCCTTGACGTACTCCTTTTCCTATTAGGAACCAGTCTGTTGTTCCATGTC
CAGTTCTAACTGTTGCTTCCTGACCTGCATACAAATTTCTCAAGAGGCAGATCAGGTGGT
CTGGTATTCCCATCTCTTTCAGAATTTTCCACAGTTTATTGTGATCCACACAGTCAAAAG
CTTTAGCATAGTCAATAAAGCAGAAATAGATGTTTTTCTGGAACTCTCTTGCTTTTTCCA
TGATCCAGCAGATACTGGCAATTTGATCTCTGGTTCCTCTGCCTTTTCTAAAACCAGCTT
GAACATCAGGAAGTTCATGGTTCACATATTGCTGAAGCCTGGCTTGGGGAATTTTGGGCA
TTACTTTACTAGCATGTGAGACAAGTGCAATTGTGCAGTAGTGTGAGCATTCCTTGGCAT
CGCCTTTCTTTGGGATTGGAATGAAAACTGACCTTTTCCAGTCCTGTGGCCACTGCTGAG
TTTTCCAAATTTGCTCCCTTTACATTTCTCATTGCTCCTTCACAGCCTGTTAGTGGCTTC
CCTTATTCTACCTAATACCTTGGACAGCAGCATGTGGTTGTGTGTTAAAAGTTCACAAGT
TGACAGCCTAGAGTTGCACCCCTTAACACAAGGGGCGAGGGTGGAGAGGGAGAATGAAGA
AATCAACAACACCATCTAGAAGAAGCCACAGCCTTCTTAAATACATCCCCATAAAGACTC
TAGGCTAAGCCAAAGGATTTCAGGGACTTCTGCTTAGGAACATTTCTCTCATGTATGGGT
TATATTGCTATTGTTTTGAGAGGTGGCCAAGGAACAGCTCTTTGGGATAAAACATGATGA
ACAGGCCTCATTGTTGCAGCCACAGGTGAGAATCAACACCCACACCCAAGAGAGCACCCT
CTGGTACGAGAAGTAAGCAGGAGTGGGTGACAGAAGGATGACAGAAGAAGAAAAAGGACA
GCTCACGGATTTTCCCTATCTGGATCCTTACCTGTGGAATGCAAAAGAAACTGGCAAAAA
TGGATATTTCTGAAGAGGTAAGTCTATTCACACACATTAAAATGTTAAATTGACAAATAA
AGACACAGATGATTTCAGTGGCAAGTTATACCAAAATTTCAAGAAAAACATAATTCATGT
TTTATTATTTTTCCATAAATAATAAAGAGCAAATCATTTATTACTTATTGATTATTAAAC
CAAGTATTCTATTAGGGCTATTTTACCTTGATACTAAAATAAATCATTGAAAATGGAGAA
AAATATTATAGGCTATTTTCCTTCGTGACAAAAGCTGAAAGCTAATACAAGTAATCTGAA
ACAGCCCTATTTTTTTTAATTTGTTTATTTTGCTGGGCTGGAAGACTCACAAGCTAGAAT
CAATATTTGCAGGAGAAATATCAACAGTCTTAGACATGCTGATTATAATACCCTAATGGC
AGAAAGTGAAGAGGAGCTAAAGAACCTCTTGATGAAAGTGAAATAGGAAAGTGAAAACAC
TGGTTTAAAATGCAACATTCAAAACACTAAGATCATGGGATCCTGTCTCATCACTTCTTG
GCAAAAAGATGTGGAAAAAGTGGAAATAGTGACAGATTTTATTTTGGGGGGCTTCAAAAT
CACTGTGGACAGTGACTGAAGGCAAGAAATCAAAGACACTTCCTCCTTGATAGGAAAGCT
ATGACAAACCTAGACAGCATATTAAAAAACAGAGATATCACTTTGACAACAATGGTCCAT
CTAGTCAAAGCTATGGTTTTTCCCAGTAGTCATATACTGATGTGAGAGTTGAACCATAAA
GAAGGCTGAGCATGGAAGAATTCATGCTTTCGAACTCTTGTGCTGGAAAAGATTCTTGAG
GGTCCCTTGGAATGCAAGGAGATCAAATCACTCAATCCTAAAGGAAATCAACCCTGAATA
TTCATTGGAAGGGCTCACGCTGAAGCTCCAATACTTTGGCCACGTGATGCAAGGAGCCAA
CTCATTGGAAAAGACTGTGATGCTGGGCAAGATGGAAGGCAAGAGGAGAAAGGGGCGACG
GAGGATAAAATGGTTGAATGGCATCATCAACTCAATAGATGTGAGTTTAAGAAAACTCTG
GGAGATACTGAAGGACAGGGAAGCCTGGGGTGCTGCAACCCATGGGGTCACAAAGACTTG
GAAGTGACTTAGTGACTGAACAACAAAAAATTTTTAGTTGAAGGATAACTGCTTTACAAT
ATCGTGTTGCTTTCTGTCATACATGAACATGAATCAGTCAGAGGTATACATATGTCCCCA
CCCTTTTGAACCTCCCTTCCATCTCCCACCGCATCCCACCCCTCTAGGTTGTCACAGAGC
CTCAGTTTGGGTTCCCTGAGTCTTCCAGCCAATTTCCATTGGCTATTTTTTTACATATGA
TAGTATATATGTTTCCATGCTCCTCTCTCTATTCATCCCACCCTCTTCTTCCTCCCACCT
GTGTCCATCAGCTTGTTCTCTATGTCTGTGTCTCAATTTGCTTCTCTACAAATTGGTTCA
TCAATACCATCTTTCTCAATCCCATATATATGTGTTAATATATGATTTTTTTTTTCTCTT
TCTGGCTTGCCTCACTGTGTATAATAGGCTCTAGGTTCATCTACCTCATGAGCACTGATT
CAAATGTGTTCCTTTCAATGGCTCAGTAATATTCCATTGTATATGTGTACCGCTGATTCT
TTGCCCATTCATCTGTTGATGGACGTCTAAGTTGCTTCCATGTCCTATTTATTGTAAATA
GTGCTGCAAGCTCTATTTTTTAAAAATACCATAACCTGATCAAATAGGCAAATTTAAACT
TTTAACAACTGCTGTGTGCATGCAAATTGTAATAATTGCTACTAGTTGCCAATATAGAGA
AAGAGTAAAGAAGAGAGAATCCATAAATAGTAGGAAAATAAGAAAATGTAGAGGTTTTGT
TTACTTTAGAGCAGAGTCAATCAAGGGATATGGAAATCCATGAAGAATTATATAATGCTA
AATATAAAGATTATATATATATATATATATTGCTGAAATGTAACATATATAATCTTTGAG
AAAACTGCTATTACTACTGCTCAGCTGGAATTCCATCACTTCCACAAACTTTGTTCATAG
TAATGCTTCCTGAGGCCCACTACAGGATGTCTGGTTCTAGGTGAGTGACCACACCATAGT
GCTTAACTGGGTCATTAAGAACTTTTTTATACAGTTCTTCTGTGTATTCTTGCCACCTTT
TCTTAATCTCTTCGGCTTCTGTTAGCTCCTTGATGTTTTTGTTCTTTATTGTGCCTGTCT
CTACATGAAATGTTCCCTTGATAGCTCCAATTTTCTTAAAGAGATCTTTAGTCTTTTCGA
TTTTATTGTATATCTATATTTTTTTAACCTTTTTTTTTTTACTTTACAATATTGTATTTG
TTTTGCCATACATATATTTCTTTGCATTGTTCCCTTAAGAAGACTTTCTTAAATCTCACT
GCTGTTCTCTGGAAATCTGCATTCAGTTAGTTATACCTTTCCCTTTATCCTTTTCCTTTC
ATGTCTCTTCTTTTCTCAGCTATTTGTAAGACCTTTCAGACAACTACTTTGCCTTCTTTC
ATTTCTTTTTCTTGGGGATGTGGTCACCACCTCCTGTACAATGTTATGAACTGCCATCCA
TAGCTCTTCAGGCACTCTGTCTACCAGATCTAGTCCCTTGAATTTAATTAATTAATTAAT
TAATTAATTAATATATTAATTAATTTATATATTAAATTAATATAATTTAGTAATTATACA
ATCACTTCCATTGTATAATCAAAAGGGATTTGAATTAGGTCATACTGAACGACCAAGTGG
TTTTTCCTACTTCCTTCAATTTAAGCCTGAATTTTGCAATAAGTAGCTGATGATTTGAGT
CACAGTCAGCTTCAGGTCTTGTTTTTGCTGACTGTATAGAGCTTCTACATTTTCAGCTGC
AAAGAATATAATCAATCTGATTTTGGTACTGACCATCTGGTAGTGATCATCTGAGTTACT
TCAAATCCTAAAAGACGATGCCATTAAAACGCTGCACTCATTATGGCAGGAACTTTGGAA
AACTCGGCAGTGGCCATAGAACTGGAAAAGGTCCATTTTCATTCCAATCCTAAAGAAAGT
CAATGCCAAAAGATGATCACATGACCATACAATTGCACTCATTTCACCTGCCACCAAGAT
TATGCTCATAATCCTTCAAGCTGAGTTTTAGCAGTACTTGAACCAAGAATTTCCAGATAT
ACAAACTGGATTCAGAAATGGCAGAGGAACCAGAAATCAACTTACCAACATATGCTGGAT
CATAGAAAAAGCAATGGAATTCCAGAAAAACATCTACTTCTGGTTCATTTACTATGCTAA
AGCGTTTCACTGTGTGGATCACAACAAACTGTGGAATAGTCTTAAAGAGATAGGAATACC
AAGTCACATTACCTGCCTTCTGAAAAACCTGTATGCAGGACAAGACATACAAAGCTGTAT
GCAACAGTTAGAACTGGACATGGAACAATGGACTGATTCAACATTGGTAAAGGAGTACAT
TAGGCTGTATATTGTCACCCTGCTTATTTAACTTATATGCAGAATACATCATGCCAGGAT
GCAAATACCAGTCTGGATGGATCACAAGCTGAAATCAAGATTGTCAGGAGAAATATCAGC
AACCTCAGATATGCAGTTGATACCACGTTAATGGCAGAAAGTGAAAAGGAACTGAAGAGC
TTCTTAATGACGGTCAAAGAGGAGAGTGAAAAAGCTGGCTTAAAGCTCTCATTTGAAAAA
GTAAGATTATGACATCTGGTCCTATCAGTTCATGGCAAATAGATGGGGAAAATGTGGAAA
CAGTATCAGATTTCACTTTATTGGTCTCCAAAATCAATGTGTGACTGCAGCCATGGTATT
AAAACATGCTTGCTCCTTGAAAGAATAGCTATCACAAACCTAGACAGTTTATTAAAAAGC
AGAGGTATCACTTTGATGACAATGGTCTGTATAGTCAATGCTATGGTTTTTCCAGTAGTC
ATGTATGGATGTGAGATTTGGACCATAAAATGGCTGAGCACCAAATAATTGATGTTTCCA
AACTGTGGTGCTTGAGAAGACTCTTGAAAGTTCCTTGGGCAGCAAGGACATCAAGCCAGT
CAATCCTCAATGAAATCAATTCTCAATATTCATCAGAGGCTTTTGTTCACCTGATTTGAA
TAGCCAACTAATTGGAAAGGGCCCTGATATTGGAAAGATTGTTGGCAAGAGGAGAGGGGG
GTGACAGAAGATTAGATGGTTGGGTGGCATCACTGACTCAATGGACATGAGTTTGAGCAA
ACTCAGGGAGATAGTGAAGGACAGGGAAACCTGGAGTGCTGTGTCCAAGGGGTCACAAAG
AGTTGGACACAAATTAGCAACTGAACAACAAAAGCAACATTAATACTGCTGCTGCTGCTG
CTACTACTACTATGCACACCAAGTCAACTTCTATAATTTTTACATTAAAAATTTAATAAG
AAATAAATGAAATAAAGAAATGAGACAGGAAAAATGGAGGGAGGAAGGAAAGAATTGAAA
TGGGAGAAAAGAAACAAAAATGATGTAGATTGGAAAGAAAGAAAGTAAAAGTGACAGATT
CAATGGTCAACCTTTAGAATGAATTATCAAATAGTAAGATTGTTGATATATATTTGTGTT
CAGTGGTCAATAGAATCCTTATACAACAGGAACAATGCACTTGAAAATAAGATTTTAAAT
TATTTTATTCTTATGCTATCACAGTAGCAGAAATTACATCCAATATAAGAAAGATATGAT
TGTTATGAAAAAATGTAAATCTTGAACAAAATTAGTAACACGAATAAAAACCAAAGTAAA
CATTATGATTTATTTGAAAATATCTCCTGATTTACACATGAATTCAATTATATTACAACC
AAAATTCCTCACCTCAATAATCAATAATTTGATAAATTAATCTTCAATTTACAAGAAAGT
ATAAGAGTGAAGATGAGTCAAGATAATTCTGAAGAAAAATAATAGGAGGGACTTAATCTA
CAAGATACTAAGCCTTCAGTTAAAGTACAGTCAGTTAAAAAATTATCAGTTAAAACAAAC
CATCATGAAACTCCAAAGAGAAATGTATATCCAACTCATGAGTGTTTAGGGATCTTGGTG
TGTCACATCATTGAGGGTTTTCTGATTGCACATTCACTTGATTGCAGCAGTTACACTTGC
TTCTCTGTTCTGTGTATTTGACAGCTTGATAGAGAGGCATGAAGGAACTCGGGTTCAATC
CCTTTTGCAAGATTTTGAGTGGTTGTATGTTCATTTACAGGCAACATTTATAACAACTGG
TTTTATTACTTTGGGAGAACAGCAAGAGACACTGAATGTCTGTCTATTCATTGTGAGGAA
GAGAGGCAAAGTGGTAATATTCTAATTGTATCGTTTTGCTTTCATTTATTGATTGGGATA
TTTTATGGCTTGTTTCTTTTTATCTATACTTCTATAAAGTTTAGTAAATATAGGAAAAGT
AGGATAAATGTTTAATTCTATTCTTTGATTTTCCCAACTCCCATTGTGATGAATTAGCTC
CAGCTCATTATTCAAAGTAACCAATTAATAATTAAGAGCACATAGATTTAGATAGTTATG
TTGGCTTTAATCTTTACTACTGCAATTTTCCATTTTGAAGCTTACAATGTCACATCGTTG
GCAAGTGGGAATCCCTTCAAATTGGCTCTTGTGTCCTTTTCTCAAGACCTTTGTTGACTT
AATAGCTTTATTATTCTGTGTAATATGTCAAGACGTTTCAGGCTTATCTTGAACATTTCT
GCAACAGATATTAATCAACAATTTTTCCAAAAAGATTTAATAATATATTTTCATAGAAAA
TGAAATAGCAGAACCACAATTTGGGCTCTATGAATGTTCATTGTCCTGTTGTGTATAGTT
CTAAAAATTTTCAGTAGGCGAATCTAAGACTGTGTGTGTTACTTTCTCAGTCATGTCCAA
CTCTTGGCTATCCCATGAGCTGTAGCCCACCAGGCTCCTCTGTCCATAGAATTCTCCAGA
CAAGAATACTAGAATGAGTTGCCATTTCCTTCTCCAGGGGGTTTTCTGCAGCCAAGGACT
GAACTCATGTCTCCTGCACTGCAGTCAGATTCTTTACTGATTAAATCACCAGGGAAGCCC
AATCTGATATTATACACATATAAAATATGTAGAGTATATTATAATATATAAAACATATGT
ATGTGTGTGTGTGTGTGTGTGTGTGTGTGTATTTTTCAATGAGTTTCAGGTTGACATTCA
AATACAGGAACATGTAGGTTTTACTTAACCTTTTCTATAATATATCTCTGCCGGGGACCA
GCCCCGGCTGATCCAGGGTATTCGAAGGAGAGACGGCGTAGGCGAAGATCAAGAAACAAT
TGCTTAATTAAATGTTAATTAAGGATATAAAGAGTAATAGAATGAGGATAGCTCAGTAAA
ATTCAGTGAAGAAAAGAGGCTGAAATAAGGATAGCTCAGTGAAGAAATTCAGTGGAGAAA
AGAGGCTGAATAATTCAGCCAGAAGGTAAGAGAAAGAACGACATGGTGAGACCAAGTTTC
GGTGAACAAGGCCCGCACTTTATTTTTCAAAGTAGTTTTTATACCTTAAGTTATGCATAG
AGGATAATGGGGGAAGGGGTAGAGTCTTGTAACAAACCAGGCTTTCTTCCTGCAAACTTA
TCATATGCAAAAGCTTAGGTAATTTGCATCATCTTCTGGCCCGGAGGCCTGTTAACATTT
TAAGACCTTTTCTTCAGAAAACTTATTTTTCTCTAAAGGTGATTGGTCAGGAGCCACCCT
CCAAAAGCATTAGATAAAGTTGCATTCCTACAGAGCAAAGGTGTGGTGGGCTATAACAAG
AAAAAGAATTAACTCAAGGGTCCCAGGTTACAAACATTAAAGCTACTACTTACACCAATT
ATATTAATCAATACACTGCCAGGGACACAGCAGGTAAGGGATATGGAAACTTAGCAGCAA
ACATTGGCCCAACAAGTGAAAATCCCTTCACCAATACAATTTCTAATCAATCTTTTAACT
ACTCAAAAGAATCTGTGTTTAGACAGTTTAGAACATCTCCTGCCTCTCACAGTTGGGAGG
CTCTGAACAATCACATGAGGCCGGAAAAACCTATTCAGGCAGGCTAGAGGATTTCCAAAG
GAGTTTGTAGGTTAAACACTGTCACACCCAGGAATTATTAACTGGAGCTGTAAGCTAACT
TTTTTCAGAGAGGTAGTGGGGGACAGCCCCCCGTAAAGTCAGAGGTGTAGGTGAAAGCAC
AAAGCAGAAAGTAGGCAGACTCTGGTTTTGGGGGTAGATTGCTCGAGAATTTCCAGGGAG
ATTCCTGAGGCTTGATCCCGCCTTTGCGTATGCCAAGCCTCCTTCCTCATGACCTTTGCC
AGAGGCGGAGCTCCCTCCCCGCATATCTCTATCTCTTTCCACAAAGATTTCCACAGAAAA
TCCCCCAGAATTTCCAGTGGTAGAATATATTACAAAAAAAGAGAATATCTTGATTACTCA
CTTGCTAAATCAGAATTTTTAATACCATATTTTGGAAGAAAAATAAAATACTAATACCAC
CACCACCACTTACAAAAGATAGTATTTTTTTTTTTTATTGCATGGGCTGTATTTATTCTA
ACTGCTTAATTTTTATGTATCTATGTATGGATTGTAATAAAGACTTCATATTTTGGATCA
TATATTTTTCTCAATTTCATAATATTATCTCCTTTTTTAATGTGCCATTTCATTTATATA
TTCCATTTAATTCTCAACTCTAGTTTTTATGCTAGTGTCTCTCTACTAATTTTGCTCATC
TGAAATTTTCTGTCTAGTATATTTTTAGAACAATTTTATGGAAACAATATTGCCCGATAA
TACTCAGGAATTATGCTGGATAACAGCTTGTACTGTTAATAATTGAATGTTGATTCCAAT
TCAATTGTTGCATAGAAGATAGATAGATATAGACAAAATGAGGCAACTTTCATTGAACAG
CATCTATCTTTCTCACATGTGTTAGGGATTTACAGTTTATTCTATATTCCATTTAGAAAG
TTTTAAATGCTTTTGAAATGAGCTATGTAACTTTCAATATCTACTACTTGGTTAAATTAT
AATAAACATTACATCAAGAAATCATGTAAATAGGGTAACCTTTCTGGACCTGAGAAATCA
AAAATACCATGGCCACAAACATTTGCACATGATCTCTCGTATGATCTACTCCTCTCCATT
GTTCTCTTCCATTCCTTCTTCACTATTCCCATCGGCATTCCTATGTTCTTCTGCCCACTC
TACCAGCACACATATCACTACCTTGCATTCCCACATGGAACTTTGTGAAAGATACTGTGT
TAGGGGGCAACTCACTGTAAGTGCATCCATATCTTCACCCATGACTACAGCAGTCATTTT
TCAGGGAAATACTAGAAGACAGCCAGGGAAGCGCAGAGCCTTGAATCTGCTGCTGCTCAG
TAACCTAAAGCTTCATGACAGCCTCACATCCTATTTCCAGGTTAAGAGAACATCATAGGA
ACGTTATACAAGCACCTTACCAGATTTCTAAGGTTAAGTTCAGTATTTAGATAGCTAATT
AACAAAATCAAAGTAATTCGAGTTCACATATTCAAAACAAGTTGTAAAACACATCCTAGG
AGACAGAATTAACTATGAGAACCTGAAATTTTCATTTTCTAACTTTCAAGGGCTAAAGTT
ATCAAGATTGCCCTAAAAATGGTTTTGCATTAATACATGGTAGAATACCAAATTGTATAA
CCTGTTAACAGAGCAATAAGTATGCCTCTCTAAACACGTCCTTAGGTCACTGAAGTCATT
AAAATGTGTTGACTAAGTATTAAAGCTAAAGTCTTCCTTGGTCTCTTTTATGACCTCATT
GGAATTTTTTATATACCATTTATGTGCATTTTAAACATTCAACTGCATTCTAAAAAAGTA
ATTATTGTAAACATTTTCACCCCAGATTGTCACTTCTCTACAATTCCCACTACCACAACT
TAATACAAAGGCTTTTCATAGCATTTTGATTTCACATACTTCATAGTGTAACTTCTATGA
GTTGATAAACTTTATGCCCTATGATGGAAAATTTTGTGATAAAAGACATTAAGGTGTTAA
TACCATCCTGAAAATATATCCCAGTTATCTTCCCTATTACTCATAAAATCAGGGAAAATT
AAAAGAACAGTTCTCTTCAAGCAGTGAGCATAAGGGAAAAGAGCTCAAATTCACTATGAA
ATAGACAAGGGTCACTCAGTAGCACTGATCTAGTCTATTGCTTCCGTTGTTTCAAAGACG
AGATGAGATGATAAAGATTTGTCTGGGGTAAAGTAAAACTCCAAATATGATAAGCTTTGT
ACTACTACCATTCTTAACTTTTCATTATATCCATGTGAAGAGGTGAAAGTTAATTTGCAT
TGATTTAAATAAACTACCACTCGACTATAACTTATTTTCTAAATATCCTATTCTCTCATG
GAAACATGTTTATATAGACTTTTTCTTGATATTCATTCCTTATACCTGTAACCATCGATA
TTAGCTATCCTGAGTACATTTACCCATACTGACCTCAACTCATTGATATTTGCCTTCTAA
TTAAATTCACAGAGTTTCTATATTAAAGAATTCAAGCAGAACATATTACTATTTCCATTA
AATCCTGGCTGGAGATTGTGAAAGAGAAGCATCACTTACCTAAAGGATATCCCATTCATA
CGTTTGCTGTAAACACATATTTTAATGCATAAAATTATTATTATCCTTCTAGGAACACAC
CAAATAAATTAAAGATATAAAAAAAATCACTGATATATCACAATTCTTTTCTTTCTTTTC
CTTATCTTACAGCCTGGGGATTCTAAAAAAAAAAGAAGAAGAAGAAGTTTGCAAAACAAA
ACTTTATTTCCCTGAATTTAAGGATATGCTGCACATTTATTGCTGGAATAAGCATTATTT
TCTATATGTCTGATCTCATTTCACTTGGGCTTAAAATTTAAGCCATATCACTAGACAGAT
TTGTGAGTACAAACATATATTCATCTTCAAAGACCTTTTTTGGCCCAGTGGTGGGGGTTG
GGGAATATTCTTTTAACTTGTTGCACATTCTACCTTTAACCCTCAGTACTCTTTTGCTTT
TTCATAATCCATAATAAAAAGCCCAAGAGTGCCCATGGAATGCATTGTTTATAAATAAAA
TAATATAAAGACCTGGTTATAAAGTGTAAAGTTATGACCAACCTAGACACCATATTAAAA
AGCAGAGACATTACTTTGCCAATAGAAGTCCATCTAGGTTCTTGCCTGGAGAATCCCAGG
GTCGGGGGAGCCTGGTGGGCTGCTATCTATGCGGTCGCACAGAGTCGAACACGACTGAAG
CGACTTAGCAGCAGCAGCAGCAGTCAAGCCCGTGGTTTTTCCAGCACTCATGTATGGCTG
TGAGAGTTGGACTATATAGAAAGCTGAGCACCAAAGAATTGATGACTTTGAACTGTGGTG
TTGGAGAAGATTCTGGAGAGTCTCTTGGACTGCAAGGAGATCCAACGTCGGTTGTAAAGG
AGATCAGTCCTGAATATTCATTGGAAGATCTGATGCTGAAGGTGAAACTCCAATACTCTG
GCCTGATGCGAACTGACCATTTGAAAAGATCCTGATGTTGGGAAAAATTGAAAGTGGGAG
AAGGGGATGACAGAGGATGAGATGGTTGGATGGCATCACCGACTAGATGGACATGAATTT
GAGCAAGCTCTGGTAGTTGGTGATGGACAGGGAGGCCTGGCATGCTGCAGTCCATGGGGT
CGCATAGAGTCAGACACGACTGAACAACTGAACTGAACTGACTGATGAAGGGAAATGACT
CCTTGTTCATGATCTGTCATCAGTGCCTCTCCTGAAGGATGACAATTTTAGTCATTTCTC
CTCTTTTCTAACCTTGAAAACTTCAAATATTATACATTTTTCTGGATTAATGAACTGAGA
GAACAACAGTTACAAACATTTGGACATTCATGGACTATTCTCTCACTACCCTCCAAACCT
GTGATCAGTGAAAGAAAGCAGAGCAAAGAGAAATAAACAAGCAGAGAAATAGAAATATAA
AAGCAGGACAAAGAGAAAATAATAATTTAAAAAGTGCAGAGACAGAAAAGAAGAAGAAGA
AGAGAGAGAGAAATAAACATATGGAGAGAGTGCAAATGTCAGGCCAAGACAGGAAAGCAA
GATGTCCAGAAAATCTCATAGCCATCTTCTAAAGCATGTGAGAATGTCACTGTTTGTAAA
TAGGTGCTTGAACTTTAAAATAAAAACATCTATCTAGAATATATGGTTATTAGACTTCAA
ACTTGATTAAATAAATGTTCTGATTCTACTCTGAATTAATTTGAAGAGAATGGTGAACTA
AATTTAAATAAAGCAGTGAAAATGCCATGTACTACTTATAAAATTGACTCAACAACACTT
ACCCAATAATAAATACCTGACAAAAGAAATTTCTTGGGTGGAATTATCATTTAATATAGT
TTACATAATGTTTTTATATATGAATATTGGCATATGCTTTTCTTAATACAAGAAATATAA
AGAAACAAGAAAATATAATACATGGTCAACAGAAAAAATATGAAACAGAAACAGAACCAG
AGATGGCCCAAATGCTAGCATTATTAGGCTTGTGTATGCTGAAGTATCTGATGGAAAATT
TTTTAAAGAGTTAATTGAAAATGTCATACCTGGAAAAAAAAAATCAGAGGTAAAGTCTAG
TAATTGCCACTACAAAGATAAGAACCAATTTGAAGAATGCATAAGAGAAATTATCCCAAC
TTGATTAAAAATATAAACACATGGTGATCTGCAGGACAATATCAAGTGATATAACATATG
TTTTAATATGTTGAAATCCCAGAAGGAAAAGAAAAAACTAAAAAATAAAGAAGTAATGCT
TAAAAATTTTTCAAAATGAAATAAATAGATCAACCAGCAGAAACAAGAACCTCATCAAAC
CCTTATAATGAAAAAAAGGAAAAATATACATATACTCAGGCACATGAGAAAATTGCTAAA
AAACAAGGTAAAAGAACAAATCTTAAAAAGCCACCATGGAAGAAAGAAAGTGAAAGTGAA
GTGTCCAGACTCTCTGTGATCCCATGGACTGTAGCCGACTAGGCTCTTCCATCTATGGGA
TGTTCCAGGCAAGAATACTGGAGTGGGTTGCCATTTCCTTCTCCAGGAGATCTTCCTGAC
TCAGGGATTGAACCCGGGTCTCCCGCACTGTAGGCAGAAGCTTTACCATCTGAGCCACCA
GGGAATTCTAATCAAAATCAAAGGCATTTTTAGGTAAACAAAAGGTGTGATAATTTTTGT
CTATCTTAAACTTCAAAACTTTTAATCAAACTTAAACTTCAACCTATGTTTTTAAAAAAA
TCAAAGTATATTATCAACCAAAACAGAATAAAGAAAAAGAAAGCATATAATAATAAAACT
TCATCTTCAGGAATGAGTGAAGAAACCATACATTTAAAAAGACATATAAAAACCAAACAT
TTAAAAAGAAATTAAGTTAGACCTACTAAAACTTTCATGAAAAAGCTGTTGATTCTTTAA
AGAATAAATATAATTTATTAAACTAAATATACTCTGAAAATTATAACATATCCAGATATA
AATTACATGGTATTAAAACAAAAGTCTGAGAGGGTAAGGAAAGCATGTTGTTGTACACTG
AATGTAGTAGTAAGCAGGCTTTTCAACACAGAGTGTAATAAGATAAAGGTGAACATTATA
ATTCCTAAAAAATTCACAAAAATAATGTTGAGGCATAATAAATCATCTAAGAGGTAATAA
AGCTGATTATATGAGTATATGATTCCCTGAAAAGTGGGCACAAAAGAAAATGTAAATCAA
CCAAAGAGAAAAATGCCACTAATGATAGTTTTCACCTAAAGCATGACAATAATTGCATTA
AAAAATGAAAGTGCAGATTTTTCAGGCTGGATAAAAAAGAAAATTTTAACTATTTTTGAT
TTATAAGACAAACATTGTATATTAAAAATATACCTATGTATTTTTTTAAAAAATGTTTAA
AAAACATACATGAAATATATACATAAGAAAACTTATTTTTATATGCATATCAGACAAATT
AGACATCAGGAAAAGAGTAATACCAAAAATAAAAAGGACATTTCATAATTATATAATAGT
TTATTAAGAAGTTACAATTAAAGAAGTTATAAAATGGAAATTTATTCTATCTTCAGGTTA
TATTAGAACAAGTAAAAGTGTAAAGGCCATGACATTTTTCTGGATGAAAATGTTAGAAAA
CCCAAAAGAAATTTAAAACCAAAATAAGAAGACAGAAAATTTAAAAATAAAAACTAAACT
ATTTGGAGACCAAGATGGCAGAGGAATAGGTGGACGTGGAGAACATCTCTCTCCACAGAT
ACATCAGGAATACACCTTCAGACACAGAAGTGTGTGCAAATCACCAGCTGAGAGCAGACA
GGAGAACATGACCAGTGGAAAAGAATATTTAGAACCACACAAAACTCCATAGGAAGAAGG
AATTAGGAGAAACAGAAGTGCTAGCAGGACTAGACCTGCCCTTGACAGGTGAGGGAACTG
AAGCAGCGGTCTGATCCCCACATCAGGGCAATTGTCAGAGGAGAACCATTTAAGGCTGAG
AGTGAAACAGGTGATCTGTGGAAGCCTAAATGGAATGAGAATCAGACAGTCCTTGCTGCA
GCCATGCTTAACCCCAAGCGCGACGCATATCACCTAGAAAGTGCAGCGGCTGGGAGCTGG
AGTTTAGGGATTGTGGAGCAAACCCAGGGTGAGGGCTGCTGTTGACTGTGGAGAGATGGA
CTGAGGGGATGTGAGGGAGGAGATTGTGGTGGGAAATGCCTGAGGAGGAACGCCAGGGAG
CCGTGGAAGCAAGGCGATACTGCTGAGTTATGCGTAGGGGGTGGAGCCATCACCATAGCC
TCTTATTCCAGATGCCAGCATCGGCAGCTGAACAATAGAGAGGCTGGCCCATCAAACGCC
TTATGCACTGAAATTCAGAGAAGGACCCCACCTAGGGTGCCCCTTTAAGTGCCTGATGCT
CTGATCTAGAGTAGGACCCCAGGCAGGGGGGCACTCCTATGTGCCTGAAGTGCCAAATAA
CAGAGAAGGACCTCAGGCAAGGGAGCCCTCTAAGTGCCTGAATGGGCAGAAGTATGGAGA
AAGACTGGCCAAAGAGGCCTTATTATCACCACCTACAAGAGGAACAAAAACAAACAAACA
AAAAACTCTGTTAGGGCCATAACTCCTGCAGCAGAGGCAGTCCGTGTCCCTGCATACTTG
ATGTCACAAGGGTCCCCACAAGCCAAGCAGCTGCACCACCTTCACACTCAACCCTCAATG
GGTCAGAGCTGCTACAAGCAAAAAAGTCTTGTGTCTATGCACACAGGGTCACTTTGGTGG
TGTCTGATTCTTTGCAACCTGTGGACTGTGGCCTTCTCTATCAGGGGGATTCTCCAGGCA
AGAATACTGGAGCGTATTGGCCAATACTGTTTGTCATATCCTTCTAGAGCGTATTTCCTG
CTGCCCTAGCCACCAACTCCCCTGAGTACCTGGTGCTACCAGAACCTCTGTGACCCAAGC
AACTGCACCACCTCCATGCCTGGCCTTCACAGGGGCAAACCCAAGTCCTCCAGGGCAGCC
TCAGGAGCAAACCCCAGTGGATGGCCCACAGGTAGAGGTGGAAATAAAACCACAATTGAA
ACCCAGGGACAGTATGGCTAAGGAAGAAGACCCAAAACCTTCCCACCAACTGTGCAAGCT
GCACATTATATCCACATGATCAACTATGCAGACTCTGTGTCTATGGAATATACAAAAGGA
CATTGAGAGCTCCCCACCAAAAAAAAAAAAAAGCACTAGTTCTGATAGTTGTGGCCATTG
GAGGCAAGAACACTGAGGAGTAGGATCAGATTAGAATCTGAGCTGCTCCCATGGAAGGGC
CAGAGACCAGCGCAATGTTGGAGAGCATCCTGGGGAGGTGAGGTGGACTGTGACTACCCT
TGAGGGAAAGGACTCTGGCAGCAGCGACTCAAGAATAACATTTATTATTCTTACGTTTTG
ACTTTTTCTATAGATTCTTTTGGATTTATTTTTTCTTATTTTTTTCCTCCTATTTCCCCC
CCTCTGTTGTAGTTGTCAAGTTTATTGGCACTATGAAATCTAATTAAACTTTTGAGTTTT
TTATTTCTTTTATTTTCTCACTCACATTTTTTAATTGTGATTATAAATCTCTGCCTCTAT
GTTGGGTTTTTGCAGTTTTACAGAGTTTTTATTTTTCTTTCTCACTTCCATTTTATTTTC
TTTTTTAATTTTAATTTTGTAAACCTCTTATTATTTTTCCTACATTTATTCTTGGTTTTC
TTTTCCTACTGTTCTTTTACCCTTTTATATACATTACTGTTCTTTTCCCCTTTTATATAC
ATTAAAGTTAATCTTTAATGTATATAAATCTTTTTTACCTACCTCTATTTAATTTTGTAT
ATCTATTCCCTTTCTTTTCTTTCTTTCCTTTTCTCTCAACATATTTGTCAGTTTTGTCTC
ATTGCTTTATTCCCACTTGGCACCTTGTTTTTGTTTTGTTTTCCAGTTTGTGCTTTAGTT
AGTTTCGTTCTTAATTTGTGGATATAATTTTTTGTTTCCTTTGTTCACCAGGTCAATCTA
TTGTACTTTACTTTTGTTGGACTGTTTTAATTTTGCTTACAGGTGTATATGTATATGTGT
ATATTCAGTCACACTTTTTATTGGTTTTATAAACCTGTGCTCCTACATTGGGCTTTTGCT
GTTCTGTGGAGCTTTTTCTTTCTTTCTTCTTCTTCTTTTTTTTTTTTAATCTTTCTTCTT
TGTTTTGTTCTTTATTTTTTCCCTTTCTCCATTTTAAATTTTAATTTTTAAAACCTATTA
TATTTTTCTACACTTATTTCTTTGTTTGCTTTTCCTACTGGTCTTTTCCCCTTGCAGTTA
ATTTTTTTTTAATTTAACTTTACAATATTGTATTGGTTTTGCCATATATCAAAATGAATC
TGCCACAGGTATACATGTGTTCCCCATCCTGAACCCTCCTCCCTCCTCCCTTCCCATACC
ATCCCTCTGGGTCGTCCCAGTGCACCAGCCCCAAGCATCCAGTATCGTGCATCGAACCTG
GACTGGAGACTCGTTTCATATATGATATTATACATAAAAATCTGGAAATAGAACTGCCTT
ATGACCCAGCAATCCCACTGCTGGGCATACACACCGAGGAAACCAGAATGGAAAGAGACA
CGTGTACCCCAATGTTCATTGCAGCACTGTTTATAATAGCCAGGACATGGAAGCAACCTA
GATGTCCATCAGCAGATGAATGGATAAGAAAGCTGTGGTACATATACACAATGGAATATT
GCTCAGCCATTAGAAAGAATACATTTGAATCAGTTCTAATGAGGTGGATGAAACTGGAGC
CTTTTATACAGAGTGAAGTAAGCCAGAAATAAAAACACCAATACAGTATACTAATGCATA
TATATGGAATTTAGAAAGATGGTAACAGTAACCCTGTATACGAGACAGCAAAAGAGACAC
AGATGTATAGAACAGTCTTTTGGACTCTGTGGGAGAGGGAGAGGGTGGGATGATTTTGCA
GTTTATTTTTAATGTATATAAATCTTAATCTAGCTCTATTTAACTTTGTGTATCTATTCT
TTCTTTCTTTCCTTTCCTCTCAGCATTTTTTTAGCTTGGTTTTCACTTCTTAATTCCCCA
CTTGGCACCTTGCTTTCATTTTGGTTTCCATTTTGTGCTTTAGTTAGTTTTTGTCTTAAC
TGGTAGATATAATGTTTGGTTTCCTTTGTTTGGCGGGTAAATCTGTTGTACTTTATTTTT
GTTGTACTGATTTTATTTTGCTTATGGGTGTATATATATGTGTGTGTGTGTGTATATATA
TTCAATCACACTTTTTATTGGTGTTATAAACCTCTGCATCTATGATGGGCTTCTGCAGTT
CTATGAAGTTTTCCTGTTTTGTTTTGTTTTTTCTTATTATTTTTTATTTTTAATCTTTAG
CCTAATAATTTTTTTATTTTTAATATTTTTTGTTTTTAATTTTATATAAAAATATAAATT
TTTATATTTTTTCATATTTACTCCTTTGCCTTTCCTACTGGTCTTTTCCCCTTGCAGTTA
ATCTTTAATATATATAAATCTTCTTCATCTACCTCTATTTAACTTTACATATCTATTTTT
TCTTTCTTTACTTTCTTTCCTTTTCTCTCAACATATTTGTTAGTTTTGTTTTCATTGCTT
TATTCCCCACCTGGGACCTTGCTTTAGTGTTTTTTTTTTTGTTTGTTTGTTTTTCCCCCA
GTTTATGCTTAAGTTAGTTTTTTTCTTAACTGGTAAATATAATTTTTTATTTCCTTTGTT
TGCTGGTCAATCTACTGTACTTTATTTTTGTTGGACTGTTTTCACTTTGCTCATGGGTGT
ATAGTGAAGTGAGTGAAGTTGCTCAATAATGTCCAATTCTTTGCCATCCCATGGACTGTA
GCCTCATGGGGTTCTCTAGGCAAGAGTACTGGAATGGGTTGCCATTTCCTTCTCCAGGGA
TCTTCCTGACCCAGGGATTGAACCCAGGTCTCCCACATTCCAGGCAGACGCTTTAACGTA
TGTGTATATTCCATTATATTAATTATTATTTGCCTGATTTTGTAAGTGTCATTTGTCTGC
AGTTCATCTTTAGTTTCTCATTTTCGAGTATGTGTTTCAATCTCACTTAATGCACCCATG
GAATATTTGTTCCTGACTAGAGATAAAGTCTTGAGCCTTTGGAGTGAGAGCACTGATTCC
AAGACCCTAGAATACTAGATAATTAGCCCTCAAGTATATCAAATAGTGAGAACTCACACA
AAGGAAGCCCAGTGAATAAAAGACCTGTCATCATCCAACCAACAGTAGCACTCTGTGCAA
GACTCCCCATCTAAACAACAAACAAAACAAAACTACAAACCCAATCATCAGCAGACTGGA
TTACCACCTCACTCAGACTTTCCCATCAGAGGAAAAATAAACAAGCAAGCAAACAAACAA
AAACCTCAGCACAAATCTCACCCTATATGAAGCTTAAATAAACCACTGGGCCAACTGTGG
GATGCTAGAAATCAAAAGAAAGAATTAATTCAACCCTGAAAGCTGGGAAAATGAGACTTT
AAACACAATAAGTCAGAAAGAAAAATGATGAAAAGACAGAGAAATACTACACAAATGAAG
GAAAGATGAGAAACATAGAAGTAGAAATAAATTAAGAGGAAATAGGCAAACTACCTGAAA
AATAAAACAGAATAATGATAGTAAAGATGATCAAAAACCTTGAAAACAGAACTGAGAAAA
TGCAAGAATCAATTAACAAAGACCTTGAAGAATTAAATAATAAACTTACAGAAACAAGCA
ACACAATTACTGAAATTAAAAATACTCTAGAAGAAATTAATAGCAGAATATTTGAAGCAG
AAGAATGTGTCAGTGAGCTGGAAGATAAAATGGTGGAAATAACTTCTGAAGGGCAGAAAC
AAGTAAAAAGAACTGAGGATAGTCTCAGACCTCTGGGACAACATCAAATGCACCAACATT
CAAATTATAGGAGTCCCAGAAGAAGAGAAAAATAAAGGGAATGAGAAAATTTTTGAAGAG
ATTATAGTTGAAAACTTCTCCAACGTGGAAAAGGAAATAGTCAAACAAGTTCAAGAGGTG
TAAAAATTCCCATATGGATAAATCCAAGGAAAAACACACCAAGACACATACTAATCAAAC
TAACAAAGACTAAACAAAAGGAAAGAATATTAAAAGCAGCAAAGGAAAAGCAACAAGTAA
CATACAAGGGAAAGCCCGTGCATTTAATAACTGATCTTTCAGGAGAAACCCTGCAGGCCA
GAAGGGATTAGCGGGATATATTTAAAGTACTGAAAGGGAAAAATCTGCAACTAAGATTAC
TGTACCCAGCAAGGAATTCATTCAAATTTGATGGATAAATAAAAAGCTTTTCAGACAAAC
AAAATTTAAGATAATTCAATACCACCAAAATAGCTTTAGAACAAATGTTAAAGGGACTTA
TCTAGTTAAGGAATACAAGAGAAGAAAGCGATCTACAAAATCAACCCCAAAGAATTTAAA
ATATGGCAATATGAATATATATATCAAAAATTGCTTTAAATGTAAACAGATTAAATGCTT
CAATCAAAAGACACAGGCAGGCTGAATGGATACAAAAACAAGACATATATGTATGTTGTC
TACAAGAAACCTACTTCAAACCTAAACACAGTTATAAACTGAAAGTGAGAGGATGGAAAA
ATATATTCTATGTAAATGGGAAGCAAAAGAAAGCTGGAGTAGAAATCCTTATATCAGGCA
AAATAGACTTCAAATAAAGAAGATTAAAAGAGATACGGAAGGACACCACATAATGAACAA
GGGATCAATGCAAGAGGAAGGCATAATAATTACAAATATCTAGGCGTCCAACATAGGAGC
ACCTCAATCTTAAGACAAACACTAATAGACATAAAAGGAGACATTGACAGTAACACAATA
AGAGTAGTAGACTTTAACACCCCACTCACACCAATCATCAAAACAGAAAATTAATTAGGA
AACACAAGCCTTAAATGATACATTAGAAAAGAAGGGTCTCATTGATATCTTCAAGACATT
CCATCCTAATACAGACGACTACACCGTCTTCTCAAACATTCATGGGACATTCTCCAGAAT
AGACCACAGCTTGGGTCACAAATCAAGCCTCTGTAAACTTAAAAAATTTGATTTCATATC
AAGCATCTTCTCCAACCACAACTCTATGCAATTAGATATCAATTACAAGAAAAAAAAAAA
AAAAACAGTAAAAAACACAAACACATGGAGATTAAACAATGTGTTTCTAAACAACCAACA
GGTACTAAATAAATCAAAAGGGAAATCAAAAAGTTTCTAGAAACAAATGACAATGAAAAC
ATGATAACTCAAAACCTACGGGATTTAGAACTGCAGCAAAAGCAGTTATAAGAGAGAAGT
TTATAGCAATGCAGTCCTACCTCAAGAAACAAGAAAAGTATCAAATAGACAACCTAATCT
TGGCCCTAAACAACTGGCAAAAGAAGAACAAGAAAAAAAAAAAATTAGTAGGAGGAAAAA
AAATCATAAAAATCAGAGCAGAAATAAGTGAAAAATGAAAGAAATAATAGTAAAGATTAA
TAAAACTAAAAACTGGTCTTTGAGAGATAAACAAAATTGACAAACCTTTAGCCAGAATCA
TCAAGAAAAAAAGGGAACAATCAAAATCACAAAATTAGAAGTGAAAAAGCAAAGGTTACA
ACAGATAATGCCGAAATACAAAGGATCATAGAGATTATTATGAACAACTATGTGGCAACA
AAATGGAAAAAAAAAAAAAACTGGAAGAAATGGACAGATTCTTAAAAAGTTCAATCTTCC
AAACTGAAACATGAAGACATACAAATTATGAGCAACCCAATTACAAGCACTGAAATTGAA
GCTGTGATCAAAAATCTCCCAAAAAACAAAAGCCCAGGACCAGATGGCTTCAAAGGAGAA
TTCTATCAAACATCTAAAGAAGAGCTAAGGCCTTTCCTTCTAAAACTCTTTCAAAAAATT
GCCGAGGAAGGAACACTTCCAAACTCATTCTACAAGGCCACAATCACCCTGATACCAAAA
CCAAAGACAACACAAAAAAAGAATGCTACAGGTGAATATCACTGAGGAACATAGATAAAA
AATCCTCACCAAAATTTTAGCAAACAAAATTCAGTGATACTCATGTCCACTGAATCAGTG
ATGCCATCGAACCATCTCATCCTCTGTTCTCCCCTCCTTCTCCCGCCCTCAACCTTTCCC
AGAACTGGGTATTTTCAAACGAGTCAGCTGTCTGCATCAGGTGGCCAAAGTATTGGAGTT
TCAGCTTCAATATCAGTCCTTCCAATGAGCACTCAAGACTGAACTCCTTTAGGATGCACC
TCAACATAGTAAAGGCCATATATGATAAGCCTACAGCAAACATTATTTTCAATGGTGAAA
AACAGAAAGCATTCTGAGATCAAGAACAAGACAAGGGTGTCCACTTTTACCACTTGTATT
CACTGTAGTTCTGGAAGTCCTAGATACAGCAATCAGAGAAGACAAAGAAATAAAATGAAT
CTAGATTGGAAAAGAAGAAGTAAAGCTCTCACTGTTTGCAGATGACATGATTCTGTACAT
AGAAAAATCTGAAGATAGTATCAGAAAATTATTAGAGGTAATCAGTGAATTTAGGAAAGT
TTCAGAATACAAAATCAATATATGGAAATCACTTGCATTTCTATATACTAACAATGAAAT
ATCAGAAAGAGAAATTAAGAAACTAATCACATCATCTTTCAAGAACAAAAAATAAAATTT
CTAGGAATAAAATTACCTAAAGAGACAGAAAAACTGTACACAGAAAAGTATAAGACTAAT
GAAAGAAATCAAAGATAACATAAACAGAAGGAGAGATATTCCATGTTCTTGGGTAGGAAT
AATCAATATTGTGAGAATGACTATACTACCGAATGCAATTCTACAGATTCAATGTGATCC
CTATCAAATTACAATGGCATTTTTCACAGAATGAGAACAAAAAAAAATTCACAATTCAAA
TGGAAACACAAAAGACCCAAATAGCCAAAACAGTCTTGAGAGAGAAGAATGGAGCTGGAG
GAATCAACCTTCCTGACTCAGATTATACTACAAAGCTACAGTCATCAAGACAGTATTCTG
CTGGCACAAAAACAGAAATATAGACCAATGGAACAAGATAGAAAGCCCAGAAGAAAACCC
TTGGACCTATGGGTTCCTCATTTTTTACAAAGGAGGCAAGAATATGCAATGGGGAAAAGA
CAGCCTCTTCAATTTATTGTACTAGGAAAACTGGATAGCTGCGTGTAAAAGAATGAATTT
AAAACACTTCCTAACACCATACACAAAGATAAACTTAAAATGAATTAAAGACCTAAATGT
AAGACCAGAAACTATAAAGCTCTTAGAGGAAAACATAGGCAGAACACTTGATGATATAAA
TCAAAATAAGATCCTCTATGACTCACCTCCTAGAATAGTGGCGGGGGGGGGGGGGGAATT
AAACATGTGGAGCCTGATTAAACATAAAAGCTTTTGCACAGCAAAGGAAACTATAAGCAA
GGTGAAAAGACAGCACTCAGAATGTGAGAAAATAATAGCAAATGAAACAACTGATATAGG
ATTAATTTCCAAAACATACAAGAAGCTCATACAACTCAATACCAGAAAAACAAACAACCC
AATCAAAAAGTGGGAAAAAGACCTAAAAAGGCATTTCTCAAAGAAGTCATACAGATGGCT
AACAAACACAGGAAAAGATGCTCAACATCACTCATTATTAGAAAAATACAAATCAAAACC
TCAAGGACATATCACCTCACACAAGTCAGAATGGCCATCATCAAAAAGTCTACAAACAAT
AAGTGCTGGAAAGGGTGTGGAGTAAAGGGAACACTCTTGCACTGTTGATGGCAATGTAAA
TTGATACAGCCAGTATAGAAGACGGTATGGAGATTGTTTAAAAAACTAGGAATAAAACCA
CCATATGACCCAGCAGTCCCACTTCTAGGCATATACTCTGAGGAAACCAAAATTGAAAAA
AACATCTGTATCCCATTGTTCATTGCAGCACTATTTACAATAGCTAGGACATGGAAGCAA
CCTAGATGCCCATTGACAGATGAATGAATAAGGAATGTGTGGTGCATACACGCAATGGAA
TACTATTCAGCCATAAAAAGGGACACATTTGAGTCCATTCTAATGAGGTGGATGAACCTA
GAGCCTATTATCCAGAGTGAAGTAAGTCAGAAAGAGAAAGATAAATATCGTATACCAATG
CATATATACGAAATCTAGAAAAATGGTACTGAAGAAATTATTTGCAGGGCAGCAATGAAG
AAACAGACATAGAGAATAAATTTTTGGACTTGGGAAGAAGGGAGGAGTGGGTCAGACATA
TGGAGACAGTAATATTGAAACTTACATTACCATATATAAAATAGATAGCCAATGGGAGTT
TTCTTTATGTCTTAGGAAACTCAAAGAGAGACTCTGTACACACCTGGAGGGGTGGGATGG
GGATGGAAATGGGAGGGAGTTTAAGAAATGAGGAGATATATGATTACCTATTGCTGACTC
ATGTTGAGGTTTGACAGAAAACCACAAAATTCTGTAAAGGAATTTTCTTTCAATTAAAAA
TAAAAACTATTTGAAATAGTAAATGAACAAACAGCAGAGAATATCAACAAAATTGAAAAC
TAGCTTTTAGAAATATGATGAAATTAATAAGCACATAAGAAAACAAATCAAGGAAAAAGA
GAATTATAATTTACCAGATTAAGAAAGGAGATTTCACTACATGACCTATAATTATTACAT
TAATAATAGCAGTATATGATAAATGTGGTAACCAATTTGAAACTTAGATGAAATAGAATA
TTTATGTAATATTTATTACATTAATAACAGCTGCTGCTGCTGCTGCTAAGTCGCTTCAGT
TGTGTCCGACTCTGTGCGACCCCATAGATGGAAGCCCACCAGGCTCCCCCATCCCTGGGA
TTCTCTAGGCAAGAACACTGGAATGGGCCACCATTTCCTTCTCCAACACGTGAAAGGGAA
AAGTGAAAGTGAAGTCACTCAGTCGTGTCCGACTCTTGTCGACCCCATGGACTGCAGCCT
ACCAGGCTCCGGCCTCCATATGATTTTCCAGGCAAGACTACTGGAGTGGGGTGCCATTGC
CTTTTCCAATTAATAACAACAGTATATGATAAATATGGTAACCAATTTGAAACTTAGATG
AAATAGAATATTTATGAAATAGAATATTTAATACAATATTAAAAAATGACAACAAAATCA
TGAAAATACCTAAATCTATTAGATATGATAAAATTCACTAAAAATCTTAACTCCCCACAC
ATACACATATGCTCCACATAGATACACACAAACACACACACTTTCATTCACTCTATACCC
AGATAAATTACTGGTAATTACGTCAATCATTTATTGAAGAAAAAATATCAGTAGTATACA
ATCTTTTTCAAAATAAAATTTGTATTAAACACTTGCTAACTCATTTTATGAAGTCAGTTA
AATCCTGATACCAAGCCAGAAAACACATCATTTTCATGTAAAAGAACAGTTAATATGGTT
ATAAAAATAAGTACAAAATATTTAGGAAGTATTCACAAATTGAATTCATTGATAAATTAG
AGAAATAATGTTTTTTTTTACCAAGTACAATAAACTTCATCTAAATTCACAATTTATGCT
AAACATTATTATAAAGACAGTGAATAGAGAAGCCACAGTCTAGGAGAATAAATTTATAAT
AGTAGAGTTGACAAGGATAATTTACCTCCCAAAATTTAAATTTATCTATGTACTATCCAT
TTATTTATCTTCTTTGGCATTTCAATAATAAATGACAAGAAAGCATACAAAAATATGGGT
GAAAGACTTGCACAGAAAATTCACAAAGAAAGACATTCAAATGACCAATGAGCCTATGAA
AAGATGAAAAAACAAAAATCTGTTATTTCGTATCAGCTAATGGAATGAGGAAAAAAAATT
ATATTTGCCTTTGCTAGGATCATTCTTCTAGTGAGGTTATATAATATTAAATCATATCAT
ATATCAGGGGCAGCGGCCTAGAGGAGCAACCCCACATCCAAGGAGCGGTGGTTGCATGGG
CACAAGAGGGCTGAGAGGAGCTACTCCATGTTCAAAGTCAGGAGGGGAAACCTCATCCAA
GGTAAGGAGCAGCGGCTGCACTTTGCTGGAGCAGCCCTGAAGAGATACCTCACGTCCAAG
ATAAGAGAAACTCAAGTAAGATGGTAGGTGTTGCGAGAGGGCATCAGAGGGCAGACACAC
TGAAACCATAATCACAGAAAACTAGCCAATCTGATCACACAGACCACAGCCTTGTCTAAC
TCAATGAAACTAAGCCATGCCGTGTAGGGCCACCCAAGAAGGAAGAGTCATGGAGGAGAG
GTCTAACAGAATGTAGTCCACTGCAGAAGGGAATGGCAAACCACTTCAGTATTCTTGCCT
TGAGAACCCCATGAACAGTATGAAAAGGCAAAATGATAGGATGCTGAAAGAGGAACTCCC
CAGGTCAGTAGGTGCCCAATATGCTACAGGAGATCAGTGGAGAAATAACTCCAGAAAGAA
TGAAGGGATGGAGCCAAAGCAAGAAAATACCCAGTTGTGGATATGACTGGTGATAGAAGA
AAGGTCCAATGCTGTAAAGAGAAATATTGCATAGGAACCTGGAATGTTAGGTCCATGAAT
CAGGGCAAATTGGAAGTGGTCAAACAGGAGACAGCAAGAGTGAACGCCAACATTCTAGGA
ATCAGAGAACTAAAATGTACTGGAATGGCTGAATTTAACTCAGATGCCCATTATATCTAC
TACTGTGGGCAGGAATCCCTCAGAAGAAATGAAGTAGCCTTCATGGTCAACAAGAGTCCA
AAATACAGTACTAGGATGCAATCTCAAAAACGACAGAATGATCTCTGTTCGTTTCCAAGC
CAAACCATTCAATATCACGGTAATCCAAGCCTATGACCCAACCAGTAACTCTGAAGAAGC
TGAAGTTGAATGGTTCTATGGAGACCTACAAAACCTTTTAGAAATAACACCCAAAAAAGA
TATCTTTTTCATTATAGGGGACTGGAATGGAAAAGAAGGAAGTCAAGAAACACCTGGAGT
AATAGGCAAATTTGGCCTTGGAACACAGACTGAAGCAAGGCAAAGGCTAATAGAGCTTTG
CCAAGAGAACACACGGGTCATAGAAAACACCCTCTTCCAACAACACAAGAAAAGACTCTA
CACATGGACATCATGAGATGATCAAGAGCGAAATCAGATTGATTACATTCTTTGCAGCCA
AAGATGGAGAAGCTCTATAAAGTCAGCAAAAACAAGACCGAGAGCTGACTGCAGCACAGA
TCATGAACTTCTTATTGCCAAATTCAGACCTAAATTGAAGAAAGTAGGGAAAACCACTAG
ACCATTCAGGTATGACTAAATAAAATCCCTTGTGATTATACAGTGGAAGTGAGAAATAGA
TTTAAGGGAGTAGATCTGATAGAGTACCTGATGAACTACAGAAAGAGGTTTGTGATATTG
TACAGGAGATAGGGATCAAGAACACCCCCATGGAAAAGAAATGCAAAAAAAAGCAAAATG
GCTGTCTGAGGAGGCCTATAGCTGTGAAAAGAAGAGAAGGGAAAAGCAAAGGAGAAAAGG
AAAGATATCTCCATTTGAATGCAGAGTTCCAAAGAATAGGAAGGAGAGATAAGAAAACCT
ACTTCAGCAATCAATGCAAAGTATTAGAGGAAAACAACAGAATGTGAAAGACTACAAATC
TCTTCAAAAAAAATTAGTGATAGCAAGGGAATATTTCATGCAAAGATGGGCTCGATAAAA
GACAGAAATGGTATGGACCTAACAGAAGCAGAAGATATTAAGAAGAGGTGGCAAGAATAT
ACATAAGAACTGTACAAAGTGGATCTTCATGACCCAGATAATCACGATGGTGTGGTCACT
GACCTAGAGCCAGACATCCTGGAATATGAAGTCAAGTGGGCCTTAGAAAGCATCACTATG
AACAAAGCTAGTGGAGGTGATGGAGTTCCAGTTGAGCTATTCCAAATCCTGAAAGATAAT
GCGGTGAAAGTGCTGCACTCAATATGCCAGCAAATCAGGAAAACTCAGCAGTGGTCACAG
GACTGGAAAAGGTCAGTTTTCATTCCAATCCCAAAGAAAGGCAATGCCAAAGAATGCTCA
AACTACTGCACAATTCCACTCATCTCACATGCGAGTAAAGTAATGCTCAAAATTCTCCAA
GCCAGGCTTCAGCAATACATGAACCGTGAACTTCCTGATGTTCAAGCTGGTTTTAGAAAA
GGCAGAGGAACCAGAGATCAAATTGCCAACATCCGCTGGATCATGGAAAAAGCAAGAGAG
TTCCAGAAAAACATCTATTTCTGCTTTATTGACTATGCCAAAGCCTTTGACTGTGTGGAT
CACAATAAACTGTGGAAAATTCTGAAAGAGATAGGAATACCAGACCACCTGACTACCTCT
TGAGAAACCTATATACAGATCAGGAAGCAACAGTTAGAACTGGACATGGAACAACTCACT
GGTTCCAAATAGGAAAAGGAGTACGTCAAGGCTGTATATTGTCACCCTGCGTATTTAACT
TATATGCAAAGTACATCATGAGAAACGCTGGGCTGGAGGAAACACAAGAGGGAATCAAGA
CTGCTGGGAGAAATATTAATAACCTCAGATATACAGATGACACCACCCTTATGTCAGAAA
GTAAAGAAGAACTAAAAAGCCTCTTGATGAAAGTGAAAGAGGAGAGAGAAAAAGTTGGCT
TAAAGCTCAACATTCAGAAAATGAAGATCATGGCATCTGGTCCCATCACTTCATGGGAAA
TAGATGGGGAAACAGTGGAAACAGTGTCAGACTTTATTTTTCTGGGCTCCAAAATCACTG
CAGATGGTGACTGCAGCCATGAAATTAAAAGAGGCTTACTCTTTGGAAGGCAAGTTATGA
CCAACCTAGATAGCATATTCAAAAGCATAGATATTATTTTGCCAACAAGGTCCATCTAGT
CAAGGCTATGGTTTTTCCAGTGGCGATGTATGGATGTGAGAGTTGGACTGTGAAGAAAGC
TGAATGCCCAAGAGTTGATGCTTTTGAACTGTGGTGCTGAAAAAGAGTCTTGCGAGTCCC
TTGGACTGCAAGGAGATCCAACCAGTTCATCCTAAAGATCAGTCCTGGGTGTTCATTGGA
AGGACTGATGCTGAGGACGAAATTCCAGCACTTTGTCCACCTCATGCAAAGCGTTGACTC
ATTGGAAAAGGCCCTGATCCTGAGAAGGATTGGGGGCAGGAGGGGAAGGGGACAACAGAG
AATAAGATGGCTGGATGGCATCACTGACTCGATGCACATGAGTTTGGGTGAATTCTAGGA
GCTGGTGATGAACAGGGAGGCCTGGCATGCTTTGATCCATGGGGTCACAAAGAGTTGGAC
ACGACTGAGTGAACGAACTGAACTGAACTGATATAAGATTATATGACTAATTTATATTTG
CTATCACAAAAATGAAAATAAACCCCAGGAAATATCACTCTTTCCTTCAAAAAGGGTTTA
AAAAATCTGACCATTCAAAAGGTTGCTGAGAAATAATACAGACCTCAAAGAATTTTTTAA
TTGTTTCTTATAAATTAAGCACATTCATACTATTAATACTTCCCAAATTTTAATCTTACT
TATTTATCCAGAGAAATAATCCTGAGAACCTATATCCTGAAAAAAGAGAGTCGAACAAGC
AAGCAAATATATATCATGAATAATCATGGAAGATTTATGCACTGTAACACAAAACCGAAA
ACAACATAAATTTCCATCAACAGGTAGATTATCAAACAGATTGCTGTGTATCATTCACTG
GAATACTATATGACAAAGAAAAGGAACTAACTAATAATACCATGATGTATGTCATGTATA
AGCTGTATAGTCAAGTCTTTCCAGTAGTCATGTATAGATGTGAGAGTTGGACTTTAAAGA
ATGCTGAGCACCGAAGAGTTAATGCTTTCAAACTATGGTGCTGAAGATGACTCTTGAGAG
TCCCTTGGACAGCAAAGAGATCAAACTAGTAAGTCTTAAAAGAAATCAGCCCTGAATACT
CATTAGAAGGACTGATGCTAAAGCTCTAATATTTTGGTCACCTGACTCACTGGAAAAGCC
CCCATGGCTGGGGAATAATTCAAGGCAGAAGGAGAAGAGGGCAACAGAGGATGAGATGGT
TGGATGGCATCCCTGATCCAGTAGACATAAACTTGGGCAAACTCCAGGAGATAGTTAGGA
ACAGGGAGGCCCAGAGCCCTGCAGTCCATGGGGCTATGAAGTGTCAGACAGAACTTGGCA
ACTGAACAACAACATTTAAGAATCTCAAAAATATTTTGTTGAGTAAAGTCACAAAAGGGT
ACATATTGTGTGACAGCTCTTATGCAAAGGTCCACCTCAAGTAATGATATAAATGACAAC
AGAAATCCAAACAGTCTGTTTATGACTGGGATTATGTACTGCTAGAGAGTTGACAGGGGA
AAAGCACCAGGGAATTATTTATGACAATGAGAATATTCTACAACATGACAGGGTTGTGGG
TACCTGCTTGTATACATTTTCTTCAAAACTCATATGATTACATTTAAGCTCTTAACATAT
ATTCTATAGACAAATTATGTCTAAAAAATAAATAAAATAAAAATGAATATATATAAGCAT
TATCATTTTTATGATTGTATGAACATTGTTTACTTCATAACCATTTGCCTACTTCATTCT
ACTGTACTGATATGGTCTCCATAATGATTTTGGTCTCCTCAATAATCCCTTCCAAGAACT
ACTATTGATAGACATGACTTCTATATCATACTCCACTCTCTCTTTAATTTTTTTATATTG
TCCAGTCTTTTCATTATGAAAATTATTTTCACTTCTTATTATCTTGATTTTGTATTATTA
TGTTGACCATTATGTTTTTAATTAACAGTTCCTTTTATATAAATTTCCTTTTATAGAAAT
CTATTATTATCTTGTGGTTGAAATATCTTCTTGACTTTCCCTGTGAACACTTACAGTAAA
TATTTTAGCTTCCTCTTGACCCACTGTTCTTGCTATTTTGTTTGTTGGTTTTAACTTGAG
TGCTCTTTTTCATACAGCTTTTTCTTGTATATCTATCAGTCTTTAAGTTATTTTCATACT
AAAAAAACAAGGACTACATGACTTTTTCTCATATCTTGGGTTAAGAGTACTCTTATTTCT
CTCTTTTACTACTGGGTGTCTACCTGAAAAGAAATGTAACTGGAATTCTGAGTGGAATTG
GTATTTTTTAATCAAATATAATTTATCATTGTGATAAATTATAAATTTATCATCACTTTT
TGGAGAAGGCCCATCTGACCTGTGGTTAATAAAATGTCAGAATAAGGAAAGCCACTGGCT
CATTAAATAGCAAGGTTAACTAAAGAACTCCAAGCAGTTTTGGTTTTGTTTTATTGGATA
TAGATATCAGGGGCTTCCCAGGTAGCACTAGTGGTAAAGAATCTGCCTGCCAATGCAAGG
AATGTTAGAGAAGATGATTCAATCCCTAGGTCAGGAAGATCCCCTGGAGGAGGGCATGAC
AACTAATTCCAGTATTCTTGCCTGGAGAATCTCATGAACATGAATATAACATATGAATGT
TAAAGATAAAGTTGAAAATCAAAATAAAATCAATTGTAATTCATTATTGAAAACAAAAAA
TTTAAAGCAATTAATTGAAAAAGAAAATAGACTTAATAAGAGTGCATAGCATTCCTACTA
TAACCAAATAGAGACACACTAGAGAAAATAATTCAGTTCACAACAGATTGCTGTTGTTGT
TCAGTTCTTCAGTAATGTCTGACTCTTTCATCTCAAGAACTGCAGCATGTGAGCCTTCCC
TGTATTTCAATATCTCCCAGAATTAGACCAAAATCATGTCCATTGAGTTGGTGACGCCAT
CCAACCATCTAATCCTCTGTTGACCATTTCTCCTCCTGCCCTCACTCTTCCCAGCATCAA
GTCTTTTCCAAGAATTCATCTCTTCTCATCAGGATGCCAAAGTATTGAAACTTCAGCTTC
AGCATCAGTCCTTCCAATGAATATTCAGTGTTGACTTCACTTAGGATTGATTGGTATGAT
TTTCTTTCTGTCAAAGGTACATTCATGGGTCTTCTCCAGCACCACAGTTCAAAAGCACTA
ATTCTTTGGCCCTCAGCCTTAAGGTCCAACTCTCATATCCATGCATGATTACAGGAAAAA
TACAACTTTGACTCTACAGACCTCTGAGGCAAGGTGATGTCTCTACTTTTTAATATGCTG
TCTAGGTTTGTCATAACGTTCCTTCCAAGGAGCAAGTGTCTTTTAAGTTCACGTCTGCAA
GCACTGGCCAGAGTGATTTTGGGGCACCAAAAAATGAAGGCTATGGTGGTTACCATCTTT
CCCCATCTATTTTCTATGAAATGATGGAACTGAAAGCCATGATCTTAGTATTTTGAACTT
TAAGTTTAAACCGGCTTTTCTACTCTCCTCTTTCATCTTCATCAAGAAGCTTGCTAGTTT
TTCTGCACTTTCTGCAATTTCAGTTCAGTTCACAGTCACTCAGTCGTATTTGACGCTTTG
CAACCTCATGGACTGTAGCACACCAGGCCTCCAAGTCCATCACCAACTCCCGGAATTTAC
TCAAACTCATGTCCACTGAGTCAGTGATGCCATCCAACCATCTCATCCTCGGTTGTGGCC
TTCTCCTCGCACCTTAAATCCTTTCTAGAATCAGGGCCTTTTCAAATAAGCCCTCACCCA
GACTCATACTTTCGCATCAGCTGGCCAGAGTATTGGAATTTCAGCTTCAGCATCAGTCCT
TCCAATGAATATTCAGGACTGATTTTCTTTAGGATGGACTGGTTGGTTCTCCTTATTGTC
CAAGGGAATCTCAAGAGTCTTCTCCAACATCAGTTCTTCAGCACTCAGCTATCTTTATAA
TCCAACTCTCACATCCATACAGGACTACTGAGAAAACCATAGCTTTGACTAGATGGACCC
TTGTTGGCAAAGTAATGTCTCTGTTTTTAATATGCTATCTAGGTTGGTCATAAATTTTCT
TCCAAGGAGTAAGCGTCTTTTAATTTCATGGCTGCAGTCACCAGCTGCAGTGATTTTGGA
GCCCAAAAAAATAAAGTCTAATAATGTTTTCACTGTTTCCTAATCTATTTGCCATGAACT
GATGGGACAAGATGCCATGATCTTAGTTTTCTGAATGTTGAATTTTGAGCCAATTTTTTC
ACTCTCCTCTTTCACTTTCATGAAGAGGCTCATTAGTTCTTCTTCACTTTCTGCAATAAG
GTTGGTGTCTTCTGCATATCTAAAGTTATTGGTATTTCTCCAGGCAATGCTGATTCCAAC
TTGTGCTTCATCCAGTCCAGCATTTCTCATGATGTACTCTGCATATAAGTTAAATAAGCA
GGGTGACAATATACAGCCTTGACGTACTCCTTTTCCTATTTGGACCCAGTCTGCTATTCC
AGGTCCACTTCTAACTGTTGCTTCTTAACCTGCATACAGATTTCTCAGGAGGCAGGTCAG
GTGGTCTGGTATTCCCATCTCTTGAAGAATTTTCCACAGTTTGTTGTGATTCATATAGTT
AAAGGCTATGACATACTCAATAAAGCAGAAATAGATGTTTTTCTGGAACTCTCTTGCTGT
TTTGATGATCCAACGGATAGTGGCAATTTGATCTCTGGTACCTCTACCTTTTCTAAAACC
AGCTTGAACATCTGGAAGTTCACAGTTCATGTTCTGCTGAAGCCTGGCTTGGAGAATTTT
GTGCATTACTTTGCTAGCATGTGAGATGAGTGCAATTGTGCAGTAGTTTGAGCATTCTTT
GGCATTGCCTTTCTTTGGGATTGGAATGAAAGCTGAACTTTCCCATCCCCGTGGCCACTG
CTGAGTTTTCCAAATTTGCTGGCATATTGAGTGCAGCACTTTCACAGCATCATCTTTCAG
GATTTGAAATGGCTCAACTGGAATTCCATCACCTCCACTAACTTTTTTCATAGTGATGCT
TCCTAAGGCCTATTTGACTTCACATGCCAGAATATCTGGCTCCAGGTTGAGTAATCACAC
CATCGTGTTTATCTGGGTCATGAAGATCTTTTTTGTAGAGTTCTGTGTATTCTTGCCACA
TCTTCTTAATATATTTTGCTTCTGTTAGGTCCATACTATTTCTGTCCTTTATTGTGCCCA
TCTTTACATGAAATGTTCTCTTGGTATCTCTAATTTTCTTCATGAGATCTCTAGTCTTTC
CCATTTTATTGTTTCCTCTATTTCTTTGCACTGATCACTGAGGAAGGCTTTCTTATCTCT
CCTTGCTATCTTTGGAAGTCTGCATTCAAATGGATATATCTTTGCTTTTCTTCTTTGCCT
TTTGCTTCTCCTCTTTTCACCTCTATTGTAAGGCCTCCTCAGACAACCATTTTGCATTTT
TGCATTTCTTTTCTTGGGGATTGTCTTGATCACCACCTCCTATAAATGTCCCGTACCTCC
ATCCATAGTTCTTCAGGCACTCTGTCTATCAGATCTAATCCCTTGAATCTATCAGTCACT
TTGACTGTATAATCATAAGGGATTTGATTTAGATCATACCTGAATTGTCTATTGGTTTTC
CCCACTTTCTTGAACTTCAGTCTATATTTTGCAATAAGGATCTGATGATCCAAGCCACAG
TCAGCTCTGGGTCTTGTTCTGACTGTATACAACTTCTCCATCATCAACTGCAGAGAATAA
AATCAATCTGATTTTGGTTTGACCATCTGGAGATGCCCATGTGTAGTCATATCTTATGTT
ATTGGAAGAGAGTGTTTGCTATGACCAGTGTGTTCTTCTGACAAAACTCTGTTAGCCTTT
GCCCTGCTTCATTTTGTACTCCAAGGCCAAACTCATCTGTTACTCCAGGTATCTTTTGAC
TTCCTACTTTTACTTTTAAATCTGATGAAAAAGACATCTGTGTGTGTGTGTGTGTGTGTG
TGTGTGTGTGTGTGTTAGTTCTAAAAGGTCCTGTAATTCTTCATAGAATCACTCAACTTC
CTCCTCTTCAGCATTGGTTGATGGGACATAGACTTGGATTACTATGATGTTGAGTGATTT
GCCTTGGAAATGAAAAAAATATCACTTTGTCATTTCTCAGACTGCACCCAAGTACTGCAT
TTTGGGCTCTTTTTTTGACTATGAGAGCTACTCTATTTCTTCTAAGGGGATTTTGCCCAT
AGTAGTAGATATAGTGGCCATCTGAATTTAATTTTCCCATTCCAGTAAATTTTAGTTCAC
TGATTCCTAAAATGTCAGTGTTTCCTCTTTCCATCTCCTGTTTGATCACTTACAACTTAC
CTTGATTTATGGACCAAACATTCCATGTTCCTATGCAATATTATTCTTTACAGTATAGCC
CTTTACTCTCATCACTAGTGCTTAGTCACTCAGTCATGTCCAACTTCTGTGACCCCATGG
ACTGTAGGATCCACCAGAACCCCCTCTGCCCATGGAATTTTTAAGGCAATAATACTGGAG
TGGGTTGCAATTTCCTCTTCCATGGCATCTTCCCCACCCAGGGATCAAACACACATCTCC
TGTATCTCCTGTATTGCAGGAGATTTGTTACCCTCTTAAACATTGAGAAAATACTAGACA
CATTCACAGCTGGGTTTGGTTTCTGCTTTGGTTCAGCCTCTTAATTCTGTGTAAAGCTAT
TTCTCTGCTCTTCCCCAGTAGCATATTGGACACCTACCTACCTGGAGGGGTCATCTTCCA
GTGTCATATGTTTCTGCTTTTTTATACATTTCTTGGAGTTCTCAAGGCAATAAAACTGAA
GTGGTCACAAATCCCTTCTCCAGTGGACCATCTTCTATGAGATCTCTCAACCATTACCCA
TCCATCTTGGGTGGCCCAGAATGTCAAGGCCCATAGTTTCATCGAGTTACACAAGGCTGT
GATCCATGTCATCAGTTTGGTTAGTTTTCTGAGATTGTGTGTTTTGTTCTGGAGCTCATG
GTATTGTAGTTCTGCTTCTTCTGTATGTCCTCTAATGGATGAGGTTAAGAGGCTTGTGCA
AGCTTCCTGATGGAAGGGATTGGCTGTGGGGAAAACTGAGACTTGCTCTGGTGGGAAGGG
TCATGCTCAGTAAACTTTTAATCCAATTTTCTGCTGTTGGATGGGGCTCTACTCACTCCC
CATTAATTTTTTTGGCCTGAGATAGCCCAGTTCTCCAGTCTTCAGTCTCTATAGTAGGAC
TACAGGCTCTATGGTAGGGCTAATGGCTACCTACTACAAAAGGACATATGCCAACCCTCT
GTGCCTCCTGAACCTGCTGTGGTTAATGATGCTGTCCCTGCAGCAGGCCACTGCTGACCA
TGCCTCAGCAGAAGACACTTAAAAAACTCACAGCAGATCAAACTCCATAAATAATCTAGC
CATACTTTTACAAATGCATAGGACCTTTATGAAAGGAAACTATAATGATTAAATGCCCTG
AAAACCATTGTTGTTTTCAGTCACTACATCATGTCTGATTCTGCAATCACATGAACTGCA
TCACACCAGGCTTCCTTGTCCTTCACTATTTCTCTGAGCTTGCTCTAAATCATATCCATT
GAGGTGGTGATGCTGTCAAACCATCTCATCCTCTGTCACTTTATTCTCCAGTGCTCAAAC
TTCCCCAGCATCAAGGTCTTTTACAATGAGTTAACTGCATCAGGTGGTCAAGGTTTTGGA
GTTTGTGCTTCAGCATCAGTCCTTCTAGTGAATATTCAGGGTTGATTTCTGTTAGGAATG
ACTGGTTTGATCTCCTTGGTGTCCAAGGGACTGTAAAGAGTCTTTTCTAGCACCATAAAT
AAAACATCAATTCATTGGCACTCAGTCTTCTTTATGGTCCAACTCTCATATCCGTACACG
ACTACAAGAAAAACCATAACTTTGACTATATGGACCTTTGTCAGAAAAAGTGATGTCTCT
GCTTATTAATACACTGTCTAGGCTTGTCATATAGCTTTACTTCCAAGGATCAAGCATCTT
TTAATTTCATGGCTGCAGTCACCATTCACAGTGACTGCAAGAAATTAAAATCTGTCCCTG
TTTCCCCTTCTACTTGCCATGAAGTGAGGGACCAGATATTATGATCCTAAGTTTTTGAAT
GTTCAGTTTTAAGCCAACTTTTTTCAAATTCATTTTTCAGCCTCATCAAGAGGTTCTTTA
GTTCCTCTCTACCTTTCTGCCATCATCTGCATATCTGAGGTTGTTGATATTTCTCCCAGC
TATCTTGATTCCATCTTGTGAGTCATCAGCCTTGCATTTCACATGATGTACTCTGCATAT
AAATTAAACTAGCAAGGTGATAATATACAGCCTTCATGTGCTTCTTTACCAATTTTGAAC
CAGTACATTGTTCCATGTCTGGTTCTACTTGTTGCGTCTTGACCTGCATATGGATTTCTC
AGGAGAAGATAAGGTAGTCTGGTATTCTTATCTCTTTAAGAATATTATATAGTTTGTGTG
ATTCACACTGTCAAAGGCTTTAGCACAGTCAATGAAGCAGAAGTAGATGTATTTATGGAG
ATCCCTTGCTTTTTCCATGATTCAACAAATGTTGGTAATTTGATATTCAGCCATTACAAC
TTGATGAATAGAGAATCTTTCCATATACTTTTTTTTTTTTTGGCAAAAAGTCAGAAAAAG
TGTAAATAATATTGATAGTCACCACCCGTGTTTCATTTTGATTTCAGTGAGTCCATCTAA
AATTTATTTTTTTATGTTTGAGAGTATTTTCCATGAAAAAAGTAAAATCTCTTTAATATT
GTTAAGGAATGTATTCTGGAACTTTATTTCTTTTAAAAATATTTGCTGGTGTTTAAAACA
TTATTTGCTGGCATTCTTGTTGATTTATTTTTATTTTACAAATATGGTAGATTGTATTAT
GGTTCCCAGGTATATTCTCTACTTCCTATAAAAGCATTTATTTCAGTTCAGCACCACATG
ATAGCCAGTGTCTCTTTTGGGAAGGATACACTGTCCCCTTAATGATATTTGTATATTTTT
AAAGCATTGGATCAATGGCATTTGGGAATGCATGAAATATACTACTTAAGAGCAAAGCTT
TTTTAAAAAATCACAAATTTTCATTGACTGTCTTGTATTTTTTGTGAGTTTTTTTCTTTG
TTTGTTTTGTTTTGTTTTGTTTTTTCCCCTCTGCCAAGAGAATATACCAAATAGAGATCC
TCCTCCAGCCTAGTCTCCAGGAAAAGAAGACCCCAGGAGCATATCTGAACAACCTATGGT
TGTTAAGATAAAACAAGAATAGAACTGAGACATTTGTTGTCAGCATCAAAGAATTTGGAG
TGATTAGTCATCATAGCATTATGGCATTCAATTTTTATCTTAAGCCTCTTAGAATCAGTG
AAGATGAACATAAACTAGTACCTTATCTGAACAATGATCAGTATGATATTCATCATTTCC
TGAATCAAACTGTCTTCCCATGCCAAGTTTAAATGATAATCCAACATGACAAAATATGCT
TATAAGTCAATATTGTCACCTTCAGTTTTCTAGTACTAAGATTTATTTAGACTGCCTCCA
TCCCTAGAGATTTTTAATCTGGGTGTATTTTTTTTATGCTTACAATTAATTGCCAGGTTT
TCCATATTCTTCTCTGTCTATGGAGTTCACACATCCTAATATCATTAACTAATTAAAAGT
TAAAACTAGTCTTCCTGAAAATTATTTTTGCTTTCATTATACTTATTTTTTCTTAAACTT
TTGACAATTTAAAAGTTTGTATTCTTTGTAAAAAGATAAACATGAACCAAGAACTTCCAT
AAGTACAAACTAGACATAGAAAAGGCAGAAGAACCAGAGACCAAATTGCCAACATTTATT
GGATCATGGAGAAAGCAATCAGATCAGATCAGATCAGAT
>682:743911-744175
CCTAGCCCCTGGCATGGGGAAGGGGGTATCATAGCTCAGTGGGCATCCACTTGGGAAATT
CAAAGCTAAGGGAAATTACCTCTTAATTCAGACCATAATCTGGATTTCAGACACAATGTG
TGGTCGTCATCATCTGTGTTCTTCCCTCTTTGCTGAGTCAGACAGAGCCAAGGCCCGACT
TACCACGTGACTCTTATGCCCTGATCCCCTCCTCACCTGGCCTGGGGTCAGAGCTCACCA
GGACCGGGACCCTTGATCTCTCCCG
>3457:958236-958430
CTCAATCACTGGCCCCACTTGAAGCTTAAAAGACTGTCAGGAAATCTCATCTCAGAGCTA
TAAATGTTCCAGTTCTCGCCACTGTGGGATTCCAGGTGGCACTAGCGGTAACGACTCTGA
CGGCAATGCAGGAACCACAAGAGACACACGTTCGATCCCTGGGTCAGGAAGACCCCCGGG
AGGAGGGCATGGCAA
>3457:289477-289868
CGTATGGGATCTTCCCGAATCACACCCATGTCTCCTGCACTGGAGGTCGATTCTTTACCA
CTGAGCCACCAGGGAAGCCCTATTTTTCTCAGTTCTTTAGCCCAAGACATCCAGGCTGCC
CTGATTTTCCTCCCCAAAATCCTGGAACCAGAGCTCTAAGTTTCTACAGGTGGCCGGGCA
GGCACTGTCACCCAAGGGAAAGCAAGCAGAACAGAGAACTCTATTAGCATCCTTTCTACT
TCCTCCTCCTGCCACATCAGCACCACCACTGCCTCCCACCACTCCCCAGGCCCTCCCCAC
CCACCCCCCACCCTGTGGTTTCTTAGGTTTTCTTGGTGGTGTTTTTTTTTCCACCATTCC
CTCAGGGTGGACCTCTTCTGGGAGTTACAGTA
>599:1825300-1825954
ATGCATGAAAGTGAAAAGTTAAAGTGAAGTCGCTCAGTCGTGCCCAACTCTTAGCGACCC
CATGGACTGCAGCCTACCAGGCTCCTCCGCCCATGGGATTTTCCAGGCAAGAGTACTGGA
GTGGGTCGCCGTTGCCTTCTCTGCCAGTTTACGCTGAATATGGCTAATTCAAGCTAATTA
AAGGTGTTTGCTTTTTCTGACGGTTTCTTACTTTCTTACCAAGCCCATGTCATCCTTCAT
AAAAGCAAACAAAATCAAACAGTGACTTCAGTGTTTGAGATTCTTAAAAAATTTACTTTA
GGGACTTCCCAGGTGGGCCAATGGTTAGGATTCCATGCTCCCAACGCTGGGGGCACCGGT
TCCATTCCTGGTCAGGGAACTAGGATCCTGCTTGCTGCACAGCGTGGCAAAAAAAGAAAA
AGGAAAAAGAAATGTATTTTAAGATAGATAAACAATAAGGACCTACTGTATAGCACAAGA
AACTATACTCAATATCTTGTAATAACTACAATGGAAAAGAATCTGAAAAAGAGTATATGT
GAGCGTATAACTGAATCACTTTGCTGTACATGTGAAACTGACATGACATCGTAAACCAAC
TATCGTGCTAAGCTGCTTCAGTCCCATCCGACTCTTTGTGACCCCACAGACTGTA
>208887:385267-385336
CAGGACAGCCACATACCCTTCTGCTGCTAAGGAAAAAAAAAAAAAGACAGGGCGTAGACA
CATGGGACGG
>209617:6423-6671
GAGAATGGCATTGAAATATGTAAAATATCATGTATGAAACGAGATGCCAGTCCAGGTTCG
ATGCACGATACTGGATGCTTGGGACTAGTGCACTGGGACGACCCAGAGGGATGGTATGGG
GAGGGAGGAGGGAGGAGGGTTCAGGATGGGGAACACATGTATACCTGTGGCGGATTCATT
TGATAATTGGCAAAACTAATACAATTATGTAAAGTTTAAAAATAAAATAAAATTAAAAAA
CAAACAAAA
>209122:1175134-1175189
GAAAGATCCATCTATATCCATCTATATCCAGAAAGATCCATCTATATCCCTACTAG
>161:224009-224260
TTTGTTAATCAAATCAGATCAGATCAGATCAGTCGCTGATCTCCTTCAGATCTCCTTCAG
AATGGACTGGTTGGATCTCCTTGCAGTCCAAGGGACTCTCAAGAGTCTTCTCCAACACCA
CAGTTCAAAAGCATCAATTTTTCAGCGCTCAGCCTTCTTCAGTCCAACTCTCACATCCAT
ACATGACCACTGGAAAAACCATAGCCTTGTCTAGACGAACCTTTGTTGGCAAAGTAATGT
CTCTGCTTTTGA
>207668:394567-394739
GTACATATTATACAATCACACATTATCAGAACAACATTTAAGTCTTTTTTGGATTAGCAG
CCATTTTATCTTTTTAAGTGCCTTTGCAAAATTGGGCTATGATGTGCTATGCTAATATCA
TAGGACATTTTAATTTCCAAATCCTTAGAAGGACAGCATCCAATTTCTGTTTT
>209760:94393-94795
ACAGGGTTATCATTACCATCTTTCTAAATTACATATATATGCGTTAGTATACTGTATTGG
TGTTTTTCCTTCTGGCTTACTTCACTCTGTATAATAGGCTCCAGTTTCATCGAGGGTGGG
AAGATTTGGGAGAATGGCATTGAAACATGTAAAATATCATGTATGAAACGAGATGCCAGT
CCAGGTTCAATATACGATACTGGATGCTTGGGGCTAGTGCACTGGGACGACCCAGAGGGA
TGGTATGGGAAGGGAGGAGGGAGGAGGGTTCAGGATGGGGAACACATGTATACCTGTGGT
GGATTCATTTTGATATTTGGCAAAACTAATACAATTATGTAAAGTTTAAAAATAAAATAA
AATTAATTAAAAAAAATAAAAATAAAGAAAGCTAAAAAAAAAA
>207669:43308-44329
GTTTTTTTTTTTTGTTTGTTTTTTTTATATATATTTTTTTTTAATTTTATTTTATTTTTA
AACTTTACATAATTGTATTAGTTTTGCCAAATATCAAAATGAATCCGCCACAGGCATACT
TGTGTTCCCCATCCTGAACCCTCCTCCCTCCTCCCTCCCCACACCATCCCTCTGGGTCGT
CCCAGTGCACCAGCCCCAAGCATCCAGTATCGCGCATCGAACCTGGACTGGCAACTCGTT
TCTTACATGATATTCTACATGTTTCAATGTCACTCTCCCAAATCTTACCACCCTCTCCCT
CTCCCACAGAGTCCATAAGACTGTTCTATACATCAGTGTCTCTTTTGCTGTCTCGTACAC
CAGGTTATTGTTACCATCTTTCTAAATTAAAAAAAAAAAAAAAAGAAATGCTTTTGCTAT
AAAAGGACATTGATCAGACATTTGGCAACATTTGAATAAAGATTACAGAAGAAATAATAC
TGTTTGTTTTTTTTTTTTTAATTTTGATACTGTTCTATGGTCACATAAATGTTCCTTGAT
TTTAGGAAAAACAGAAACATCATATTTGTAACTTGCTCTTAAGCAGTTCAGGGGAAAGCC
ATTTTTATCTATAAGTATCTACAGGAACAGAGAGTAATACAAACATTTGGGAATACAAAT
CTGAGTGCAGGGTATATGGAAATTCTTTGTACTATTTGTCTAACTTTTCTATAAGCCTAA
ATTTCTTTCATAACAAAAAGCTAAAAATAAATGAGCTCCCGAGTCTTGGTCTAAGGTTAA
GAATCATGATGTGACTCTTTTATCAAAGAAAACTTTACAGAATCGGCCAGCCACAAACTC
TCTGACTGTGGATAAATCACTTGATTTTCCTGAGTCTGTTAAAGCACCTCTAATAAAAAT
GACAGGGAGGGAGGAGGGTTCAGGATGGGGAACACGTGTATACCTGTGGTGGATTCATGT
TGATATATGGCAAAACCAATACAATATTGTAAAGTTAAAAATAATATATATATATATATA
TA
>395:288064-289028
AATTTAGGGCCAAAGAACTAAATAGACATTTCTCCAAAGAAGACATACAGATGGCTAACA
AACACATGAAAAGATGCTCAACATCACTCATTATCAGAGAAATGCAAATCAAAACCACTA
TGAGGTACCATTTCACGCCAGTCAGAATGGGTGCGATCCAAAAGTCTACAAGCAATAAAT
GCTGCAGAGGGTGTGGAGAAAAGGGAACCCTCTTACACTGTTGGTGGGAATGCAAACTAG
TACAGCCACTATGGAGAACAGTGTGGAGATTCCTTAAAAAACTGGAAATAGAACGGCCTT
ATGATCCAGCAATCCCACTGCTGGGCATACACACTGAGGAAACCAGAAGGGAAAGAGACA
CATGTACCCCAGTGTTCATCGCAGCACTGTTTATAATAGCCAGGACATGGAAGCAACCTA
GATGCCCATCAGCAGATGAATGGATAAGAAAGCTGTGGTACATATACACAGTGGAGTATT
ACTCAGCCATTAAAAAGAATACATTTGAATCAGTTCTAATGAGATGGATGAAACTGGAAC
CTATTATACAGAGTGAAGTAAGCCAGAAAGAAAAACACCAATACAGTATACTAATGCATA
TATATGGAATTTAGAAAGATGGTAACAATAACCCTGTGTGCAAGACAGAAAAGAGACACC
GATGTATAGATCAGTCTTATGGACTCTGTGGGAGAGGGAGAGGGTGGGGAGATTTGGGAG
AATAGCATTGAAACATGTATAATATCATGTATGAAACGAGTTGCCAGTCCAGGTTCGATG
CACAACACTGGATGCTTGGGGCTGGTGCACTGGGACGACCCAGAGGGAGGGTAGGGGAGG
GAGGAGGGAGGAGGGTTCAGGATGGGGAATGCGGGTATACCTGTGGCGGATTCATTTCGA
TATTTGGCAAAACTAATACAATATTGTAAAGTTTAAAAATAAAATAAAATTAAAAAAAAT
AAAAT
>208209:140242-140680
TTTTTTTTTTTTTTTAATTTTATTTTATTTTTAAACTTTACATAATTGTATTAGTTTTGC
CAAACATCAAAATGAATCCACCACAGGTATACATGTGTTCCCCATCCTGAACCCTCCTCC
CTCCTCCCTCCCCATACCATCCCTCTGGGTCGTCCCAGTGCACTAGCCCCAAGCATCCAG
TATCGTGCATCGAACCTGGACTGGCAACTCGTTTCTTACATGATATTTTACATGTTGCAA
TGTCATTCTCCCAAATCTTCCCACCCTCTCCCTCTCCCACAGAGTCCATAAGACTGTTCT
ATACATCATTGTCTCTTTTGCTGTCTCGTACACAGGGTTATTGTTACCATCTTTCTAAAT
TCACGACCCAATCAAAAAATGGGCCAAAGAACTAAATAGACATTTCTCCAAAAAAGACAT
ACAGATGGCTAACAAACAC
>326:2605763-2608768
TCCACACTGTTTCTGTCCTTTATTGTGCCCATCTTTGCATGAAATGTTCCCTTGGTATCT
CTAATTTTCTTGAAGAGATCTCCAGTCTTTCCCATTCTGTTGTTTTCCTCTATTTCTTTG
CATTGATTGCTGAGGAAGGCTTTCTTATCTCTCCTTGCTATTCTTTGGAACTCAAATGGG
TATATCTTGCCTTTTCTCCTTTGCCTTTCATTTCTCTTCTTTTCTCAGCTATTTGTAAGG
CCTTCTCAGACAACCATTCTGCCTTTTTGCATTTCTTTTTCTTGGGGATGGTCTTGATCA
CTGCCTCCTGTACAGTGTCATGAACCTCCGTCCATAGTTATTCAGGCGCTCTCTCTCTCA
GATCTAATCCTTGAATCTATTTGTTACTTCCACTGTATAAATGTAAGGGATTTGATTTAG
GTCATACCTAAATGGTCTAGTGGTTTTCCCTACTTTCTTCAATTTGAGTATGAATTTGGC
AATAATGAGTTCATGATCTGAGCACATATATGCAATAGGTTAAATAAAACCAAAAAATCA
TGTAACACCACATATGTAGGATGATGCTTTGCTGATCAGCTTATTCTGCCCTTTATTTCT
AGGTCTCCTTCAGTTCAGTTCAGTTCAGTCGCTCAGTTGTATCCGCCTCTTTGTGACCCC
ATGAATCTCAGCACACTAGGCCTCCCTGTCCATCACCAACTCCCAGAGTTCACCCAGACT
CACGTCCATCAAGTCAGTGATGCCATCCAGCCATCTCATCCTCTGTCGTCCCCTTCTCCT
CCTGCCCCCAGTCCCTCCCAGCATCAGAGTCCCTTCCAATGAGTCAACTTTTCGCATGAG
GTGGCCAAAGTACTGGAGTTTCAGCTTTAGCATCATTCCTTCCAAAGAAATCCCAGGGCT
GATCTCCTTCAGAATGAACTGGTTGGATCTCCTTGCAGTCCAAGGGACTCTCAAGAATCT
TCTCCAACACCACAGTTCAAAAGCATCAATTCCTCGGCGCTCAGCCTTCTTCACAGTCTA
ACTCTCACATCCATACATGACCACAGGAAAAACCATAGCCTTGACTAGACAGACCTTTTT
TGGCAAAGTAATGTCTCTGCTTTTCAATATGCTATCTAGGTTGGTCATAACTTTTCTTCC
AAGGAGTAAGCGTCTTTTCATTTCACTGCTGCAGTCACCATCTGCAATGATTTTGGAGCC
CCCAAAAATAAAGTCTGACACTGTTTCCACTGTTTCCCCATCTATTTCCCATGAAATGAT
GCCATGATCTTCGTTTTCTGAATGTTGAGCTTTAAGCCAACTTTTTCACTGTCCTCTTTC
ACTTTCATCAAGAGGCTTTTTAGTTCCTCTTCACTTTCTGCCATAAGGGTGGTGTCATCT
GCATATCTGAGGTTATTGATATTTCTCCCTGCAGTCTTGATTCCAGCTTGTGTTTCTTCC
AGCCCAGCGTTTCTCATGATGTACTCTGCATATAAGTTAAATAAGCAGGGTGACAATATA
CAGCCTTGACGTACTCCTTTTCCTATTTGGAACCAGTCTGTTGTTCCACATCCAGTTCTA
ACTGTTGCTTCCTGACCTGCATATAGGTTTCTCAAGAGGCAGGTCAGGTGCTCTGGTATT
CCCATCTCTTTCAGAATTGTCCACAGTTTATTGTGATCCACATAGTCAAAGGCTTTGGCA
TAGTCAATAAAGCAGAAACAGATGTTTTTCTGGAACTCTCTTGCTTTTTCAATGATCCAG
CGGATGTTGGCAATTTGATCTCTGGTTCCTCTGCCTTTTCTAAAAGCAGCTTGAACATCT
GGAAGTTCACGGTTCACGTATTGCTGAAGCCTGGCTTGGAGAATTTTGAGCATTACTTTA
CTAGCATATGAGATGAGTGCAATTGTGCGGTAGTTTGAGCATTCTTTGGCAATGCCTTTT
TTGGGATTGGAATGAAAACTGATGTTTTCCAGTCCTGTGCCCACTGCTGAGTTTTCCAAA
TTTGCTGGCATATTGAGTGTAGTACGTTCACAGCATCATCTTTCAGGATTTGAAATCGCT
CAACTGGAATTCCATCACCTCCACTAGCTTTGTTCGTAGTGACGCTTTGTAAGGCCCACT
TGACTTCACATTTCAGGATGTCTGGCTCTAGGTGAATGATCACACCATCGTGATTATCTG
GGTCGTGAAGATCTTTTTTTGTACAGTTCTTCTGTGTATTCTTGCCACCTCTTCTTAATA
TCTTCTGCTTCTGCTAGGTCTCCTTGCTAACTGGTATTTGGTTTATTTGGCCAATAGGAA
GCACTGTTGGAGGGAAATTGGAGGGTGAGAAGAGAGGATAGGCGGGGTATTTCCTTCCCC
TTTGTGTTGTTGGCATCTGTGGCAGTGGCTGGCTCCCTCTCATGGCTCCACCTCCTCCCC
TGCAGGCTCTGTTCCTTGGGCCCAGATCCCACTGTGGTTGCAGCCCCCACCAGGCAGCCC
ACATTTCCAGGATTCGTTAAGCCACTTTTTTTTTCCCCTCCATCCAGCCTAGGGCCAGAA
AGGGGTGGTGGCCTTGGGGTAGCTTTCTAATTTTGTTTATCTCTGAGTTGCCTCACCAGT
CCCTGTTTGGCATTTAACTCTCATTGAATTAAATTCCTACTGTTAGTGTAAAAATTAATA
AACTGAAACCTCAATTAAAATTGAGTCAGAGGGCCAGAAGGGGATACTATCATGCTCTGC
AGTAGCAGAGCTTGAAGAGAAGAAAGACTTCCTCTTCTTGCCTGGCAAAAGCTTAGCTAA
TGAGAGACTGTTCTTCCCCTGTTAGATAGGTCTTGCCCACAGCTTGCCATAGCTGCAGAT
CCCAAATTGCTGTACTTTGATGAGCCCGAGTAAACTCCACTTTTGCTGGAGAAATATCTG
GCCATCCATTTGTTTTGAGGTCAGCATGAGCCAACTCCAATGGATTAGCAGTGATTTCAT
AAAGAGCTGAGCTGGAAAAGAATTTTGAGTCATCGCACAGGCACTCGGAAAGGACAGACC
TGTGTG
>455:634093-637638
GCCCTGTGTATTGCATTACCAGCTGACACGGAAAATTGCAGCAGCAAAAGAGGTTTGAGC
TAAATGACATCTGAAGTCTTTACTCAGCATGAGAATATATGGCACAGGAAATTCTCATGC
AATGTGAACATTTCCCCTTAACTACCCTTCCTCAAAGTCTGGAATAGTTGTCTCTTACAA
GCCTCCTTGGATGAGTGTACTTCTATAATGGCACCTGTCCAAAGTCTTTATGATTATTTA
TTGTGTTTCTCTCACATGAAACTATACTTCCTCAGATTAACGATTACGTGTACCTTCGTC
ATCATCATATCCTGAGTATACTGCACAGATCCTGGCACAAAGTAGGCAGTCAGTAGTATT
TGTAAAATAAACGAATGAAGGATATAATGAACCAGTGGTAACATTCTGTTGTTCTACAAT
TTAAATGGCTGTCTTACTGCAGAACTAGATCCTGGAATGAAACCTAGGGAATAAAAGACA
GATGCACACATGCTAGAAGTTAAGGGTCTTTTATGCTTTTATGCTTATTATATGCTGCTT
ACTAGTGAAAGAATATAAATATTTAACAGTAGGAAATTAGTTAAATAAATTATGATCTGT
TCACCCAGTGGAATATTTGACTTCTATTAAAAAATGATGCTGAATTATGATCTGTTCACC
CAGTGGAATATTAGACTTCTATTAAAAAATGATGCTGAAAACTAATGGGTTAGCATGGAA
GTATATTCTCAATACATTAAATATTTTAAAAAATTAAAACCATTTTTTGTGCATGCATGT
CAGAAAGGAAAGGAGAAACAAAATGGTACATGTAGTACACATAAAAATTGTGAAAGGATC
GGAGAAGGCAATGGCACCCCACTCCAATACTTTTGCCTGGAGAATCCCATGGATGGAGGA
GCCTGGCGGGCTGCAGTCCATGGGGTCGCTAGGAGTCGGACACGACTGAGTGACTTCACT
TTCACTTTTCACTTTTCACTTTCATGCATTGGAGAAGGAAATGGCAACCCACTCCAGTGT
TCTTGCCTGGAGAATCCCAGGGACGGGGGAGCCTGGTGGACTGCCCTCTATGGGGTCTCA
CAGAGTCGGACACGACTGAAGTGACTTAGCAGCAGTAGCAGTATTCAATTCATTTTCTTG
ATTTATGAACTGTTTATCCAAACGGGCAAGACCAGGCATTAGTGTCTTAGTCTGTGTGCA
GGTTGGAAAAGAACTTCCAGAAATGAGACAGAATGAGAGGGAAATAAAGTTTATTTGAGT
GGAAGATGCTGTTAGAATGGCAGGCCAGCTCAAGGGAGAACCAGCATTTGAACAGGGGTC
CTTAGTCCACTTTTATACCCAGGGTACAAGGAGTAGGATAACAGTCTTCTGGGCCATATG
CTGATTGGATGAGGCATGTATCCTGGATGGGGGAAGAGTAAGGCAAACACCTTCTTCTTA
AGGGGTAGGAGGGGAGACAGGTTATGCTGCTCAGGAGAACCTGAAATCCATCAATAGTTA
AAACATGGGAGAGGGAAGGATGATAAGGGTCTGGTTTTTCTATTCCTGCATTCCAAGACC
TTCTTTGGTTTTACCTGCTCTTTCATCCTTGGGTCACCACAATTAGTACTATTTAGAATT
CTCGCCTGCCACTCGGGAGGCCCGGATTCATTTCCCAGCCTATGCAGCCACAGCGTCCCC
TTGGGCTTCCCTGGTGGCTCAGAGGTTAAAGCGTCTGCCTGGAATTCAGGAGACCTGGGT
TCCATCCCTGGGTCGGGAAGATTCCCCTGGAGAAGGAAATGGCAACCCACTCCAGTACTT
TTGCCTGGAGAATCCCATGGAGGGAGGAGCCTGGTAGGCTACAGTCCATGGGGTCGCAAA
GAGTCAGACACAACTGAGCGACTTCACTTTCACTTTCAGACTTTCACCAAAAGGCAGCTG
ATCTTCAGTGTGATCTATATAGGGATGATCCTTACTGGTGCTGCTGTAGGCGGGTGACTG
GACTTCTTCATGGAAGGCTGGACTTCATAAAATCTCTAGCTATTTTCTGGACTTCCCCAT
TCTTGATAGCCACCCCTTCTTTGTTGAGAATAATCAGACCTTCATTAGGTTGCTCACTAC
AACTAACTGTAATTGGTCAATGTCACCTAGCATTGTCCAGAAGGTCTAGATTGCTGTCCA
GAAAACAGTCTTCTGCAGAAAGATGCATCAGGTGTCAAGGTCATAGCCAGACTCTCATAC
TTTACCCTCTCCTGCACTTTACCCACTCCAGTACTCTTGCCTGGAAAATCCCATGGTGGG
AGGAGCCTGGTAGGCTGCAGTCCATGGGGTTGCTACCAGTCAGACACAACTGAGTGACTT
CACTTTCACTTTCCACTTCATGCATTGGAGAAGGAAATGGCAACCCACTCCAGTGTTCTT
GCCTGGAGAATCCCAGGGACAGCAGAGCCTGGTGGGCTGCCATCTATGGGGTTGCACAGA
GTCGGACACGACTGAAGTGACTTAGCAGCAGCAGCAGCACTTCAGGCTGACATCAGTGTT
CTCCCTGCAACTAAAGCAGTTTTCCAGGTTCCAAGAGCTCTCCTGGTACCAGAGCAATAG
ACTTTTATAGGTAGCCAGGGCTGCAGAACTGGAAGACAGCACTGACAGACAAGAAAGGGA
TTTCATTGAAGGTTTGCATATTTTTTAGGGTTACTCTAAACCTATATACATATACATATA
TATATATATATGGAAATCAAATATGATTATATAGTAATATCAGAACTGATAGAGTTCCTC
TACTCTTAAAAGAAATATATATGTTCACAAATATTAACAGTAGAAATAATATTGTGCTAC
TTTTGCTGAGTCTTACATATATATAATTTTTGGATATAGCATTTCTGAAAATTAGATTAT
TTTACAATCAATAGTTGTTCAATACAGTTTTCTTCAAAAACATTATTAATCTTAATGTTG
CATCTTATATACAATAATATTTTAAAATAAATATGTTTATATATAAATATTTCATATGAC
TCAATTTCTAGGTACTATATATAAAGCTAAAGAAATTATATTATGTGGAATGAATTTTCT
TGGGACTCTTGACTAAAGTTGTAATCAGTGAAGAAATGGTTAATAATTCCTACATGATTT
CATCAGAAAACTAGACATAATGTTAAATATTTAGGCAAGAGTACAGAAAAAGAGATGGGA
TTTCTGTTGGTAAAAGGTCTACAGTTTCTTGTATTAACTGCTCTTTTTATAATTCCAGAT
TATAGGGTATGGAGGATATCTCCTAAAATGGAGTTTTTTCCATCTACTATGGATGGACTA
TTTTTCCTTTCAATGAGAATGTAATTTAGAAGAAACTTGATATTTAAGCAGTTTTACCTC
TTACAAATTTATGCTACTGCTGATGCTGTGAATATTTGAGAACTTTAGAAAATGTATTAA
CAAAATGGGCTTTGTATCAGCTTTCTATAAGTTAAGATTTTCTGAACATGGAATATAAGA
TATGTGGCTATTTGCTATTCAGAATTGCATTTATCGCAATAAAATTCAATCAATCCATAA
AAAAAA
>3632:166009-166824
ATTTTTTTTTTTTTTATGCTTGGCATCTATTATTTTTATTTATTTTTTTAATTTTATTTT
ATTTTTAAATTTGACATAATTGTATTAGTTTTGCCAAATATCAAAATGAATCCGCCACAG
GCATACATGTGTTCCCCATCCTGAACCCTCCTCCCTCCTCCCTCCCCATACCATCCCTCT
GGGTCGTCCCAGTGCACCAGCCCCAAGCATCCAGTATCGCGCATCAAACCTGGACTGGCA
ACTCGTTTCTTACATGATATTCTACGTGTTTCAATGTCACTCTCCCAAATCTTCCCACCC
TCTCCCTCTCCCACAGAGTCCATAAGACTGTTCTATACATCAGTGTCTCTTTTGCTGTCT
CGTACACCAGGTTACTGTTACCATCTTTCTAAATTCCATACATATGCGTTAGTATACTGT
ATTTATGTTTTTCCATGACCCACCTCCCAGAATATTGGAAATAAAAGCAAAAATAAACAA
ATGGGACCTAATTAACCTTAAAAGCTTCTGCACATCAAAGAAAACTATTAGCAAGGTGAA
AAGACAGCCTTCAGAATGGGAGAAAATAATAGCAAAAGAAGCAACTGACAAACAACTAAT
CTCAAAATTATACAAGCAACTCCTACAGCTCAACTCCAGAAAAATAAATGACCCAATCAA
AAAATGGGCCAAAGAACTAAATAGACATTTCTCCAAAGAAGACATACAGATGGCTAACAA
ACACATGAAAAGATGCTCAACATCACTCATTATCAGAGAAATGCAAATCAAAACCACTAT
GAGGTACCATTTCACACCAGACAGAATGGCTGCGAT
>2150:873499-874231
GACCACAGAAGGAGGCCTGGCGTGCTGCGATTCATGGGGTGGTGAAGAGTCGGACACGAC
TGAGCGACTGAACTGAACTGAAACATTTTAAAAAAACAACTGAAAAAGAAACTCAGAAAG
ATAACATGTGCCTTGTAAGAGCATGTTCAGAGGCTAGGCTCTCAAGCTACTTCTGATTTT
CCAAAAGGAGTGCACCTTCCAGGAAACCCTGCAAGTGAACCTTTTCCAAAATGCATTTTT
ACAGCTGGAAATCTGCATTTCCCAAGCCCCCTTGCAAACTGCCGCAAGGCACACCAGCAA
ATGTTTAACTTCCCCAGGGACACGGGGGCCAGAGATGCCAAAGGGAAGATCTCTGGGCCT
GAGTTTTCTTTTTTTTTTTTCCCTTTTTTTTTTTAAACTTTACATAATTGTATTATTTTT
GCCAAATGTCAAAATGAATCCGCCACAGGTATACATGTGTTCCCCATCCTGAACCCTCCT
CCCTCCTCCCTCCCCATACCATCCCTCTGGGTCATCTCAGTGCACTAGCCCCAAGCATCC
AGTATCGTGCATCGAACCTGCACTGGCAACTCGTTTCTTACATGATATTTTACATGTTTA
AATGTCATTCTCCCAAATCTTCCCACCCTCTCCCTCTCCCACAGAGTCCATAACACTGTT
CTATACATCAGTGTCTCTTTTGCTGTCTCGTACACCAGGTTACTGTTAACCATCTTTCTA
AATTCCATATATT
>206241:115398-115466
TTGGTTTTAGGAACAGAATAGATGACTTAGGTCACTCACTGGCTCTTTAAGTTTTAATTT
CCAAATTAT
>3457:779410-779500
TAGAGAAGTCTCTTGAGAGTCCTTTGGACAACAAGGAAATCAAACCTGTCAGTCCTAAAG
GAAATCAACCCTGAATATTCATTTTAAGGAC
>1384:47288-47434
CCCCTGTGCCATACCATTACTAACTCTTAGGAACCAAACCCCAGATAAGAATGGCAATTA
CCCAGAGGCCACCAGCTCCAGGAATGGAGGACTCGGTTGAGGGGAGTCTGGAATTCTGGG
GCAAGAAATGTACCCCCGTGCCTGGGA
>3042:216102-216671
TTAAATTGCAACTGTTCACCACTAGTATAAACTTTATCTAATTTTTTATATAACTGATCA
TATTATCTCCAATTAAAGACAGTTTTACTTCTTCCTTTCCAATCTGGGTGCCTTTTATTA
TTGTTTTCCCCTTGACTTGTTGCTCTATCAGGAAATTTCAGTATTCTAAAATATTCAATC
ATTATTGGAATAATTTCAATATTCCAACATTGAGCTATAATGGACATATAGCAATACACT
AGTTTCAGGGATGCAATATATTGAAATGATAATTGTACATATTGAGAAATGATCACCACA
GTAAGTCTAAGTTGACTATCACCATGCATAGGTACAAAAATATTTTTTCTTGTGATAAGA
ACTTTTAAGTTCTAAAGTTTTACTCTCAATAACTTTAAGTATGCAGTACAGTATTATTAA
TTATAGTCCCATGCTGTATTTTACATCCCTATGACATGTTTATTTTATAATTAGAAATTT
GCACCTTTTGATCCCTTTCACCCACTTGACTCATCCCTCACCATCAATTGATGTTCTCTG
TATCTGTGAGCTTTTTCTTCTTCTTTTTGA
>3062:1005108-1005924
GCACAGTTTACTACGCCAAAACAAAAACAAACACCCAAAGTTCCCTCCCACCCTACAAGT
CCTCAGCTTCAAGGTCACCTCCTCCAGGAAGCCTCCGCTGGGGCAGGATTCTCAGCCTCG
CCCTCTGCACACCCCGACCACCTACTTCCCACCTGCGCTAATGTCCTTCACACTGGTCTC
TACTGGTGGCTGCAGGCTTGATGCCCACACGTGACCAGGAACAACTTGAGAGCCAGGACC
TGCCTTCACGTGCGCTGGACCCCAGGTGCTACGCTTGGCTCACAGTAGGCGCTGAGGAAG
TGCTCAAAGGGCAGAGAGAGGCTCTGTTGTCCATGACACCCGAGGGCTATGTTGGCGCTT
CTGGCCCAAGTTACTTGAGCCAGTGATGACGTCACCCCTGTCCTTCCTCTCCCTGGAAGG
AGGCCTCTGGGCTGGGTTTTTTTTTTCCTTTTTCTTTTTTTAAAGGAAGGACGTTGGGAG
CAAGAGCTTCTGCTGGTGAGAAAAGAAGAAGGAAGGAGAGGAGGTTCCCGCCTCCCACGG
GCAACACAAACTTCACGGGTCGTGCTAAGGGAGCTTCACCACCTGCCTCCGTGGGGGAAG
CGGGCAGAGCCCATCAGAGCAAATGCGGCTCTGCAAGGCCACCGGTGTGGCACCCGGGTT
CCTCACGCCTCCAGGTTAGTCCTTCTAAAGTGTGGTCCCTGGTAGCGGCCAGCACATCAC
CTGGGGACCTGCGAGAAGCTCACGTGCCTGGGCCCCAACCTAGACCAGACGCTCTGGAGG
GCGGAGCCAGGAGATGGGCCTCTGATCGAGCCCCCCA
>208604:304027-305530
TGACTGAGAAGAAACAGCAAGTATGTAAGAGTAAACCCAGGAATTTACCCTAATGAGATG
ATTGGACAAGCCTGTAGAGATATACACATACAAGAATGCTCATCATAGAATTTTTATAAC
ACTATATATTGGAAATAAATGTCTTTAGAGAGATGACAAATAAGTCATGCTACATACATG
CTACATAATATGCCGGGGAGACATTAAAGGGATGGCATAAATCAATATTTATTGATATAT
AAAGAGGTCCATTCTAAAGGAGATCAGCCCTGGGTGTTCTTTGGAAGGAATGATGCTAAA
GCTGAAATTCCAGTACTTTGGCCACCTCATGCGAACAGTTGACTCATTGGAAAAGACTCT
GATGCTGGGAGGGATTGGGGGCAGGAGGAGAAGGGGACGACAGAGGATTAGATGGCTGGA
TGGCATCACTGACTCGATGGACGTGAGTCTGAGTGAATCCTGGGTGTTGGTGATGGACAG
GGAGGCCTGGCGTGCTGCGATTCATGGGGTCGCAAAGAGTCGGACATGACTAAGTGACTG
AACTGAACTGAAGGAGGTCCACAACACATTATTACATGAAAGAGTAGGTTACAAAATTGC
ATATATAGTATGATGTAAAATTATATGTAAATTTATTGTAAAATTATATGTGTTTATGTG
TGCAGGTGGTCAAGGGGGTAGGAGTTTTGTTTTTCTACTTTATTGATGTATCCCTTGAAC
CTAAAATAGTGATTAGCTCCTAGTGTTTGCATGCGTGTCCCTTCATATGTGTCTAACTCT
TTACAACCCTATGGACATAACCCACCAAGCTCATCTATCCATGAAATTGTCTAGGCAAGA
ATACTGGAGTGGGTTGCCATACCCTCTGCCAAGGGATATTCCCAACCCAGGGATCAAACC
CACGTCTCTTAGGTCTTCTGCATTGGCAGACAGATTCTTTACTACTACCACTACCAGCAG
AGAAGGCAATGGCACGCCACTCCAGTACTCTTGCCTGGAAAATCCCATGGATAGAGGAGC
CTGGTGGGCTGCAGTCCATGGGGTCATGAAGAGTCGGACACGACTGAGCGACTCACTTTC
ACTTTTCACTTTCCACTTTCATGCATTGGAGAAGGAAATGGCAACCCACTCCAGTGTTCT
TTCCTGGAGAATCCCAGGGACAGAGGAGCCTAGTGGGCTGCCGTCTGTAGGGTCGCACAG
AGTTGGACGCGACTGACCTGACTTGGCAGCAGCAGCACTACCGGGGAAGCCACTTAGCTC
CTCGTAGGTGCTAATAAATATTTTTTTGAAGGAAATGAATGAACAAATGAATGAATATTG
AAAAATGTTCACCAAAATGTTCAGAGTGGTTATTTCTGAGTCTTGTGATTAAGAATATTT
CTTTTCCTTTCTTTTATATATGTTTTGTCTTTGTAAACAATGAGTGTGACTTCTTTTTAT
CAAGAAAAAAGTGTTTTTAATTTTTGAAACCACCATCACCATCATCAGTTACCTATGATC
TCCA
>282:2681245-2681871
AGCATCAGTCCTTCTAATAAACATTCAGGATTGATTTCCTTTAGGATGGACTGGTTGGAC
CTCCTTGCAGTCCAAGGGACTCTCAAGAGTCTTCTCCAACACCATAGTTCAAAAGCATCA
ATTCTTCTGCACTCAGCTTTCTTTATAGTCTAACTCTCACATCCATACATGACCACTGGA
AAAACCATAGCCTTGACTACATGGACCTTTGCTGGCAAAGTAATGTCTCTGCTTTTTTAG
TATTAGTTACTGAATTGCTAAGTTAGGTGTCCAGGTCCCACAATGAAAGGGAGCATATAA
TTTGGCTGAAAGCAAGGTGGACAACAAGGTAACTCAGTTTGAAAGTAAACATCATCAGTT
AGTGATTTTTTTTTGAAAATTTCTATTTTTTTGTATTACTGAATAGTTTTTCAACCTTTT
CACATGCCTACTTTTTTTCTGATTTTCCTTGTTTTTGTTTTTTAAATTTGCTTTAAAAAA
TTTTAATATTTGCTTTTAGAATTTAAAGTTAATAATTTTCCTGCTAGGTTGCTTACAGTA
GCAAACAACTAGAGCAATCCTAATATATAATAGTAAGGGATTAATTAGGACAAACTATAT
ATCCCAAATAGGGCAATAATTGGAAAC
>210240:446914-447049
CTGTGGCGGATTCATTTTGATATTTGGCAAAACTAATACAATTATGTAAAGTTTAAAAAT
AAAATAAAATTGGAAGAATAAAAAAAAAATAAAATAAAATAAAAGTCAAAAAAAAAAAAA
AAAAAAAAAAAAAAAA
>633:939676-940451
CCCATACCATTGAGTCAATTAGATCGTGGTTTCTTCCCTGGCTAGCATTTACTGAGCACT
TAATTTAGGTCAAGCACTTTGTATTAATTATTTTTGTTTAGTTCTCATAAGAACCTGAGT
TAGGCAGTGTCTTTGGGAGGTAGTGCAGTCAGGTGGTTAAAGCACTTGATTCTTAAAATC
AGGTTACCTGCTCTTCTGTTGGTTAGCTGTGTGACCGGGCAGGCTAGTCACTTAACCCCT
CTGTGCCGTTTCCTCATTTGTAACAATGATTTAAATGATCACTGAGGGAGAGTTGTAAGG
CTTATTAACGGGAAGAACATATGTAAAGTATTTGGAATCATGCCTGGCATTAATAGTAAG
CATTAGTTACTACAGACCCACTCTGTGGTATGGACACTGGAAGGAGGTAGCTTGCCCAGC
TGCACTGGGAGAGCTGATATTTTAACCCAGTGAGTCGAATGCCAGGACCCTTGCTTCTAA
CCACTACCACCCCTTAGTAGCCCCGATCCCTTCACTTTTTAAAGTTGCTTAGGTGTAATT
TACACACCATGAAATTCATTCAATGACTTTCCCTAAATGTATAGAGTTGCACAGATCACC
ACAATCAAGTTTAGAATATCTCTATTATCACAGAAAGATCCCTTCTGCCCATTTGGAGTC
ATTTCTCTCTCTCACTCTTTGCAACCCCATGGACTGTATACTCCATGGAATTCTCCAGGC
TAGAATACTGGAGTGGGTGGCCTTTCCCTTCTCCAGGGATCTTCCAAACCCAGGGA
>208860:327575-328196
GAGCTCCCAGAGAAGCCCTGCCTTGTGTGTGTTCCTCGCTGAGCCGTGTCTGACTCTTTA
CAACCCCATGGACTATAGCCCGCCAGGCTCCTCTGTCCATGGAGATTCTCCAGGCAAGAA
TACTGGAGTGGGTTGCCATTTCCTTCTCTACGGCATCTTCACAACCCAGGGACCAAACCC
AGGTCTCCCTGGTTCAGGATCTTTGTCAAACTCAGATCTGCAAGCGGAGTGGCCCCTGCT
CAGGGCACAGGAGGCAGAAGGCTTCCCTGCCCTCTGGGAGCTGAGGCTTGTACAGAGAGG
AGCTGGAAGATAGGTGGGGATCACAGTGTAGCTGCTCTTGACAGATATTGTTAGGAAAGA
CATTTCAGAAGTCCCAGGTGGCGCTAGTGGTAAAGAACCTACCTGCCAGCACAGGAGATG
GAAGAGACGTGGGTTCGATCCCTAGGTCAGGAAGATCCCCTCATGTAGGAAATGGCAATC
CACTCCAGTATTCTTGCCTGGAGAATCCTGTGGACAGAGGAGCCTGGTGACCCTATGGCT
GATAGAGTTGCAGAGTCGGACACGATGGAAGTGACTTAACACACACACACACCTAAGCCT
TATACTTTAAAGATAGCCACTG
>210405:2635642-2636008
TTTTTTTTTTTTTTAATGTTTCAAGTTTAGGTGACATCATTACCAATTTCCTAAAAGACT
GATTACTGGACCTCCCTGTCTTTTAATGGGCTTCCTGGTGGCTAAGTGGTACCCTGTGTT
TTAAAAAGACTGAGGTAAGGGTTCCTAAGATTTATCTTTCCTCAAATAACACAACACACC
TACAGCCAGGTCAACACACAGGATAGAAAAGCTGTTTCATATCACTTACTTTCCTATCGC
TGCTGCTGCTGCGTCACTTCAGTTTGTCCAACTCTGTGTGACCCCAGAGACGGCAGCCCA
CCAGTCTCCCCCGTCCCTGGGATTCTCCAGGCAAGAACACTGGAGTGGGTTGCCATTTCC
TTCTCCT
>1439:318570-318875
AAATATAAAATAAATATTTATAAAATATAAATCAATATTTTAGTTGACTAACTTACGGCA
ATGGCACCCCACTCCAGTACTCTTGCCTGGAAAACCCCATGGACGGAGGAGCCTGGTGGG
CTGCAGTCCATGGGGTCGCTGAGGGTCGGACACGACTGAGCGACTTCACTTTCACTTTTC
AGTTTCATGCATTGGAGAAGGAAATGGCAACCCACTCCAGTGATCTTGCCTAGAGAATCC
CAGGGACGGCGGAGCCTGGGGTCGCACAGAGTTGGACACGACTGAAGCGACTTAGCAGCA
GCAGCA
>542:2129752-2130170
GAGTGAAGTAAGCCAGAAGGAAAAACATAAATACAGTATACTAATGCATATATATGGAAT
TTAGAAAGATGGTAACAATAACCCGGTGTACAGGACAGCAAAAGAGACACTGATGTATAG
AACAGTCTTGTAGACTCTGTGGGAGAGGGAGAGGGTGGGAGGATTTGGGAGAATGGCAAT
GAAACATGTAAAATATCATGTAGGAAACGAGTTGCCAGTCCAGGTTCGATGCACGATGCT
GGATGCTTGGGGCTGGTGCACTGGGACGGCCCAGGGGGATGGTGTGGGGAGGGAGGAGGG
AGGAGGGTTCGGGATGGGGAACGCATGTGTGCCTGTGGTGGATTCATTTTGATATTTGGC
AAAACTAATACAATTATGTAAAGTTTAAAAATAAAATAAAATTAGAAAAAAAAAAAAAA
>3416:594686-595206
TCATGATAGAAAAATTAACAAAGGCTAGAAATAGGCAACTCAATAAAGATAAATATAGCT
GTGATTATGTATTCAGTCTCACAAACGACTTGCTATTTGGTTTGTATTAAATGTTTCCTT
CTTTTCCTCACAAAAAAAAAAAAAAAAAAGAACTGTTTACCTATAATAAACCACTTGAAT
TTGCTAGACATGAAATTCCCCATTCCACCATCCCCACTTGGAAAAGTGCTTCCAAGAATG
GGCAACCATACTCTTCTGAAAATAGGAAACAAGACTGAAGGCACCTGGGGTCGAACTGAG
CATACAAATAGGCATGTATCAGGTTGGCTTGAACTGAGATACAATAGTTTCAGTAACAAA
GGTGGTGTTGTCCCCTGTCTTCAGATCGTCTTCCTCTTGGGTTTGTAGAAGAGACCTTCA
AAATAAAAAGTAAAGAAAAGCATGTTTTCCCCTGCAAAATTCTGTTTCTTTTTCTCATAT
CTAGTTAACAAGAAAAAAAATTTAAGCAAAAAAAAAAAACA
>210171:1295609-1296015
CCTCCCGGTGGGTCAGGGAGGGTCCTTATGTTTCTGTCTTCCCGACTGGCACCTCCACAG
ATATATCCCTTGGACACTGGATCGATATACTGTGTTGTCTGGACATTCTTGGGGCTCCCA
AGGCAAGGCTGACTCATGGGGCAAATGAGAGTTGCGATGGCCTTCCTCCTCCCCCACCCT
CCAGCGCTCTGTCTGGCTCTGGGGAGGAGTCCCTGGTGTGGGAAGATGAAGCGGACAGGA
CCCTGGCAACGCTCCTCCCACCGTGGCTTCCTCGGGCCCTGCAGGGCAGCCACTGGCCTC
TGTCCATGTCCTCCTGTTCCACCTCCATGGGGCGCCACTCACCTGTGCCGCCTCTTCCTC
CGGGACCCAGATTCAGACCTGTAGGGCCACAGAAGGGTGGCACAGGT
>3331:730760-731055
ATAGCATTAGTACCGGAGAAGGCAATGGCACCCCACTCCAGTACTCTTGCCTGGAAAATC
CCATGGACGGAGGAGCCTGGTGGGCTGCAGTCCATGAGGTCCCTAAGAGTCGGGCACGAC
TGAGCGACTTCACTTTCACTTTTCACTTTCATGCATTGGAGAAGGAAATGGCAACCCATT
CCAGTGTTCTTGCCTGGAGAATCCTGGGACAGAGGAGCCTAGTGGGCTGCCGTCTATGGG
GTCGCACAGAGTCGGACACGACTGAAGCGACTTAGCAGCAGCAGCAGCAGTTAAGT
>3632:484092-484182
CACAGCTCTGTGTCCTCAGATGGTGGATAGGCGTCTGGTAAAGATGGTATGGAATCTTGG
GTGTGTTCTGCGTGGCAGACAGAGTCCTCAC
>3779:536730-536802
TTAACTGGCTATACTCCAATTCAAAAAAAAAAAGAGCAAGTGCCCGGAGGAAAAGAATGA
GTTCAGAGCCCGT
>542:1889836-1889897
CACAGAGGGAAATCTAATATTAAATAAAACGATCTGCAAACACGAGCTACCTTGTGGATT
GT
>3042:368013-368328
ACAGCAAAAGAGACACTGATGTATAGAACAGTCTTATGGACTCTGTGGGAAAGGGAGAGG
GTGGGAAGATTTGGGAGAATGACATTGAAACATGTAAAATATCATGTAAGAAACAAGTTG
CCAGTCCAGGATCGATGCACGATAATGGATGCTTGGGGCTAGTGCACTGGGACGACCCAG
AGGGATGGTATGGGGAGGGAGGAGGGAGGAGGGTTCAGGATGGGGAACACATGTATACCT
GTGGTGGATTCATTTTGATATTTGGCAAAACTAATACAATTATGTAAAGTTTAAAAAATT
TAAAAAAAAAAAAAAA
>813:276423-277339
CACAGTTAATGACATAAATTTCTTCATAATATCTTTTAACTAACTTACAAGCCTGTAGAG
TCTATGCTGCTGCTGCTAAGTCGCTTCAGTCGTGTCTGACTCTGTGCGACCGCATAGACG
GCAGCCCGCCAGGCTCCGTCGTCCCTGGGATTCTCCAGGCAAGAACACTGGAGTGGGTTT
TCATTTCCTCCTCCAATGCATGAAGGTGAAAAGTGAAAGTGAAGTCGCTCAGTCGTGTCC
GACTCTGTGTGACCCCATGGACTGCAGCCCACCAGGCTCCTCCGTCCGTGGGATTTTCCA
AGCATGGGTACTGGAGTGGGGTGCCACTGCCTTCTATAGTAACACTGTTTTCCCCCAAGC
TTTCTAATTCGTGGTTTCTGTTTTCTTGTTCATTCTTGTTGAGTTTTACTAATTTCATGA
GTCTTAGAGCCGATTTTGACTGTTTTCTATCGCGTGTCTGTTGTGTGATTGATTTGTACT
GCCTATTCTATTACTTGCCTTCTCCTATTACTTTCTTAGGGTTTACTTACAAGGGTTTCC
CCCCACCCCAGTTTTATTAGACAGAAGCATAGATAACCGATTTGTATTATTTTCTACTTT
AAATATATGCCTTTGAAACTATGAATATACCTTTTATGCAGACTTTAGCTGCATATGACA
AGTGTCAGTATGTCTTGTTTCAATTGCCTTCCAACTGTGATTTGAGAAGTAATTGTCACT
TCCCTTGTGGTTTCTTCTTTAACACAGGTGTTTCTGTCGCTGATTCCTGGTTTACTCACA
CAGAGCAGAGAACATACTCTGTACAAACTGAAGTCCTAGAAACAGCTTAGACTTACGTTA
TGGGCAGAATGTAGTTGGTCAAAGCGAACGCCCCAAGGTTGGCTCGTAAGAAATGTAAGC
TCCTCAGTCGCGGGTGG
>1320:254489-255214
ATATGAAGTCAAGATTTTTTTCTTGTAGGACATTTGATTATTGTACCTCTGAATAAACAG
TGAGCTTCTTAGAAATAGTCGTTTCTGCCATCTCTTTCCTTTAGAATCCTTAAAGTTTTT
CCCTGTAAAAATTCATACAGAAGATGCTCATAACAAGATGCTGATCATTTTAGCTACAAC
TGATGAAAATTTCACAAAATGATTGTTTCCTTTTCTTCCGTCCTAAGTTAACCATGTGGT
TTTGGTTAGGGCAACCACATTTTTAGAATTAATTGATGTGTTAAAAACACACACACACAC
ATTAAATGTTTTCGTATAATGGGTTACCTTTGATAGAACATCCTTGTTCCAGAGGAGAGA
AAATTCACATCTCAGCTCTTTGTAAAGCGTTTCTGGAGCTGGCATTGTCAAAAGGAAAAT
ATTTGAGCTTGGCATTTGTAGGGGTTTCCTTTAAGAAGTACTTATTTCTAGGGGACAGAA
CTGCTTTGGGGCAAGAATAATTAAGAAAGAAGATATTAGTCTTTTGAAGAACTTTTAAAA
TGAATGTTTAAAAAATGAAAGCTAAGCCAATGCTGAAAATAATACTTAAAATTCACTAGT
ATCCCTCCAGAGTACTTTCTAAACTTTGGGCATTCAGCATTTATTTTCTAGCTGCAACTG
GATAGTCAGTGCTTGCCCGAATAGCCGAGGTTAAATAGAGGGCTAAGAAAGTATTTATCC
AATCCA
>2422:196256-196394
AGCGACTTCCCTTTCACTTTTCACTTTCCTGCATTGGAGAAGGAAACGGCAACCCACTCC
AGTGTTCTTGCCTGGAGAATCCCAAGGACGGGGGAGCCTGGTGGGCTTCCAACTATGGGG
TCCCACAGAGTCGGACATG
>1987:485789-486098
CTACTCCAGGGAATCTTCCTGTCACAGGGATTGAACCCAAATCTCTTGTGTCTCCTGCTT
TGGCAGGCAGATTCTTTACCACTGTTCCATCTGGGAAGCCCCTATTTTATAATGTGTAAT
AGTGTGTATGTATTAATCCCAATCTAATTTATTATTTCCTCCTACATTTCCCCTTTGGTA
ACCATAGGTTTGATTTTGACATCTGTGAGTTTGTTTCTGTTTTGTAATAAAGTTCATTTG
TATTTTTTTATTAGCTTTCACATATAAGTGATATCATATGATGCTGGTCTTTCTCAGACT
TACATAAGTA
>210185:1302195-1302540
AGGGGACAAAGAGATGGTGGGACACATGTGACAAGGGCACAATGAGGAAGACTGTAATTA
GTGTTGTAGAAAAATATCGAGTTGGCCAAAAAGCGTGTTTGGACTTTTCCATAAAATGTT
ACAGAAAAACCCCAATGTACTTTTTGGCCAACCCAATATGTATGCCCTGTTATGTAATTT
CAGAAAGAAAGAAGAGGGGAGTTGGTGAAAATGTAGCAAATAGCAGTTCAATACTAGCCA
ATTGGTTCAGTTCAGTTCAGTTCAGTTCAGTTCCGTCTCTCAGTCGTGTCCGACTCTTTG
CGACCCCATGAATCACAGCACGCTAAGCCTCCCTGTCCATCACCAA
>212:260136-261287
CCACTAGAAACATTCATGTGTAAAAGGGAAGACCAACTCTGCCTCCATACTGGATCTGTT
TCGTCTTAACTTTTGTGTCCTATTGCTTCTGGGGCAGTTCATCACTAAAGGGGTGTTGCC
TACAGCTTAGGGCAAACACGGTGGCCTGTCTCCAGGAGCTCTGCCTCCCAGGCCTAAGTG
TTGAGCTAAAATACCTTTGTTTAAGTCGCAGGAGAGACTTCCTCGCCGGGCCCACCTGTG
AACAGCAGAAGGAAAAAAGAAATGAACACATTCCCTCCAGATTCTGGCTGGAATCAGGAG
ATATTTTAAGAAAATATAGAAATAGAATTACAAATAATCTTTTTAATGTTGACAACTAAT
CAAAACTCTTTAAAAATACCTGTTGAAACTTGTGCGTTTTCTAAAAGAATTGAAAACAGG
GACAACAAATTCATTTTGGCATATGTTCACAGCAATGATGCAAAACGGCCAAAGTGAAAC
GGTGCAAGTGTCCGTCTACGAATGAACGGTGCATCCACTCAGTACTATCCCACTATAAAA
ACGACGGAGTGCGAATACCTGCTAAGACGTGGGTGAACCTGCATCTGCCTGATACCAAAA
CCACTGTGTGGTCAGGAGCGGAGACCCTGGAGCAGAGCCAGCCCACTTCACCCACCCTCC
AGACCTCCGGAAGAAGTCCGGAGCCTCAGGAGGGGACGGGGACAGAGCCCACTGTTTGCT
GCCTGTCCAGACTCATCTGACTCCCAGGCTGGTGTCGTCGGGGAAACAGAGCCCACATCA
ACCAGCTCCAGTGCGGGAACTGGCCTGCGTGCCCACTCTAGGCCCCTCCCTGAAGCCTGG
GGGCCACTGGGAGGGGTGGAAAGACTTCTCAGGCTGATTATCAAAAGCAAACAGCACCGC
TTTGGGGGCTTGTTCCAGAAAGACCACCAGAGATGCAGGAGACAAGCAGAGGAGGTGAAG
GGGCAGCAGGCAGCAAGGATGCCAGACTGGGAGCTCAGTGCCGCCTCTCGGGTCTGCTGC
CTCTTTGAGGCACTCCATGGGAAGCCACGTGACGTGGAATGAGACGCACGCTCCCGGAAC
GTGTCAGGCTGTCCATCCAGTCCCTCCTGTCGCTCTGTCCAAGGAGGGCTAAACTACAAC
CACGGCACCAAC
>210171:2517850-2524998
CCCACCCACCCACCCACCTGCCCCACAGCCCCCGATCCCAGTGTCTGAGCCCCCACTGAC
TCCACACTACTGTGCAAATAAGAGCCGGTTTTCTCACCACTGCTTGGTAGAACCTTTCTC
TAGGAGTGAGCCTGCCCACTTTTGCTCTACCTCCACCCTAACTGATACAGACTTGCTGCC
TTAGACTTGCTGCAGGGCCCTGAATTCTCTTCCCAGAGATCGAATCCTGCTACATGAACT
TGCATGAGTCTCTTCCCTTGGCTGGGTTCCCTTTTGCCTCTGTAAATGAATGCATCTCCT
TAGCTAAGAGTTCTTGAGCATCATAGTGGAGTTGGAGAGGGGAGTTCCCCCAAGAGGTAA
GCTTGCAGAGTGGACAGGATTTAAGTAGGGGGAGACCATAGAGTACATGAGCTGCCCTAG
TGGCTCAACTGGTAAAGAATCTGCCTGCAGTGTGGGAGACCTGGGTTCGATCCCTGGGTT
GGGAAGATCCCCTGGAGAAGGGAACAGCTATCCACTCCAGTATTCTAGCCTGGAGAATTC
CACGGACTGTATAGCCCATGGGATCACAAAGAGTCGGACACGACTGAGCAACTTTCATAG
AGTACATGGTGAAATACTGCTGGCAAGCATCAAGTGTACCTAACAGCAGGGAGGGTTGGC
ATGACCCCCAGTGATAGAAAATAACAGTGATACAGTTAAGAACATACCTGCTTCTCTATC
TCTTCCCATCCTTATGTAAATTACCAACATTTAACATTTTAAAAACTGGAGACCAACAAA
ATAAGAGCCAATGACTCGACTACCATCATCACCATCACCACCACCGTATTTACAGGCACC
TGCCCAGTGAGATGGGAGACAGTCAGTCGAAAATTCTGAGTCCTTATGTGGTGATAGCAC
CCTTTGCCTTGTGTCAGTCCTGTCTCCTGATTGGCTTTATTCCTGTATCCATGGCTTAAT
GAGAAAGTCTTGTTGGAACTAAGTTGGAACTTGTTGCATAACTAAATGCAAGTCTATTTC
TCCTCCGCTGTCTTTAAAAATTCATTCAGCGGAAGAGTTTTCCTTGTCTCTGGATAAAAA
AATCTTGCCACTCTTGTGACTTACCTGGTATTTCTCAGGTGATGGGTTCTACATTCACTT
TATGTTGGTACCTAGAAATGTTTAGTTGGTGTATCAATCAACACTTGTATCTTCATCTGA
GGATAGCAATTTCCCATCCCCAGCAAGGGCCAACTAATTGCATCCAGAGTGCGTGCTTGG
CCACAAGTGGCAGTTGGGGGAAGAGAGAATAGAAAGGGAAGGAGGGAAGTGTTTTCTCTC
CCTCCCTCTCCAGCTTCTGTGACTGGTCCCCTGTGGGTTGGTGTGTGGGGCAGAGGAGGG
GAAATGGCCCCCAAAGTTCTTAACTGCATTGGCCTCAGACAGCAATGGACTCCAGATATT
TGAAGTCAGTTTCTTTCCCTCTTGGGTCCTTTCAAGGATTTTTCAGAGTTTTTTGGAAAG
AAGGGACTCCTAGACTGTTGGTGGGAATGTAAATTGGTCCAGCCACTAAGGAAAACACCA
TGAAGTTTCCTTAAAAATCTAAAAATAGAGCTACCATATGTCCCTGCACACCCTCTCCTT
ATCAGGAGAAGAACATCGTCAGAAAGGACACATGCACCCCAATATTCACTGCAGTACTGT
TTACAATAGCCAAGATATGGAAGCACCGTAAATGTTTACTGACAGATTAATGGATACAGA
ACAGGTGGTACGTGTATACAATGGAATACTCTCAGCCATCAAAATGAATGGATTTGGGTC
ATTTGGAGTGATGGGCTCTCTCTTGGAGGGGCTCCCCAATTCTTAGCCATTCACACAAAG
CCCTTCCTTCTGGAGGTCTCCCCACAGAGGCCTAAGCTGCTCCTTAGGGAATAACTCATC
CTGCGGGCCCTCTACCCCTCAGGGGTCAGGCCCGGGTGACAAATGGGGAGCCCTGCTGTT
CAGGGTACACACACACAGGTCATCCCCCACTGGCCCAGCCTGTCATAACAGGGAACCAGT
CCTGACCTCCACAAAATCCAAGCACTTTCCTCACCCCCAGGTTCCCCAGTCACACCCCTG
GCCTCCCCTTTTGGTCACAGCTCTGTGAAGCCAAATAGTGATTAACCTTCCTTGCCAGGG
CTCACCGTTGTCCAGTGTGCTCATCATCAGAGGAGGCAGAAAAGAAGGCATAACCCAGAT
CAGGGGTAGGGCCAGAGGATTGGGCGAAAAGACAGAAAGCTTAGAGACAGAGTGTCGTGA
CTCCCCTCTGCAGAAGGCCAGTCTCCTCCAGTCTTCTCCGCTTGGCTCTCCAGGTGTGTG
CCTCCTGCAATGGATCTTCTCCATTTTGGAGCTTGGTGAGTCCCTGAAGCCCTGAGGACC
CTGGGCCTGTCTCTCTGCTTCCTGATGCCAAGGTGGGAGGGAGGCGGGGCTGGGATCCCT
GGCATGGGATCCTTCAAGGAGTGAGAAAAGCAGTGATTTCCTTCAGGACAGATGGGCCTG
AAGCCATGGAGCAGCAAAGAGGGTAAAGGGGGGACCTGGGACTCCGAAACCTCTGGAGTC
AGGGTCCTCACACACACACCCCACCTCCAGCTCAGGGGTGTCTGGCTGCCTTGCTCCTTG
TACTCCTGAGCGGGGCCTGGATCCCAGCGGTCCTCAACCTGGACGGGCTCTATGGAGACA
GAAACATATCTCAGGCAGGAGGCTGTGGCTCTGCCTGAGTCCTTACCAGGCCATCTGGAG
GCATGTCCGGGACACTCTCCCCATCTGGAACTCTGTGCTGCGTGGGAGCTGGGCTTCCGA
GTAGACTCTTGGGACCGTCACCCCCAAAATCCAACATTAGCGCCCCCCCACCTGGGGTGT
GCACCCTGTGTCCCCATCTGGTGAAGAATCACTGTCCTTTCCCCGTGCCTTCTTCCCTCT
TTTCTGGAAGACTCTGGCTCAGGTCTTCCTGCCCCCTCCCTCCCAACCAGGTTTGGTGTC
CTCTAACAAAGCCAGCACCTCCTATCACTTGACCCGACCTCAGGTCCAGGGAGCCGGGGG
GAGGCGGGCGCCCTGGAGGCAAAGCAGAGCTTGCTGATCCACAAGAAGAAGGAATTTGTC
AAGTTGGCCTTCGAACACGAGTGAGGTGTCCGTTGTGGGGGCCTCGGGGGTGGCGCTGGT
GGGGAGGAGCCCGGAGCCCAGCGCCCACAGGGCCGGAAATCAGGCGCTCCCTGCTCTCCC
AGCGCATCCCGGGTTCCATCTTCTCTTGTGTGGAGAACAAGGTCTTCCAGCAGTTTCCAA
GCCTGCCAGGCTCCTGGGTGAGATGGGCACGGGAAGCACTGCAGTAGGTGCTGAGGGTGG
CCCTGCTGGGCCTCCTCCTGCCCTTCCTCCGGCCCATCCACACCGTCGTTGGTGAGTAGT
CAGTGAGACCCAGCCTCTACCTGCCCTGCTCCCCGGCCCACTCACCCACCCGCTACAATG
GGCTCAAGACGCCCTGCATCCTCCCCTCATCAGGAGGTGAAGGTCCACTGTTGGGGCCTG
AAATCCTTGCTGTGGCCCTCAAGCCTTGGCTGGCGTTTGGCTAAGGTGCCAGCCATGAAC
TCTGTCCCAGTTGATCGGTTGGGAGGAAGGGAGCCTGGTCTCCATAATCACTGCGGACCG
TAACTGCAGCCATGAAATTAAAAGACACTTCCTCCTTGGAAAGAAAGGTGTGACAAACCT
AGACAGCGTATTCAAAAACAGAGACGTTACTTTGCCAACAAAGGGCTATGTAGTCAAAGC
TATAGTTTTTTCCAGTAGTCATGTACAGATGCAAGAGCTGGGCCATAAGGAAGGCTGTGC
GCCAAAGAATTGATGCTTTTGAACTGTGGTGTTGGAGAAGACTCTTGAGAGTCCCTTGGA
CTGCAAGGAGATCAAACCCAGTCAGTCCTAAAGGAAATCAATCCTGAATATTCATTGGAA
GGACTGATGCTGAGGCTGAAACTCCAATACTCTGGCCACCTGATGCAAAAGGCTGACTCA
TTGGAAAAGACCCTGATTTGGGGAAAGATTGATGACAGGAGGAGAAAGTGGTGACAAAGG
ATGAGATGGTTGGATGGCATGACCATCTCAATGGACTGAGTTTGAGCAAATTCTGGGAGA
TGGTGAAGGACAGGGAGGCCTGACGTGCTGCTGTCCATGGGACCACAAAGAGTCGGACAT
GACTTAGTTTTTGTTGACTGGACAACAAAAACGGCAACCACACCTCTTATCTCCTATTCC
CGTACAGTGGGGCACCCCTTCTGGTACAAGGAATCAGGTGGTCCACTCCAGGGCGGGTGG
GCGCACTGCATGCTGTCCAGGTGGAGCGGCTCACACAGCTGTTTGAAGAGCATGAGGCTC
GCTACAGGGTCCCCAGCAGGCACCTCCTCCTCACCTAGGTTGCTATCAGCCCCTTTGATG
ACTATGGAGGAGACTGAAATTAAAGGTGGGAATGGATGTGGTATTGATGTGTCTGTGCTT
GGAGGTGAGGTCCAAGTGTCTAGGCGCCTCCCAGTAGCCTAGATACTCCGAGAGATCTGA
AAACAGACCCAGGGCTCGCGTCCACAATCAGTTGGCCACACACCAGATCACATGGTCTCG
CCTGGGACCTCAGAAGTGGGCTCTCTGTCTCCTTCAGGATCCCCTCCCCCATAAGATCTT
TAATGCACCTCAGGGCCATCTCAGTGGCAAGCCCCCAACCCACCTCCCAGCCCCATTCAG
GGGAGAGGTTCAGTGATCAGTGTGTGAGGAGGCTGAAGACCTCTGGGGCTCCCGATCAAG
AGTCTCTGCCCACACACAGCCCTACAAGCCATCCCAGGAGGCCCCAGGGGTTGTCCACTC
AGACTGGAAAGGCTTCCTGGGCTCCTATTGTAACCTTCATCCTTTTATCCCCCCCGAGTC
CTGGAGCCCCGCTGGCGGAAGGGGAGCAATGGGAAGTCTCCACCACCCCTCCACCCTCCC
ACAGCATGGAAACCCTGAAGAAACAATGGCTACAATGGCTAGAAGTACTGAGCATCTCCA
ATACATGCTGTTTCCTCTTCATGGGTGAGGGGAGCTGGGCAGGAGTCCTCTAGGGAGGGA
GGGAGGGGAGAGACTGGTGGGGGAAAGTAGGAACCCCACTTACCTGGACACCAGGGCAAA
AGGAGGGAAGGGCCAGAGGTCCAGCTGGGAGAGGACCAGGGATCTCATTGAGAAGGAAAG
GAGCAGTTGTTGTGGTTTCAAGATAGAAGTCATTTTTCTTTCTCATCTTTCTTCCAGGCA
CTCTCTTTTCCCTTGTTGGCATCTTCCTCCTCTGTACCTCGCTCTGGTGTTTCTCTGTCC
TCTACTTGGTGTGGTTATTTCTGGACCGGGACACACCCCAGCAAGGTGAGTGCTAAGGAG
TCCAGGCAGTGAGAGGTGACAAATGGTTATCTCCAGGAATTCTTCCACCCTTATTACTCT
GCCCAGGTAGGAAGGCATAATGAGTGGGCGAGGAACTGGGAGGTTTGGAAACACCAAAGG
GATTATTTCCCCATTAAGGCACCAGGTCACCCTTCAAGGGATGCTCCACCCCTCCCTATG
ATGAATTTTGACCACTCACTTCTTAAGTTCAAGCAATGGGGGAGGGAGTAGGGCGGTGTT
CCAGAACCCTCTGGACCCTTGTGCCCTTGACCCCATCTTAGATCCTGAACTCCGAAGTCT
GTTGCTCGGGAGGGAAGTCTTTTCAGCTGGTATCCTGGTATCCAATACTGCTGTTTCCTT
CATCCTGCCTCCTGCCCCCACAGCTGGTGAAAACAGCTGTCCCCAGAGTGGATCTGTGTG
CTAGCCCCCCTCCACATAGGACCGCGGGCATCAGATGCTTCTGAAACTTTGCCACGGAGA
GCACTGGCTTCTCTCAGGAGTTTCCAGGGCTTTGATTCTTAGTGGCCGGGTTGAATGGCC
AGATCCACCTCCCAGGCTATCGAGACCATGTTATGTCCTGTGGTGAGTCTTGAGCTGAGT
GACAGAAGGCAACTCAACCCCACCCCGACCTGAGTGGCACCCACTCACCACCCATCACAA
GCGCTTGGCTTGAACACTCGTCAAGTGGGGGTCAGGGAGTGGCTTTGGGGCAAGTGTCCT
GTATTCTTGCTGGGAGAGGTGCTGTAGGGCGCATGGACAGAGGGACAGGGGTGGGGAGTT
TGGGAAGAAAGGGATGATGTCTAATACTTTGTGTGCTAAAGGGTGGGGTGAGGGACTAGG
GAGCCAAGGAGCGGATACTGACTGTCCCTGCACCCTCTCTTGTCCACAGGACTGTGTTCT
GCAAACCACCAGAGCCTGGATTTTATCCTGTCCCAGCCGCAGCTGGGCCAGGCTGTTCAT
TCTGGTCGGCGGAGCCCATGAGGCCCTGCATGCCATCCCAGGGGAGCACTGCCTCACTCT
CCGGAATCGTAAAGGCTTCGTCTTCCTGGCACTGAGGCATGGATGAGTGGGGGCCCAACC
AGGGCTGCCTTCAATGGTCAGAACCTCACAGTGTCTCTGGGGACCTGCACTCCATCCCTA
CACACCTGCCCCCTGGACATGGACTGTGTCCCCAGAGCTTACACGGTGACCACCTCTAAA
GGGCGCTGTGGCCAGCCCTTCAGAGTGTGCTCTGTGCTCAGCCCTGAGCCCCTTCCCCAG
GCTTCCTCCCACACAGGGAGACACAGGATCACAGTGCGAATCGCTGGACCCTGGGGCTCA
GTCTCCCTCAGCTCACATTCTTTTATGACGCCCTCTCACAGGCAAGACCTTGCATGCTTC
TTTACTTGCGAAAGAGTTAATATTCACTTTGCCACCTTGTTGAGACTGTATAAGAAAATG
TTTATAGGACTGCCCAGATCACATTCCTCTTAAGAAATATAAGTCCCTTCTTCCAGATCT
TTCTTCATAGCCCGTGTCATTGCTTCAGATGGCCTTGGGAAGTGGGAACCTGTGGGGGAG
GAATGTGGGGGCACTCCTAGAGCCCCTGACCTGACCAGCCCTCTTCTATCTTATTTCCCT
CCCTTCCCAGCGCCTCCCTGGTGCCCGTGTACTCCTTTGGGGAGAATGACATCTTCAGAG
TTAAGATTTTTGCCCCAGAATCCAGGCAGCGTCTGTTCCAGATCACCATCAAGAAGCTCC
TGAGCTTCT
>633:157185-157251
TCTCAGAGGTCCAGGGTATAAAGCAGACCAAGAAGGGCTACTCCAGTTGAAGGGAATACG
AGCTCAA
>484:637793-638053
CGTCCCTGGGATTCTCCAGGCAAGAACACTGGAGTGGGTTGCTATTTCCTTCTCCAATGC
AGGAAAGTGAAAAAGTGAAAGTGAAGTCGCTCAGTCGTGTCCGACTCTTCGAGACCCATG
GACTACAGCCTACCAGGCTCTTCCGTCCATGGGAGTTTCCAGGCAAGAGTACTGGAGTGG
GGTGCCATTGCCTTCTCCGTCTCATGGCATATGTGCCACTAATATGAATGTGAATAATGG
CCGTAATAACAGTTAACATTT
>2492:113405-114521
TCCATTGTATATTCTTGCCTCCTTTGTCAAAGATAAGGTGTCCATATGTGCGTGGATTTA
TCTCAGGGCTTTCTATTTTGTTCCATTGATCTATATTTCTGTCTTTGTGCCAGTACCATA
CTGTCTTGATGACTGTGGCTTTGTAGTAGAGCCTGAAGTCAGGCAGGTTGATTCCTCCAG
TTCCATTCTTCTTTCTCAAGATAGCTTTGGCTATTCGAGGTTTTTTGTATGCTCAACATC
ACTCATTATCAGAGAAATGCAAATCAAAACCACTATGAGGTACCATTTCACACCAGTCAG
AATGGCTACGATCCAAAAGTCTACAAGCAATAAATGCTGGAGAGGGTGTGGAGAAAAGGG
AACCCTCTTACACTGTTGGTGGGAATGCAAACTAGTACAGCCACTATGGAGAACAGTGTG
GAGACTCCTTAAAAAACTGGAAATAGAATTGCCTTATGATCCAGCAATCCCACTGCTGGG
CATACACACTGAGGAAACCAGAAGGGAAAGAGACACATGTACCCCAATGTTCATCGCAGC
ACTGGTTATAATAGCCAGGACATGGAAGCAACCTAGATGTCCATCAGCAGATGAATGGAT
AAGAAAGCTGTGGTACATATACACAATGGAGTATTACTCAGCCATTAAAAAGAATACATT
TGAATCAGTTCTAATGAGGTGGATGAAACTGAAGCCTATTATACAGAGTGAAGTAAGCCA
GAAAGAAAAACACCAATACAGTATACTAATGCATATATATGGAATTTAAAAAGATGCTAA
CAATAACCCTGTGTACGAGACAGCAAAAGAGACACTGATGTATAGAACAGTCTTATGGAC
TCTGTTGCAGAGGGAGAGGGTGGGAAGATTTGGGAGAATGGCATTGAAACATGTATAATA
TCATGTATGAAACGAGTTGCCAGTCCAGGTTCGATGCATGATACTGGATGCTTGGGGCTA
GTGCACTGGGACGACCCAGAGGGATGGTATGGGGAGGGAGGAGGGTTCAGGATGGGGAAC
ACATGTATACCTGTGGTGGATTCATTTTGATATTTGACAAAACTAATACAATTTGTAAAG
TTTAAAAATAAAATAAAATTAAAAAAATAAGAAAAAG
>207735:321355-322443
AGGCCCTTAAATCTATTTCTCACTTCCACTGTATAATCATAAGGGATTTTATTTAGGTCA
TACCTGAATGGTCTAGTGGTTTTCGGTACTTTTTTCAATTTAAGTCTGAATTTGGTAATA
TGTAGAAGCTCTATACAGTCAAAAAACAAGACCAGCAGTTGACTGTGGCTCAGACCATGA
ACTCCTTATTGCCATATTCAGACTTAAATTGAAGAAAGTAAGAAAAACAAATAGACCATT
CAGGTCTGACCTAAATCAAACCTCTTATGATTATACAGTGAATGTGCAAAATAGTTTTAA
GGGATTAGATCTGATGGCCATAGTGCCTGAAGGACTATGGATGGAGATTTGTGAAATTGT
ACAGGAGGCAGGGATCAAGACCATCCCCATTGTAAAGAATTGCAAAAAAGCAAAATGGTT
GTCTGACGAGGCCTCACAAATAGCTGAGAAAAGAATAGAAGCTAAAGGCAAAGGAGAAAA
GGAAAGATATGCCTATTTGAATGCAGCGTTCCAAAGAATAGCAAGGAGAGATAAAAAAGC
CTTCATCAGTGATAAATGCAGAGAAATAGAGGAAAATAATAGAATAAGAAAGACTGGAAT
GCCTGTCTCAGAATCATTTAAATCAGTTTCTTCACCCCCAGGATTGTAGATTCATGCAAA
CCCTTAGGATTTAATGGCAATTAAATAAAACTGTGTTTTGAGAAATTGGGAATTAGTAAG
ATGGGGAAGGGGATGACAGAGGATGAGATGGTTGGATGGCATCACTGACTTGATGAGTTT
TACATAGAGTTTGAGCAAGGTCTAGGAGTTGGTGATGGCTATAGAAGCCTGGTGTGCTGC
AGTCCATGGGGTCATAAGAGTTGGACATGACTGAATGACCGAACTGAAGATGGAGAAAAT
TTTTTCTGAGACTAAATTTTCCTAGTGAGAATTTTCATTCTCATTTTTCTTTAGTTATGT
AGAAGCCAAATTAAACTTATGTGTATACATATGCATATTATATATATATATATATGTTCA
GAACATACATATATATGTGCATATGTTATTAAAATCATGTGCATATTAAAATTATATGTT
CATTAATAT
>209412:302954-303702
GGGTATTGTTGTTGTTTTTTTAGTCTTTAAGTTGTGTCAGACACTGTGACCCAATGGACT
ACAGCACACCAGGCTCCTCTGTCCTCCCGTATCTCCTGAAGTTCGCTCAAATTCATGTCC
ATTGAGTTGGGTATGCTATCTAACCATCTCATCCTCTGCTGCTCCCTTTTTCTTTTGCCT
TCAATCTTTCCCAGCATCAGGATCTCTTCCAATGAGTTGGCTTTTCAAATCAGGTGGCCA
AAGTATAACCACTGACTTGTAAACAAGTCACTGAAAAGCAGTTTACTGAAAAGCTCTATC
CACAGGACTTGTCTTTATCTGACCTAAAGCAATGCTTAGTTTATGCAAACAACTCTAGTC
TACACGCATTTGTCCAAAAAAAAAAAAAAGGAGTGCCATTGTTTAATATCACAGCTGCCT
GAGGCAGTGTTACTTAGCTTGGGCTAGTAAGAGGCTGACCCATAATAATAACTGGAGAAT
AAGATAGAAGCCTTATAAAGAATTCTGAGATATTTCTGGGAATCTGGAAGGTCACAAGCG
TGTGAGTGTGCACATGCCTCAAAAAGTGAGGAGGCTGTAATTCCATACCTTAGATTGACC
TTGAGGTCCTGCAGAAGCAGGAAGTGAAAGCTAAGGCAAGGATTGTAAACAGCCTGCGTG
AGCATTGAAGGCATGTCCCAACATATGCATGCACCTACACACACACACACACACACACAC
AAAGGGAGACTAATCAGTTCAAGAAGAGT
>209617:45819-45894
TGACTAAGACTCTGTGCTCCCAGTGCAGTGAGCCCAAGTTTGACCCTTGGTCAGGGAACT
GGATCCCACAAGCCAC
>809:1040065-1041981
TGAAGGCAGGAGGAGAAGGGGATGACATAGGATACGATGGTTGGATGGCATCACTGACTT
GATGGACATGAGTTTGAGCAAGCTCAAGGAGTTGGTGATGGACAGGGAAGCCTGGCATGC
TGCAGTCCATGGGGTTGCAAAGAGTCAGACACCACTGAAGGACTGAACTGAATATTAGAA
AGGGTTAAAAATATATAAAAATGTACAAATTAGAAAGCAAAAGTCTTCAGTTTCCTCATC
TTTTAATTCTTCTATTTAGAAATAATCACTGTTAACAATCATTGTGCATCTTTTCTGTCT
CCACTTCTTAAAATTAAATAACTGTTCAAATTTTGTTAATTACAAATAAATAAATCCTAT
TACTTTTCAGAAGTAAATTATTTTTCATTCATATTAATAGTTCTATTTTTAACTAATTAT
ATTTTCTAGTTTCAAATATTGAAAATCCTAGATCGCTAGTTAGGAATGAATAACTTACCA
AGATCAATATTTTTCTCTTCCTGTTTTGGAATTTAATAAAAACTGTTAAAATTCATTGAG
TGATTACTGTGTAATTGCCTTACCTAAATTAATGTATTGGAGAAGGCAATGGCAACCCAC
TCCAGCACTCTTGCCTGGAAAATCCCATGGACGGAGGAGCCTGGTAGGCTGCAGTCCATG
AGGTTGCTGAGGGTCAGACACCATTGAGTGACTTCACTTTCACTTTTCACTTTCATGCAT
TGGAGAAGGCAATGGCAACCCACTCCAGTATTCTTGCCTGGAGAATCCCAGGGACAGAGG
AGCCTGGTAGGCTCCAGTCCATGGGGTCGTACAGAGTCGGACACGACTGAAGTGACTCAG
CAGCAGCAGCAAAAATGTATATAAACATGTTTCATTCCCATGAGACTCCTTTAATGCAGG
TGCTATTACTACAGAGTGGTCAAATCAATTGACCACAAAGGTACTAAGTGGTGACTAAGA
AAGAACCAAGGTCAGGAGGGCGTAACATTATCTATATTAGTCTGTTTGATGTAGTTCTAC
AAGTCAGCTTTTTTTGTTCTCTCTCTGCCTCAATTTGTAGTTTATAGCTGCCTTTTCAAG
TTTATTGAAATTTCTTCTGTAGTTTCTAATCGACTTTCAAGTCCATGCCAGCATATTTAA
AATTTTGAAAATGATATTTTCATCTTTTGAAATTCCTTTTGGTTCTTTTCATAGTTTCTC
TCTTGTTTATATTCATATTTTCCTTTGTGTCTTTGAGTATGTGCATGTCTGTGTAAAGTT
CAACCATTTTTTGTCACTTCTGTTTTCTGTTTGTATTGGCTGAGTGTTTCCCTGCTTCTT
CCCATAACTAGAAATTTTTGGTTGGATGCTGGATATTGTGATTGTGAGTGCTACCATATT
AAAGTCTGCAGACTTTGCCGTGTTCTATGGATACACAGTTGAGTGTTGAAGTCTGGGGCT
CCCCAGGTGGTGCTAGTGGTGAAGAATCTGCCTGCCAATGCAGGAGACATAAGAGACCCA
GGTTGTATCCCTGGGTTCAGAAGATCCCCTGGAAGAGGACACGGTAACCCTCCAATATTC
TTGCCTGGAGACTCCCATGGGCAGAGAAGCCTGGTGGGCTACAGTCCATGGGGTTGCAGA
GTCGGACATGACTGAGCAACTAACACACACACACACACACAGTTCTATGGTAGCTTTAGT
CTACGGTCGGATTACATGTCTTAACAAGGTGTTAGATTTCTAGGGTATGTACTGAGACCC
TGGACCTTCAGTAAGATTTCTACACAATGGCTGATCAAAATTTGAATACCACCAAATCTC
ATTTGAGAGTCCCTTGGACAGCAAGAAGATAAAACCAATCAATCCTAAAGGAAATCAACA
CTGAATATTCACTGGGAAGCTGAAGCTCCAATATTTTGGCCACTTGATATGAAGAGC
>2492:459070-460061
GGTTTTACATACATCATCTCATTTCACTGTCATAGTGTTGCAGGAAGGGGGGACCCCTTC
CAGGGCCCAAAACTAGGCTCTTGTCTAACCCTCAGAAATGAATTGTCTGAGGAGACACAT
GTGCTGACAAAGCAAGAGATTTTATTGGGAAAGGGCTCCCAGGTGGAGAGCAGTAGGGTG
AGGGAACCCAGGAGAACTGCTCTGTCACGTGGTTTGCAGTCTCGGGTTTTATGGTGATGG
GATTAGTTTCCGGGTTGTCTTTAGCCAATCATTCTGACTCAAGAGTCCTTCCTGGTGGTG
CACGCCTTGTTCAGCCAAGATGGATGCCAGAGAGAAGGATTCTGGGAGGTGGTTGGACGT
GTGGTGTCTCCTTTTGACCTTTCCTGAACTCTTCCAGTTGGTGGAGGCTTATTAGTTCCC
TGTTCCTTACCAGGACCTCCTGTCGTAAAACAACTCATGCAAATGGTTACTATGGTGCCT
GGCCAGGGTGGGCGGTTTCAGTCAGTGTGCTTCCCCTAACAATAGCACTGACACTTGGGA
AGGGTAAGAAAACCAAGAGCTGGACCTTGAAGAGCTCACAGTCTCCCAAGGAGGCAGGTG
TGTAAGCACAGAAGTGAAGTGAAGTAAAGTTGCTCAGTTGTGTCCGACTCTTTGCAACCC
CGTGGACTGTAGCACACCAGGCTCCTCCGTCCATGGGATTCTCCAGGCAAGAATACTGGA
GTGGGTTGCCATTTATAATGTGAGGGGATGTCTACTCCAAGTCTGGAGCCTATGGGAAGT
CAGTACGCTTATTATCTTTGTTTTCCATGAGGAAACTGAGGCACAGAGAACTTAAGGAAC
TTGCCCGAGGTCACACAGTGAGAGGATGGGGTCAGGACTGTGGGTCCAGATCCAGAGCTC
CTTAATAAACTACTGATGGGAGTAAGTGTTTGCACAGTTTTGCAACTTGCTGCTTTTAGT
TGGCGATAGATTTTAGAAACTGGTTCACATTG
>207604:4670-4984
TTTGTTTTTTTTTTTCACTTTAGTACCAGTGGTTTATTTCTTCCCCAGGTGAGGGCGCAC
CTGTATTAAGCAGAGGTGTGCCTACTCGGCTCCTCCAGGAACCACCCAAGGGATTCTAGT
TTAGTTTACATGCATTAAAAACAACTCTAGTGGCCAACGAGGAATGTTAAGAAGCACCAC
CTTGACGTTGCAGAGTTCCTGTCTGCACGCGACACGGCCTCACGAAGGTGGGGTCATGGT
ACACGTATGTACAGGGGAATGAGGGAGACAGAGAGTCCCGGCGGCCCGGTGGCCCTGAGG
TCGGGGAGGCTTGGT
>209901:262971-264289
TTTTAGGAAAACTGCAGCCCATGACGTTCTTATTAAAAGGGCTCTCGGTAATTTCTAGAA
CTTTGCTTCTCCAGGTGTGGTCCATGGACCAGCATTAGCATCACCTGTTGCTGGTCAGAA
ACAGACTCTGAAGCGCCTCCTCGAACCTACTGAATGAGAACCAGCACTTTGTCAAGACAC
CCAGGGGATTCGTATGCACAGCAAAATCTGAGATGAGATAGCCTCACTCCTCATGTCAGA
GGAGGTGCCTGAGGCCCAGAGTGACACGGCTCATCCAAGTTAAAGACTGTCACAGCCCCA
AACCCAGGACCCCTGATTCACTGCAGTCCACGCCTCCCCCCGCCCACTCCCAGTAATAAG
AAGCTCTATTGTGGTCGAGGTGCCTCTCATTTTAAGATAAGCAGTTTTCAGATGTCTCCT
TCAGAGGTCACTTTAGAGGTCTGCCCCCTAAAACATGGGCTTCCCTGGTGGCTCAGACGG
TAAAGAATCTGCCTGCAATGCAAAAGACATAGGTTTGATCCCTGGGTGGGGAAGATCCCC
TGGAAAAGGGAATGGCTACCCACTCCAGTATTCTTGCTGGGATAATCCCATGGCCTGTGG
AACCTGGCAGGCTACAGTCCATGGGGTCTCAAAGAGTCGGACATGACTAAGCACCTAACA
CTTTCACCTTCTTCTTTCCCTAAAACATTCACTTTGCAGGGGCACCTGGAGGTCTGGAGT
TGCACAGTCTCTAAAGTGCTTACACGCGGCCAACATCCTGTTCTCCAAGTGCACTAAGTT
ATGGGCATTCAGAAAACCTAATATCACACACGTGCTCTGATGCCCCTATGGAGTACAGCA
CATGCTCCTGTTTTCAGACCATGACAGAGACCAGAAAACTTCAGAGCTTGGTTCTTGTTC
CCAAGAACTGTTCATCCCCAAGGCCTATCACCTGCCCCAAAAGATACGCACCCCTCAAGT
CAAGATGGCGGAGTCCCCAGGTGCCTTACACACATGTGTATAATTATGCCCATTTACAAT
GGCTTGCCATTTCCTTCTTCAGGGGATCTTTGCAACCCAAGTATCGAACCCAAGTCTCCT
GCATTGCAGGCAGATTCTTTACCGCTAAGTCACCAGGGAAGCCCCTCCTGGAAGTTGCCT
GGGGGCCAACGCCCCCTTCCACGCCCCGGTTTTCCCAAAATGTAAAAAGGCAGCAGGAGG
AAGTGACTCCAGGTGGCACCCTCTTTCCTCCCTCCCAGGAATCTGAGGTTTAGTGCGGGG
GTCCCCAAACTCCAGGCCTCGAACTGCTACCTCCTGTCAGATCAGTGATGCCATTAGAT
>3786:740291-740357
CTGAGCAGTGACGGATGCATTGCAGAGAGATCAGAGTATGAGGGGTGCACTCTTCCCATA
GAAAGGA
>303:276486-276581
AGAAGAATCCACCTGTGGTGGATTCATTTTGATATTTGGCAAAACTAATACAATTATGTG
AAGTTTAAAAATAAAATAAAATTAATTAAAAAAAAT
>207735:296394-297214
GATCTTCCCAACTCAGGGATCGAACTTGTGTCCCTTACATTAGCATGCAGATCTTGAGAC
CCATATGGTCTTTAATTTTTTTAATTTATTTATTTTAATTGGAGGTTAATTACTTTACAA
TATTATAGTGGTTTTTCCCATACATTGACATGAATCCACATATTTGAGGCTTTGTATCTC
TGAGGTGCTGAATTAAGGCTGTTTCAACCAAGGTAGGAAAAGCTGCAAGCTGTAACAAAA
TGTAAAACTACTGGAATACAATTGCTAATTAAATGAAAAAGCATTTCTAAGGTGACACTG
ACAGGGACAGGGAGTGAAAACAGAAAGGAGTAAGACTTTTACCCTCTCCTAGCTAGCTAG
CCTCCTTCACCATGTGTTCAGCTCCCTTAGTATAACTTCCAGGCAAACTTCCGAGGTCTT
GCTATGAAAATTTGCATAATCCACCGCTCTTCAGGTGTATTCCAGAGTAGTCCTTGTACT
CTCCCTCTGAGTCCTGCTTGGATATTATCTCTTGTAATTGGAAGCAAGGAAAGATGTTGT
ATGGTCTCTTTCATTATCGTAATTGTTCTTCAGTAGCTAATTTGTGTGTGACTCTTGCAA
CCCCATGGACTGCAGCAGCCAGGCTTCCCTTTCCTTCTCTGTCTCCTGGAGTTTGCTCAG
ACTCAGACCCATGGAGTTGGTGTTGCCATGCAACCATCACATCCTCTGTCATTGTGGTGG
TGGTTGAGTTGCTAAGTTGTGTCCGACTCTTTTGACCCCATGGACTGTAGCCTGCAAGTC
TCCTCTGTCCATGGGATTCTCCAGGCAAGAATACCAGAGTG
>3389:1160619-1161050
TTTTTTTTTTTTTTTTAAATTAATTTTATTTTATTTTTAAACTTTACATAATTGTATTAG
TTTTGCCAAATATCAAAATGAATCCACCACAGGTATACATGTGTTCCCCATTCTGAACCC
TCCTCCCTCCTCCCTCCCCATACCATCCCTCTGGGTTGTCCCAGTGCACCAGCCCCAAGC
ATCCAGTATTGTACATTGAACCTCGACTGGCATCTCGTTTCATACATGATATTTTACATG
TTTCAATGCCATTCTCCCAAATCTTCCCACCCTGTCCCTCTCCCACAGAGTCCATAAGAC
TGTTCTATACATCAGTGTCTCTTTTGCTGTCTCGTATACAGGGTTATCGTTACCATCTTT
CTAAATTCCATATATATGCGTTAGTATACTGTATTGGTGTTTTTCCTTCTGGCTTACTTC
ACTCTGTATAAT
>395:326712-326885
AACAAGCCTAGATGCTTGGGGCTGGTGCACTGGGATGACCCAGAGGGAGGGTAGGGGAGG
GAGGAGGGAGCAGGGTTCAGGATGGGGAACACGGGTATACCTGTGGCAGATTCATTTCGA
TATTTGGCAAAACTAATACAATATTGTAAAATTTAAAAATAAAATAAAATTAAA
>519:689525-689798
AGGTGGGAAGATTTGGGAGAATGGCAATGAAACATATAAAATATCATGTAGGAAACGAGT
TGCCAGTCCAGGTTCGATGCATGATGCTGGAGGCTTGGGGCTGGTGCACTGGGACGGCCC
AGAGGGATGGTATGGGGAGGGAGGAAGGAGGAGGGTTCGGGATGGGGAGCGCATGTATAC
CTGTGGAGGACTCATTTTGATATTTGGCAAAACTAATACAATTATGTAAAGTTTAAAAAT
AAAATAAAATTGGAAGAAAAAAAAAAAAAAAAGA
>2629:359427-359776
TTTTTTTTTTTTTTTCCTTCCAATTTTATTTTATTTTTAAACTTTACATAATTGTATTAG
TTTTGCCAAATATCAAAATGAATCCGCCACAGGTATACATGCGCTCCCCATCCCGAACCC
TCCTCCCTCCTCCCTCCCCATACCATCCCTCTGGGCCGTCCCAGTGCACCAGCCCCAAGC
ATCCAGCATCATGCATCGAACCTGGACTGGCAACTCGTTTCCTACATGATATTTTATATG
TTTCATTGCCATTCTCCCAAATCTTCCCACCCTCTCCCTCTCCCACAGAGTCCCTAAGAC
TGTTCTATACATCAGTGTCTCTTTAGCTGTCTCGTACACCAGGTTATTGT
>227:310614-311401
CGGCACAGAGTCGGACACGACTGAAGCAACTTAGCAGCAGCAGCAGTAGGTAACATTGTA
ACTATATACAGAAGCTGATATGAGGATCTAGCTGTCTTCCATTAAGCCAAGCAATAATAC
GTTTTTCAAAAATATAAAATAATTATATTCTTCTTACATTTTTGAAAAATAAAGTCATTT
TTAAAAATTAAAACATAGATTAATTATTTTAAGTAGCGTGTTTTATTTTCTAATATGTTT
AATATTGGGCTTCCCTGGTGGCTCAGATGGTAAAGAATATGCCTGCAATTCAGAAGACCC
AGGTTCGATCCCAGAATCAGGAAGATCCCCTGGAGAAGGCAATGGCTACCCACTCCAGTA
TTCTTGCCTGGAGAAATCCATGGACAGAAGATCCTGGCAGGCTACCATCCATGGGGGTTG
CAAAGAGTCGGACACAACTGAGAAAATAATACATGGTATATATCAGTAAGCATACCTCAG
ATTAACATTAGTTAAGTTTCTTAGTAATATTTAGTAGTGCAAAAGATACTGAGATGAAAA
CATTTGAGGGCAGCTGTCAGGGAATATAGCAGAGATTTTCATTCATTTTTTCTTACTGTG
TTCCAAGAGACTCATACATTGAGAAACAGTTAACTTAGAAGAATAAAATCTGCCCCTTTA
TGACCCTCATCCCAGCAGTGGGAGAAGAAGAGAGTAGGGCATTGAATGTATCTCTGAGAG
GGTATCAAGACAACTGCACCTTCATACCTGTTCCCTTCAAGAAAGATTCAGTGGGAGTCA
AGGTAAAT
>282:862590-869738
CCTGTTTAGCCCCTCTGCCCCCACCCCAAGGACTGGTGACCTCCCATTCCCTTTATCTTG
ACCTCCCCTGGGACTCCTCCCTCTATAGACACAGGCCTGCTGGACCCAAGGATGCTTCTG
TCCCAGCACGGGGCAGAGTCCTGAGTGAACCTGCATCCACCCCTGACGGTCTGCTGGCTC
AGTGTCTTTCCAAGGGATGGCTTCCTGGGCAGCATTAGTTTGTGTGGGGCCAGGGATCTG
GCTCAGCTTGTAAAGAATCCGCCAGCAATGCGGGACACCTGGGTTCAATCCCTGGGTTGG
GAAGATCCCCTGGAGAAGGGAATGGCTACCCAGTCCAGTATTCTGACCTGGAGAATTCCA
TGGTCTGTATAGTCCATGGGGTTGTAAAGAGTCAGACACGACTGAGCGACTTTCACAGGG
ATCTGTTTGGAGCTTTGTTTTCCTGGATGAGTTCTTTCCTCATCTCCCTCCCCAGTGGCA
GAGAGTGGGGGGTGCTGGGGTAGGGCAGGTGCAATTCATTTTGGGAGCTGGTGAAGTGAG
GCTTAAGTGAGCCAGCAAAAGTGGGGGGATTGATGTCCCAGCTGGAGAGTAACTGCTTCA
GCGAATCTAGGAAATTTATATACTATTTAAATTTCATTGAATAAATTTTATAGACTTAAA
TGTTGTGTGTGTGTATGTGTGTTAGGTTGCTTCTGTCGTGTCCAGTTCTTTTCGACCCTA
TGGACTGTAGCCTGCCAAGCTCCTCTATCCATGGGATTCTCCCAGCAACATTACTGGAAT
TGGTTGCCATGTTCTCCTCCAGGGGAATCTTCCGGACCCAGGGATCGAACCCTAGTCTCT
TATGTCTCCTGTATTGGCAGGAGGGTTCTTTACCTCTAGAGCCTCCTGGGAAGCCCTTAA
AATTTATAGGTATCATTTTAATAAAGTCTACACTGTTTTCAGAGTTGTAGGCCAAAGTAA
ACAGAGCCTTCTTTCCAGCTGCCGGACTCACTGCACTCCTGGGAAAGCTGAAGCAGTGCC
TGAAGGGCTGAGCTGGGCTGGTTTCTGAGGGTGCCAAGCTCTGATGACCTAGGTGGTTGT
GCCAGGCTTTTTATACGCACAACGCCGTTCAGTGTAGCCCCATGAGGCATTTCATATTGT
GAGGAAACAGGCACAGAAGTAAAGTGAAGCAAGCCCTCTCTCAGAGAACGGCTCTGGCTC
TGAGTCTGTCTGGTTTTTACTCTACCCTTAGGTCAATTAAGGGGCTTCCCTGGTGGCTCA
GATGGTAAAGCGTCTGTCTGCAATGCAGGAGACCCGGGTTCAATCCCTGGGTTAGGAAGA
TCCCCTGGAGAAGGAAATGGCAGCCCACTCCAGTATTCTTGCCTGGAAAATCCCATGGAC
GGCGGAGCCTGGTAGGCTCCACTGTCCATGGGGTCCCAAAGAGTTGGACACACCTGAGCG
ACTTCACTTTCACTTCACTAGGTAAATTAAACAGCCTCAGTGGATATTTTGATGTTTCCT
TGGTCTATCATTTAATAACTACCTACTGAGCAGCTGCTCTGTAGCCAGCATAATTCGAGG
CATCAACAACATAGCAATGAATGAAACAGGAAAAAAAAATCCCTGCCCTCATCGAGCTGA
CATTTTACTGGGGAGAGGCAGACAATAAACATGTAAGCATATACATATACTGTTTGGTAT
GTCAGATGGGTGAAAATAGAGCACAGTATGGGGGAGAGACAGTCCTGGGGCTGAGGAAGG
CGGCAATTTTATAAAGGGTGGTTAGGGAAGGCCTTGGGCTTCCCTATATAGCTTAGCTGG
TAAAGAATCTGCCTGCGATGCAAGAAATCCTGGTTTGATTCCTGGGTCGGGAAGATCCCC
TGGAGAAGGGATAGTCTACCCACTCCAGTATTCCTGGGCTTCCCTAATGGCTCAGACGGT
AAAGAATCTGCCTGCAATGGGGGAGACCTGGGTTCGATTCCTGGGTTGGGAAGATCCCCT
GGAGGAGGGCATGGCAATACACTCTAGTATTCTTGCCTGGAGAATCCCCATGGACAGAGG
AGCCTGGCAGACTACAGTCCATGGGTCACAAGAAGTCAGACACAGCTGAGTGACTAAGCA
CAGCAGAGCACGGGGAAGGCCTTACTAAGAGGGTAACATTTGAGCCAAGACCCAGAAGAG
GTGAAGGAGTGAGCCAGAGGCTAGATGGGACACAACAGACTTGGACCAAAGTGTTCTTCA
AGGCTTTTGTAGCCCTTTGGATCCATGTTTTCAGAGGGGGCACCCTGTTATGCTAGAATC
TTGGAACATCTTAGCTGGTGGGCCTTTGGGGGCCCCTTATTCATTCTGCCTGTTCACCCT
GGCTCCTGTCCCTCTCTAGAGTACTCAGCATGCTGCGCTTCCTTTGCCCCGGCTGTTTGC
CCTGCACCACTCCGCCACCCAGTACTTCTCAGCAGCAGCCCTTCCCAGCCCCATCCCTAA
CCCAGACATCCCCGACAACCAGCTGTTCATCAGCAACAAGTGGCATGATGCCGTCAGCAA
GAAGACTTTCCCAACAGTCAGTCCTGCCACGGGAGAGGTCATCGGCCACGTGGCTGAAGG
GGACTGGGCTGACGTGGATCTGGCAGCGAAGGCAGCCCGTGCAGCCTTCCGACTGGGGTC
TCCATGGCGCTGGATGGATGCCTTGAAGCGAGGCTGGCTGCTGAACCACCTGGCTGACCT
AGTGGAAAGGGATTGTGTCTACTTGGCCTCACTGGAGAGCCTGGACAACGGGAAGCCTTT
CCAAGAGTCTTATGTCTTGGACCTGGATGAGGTCATCAAAGTGTACCGGTACTTTGCTGG
CTGGGCTGACAAGTGGCACGGCAAGACCATCCCCATGGATGGTGAGCATTTCTGCTTCAC
CCGGCATGAGCCTGTTGGTGTGTGTTGCCAGATAATCCCATGGAACTTCCCCTTGGTCAT
GCAGAGCTGGAAGCTCGCCCTGGCACTTGCCATGGGCAACACTGTGGTCACGAAGGTGGC
AGAGCAGACACCCTTTTCTGCCCTGTACTTGGCCTCCCTCATCAAGGAGGTGGGCCTTCC
CCCCGGGCTGGTGAACATCGTCACAGGCTATGGCCCAACAGCAGGAGCAGCCATTGCCCA
TCACATGGATATTGGCAAAGTGGCCTTCACCGGCTCCACCAAGGTGGGCCACCTGATCCA
GAAGGCCGCCGGCAATTCCAGCCTCAAGAGAGTCACCCTGGAGCTGGGCGGGAAGAGCCT
GAGCATCGTGTTGGCTGATGCCGACATGGACCATGCCGTGGAGCAGCGCCAAGAGGCACT
GTTCTTCAACATGGGCCAGTGCTGCTGTCCGGGTTCCTGGACCTTCATTGAAGAATCCAT
CTATGATGAGTTTCTGGAGAGAACGGTGGAGAAAGCTAAGCAGAGGAGAGTCGGGAACCC
ATTTGATCTGGACACCCAACAGGGGCCCCAGGTGGACAGGGAACGGTTTGAACGAATCCT
GGGCTATATCCAGCTTGGCCAGAAGGAGGGGGCAAAACTTCTCTGCGGTGGGGAGCATTT
CAGACAACAATGTTTCTTCATCAAGCCCACCGTCTTTGGTGGTGTGCAAGATGACATGAG
GATCGCTAGGGAGGAGATCTTCGGGCCCGTGCAGCCACTCTTTAAGTTCAAGAAGATCGA
GGAGGTGATTGAGAGGGCCGACAACACCAGGTATGGCTTGGCTGCTGCTGTGTTCACCCA
GGATCTGGACAAAGCCATGTATTTCACACAGGCACTCCAAACTGGAACAGTGTGGGTAAA
CACCTACAACGTTGTCACCTGCCACACGCCATTAGGAGGGTTTAAGGAACCCGGCAATGG
GAGGGAGCTGGGGGAAGATGGGCTTAAGGCCTACACAGAGGTGAAGACGGTCACCATCAA
GGTTCCTCAGAAGAACTCATAAGAACAGCTACCAGGGAGACCCAGCTCTAGGCCAAGGAT
GCCACCACAGCTACCTACCAGTGGTTGCCAAACACTTGTTTAGCCATTTCCCTTTATTTG
TGCCAGATGAACTCTTAGGGGCAACCACAACAAAGAAAGCAATTAAAATGAAAGCTACTG
TAGTTAAAGCTGGATGGGGCTGGACTCTGAGTCTTATCCACCTGCACCCCAGCGCCCTAG
GTGGGCCTGTGTTACTTCTATGAAACCTTAGGAGTCTCTGAAAGACAGATAAAAAATCCC
TGATCCAGACCATGGCTCTTAGTTCTTCCCGCTGGCCCAAGGACTTCCCAGTGAATTAAT
TGATGTCGTAGTGGGTAGACTCTTCCAGGGGATTGGAAGTCATCAGGAGTTTTAAACTCA
ACCCCATAATCTTGGTCCCATTCTCCAGCGACATACCCTAAAAATCAAGGACGCTTTTCT
TCTAAGTACCAGTTGCTGGCTGGTTTACTTGCTTGCATTACTTTGTTTTGCTACTGATTT
TCCTTAATTTGAAAGAGTGTGGACAGAAAATGCATATATATAATCATTCCTTTAAAATAA
TCTCAGACAGCCCTAATGTCAATCAACTAATGAGTGGATAAACATAATGTTTCCATGGAA
TGTCTCTTAAACTGTTCAGCCTTAAAAAGAAAGGAAGTACTGACACATGCTACAATATCG
ATGAACCCTGAAACCATTATTCTAAGTGAAAGAAATCAGACGTATAAGACCACATGTTGT
ATGATTCCACTTATAGGAAATATCCAGAATAAGCAAGTCCATAAGACAGAAAGTATATTA
GTGGTTGCCAGGGCCAGGAGTCGGGGTGGGGAGGGAATGGAGATAACTGTTAATGGCTAT
AGGATATCTTTGGGGAAAGTTTGAAATTTATGGAATTAGTGATGGTTGCACAACTTTGTG
AATATACTAAAAAGAAACTGAATTATATACTTTAAAGGAGTGAATTCATTAGTTAAAAAT
TAAAACAAGCTCACACATTCTGCTTGCAAATCAATTTTGTATCAATAGTCTCTTGCTGAT
GAACATTTTACAGAGTCTTAGGGATGGAAGGGACCCCAATAGTCTATAATCCCCTGCATA
ATATTTCTAGTTTTGTTTTCTCTCACCTGGGTGACAAAGTGCAACTTTAAGACCTACAGA
TAAAAGTGCTGGCTTCTGCCTAGAGCCAGTCTATTCGAAGTCTCATTTTAAAGCTTCCAC
TGGCATTGTCCCTCCAACTCTCACCAAAACACACCAGCCCTCAAGCCAAACTCAACATCA
AGGCCATCCTGACATGCTGGGGTTTGAGGAATTTCAGACCTGAGAGTTCAGTATGTTTGT
TGTTAGTCTCACAACTCCATTGCCCAACTGATGGGAGTGAGTCAAAGTCAGCTAGAGCAT
GATACAGAAACAATGCTGATCCCCTCTCTGCTTGTCTTCCATCTTTCTAGACCTTGCTGC
CCATGGCTCACTGTACTTTTAGGTCCACTGAAGCCTTGTGAACGCACCTTCATCATCTCT
TTAATACCCCATGTCTCACCTAGGCATCAAGATGATTTTGTTCAGTATCTTACCTTGGAG
TTGGCCTGAAACTGCTTCCTACGGATTCAGTGTCCGTTTTGTCCCCTCATCTCTGCTTCC
TAGGGTCCCCTTTTTCCATTTGACTAAGGCTGGAGTGACTCTTACTGCCCCCTGAAGTGC
ACCTTTTACCTATTTCTCTTGGAGGCTGTTGACACTTTGCACAATAGTGAAAGTTGCTTG
TGAGTGTTTGGGTGGCTGCGTTGGTGGGGCCTCTAATCATCAGTGTGCAACATCTCAATA
AGTTAAAAGATCCATCCCTCACTTGCTTCTCAATACTTATAAGCCAAAGAGGAGTTTGGT
AGAGGGCATCCCAGTGCAGAGTGGGACTGGGAAAGGATAATCTTCTAGGTCCCTCGTGTG
TGTGCTAAGTCACTTCAGTCGTGTCTGACTCTTCACTACCCTATGGACCGTAGCCCCTCA
CTTCACCCTGAAATTCTGAGAGTGAGGAGTCACGTAGGTCAGATTCCCAATCAGCACAGC
CTCTGCAGACTCTCAGCACTCATCACAATTGCTCTGAATGCAGACAGGTGTGAGCAGGGA
GGTTGAACCAGGCATCACTGCCAAATGTAGACACTGCCTGCATGACTTCACTTGGTCACA
AACACTGCAGTTCCAGGACATCCACCCACTCAAAAAACGTAAAACAAGTGCCTTGTCGAT
CACTGTGCCTACGTGCTTTTGAAGTATCACAATAATCCTATCAAGTAGGCAGTAGGGTTA
CCCCTTTTGTCAGATAAGGAAAGGGAAGCTGAGAAATTTTGTATGCAACTCATTTGGAAT
CATTTCCCATGTGCCTATGCTATGAGCCAGGAGGGAGTTGTGATACTGTCAATTGTAATA
ATAAGTATATGTTCAGTCTTCATCCATTTCTGGCACAGCTCCTAAAACCTTTGGAATTTA
CCTGTGTGACCAGAGTGATAAAGTTGTCTTTACTTTGTAATTAAAAATAAAAACCTTATT
GGGGTATAGTTGCTTTACAGTGTTGTGTTAGTTTCTGCTGTACAATGAAGTATACAGTAC
ACCCTTCCTCTTGGGCCTCCCACCCACCATCTTCCCCTCAGCTGAGCTTCCTACACTATA
CCGTAGATTCCCCCAGCTATCTGTTTTACAACTGGCAGGGCTCGTACGTCAATTCCCCTT
TCCCAGTTCATCCCACCTTCCTCCGCCCGTGTCCACGGGTTCATTCTCTATGTCTGCATC
TCTATTGCTGCCCTGCAAATAGGTTCATCTGTACCATTTTTCTAGATTCCACATATATGT
GTGAATATACAATATTTGTTTTATTCTAACTTACTTCACTCTGTATGACAGCCTCTAGGT
CCATCCATATCTCTACAAATGACCCAGTTTCTTACCTTTTTATGACTGAATAATATTCCA
TTGTGTATGTGTACCACATCAAGATCCATTCATCTGTCGATGGACATTTAGGTTGCTTCC
GTGTCCTGACTATTGTAAATAGTGCTGCTATGAACTTTGAGGTGCCTGTGTCTTTTTGAA
TTATGGTTCTCTCAGGGTATTCTGGAGAAAGCAATGGCACCCCACTCCACCGCTCTTGCC
TGGAAAATCCCATGGACGGAGGAGCCTGGTGGGCTGCAGTCCATGGGGTCGATAAGAATC
GGACACGGC
>2629:529930-530170
CTATGAAGTGATGGGACCAGATGCCATGATCTTCATTTTCTGAATGTTGAGCTTTAAGCC
AACTTTTTCACTCTCCTCTTCACTTTCATCAAGAGGCTTTTGAGTTCCTCTTCACTTTCT
GCCATAAGGGTGGTGTCATCTGCATATCTGAGGTTATTGATATTTCTCCCGGCAATCCTG
ATTCCAGCTTGTGCTTCTTCCAGCCCAGCGTTTCTCATGATGTGCTCTGCATATAAGTTA
A
>494:574792-574980
TTTTTTTTTTTTCTTTGATTTCTCTGCCTTTTTTTTTTTTTTTAAATTTTATTTTATTTT
TAAACTTTACATAATTGTATTAGTTTTGCCAAATATCAAAATGAATCCGCCACAGGCATA
CATGTGTTCCCCATCCTGAACCCTCCTCCCTCCTCCCTCCCCACACCATCCCTCTGGGTC
GTCCCAGTG
>2161:400166-404429
GACTGGTTCCAAATAGGAAAAGAAGTATGTCAAGGCTGTATATTGTCACCCTGCTTATTT
AACTTATATGCAGAGTGCATCATGAGAAACGCTGGGCTGGAAGAAGCACAAGCTGGAATC
AAGATTGCTGGGAGAAATATCAATAACCTCAGATATGCAGATGACACCACCCTTATGGCA
GAAAGTGAAGAGGAACTAAAAAAAAAAAAAGCCTCTTGATGAAAGTGAAAGAGGAGAGTG
AAAAAGTTGGCTTAAAGCTCAACATTCAAAAAACTAAGATCATGGCATCTGGTCCCAACA
CTTCATGGGAAATAGATGGGGAAACAGTGGAAACAGTGTCAGACTTTATTTTTAGGGGCT
CCAAAATCACTGCAGATGATGATTGCAGCCATGAAATTAAAAGAAGCTTACTCCTTGGAA
GAAAAGTTATGACCAACCTAGATAGCATGTTAAAAAGCAGAGACATTACTTTGCCAACAA
AGGTCCATCTAGTCAAGGCTATGGTTTTTCCAGTGGTCATGCATATGGATGTGAGAGTTG
GAGCGTGAAGAAAGCTGAGCGCCGAAGAATTGATGCTTTTGAACTGTGGTGTTGGAGAAG
ACTCTTGAGAGTCCCTTGGACTGCAAGGAGATCCAACCAGTCCATTCTGAAGGAGATCAG
TCCTGGGTGTTCTTCGGAAGGACTGATGCTGAAGCTGAAACTCCAATACTTTGGCCACCT
CATGTGAAGAGTTGACTTATTGGAAAAGACTCTGATGCTGGGAGGGATTGGGGGCAGGAG
AAAAAGGGGATGACAAAGGATGAGATGGCTGGATAGCATCACCGACTCAATGGACATGAG
TTTGAGTGAACTCTGGGAGTTGGTGGTGGCCAGGGAGGCCTGGCGTGCTGTGATTCATGG
GGTCTCAAAGAGTTGGACACAACTAAGCGACTGAACTGAATGAAGCCTTTTCATTATGAA
ATTTTGTTTTTTCATTACAAAAATACTTGTTTATTATAGAAATTTGAAAGCTATAGAGAA
AAAAGAAGTGAATCATGTATAAGCAACATTTATGGACGTCCACTGTTAACCTTGGCAAAA
TGCCTCGTAAGGTAGAAAGAACAGAGTGAGGGATGGAGGACAACAAGAACAAAGGAAGAA
AAATAAAAATTCTCATTTCTTTTTCATAAGTGTTTTTTCACTGTATCCAAAGTTCTTTAT
AAGCATTTCAGTGGGCTACATAACATCATACAGATGGATCACAACTTTTTTTTAACATTC
TGTTGCAGCTCAACATTCATTTTGTTTCCAAACGTCCCTGATAACAAATAATGAAGACAC
AAAAATCTTTGTCCACATTTTTTTCTTTTTTTTTGAAACAGAGACCTGGAAATGGGATTA
CAGCCAAGGTTTAGAACATTGCAAGGCTTTTGAGAGCAAGGTTTACATTCAGGAGCTTTA
CGTGAGAATGTTACACACCTTCACATTCACCAAGTATTAGGAGTTAAAAATCTGGACTAT
CCTGGTGGTCCAGTGGTTAAGAGTCTGCCTGCCAATGCAGGGGATTCAGGTTCAATCCCT
AGTCTGGGAGGATCCCACATGCCACGCTCAGAGCAGCTAACCCATGCACCGCAGTTACTG
AGCCTGTGCCCTACAGCCTGTGCTCCACAAAAGAAGCCACTGCAGCTGGAGAATAGCCTC
CTCTTGCTGCAACTAGAGAAAGCCCGTGAGCAGCAACGAAGACCCAGTGCAGTCAGAAAT
AGTATGTAACAGTCAATTACAATTTTAAATCATTGCAGTGTTGTTAGGGAAATTAAAATG
GAGGAAGTTCTGTTCAGGCTTCAGAAGCAGGAGAGCAGGCCTCTGACCTGCTTCTGATCT
GCCTGGACACTGCCCAGATTCTATGCCTGCCTGCCAGCACAGCAAGTCAGGCAGCACTTT
AGACAAAAAAGGAGTGGGTCTTGGAATTCTTGAGTCACTAGAGGTCTAGCCAACCCCTCA
GGGTCTAACAAAATCCTATGGCTCATAGGGTAAAACAAACAGCATTGTAAAGAGGTGAAA
GTAAAACCAGAGCTGCATTTTTGCATGCAAACAGATAATGATAACTATTTGCGGCCTGGG
ATTATAAGCAGGAGCCCCTGAAACTGCAATCTGAAGCCTCACCCTTGGGACGGATTCACA
GCCCGGTATCTTTTCCCAATCGAGACTCCAGATTGTTGTTAACAAGAAACTTCCCAGCAC
TGTTCAAGTCTGGATGTAGGCTGGCCCAATTTGACAACGTACGTACTGTTAACTTCTCTC
TATTGTTCCTATTTTTTTTTTCTTTTAATGACTGTATATTGAAATTAAGTCAAATCTATT
AAAAATTGAAATTGTTTATGTATGTAACAAGTGGTTTCTTGTGTAAATGAATCCTTCAAA
ACTAAGAGGAAAGTAAAACTTTCAGCAAAACATAAATTGGTGCTGTGAGCAGGATTCGTG
AAACAAAATGCCACTCAAGAAGAAAGAGATTAAAACTAATCAAGTTTTTATTTCTGGATG
GGAAGATTTGCCTTATTACTCGTTAGCTACTGAATGGAGCATATGCACTGGATTGTGTGA
GAAACGGGACCTCAAATTAAAGCGAACTGAAACTTTAGTAGTTACTGAACATTTGTGGCT
CTTGCTAACTGAGAAAGGACAAGAATATACCACACTGGTAGGAGAAGCTGAATCCTCTCT
GCCTACCATAAGGTGCATGGAGCTAAATTAAAATTAGTGAAGAGAAATTAAAATTGGAGT
TATGCAATTTGCAAGGATGATTATCCATGTTACAATGTCAAAATTACATTTTAGCTGACC
AAGTCTCCACTTTAAAGTCAGTAGCCAAAAAAGCCGCTATAAAGTTTGCACAAGCTAAAT
ATTGAAATTGGTACAGCCAGGTTAACAAAAAGAAAGTTTATCTGGCAATAGCTAAAACAA
GAGTAGCCTGGGACCTTAATGCTTGAGATGGAAGATTAATCCCTCCAAAATTCAGGGATC
TGCCCAGACTTTAAACTTTTGGGGAATACAATGGGCTAAAGGACATAAAGAGATTTTACC
TAAGGCTAAACAAAAGATAATGGAATTTCAAACTTCTGAGACAAAAGGCACAAAAATGCA
TAAAGGATATTTGGCTTCTGGTGACAGCATATTCCACATTTGGGCCAGAAACTGAGTCCA
CTTTACAGAGTAACTCCATGTTAAGAAACTTTTATGGAAAGAAAATGTAAATGAGGTAAG
AGCTTTTAGATAAACTCTATTAGGAATAATTATGCTTGGGCAGTGCGTACCTAAAATAGT
TTCTCCAGATTTGGTAACTTGAATTTCTAGGCTTGTGCTAAATCATGTTAAATGATGGAA
GTTTATTAATTAGGCCATTTCCAAATAAGATGCTAAAATAATTACTAAACACTGGTTTCT
ATTTATAGAAAAAGGTTTAGAACTATTAGTGAATATGTTTGGTACCATCCTGAGATGTTC
TCTATAAGAAAGCAAGTATTTTTAGAAATTATCACTGGCATTTCAGGTTCACCAATGTAC
AGAATGCTAATCTAAAGGACAGTTCATGGTTGCTTAAGGAAAGTAGAATGTGTGTTTCTA
ATAAAGTATGAGGAATGGAATTGCAGTTTGTTAAGGGAAAGGAAAAGTCTGACTTACAGG
TGTCTGTTTCTGAATGGGAAAATAAAGTTATGGATACAGAAAATATTCAAAGGTAAATAT
AGAACAGATCACTTAAAGGGTAAATAAACTTAAAAGTCTATTATCAAAGGCACTTCAGCA
TCCCAGGGAAACTTCTACCATGCATAAAACTCTTTTCTTGGGGTCCACTTTCCACAAACC
TTTCTTATCATAAAAATCTGTATGTCCGGATAAAATGTTATCAGTCATAATTCTAGTTGT
TGTATTAAATGTTACATGTCACAGCAGTGACCAAGTTACTTTGTCAATTGCAATATAATC
AGATTTTAAAGTTTCCTTCTTAAGCCATTTTGTCATATTGATAGCTCATGCTTCCACTCT
GATGCCTTTGTGAAAAAAGATGCTATCACCTGGTCAAGATTTACAGAAAGGATCTAAGAG
TACATTAAAATTAACTAGATAAACCAGTTGTTTTATTAACAGTAAGCTACTATCTGACTA
GAAGTTGGCTTTCTCTCTCTGTTAAGTTTTCTTGGAATGTGGCTTCTGATAACAGAGTAT
GTGAATGTCTTTGCCTTTAAGTGATTTATATTTGTTTTTAAAGGGTTTTGTTACTCTCAT
GCAA
>809:1377206-1377323
CTTAAGTCATTTCTGTGAATTGCCCACTACAGGTTAACAACATGTTTCAAAACAGAATGC
TTGAATTGGGAAATGCTTAAATTTGATGATCTGAAACTAATATGCTAAATATCTTTCA
>3646:880890-881774
ACTAGCCCCCTAGGTGTTCATTAGAAGGACTGATGCTGAAGCTGAAACTCCAATACTTTG
GCCGCCTCATGCGAAGAGCTGACTCATTGGAAAAGACCCTGATGCTGGGAGGGATAGGGG
GCAGGAGGAGAAGGGGATGACAGGATGAGATGGCTAGATGGCATCACTGACTCAATGCAC
ATGAGTTTGGGTGAACTCCAGGAGTTGGTGATGGACAGGGAGGCCTGGCATGCTGCAAAT
CATGGGGTCGCAAAGAGTCAGACATGACTCAGTGACTGAACTGAACTGAAAGCCTTTGAC
TGTGTGGATCACAACAAACTGGAAAATTCTGAAAGGGATGGGAATACCAGACCACCTGAC
CTGCCTCCTGAGAAATCTGTATACTGGTCAAGAAGCAACAGTTAGAACTGGACATGGAAC
AATAGACTGGTTCCAAATTGGGAAAGGAGTACATCAAGGCTGTATATTGTCACCCTGTTT
ATTTAACTTATATGCAGAGTACATCATGAGAAATGCTGGACTGGATGAAGTACAAGCTCA
AATCAAGATTGCTGGAAGAAATATCAATAACCTCAGATATGCGGATGGAACCATACTTAT
GGCAGAAAGCAAAGAAGAACTAAAAAGCCTCTTGATGAAAGTGAAAGAGGAGAGTGAAAA
AGTTGGCTTAAAACTCAACATTCAGAAAACTAAGATCATAGCATTTGGTCCCATCACTTC
ATGGCAAATAGATGGAGAAACAATGGAAACAATAACAGACTTTATTTTCTTGGGTTCCAA
AATCACTGCAGATGATGACTGAAGCTATGATATTAAATGATGCCTGCTCCTTGGAAGCAA
AGTTATGACCAACCTAGACAGAGTATTAAAAAGCAGAGACAGTAC
>2861:861549-862465
TCCTCCTGTAAGCCACTCTCCAGTTACCCCTCATGGAGAGATCTCCTTCCTTGGGTCCTG
CACAGAATTCATCTTGCATTTCATGGAAGATGTCAGATTGTAGAGAAAAGACGATGCACT
TGGAAGCTGGTCATATTTAGTTTTTTTTTTAATTAATTTTTTTGGAGTATTTAGAATTTT
GTGTTAGTTTCAGGTGTACTGATGCTGCTGCTACTGCTGCTAAGTCACTTCAGTTGTGTC
CGACTCTGTGCGATCCCATAGACAGCAGCCCACCAGGCTCCTCCATCTCTGGGATTCTCC
AGGCAAGAATACTGGAGTGTGTTGCCATTTCCTTCTCCAATGCATGCATGCATGCTAAGT
CGCTTCAGTCATGTCTGACTCTGTGTGACCCCACGGACAGCAGCCCACCAGGCTCCTCTG
TCCACGGGATTCTCCAGGCAAGAGTTCTGGAGTGGGTTGCCATTTCCTTCGTACAGCACA
GTGAATTAGCTATGCATATACATATGCAGATGGCACCACCCTTATGGCAGAAAGTGAAGA
GGAACTCAAAAGCCTCTTGATCAAAGTGAAAGTGGAGAGTGAAAAAGTTGGCTTAAAGCT
CAACATTCAGAAAACAAACATCATGGCATCTGGCCCAATCACTTCATGGGAAATAGATGG
GGAAACTGTGGAAAAAGTGTTAGAGTTTATTTTTGGGGGCTCCAAAAATCACTGCAGATG
GTGACTGTAGCCTTGAAATTAAAAGACGCTTACTCCTTGGAAGGAAAGTTATGACCAACC
TAGATAGCATATTGAAAAGCAGAGACATTACTTTGCCAACAAAGGTCTGTCTAGTCAAGG
CTATGGTTTTTCCTGTGGTCATGTATGGATGTGAGAGTTGGACTGTGAAGAAGGCTGAGT
GCCAAAGAATTGATGGC
>208372:498496-498985
CCATTCCTCCCCGGGGGCGGGCGAGGCGGACCGCGGTGGGTGTGCCCCTTACCAACAGCC
GGGAACTCTGGTGCGTGAGCACCACCCCACGTCTTCAGCAAGAGGATTTGCTGCTGGTGT
TAATTTTATTTTGTTGAGGCTGTTCAGTTTGGCTTCTCTGTATCTATTGATTGCCCTTTT
TGAGAAAAATGAAGGTGTTTTTATAAAGCTTGGATGCCAATGAGAGTTATTTTACGGTGA
CCACGATGCCAGGCGCTGTCAGCGTGTCGGGGAGCGGCCGGCGGGCGCGGCGCTGGGCGG
GCGCGGCTGACCCCCTCCCCGGGGCCCGGCCGCCAGCCCGCAGCTAGGAAGTCTTCTGTT
TAGGCTCGTCTGACGTCTTTCCCTCAGTTATACTTTCAATGACCTTTTGTGCATCTGTAA
AGGCGAAGCAGAGAAACTCACAACCTAATAAATAGCGCTCTTTCCTTCAAAAAAAAAAAA
AAAAAAAACA
>230:686264-687462
GTTTTTTCTAGCACATTTTTTTCTCTCTTTCACTTTTCACCACAAGTTCTACCTCCAGTC
TTCTTCCTACCAGTCCCCAGAACTGTCTTATCACTAGGGAATGTATATTGTGAAAAGCAA
AGAGTAGGATTATACGAGAGGTCCCCAAAGCATCTTAAGTCCCAAAAGAAGGGGTGATGG
ATTTAACAAATGGCACCAACTATTTGAGGGAGATGATGGGAGAGGAAGAAAAGGAGGGGC
CTGGTAGTAGAGGAGTCACCATCACTTTATGGCAGACTGATGCCTAAACCAGTATGATTT
GTTCTGCTTCCCCAGCCCTGCCACACACACACACACACACACACACACACTCCTTTCCTT
CCTTCAAAATGTAATGTTTTTTTCATTGTCATGGGTTTGTCTTCTCGTTTCTACTGTCCT
AGAAATATAATAGGGAGAAGGCAATGGCACCCCACTCCAGTACTCTTGCCTGGAAAATCC
CATGGACGGAGGAGTCTGGTAGGCTGCAGTCCATGGGGTCGCTAAGAGTCGGACACAACT
GAGAGACTTCACTTTCACTTTTCACTCTCATGCATTGGAGAAGGAAATGGCAACCCACTC
CAGTGTTCTTGCCTGAAGAATCCCAGGGATGGGGGAGCCTGGTGGGCTGCCGTCTATGGG
GTCGCACAGAGTCGGACGTGACTGAAGCGACTTAGCAGCAGCAGCAGAAATATAATAATT
TATATTCTTAAAGTTATCTAGGAAAGAGCAATTTACCCACCCTTGGGGAACCACTAGACT
CCACGTAGAAACCATGAATGAGCACAGGTCTGTTATTCTTTCAAGTACTATTCATCAAGA
TGTGACATTCTACCTACATGAGAATCACCCAAGGCACATGTTAAATTTTAAGATTTCCCA
GACGACGTCAGACCACACTATAATTGAATATCAATGAGTGGGAATCTGAAAATGTCATTT
TAAAATTCCTCTATGTTATTCTTATGCATCTTAATAGAAAATATACTTTATATGTATGTA
TACTTTATATGAATGTATAGAGTTAGCTGAAGCTAGGTGGAAATCATATTGCAATATATA
TAAATATTTGAAATCAACACACTGTACACTTTAAACTTACAATGTTTGTCAATTATATCA
CAAGTCTTTTGTTTAAAAAAGTAGAAAGAGAAAAATATGTTATAGAGGCTTAGATTCTA
>1987:104653-107516
AAGTCAGATGCCAGCACCTAGCTGTGTGCAGAGTGGAGGCTCCAGGAGATGCAGGGCCAG
GGGCCCAAGGAGTCCAGAAAGGGAGGGAGGTCCAAGCAGAGAAACACTCTGGATGTGAAG
CTATCTCTGTGAACCTAGAGCTCTGTCCTTGCCACCACTAGGCTTAAGCTAACTCATTCC
CAAAGGTCCTGACCCAAACCCTCTGGCTCTTCCCAGCACCATCAGGGCCCAGGATAATGA
CTCAACAATTCACAGACCTTTGGAAGAATTAATACTGTTAAAATGGCCATACTACCCAAA
GCAATCTACTGATTTAATGCGATCCCTATCAAACAACCCATGACATTTTTCAGAGAACTA
CAACAAATAATCCTAAAATTTATGGAAGCACTAAAGACCCAGAATTGTCAAAGCAATCTT
GAGGAAAAAGAACAAAGCTAGAAGCATAACCCACCCAGGCTTCAGATAATACTACAAAGC
TACAATCATCAAAACAGCATGGTACTGGCACAAAAACAGACACATGGGTCCATGGAACAG
AATAGAGAGCTCAGAAATGAATCCTAACGCCTATGGTCAATCACATAAGACCTGCCACCA
TAAAATTCCCAGAAAAGAACATACACAAAACATTCTCTGAAATAAACCATAGCAATGTTT
TCTTAGAATAGTCTCCTAAGCCAAAAGAAATTTTAAAGAAAGAGAGAGAGAGAGACCTAA
TCAAATCAAACTTAAAAGCTTTAGCACAGCAAAGGAAACCATCAACAAAATGAAAAGACA
ACCCACTGATTGAGAGAAAATATTTGCAAATGATGCAACCAGCAAGGGATTAATTTCCAA
AATATACAAAGAGCTGATACAGCTCAACACACACAAAAAAATCAAAAAATGGGCAGAAGA
CCCAAACAGACATTTCTCCAAAGAAGATATACAGATGGTGAACAGACACATGAAAAGATG
CTCAACATCACTAATTACTAGGGAAATGCAAATCAAAATCATAACTCATACCAGTCAGAA
TGGCCATCATTAAAAAGTCTTTAACTGCTGGAGAGGATGTGAAGAAAAGGGAACCCTCCT
ACACTGTGGGTGGGAATGTAAATTGGTGCAGCCACTATGGAAAACAGTATGGAATTTCCT
TCAAAAAGGAAAAATAGAACTACCATATGATCCTGCAATCCCACTACTGGACATATATCT
GGGAAAGACAAAAACTCCCATTTGAAAAGATACATGAGCTCCAATGTTCATAGCAGCACT
ATTTATAGTAGCCAAGACAATAAAGCAACCTTAATGTCCATCAACAGATGAATGGATAAA
TAAAATGTAGCGTGTGTGTGTGTGTAAGAACTGATGATTTCAAATTACGGTGCAAGAGAA
GACTCTTGAGAGTCCCTTGAGCAGCAAGGAGATCAAACCAGTCAATCTAAAAGGAAACCA
ACTCTGAATATTCACTGGAAGAACTGATGCTGAAGCTGGAGCTCCAATACTTTAGCCACC
TGATGCAAAGAGCCAACCCTTTGGGAAAGACACTAAAGCTGGGAAAGATTGAGGGCAGAA
GAGGGTGACAGAGGATGAGATGGTTGGATGGCATCACCAACTCAATGGACATGAGTTTGA
GCAAAATCCAGGTGGTGGTGAAGAATAGGGAAGCCTGGCGTGCTGCAGTTCATGGGGTAG
CAAACAGTTGGACACGACTGAGCTACTGAACAACAATAAAACTGAAATAGACTCACATAG
AAACAAATTTATGGTTACTAAAGGGGAAGAGGGAGGATAAATTAGGAGTTTGGGATTAAT
ATATATACACACTACTATATGTAAAATAGATAAAGAGCCTACTGTATAGCACAGAGAATT
AAATTCAATATCTTTTAATAATCTATACTGGAAAATAATCTGAAAAAGCAAATATATATA
AAATCACTTTGCTGCATACCAATACCAGAAACTAACATAACATTGTAAATCAACTATGCT
TCAGAAAATTCAAAAATTCACTCTGTGAGGGGCCTCTCTATGGACTAGAGCCCTCCTGTA
GCCAGGCATGGGTTGGCCCTAACTCTAGATAGCCTCCATTCCATCAGTCCACATCCCCAC
GTGGGGTGAAGCCTGGCCCCACCTCAAGGGGCTGTTGTCATTGTTCAGTCACTAAGTCAT
GTCCAACTCTTCAGTGACCCTATGGACTGTAGCCCACCAGGCTCCTCTGTCCATGGAAAT
TTCCAGGCAAGAATACTGGAGTGGGTTGCCATGTCCTTCTCCAGGGGATCTTCCCAACCC
AGGGATTGAACTCACAACTCCTGAATGGGCAGGCGGATTCTTTACTGCTGAGCCACCTGG
GAAGCCACCTCAAGGGGCAGGAAATTACAAAGTCCTCTACTAAGCCTCTCAGGAAGCCTT
CTTTCTTTAGGCCCACAGCATTTATAATTAGGAGATTAAAAGTTACCTTGCTTGTCTGAA
ACAGTTATTTTGCTAAAAATAACTGTACTCTACTATGGCAGAAACCTTCCTGGAAGAGTA
AGAATGAGAGAAAATTCCACCCCCATTAGCTTACAAGTCCCCAGGGCTGCCCCGTCAGAG
AGTTTCGCGTTTGGAGAAGCCTCTTTTCTATGGAACATTCTCTCCTCTGTGTTCCTTCCA
CGGTGTCCTCTGGCTTCTGAAAGATCTTCGCGGGCTGAAGCCTCACAGTCGCACATTTAT
GTCCCATTATTTCCCGGCACCATTTCATCTGCACAAGGACTCCATGCACTGGATGGGGAT
GTGCCCCTAGTGCAGAGTTGGGGAAACCAAGCCCCAGGCAGAGCGTCTGAATGAAGTGCT
GGCCACAGCAGAGTGGGCTAGCCACAGCCCACACCAGGACCCAG
>206628:85532-85586
GAGCGACTGAGCGACTTCCCTTTCACTTTTCACTTTCATGCATTGGAGAAGGAAA
>1131:192511-192958
CAAGACTCAGACAGACCATTTGCTAAACCCTATCAGGGTTGAAAGATGCACGCACGTTTG
CTGTCAGGAAAATTCACCGTGCTTCTGTTTTCTCTCAGTTTCAGCTGTGGGAAAAGCCTC
TGTGTTATGGTTGTAGTGCAAACAAAACAAAATTGAATTTTAAACACAGCTTTTGAAAAA
ATGTTAGCATCTATGAATGTCTGCCTGTAGGAACATAATAGCCTGTCTTTAAAATACCTT
AGAATCAACCCCAGCTACAGCTGTTCTCTCACTACAGGTGTGTCTCTAGCAAGCAAGATA
CAAAACAAGCTTATATAAGTCAATTCATGTTTTCCATGCACACGCAGAACTCAACTTTAA
TGAAAAGAATCCTGTGTTCCCTCCCCTATAAGGCAAAGCTTCTTCTTTAACAGACTGTGA
GCAAAGAGGCTCTTCCTCATCTGCGGTT
>207945:314899-315915
TTTTTTTTTTTTTCTTGATCCTGAAAGTTTCCAGTGAAGGGACTTGACAATCAGTCTTGT
TTGAACCGCATCTACATTTACTACACATTTTTTCAGATAGCTTTTCATGATACCAAATTC
ATTCTGCTGTAGTTAAAGCCCATTGATTTTCTTGCTCAGAGGAGGAAGGGCACATGTCCT
TAATCTCTTTCATCTAAAAGGAATTCTTCATCTGATGGAAGGACTATTAGTGTAGTCAAC
CTACAACCAAGTTTATTCCCAAGCATATGCATATGCCCAGTTTACTGCTTCAGATGCTGT
AGGCAATTGGCAGTTACTCTGTTGACTAACAGATCTAAGAATTTAAAAATTCAGAGCTGA
AAAGGTATGAAAAATTACTGAGTCAAATCGCCATATTTTACAGTTAAGGAAACTTTTAAG
CTGTTCAAATTCAGTTCATTTTACTCTTCCTCAAAGGATGTATTCTTCAATTCTTAATAT
ATCTGTGGTTTTTATTGGAGCATCTTCAAGGGTCTTTCCTTCCTCTTTAACTAGGGAGCT
TAGAGCTGGTTCTAATGAATGGAATTAACCCAGCACTAATTAGAATGAGGAATTTACCTC
CCAGTCTCTATTTATGCATCCCAGTCTCCTTTTGTTTTAAAAACTTTATTGTAAAAACAA
TAAACAACACAAATTCAAAGCAAAATTTGCTTACAAGTCTGTCATTTAATTAAATCAATG
TTTTAATTTATGTTACCTTCTAACTCTCATTTATAAACATATCAACTTTAACCTATTTTT
GTAATATTTTTATATTACAATAAATGTATATTCCACATTTTATATTTTCATAATTTAAAA
TTATGTCAAGTACATTTTTCCAATTAGCTACAATTTCACTACTTCCTTATACCTTCCTGC
TTTAACACTGTTAAGTCCTGCCACATCTTTGCCCACGATCATACAATATATAGGCACCTA
TAAACATATAGGTGAATTTTAACAGATATTTTCTGCTTTGCACTACCCAAGTCTTAA
>3062:881306-881433
CAGTCCAAGGGGTCGCTAGGAGTTGGACATGACTGAGCGACTTCACTTTCACTTTTCACT
TTCATGCATTGGAGAAGGAAATGGCAACCCACTCCAGTGTTCTTGCCTGGAGAATTCCAG
GGATGGGG
>3192:585389-585446
GAACTGAGAGAGTACCATGGAAACACATGCATTACCATACGTGAAATTAGACAGCCAG
>202:97935-99274
GACACCTGCGGAGGTCCAGCCCCGGCTGATCCAGGGTATTCGAAGGGGAGACGGAGTCGG
CGGCTATTTACATATTTATCAAAGATATAAAGAGTAATAGAATGAGGATAGCTCAGTAGG
AAAATTCAGTGGAGAAAAGAAGCTGAGTAGCTTGGTTTACGCGGGAGACCAATAAAACTT
CAAGACAAGAAGTTTGCACCACTTACGTAGGCCGCAGGCGTCCTTCCATTGTCCGGAAGG
AGAGGAGACACGGAGGCCTCCCCGGTCGGATCTTAGAAGCCCAGGCATAATTAGTAAGCA
TGGTGGGTTCCGCGCTCCAGATGGAGACTCAGCTGGAAGTTAAAGGGAAGAATGACATGG
GGAGACCAAGCGTTGGTGAGTAAGGCCTGTAGCTTTATTTTCAACAGGGGTTTTTATACC
CTAAGTTACACATAGAGGATAATAGGGGATGCAAAGTCAGCAGTCTTTGATCCTTATCAA
AAACCAGGGTTTCTTTCGTGCAAATTTATCGTATACAAATGGTTTAGGTGATTTACATCA
TCATCTGGCCAGAAGGCCTATTAACATTTTATGACTCTTGACAAGGACTTATCAACAAAG
ACTTATTTTCTCTAAGAGTAATTATTTTAAGGTTTGGCGCCATCTTCCGAAGATAAAATT
GCACTCCTATAGGGCGGATGTGTAATGGGTTTACAACAAAGGAAAGAATTTATTACCTTA
AGGGTCTAAAGTTACTAACACCAAGGCCACTACTTATTTTTTCTATATACCAACTATATT
AATTAATACACATTCAAGGATACAATTCAGGGGATGTAGAAACTTGGCAACAAACATTGG
CTCATCAATGAAATCCTTTACTAGTTTATTCTGACAGTTTCTAACTCTCTAAGCTATTTG
AATATCTTAAGCTTCCCGTGCCTCTCAAGGCTGGGAGACTGTAAACAATCGTATGCATAG
CTGTAGGAGTCCGGGTAAACTTGTCAGGCGAGTTAGAGAGCCATCTGAGGGGTTTGGATT
TAAACACTCCTAATTGCCCAGGAACTTTATTAATTGGAGCTGTAAGTTAACTCTTGAACA
GAGAGAGCGAGATGGTGGTGGGGGACAGCCCCCAGTAAAGTCAGAGGTGAGAGCACAAAG
CAATAAAGTAGGCAGACTCTGGTTTTTTGGGGGAAGATGCTCGAGAATATCCAGGGGGAC
TCCTGAGGCTCGATCCCGCCTTTGCGTATGCCGAGCCTCCTTCCTCATGACCTTTGTCAT
GAGTGGAATGCCTCACCGGCTCCCGGCAGGCACCCAACTCCAGTACTCTTGCCTGGAAAA
TCCCATGAACAGAGGAGCCT
>340:549395-549539
CGGTCACGAAGGCGCGCCGGCGGCGGCCAGTGACGCCACTAACGCGCCGGCGTCAGCTGT
GGTTTGTGCGCCGCTGTACGCGTGACCGGTGGTAGTGTAGGTGGTCATGGCTAATCGCAG
AGCTCTGCACTTTAAAAAAAAAAAA
>209122:1076229-1076657
GTAACCCCATGGACTGTAGCCTACCAGGCTTCTCCATCTTGGAATTTTCCATGCAAGAAT
AGTGGAGTGGGTTGCCATTTCCTCCAGGAGATCTTCCTGACCCAGGGATAGAATCTGGGT
CTCCCGTATTGTAGGCAGACGCTTTACGGTCTAAGCCACTAGGGAAATCCACCAGGAAGA
GAAGATGATCTAAATCTCCAGAAATTCTTATCAATGGAGAAGAAAGTGAAGTCAGTTGTG
TCTGACTCTTTGTGACCCCATGTACTATAGCCTACCAGGTTCCTCCATCCATGGGATTTT
CCAGGCAAGAATACTGGAGTGGGTTGCCATGTCTTTCTCCAGGAGATCTTCCCAACCCAG
GGATTGAACCCAGGTCTCCTTCATTGTAGGCAGAATGCTTTACCGTCTGAGCCACCAGGG
AAGTCTGAT
>207945:239322-239515
ATGCACGATACTGGATGCTTGGGGCTAGTGCACTGGGACGACCCAGAGGGATGGTATGGG
GAGGGAGGAGGGAGGAGGGTTCAGGATGGGGAACACATGTATACCTGTGGTGGATTCATT
TTGATGTTTGGCAAAACTAATACAATTATGTAAAGTTTAAAAATAAAATAAAATTAAAAA
AAAAAAAAAAAAAA
>559:75706-75784
GTAGCAGGGGAGGCTGGTGGGCTTCCGTCTATGGGGTCGCACAGGGTCGGACACGACTGA
AGCGACTTAGCAGCAGCAG
>1849:1017529-1017604
GGTAGATTTCATCTACCAAGTTCAAGAACTAGCGAAGAGAGGGTTGGCACCAGTTGCCAC
TAAGGAAAAAAGCACT
>3774:928745-928864
TTTTTTCTTTTTTTTAAAATTTTATTTTATTTTTAAACTTTACATAATTGTATTAGTTTT
GCTAAATATCAAAATGAATCTGCCACAGGCATACATGTGTTCCCCATCCTGAACCCTCCT
>423:74548-75107
GATCCCTCCATCTGCTGTGTGGGGAATGGAATGGGTGGGAATTGAGGTAGGGAGACCAGG
TCAGGGCCTGCAAGGTGGGCATTATCTTTTTGCATGACCTCAGCATGAAAGTTCCTATAT
GGTGAGGAGGCGTGACAGGAACCCACTTAGATGGGTTAGATGTCATGTTCCAATTTAGGA
GGAGATTTATTCACTTTTCTGAAGAAGACCCTGCATTTTAGCAGCCATCTTCAGGATCTG
ATCTCCTCAGCCAGTGATAAGTGACCCATCACCAGGCTGTCAAGTACAGCTGTGCAGGTT
GCACATTGCACAACTTTGTGCGACTCACAATGGCCCCACCCACTACCTTGGATTCTATTC
CAAGAGAAGAGGGTGCACAGGGAAGGCACTGAGCCGACAGCCTCCTGTAGCACCCTGGAG
GGAGTTCCATTCTATTCCACTTCCCAGGCCCCAAATCAATGCCAAGCATGTGTCCAGTGC
TGCTAAGGAACAGGTTAAAATACTCATTTCCAAGAGTGATGAACAGCCCCCATCAACAGG
GAGCTTGCTTCACTACAGGG
>209472:477349-477560
TTTTTTTTTTTTAATTTTATTTTATTTTTAAACTTTACATAATTGTATTAGTTTTGCCAA
ATATCAAAATGAATCTGCCACAGGCATACATGTGTTCCCCATCCTGAACCCTCCTCCCTC
CTCCCTCCCCACACCATCCCTCTGGGTCGTCCCAGTGCACCAGCCCCAAGCATCCAGTAT
CGCGCATCGAACCTGGACTGGCAACTCATTTC
>208516:275265-275386
AAAAGGAGGGAGGAGGGTTCGGGATGGGGAGCGCATGTATACCTGTGGAGGATTCATTTT
GATATTTGGCAAAACTAATACAACTATGTAAAGTTTAAAAATAAAATAAAATTGGAAGAA
AA
>207:2150565-2151802
GCACTCACACCAATGGACAGATCATCCAGAAGGAAAATTAATAAGGTAACACAAGTTTTA
AATGATATATTGGATCAATTTGATCTAATTGATATCTATAGGGCATTTCATCCCAAACAG
TAGATTGCACTTTCTTCTCAAGTGCACACGGAACATTCTCCAGGATAGGCCACATCTTGG
GTCACATATCAACCCTTTGTAAATCACAAAGAACTGAAATCATTTCAGGCATCATTTACA
ACCACAATGCTATAAGATTAGATATCAACTGCATTCAGTTGGTAAAGAAGCCACCTGCAA
TGTGGGAGACCTGGGTTTGATTTCCGAGTTGGGAAGATCCCCTGGAGAAGGGAAAGGTAC
CCAGTCCAGTATGGAGACCTCCTTGCAGTTTGATCTCCTTGCAGTCTGGAAAATTTCATG
GACTGTATAGTCCATGGGGTTGCAAAGATTCAGACTATGTGACTTTCACTTTCATGGGGA
AAAAAACCAAAACTATAAAAAACACAAACACATGAAGGCTAAAAAACATGCTTCTGAACA
AAAAATAGGTCACTAAAGAAATCAAAGAGGAAGTCAAAAAATACCTAGATGCAAAAGACA
ATGAAACATGACAACTCAAAACCTAGGGGACACAGTAAAAGCAATGATAAGAGGGAAGTT
TATAGCAATACAAGCCTACCTCAAGAAGCAAAAGAACCATCAGGTAAATGGTCTAACCTT
ACACCTATAGCAACTGGAAAAAGAAATAGAACAACAACAATAAAAAACACCCAAAGTTAG
TAGAAGGAAAGAAATCCTAAAGATCAGAGCAGAAATAGATGAAAAAGAAATGAAGGAAGC
AATAGAAAAGATCAATAAATTTAAAAGCTTGCTAATTGAGAAGATTAAGAAAGAATGACA
AATCATTAGACAGACTCATGAAAAAAAGAGAAGACTCAAAACAGTAAAATTAAAAATGAA
AAAAAAATTACATCAGACAACACTGAAATACAAAGGATTGTAAGAGACTACTAGAACCAA
CTCTATGTCAAAAAAAAAAAAAAAAAAAAGGAAGAACAACCTGGTGGAAAATGGACACAT
TATTAAAGAAGTATAACCTTTCAAAACTGAACCAGGAAGAAATAGAAAGTACAAACAGAC
CAATCACAACCATGGAAATTGAAAATGTAATCAACAATCTTCCAACAACAACAAAGAAGG
CCAGGGCCAGATGTCTTCACAGGTGAATTCTACCAAAA
>208887:874026-875526
TTATTGCTTGTAGACTTTTGGATTGCAGCCATTCTGACTGGTGTGAAATGGTACCTCATA
GTGGTTTTGATTTGCATTTCTCTGATAATGAGTGATGTTGAGCATCTTTTCATGTGTTTG
TTAGCCATCTGTATGTCTTCTTTGGAGAAATGTCTATTTAGTTCTTTGGCCCATTTTTTG
ATTGGGTCATTTATTTTTCTGGAGTTGAGCTGTAGGAGCTGCTTGTATATTTTTGAGATT
AGTTGTTTGTCAGTTGCTTCATTTGCTATTATTTTCTCCCATTCTGAAGGCTGTCTTTTC
ACCTTGCTTATAGTTTCCTTTGATGTGCAGAAGCTTTTAAGGTTAATTAGGTCCCATTTG
TTTATTTTTGCTTTTATTTCCAATATTCTGGGAGGTGGGTCATAGAGGATCCTGCTGTGA
TGTATGTCAGAGAGTGTTTTGCCTATGTTCTCCTCTAGGAGTTTTATAGTTTCTGGTCTT
ACGTTTAGATCTTTAATCCATTTTGAGTTTCTTTTTGTGTATGGTGTTAGAAAGTGTTCT
AGTTTCATTCTTTTACAAGTGGTTGACCAGATTTCCCAGCACCACTTGTTAAAGAGATTG
TCTTTAATCCATTGTATATTCTTGCCTCCTTTGTCAAAGATAAGGTGTCCATATGTGCGT
GGATTTATCTCTGGGCTTTCTATTTTGTTCCATTGATCTATATTTCTGTCTTTGTGCCAG
TACCATACTGTCCTGATAACTGTGGCTTTGTAGTAGAGCCTGAAGTCAGGTAGGTTGATT
CCTCCAGTTTCATTCTTCTTTCTCAAGATTGCTTTGAGGTTTTTTGTATTTCCATACAAA
TTGTGAAATTATTTGTTCTAGCTCTGTGAAGAATACTGTTGGTAGCTTGATAGGGATTGC
ATTGAATCTATAAATTGCTTTGGGTAGTATACTCATTTTCACTATATTGATTCTTCCAAT
CCATGAACATGGTATATTTCTCCATCTATTAGTGTCCTCTTTGATTTCTTTCACCAGTGT
TTTATAGTTTTCTATATATAGGTCTTTAGTTTCTTTAGGTAGAAAAAATATGGAACGCTT
CACGAATTTGCGTGTCATCCTTGCGCAGGGGCCATGCTAATCTTCTCTGTATCGTTCCAA
TTTTAGTATATGTGCTGCCGAAGTGAGCACTGTTTGTCTTTTTTATTAAAGGAAAATTAC
AATGTTGTGTTGGTTTCTGCCATACAGCAATGCAAATCAGTCATTATTTTATATATATAT
ATATATATATATATATATATATATATATATTCTCCCTTTGAGCCTCCCTCCCCTCTCCCC
CATATTTAAAACTTTGATATCTCCTTTAAGAGCCATTTTGGCTGTGCTCCATGGGTTTTG
CTATATGATGCAATTTTAATTTTGATATTTTTGTCTTTTTTTAACAGTCATTTTAGCTTT
ATTTATTTTTTAAAATATAAATTTATTTATTTTAATTGGAGGCTAATTACTTTACAATAC
T
>209760:87303-87581
AGCCCCCACCTACAGACTAAGTGAGGGGCTCTGGCTATGAAATTCTTAGCTCCTGGAGAC
ATACCTTCAGTGGGATGTAAGACTTGTTATACTCTTTGGCTGTCCCTTTAGACCCTATGG
GCTTTTCTGATAGCTCAGTAGGTAAAGAATCTGCCTGCAATTCAGGAGACCCCGGTTCAA
GTCCTGGGCCAGGAAGATTCCCTGGAGAAGGGATAGGCTACCCACTCCAGTATTCTGGCC
TAGAGAATTCCATGGACTGTATAGTCCATGGGATCTCAG
>284:992194-992286
TTTTTTTTTTTTTCTGGTTTTAATTTTATTTTATTTTTAAACTTTACATAATTGTATTAG
TTTTGCCAAACATCAAAATGAATCCACCACAGT
>536:614089-614728
CTTTTCACTTTCATGCATTGGAGGAGGAAATGGCAACCCACTCCAGTATTCTTGCCTGGA
GAATCCCAGGGACGGTGGGGCCTGGTGGGCTGCAGTCTATGGGGTTGCACAGAGTCAGAC
ACGACTGAAGCGACTTAGCAGCAGCAAACGATTTCCCACTGCATTGTGAATAAAACCCAA
ATGCTGACTGTAGGTTATAAACCCTGAGTAGTCTTGGGCCTCATATCAAGCTGTTTCCCT
AAGAGCCCTACCATCATCACAAACCTAAGGGCAACTGTACTTGCAGTTCTCCCTGGCTTA
GGGACTCTTCTTCCAAATCTCCACTCTCTACTGAAAGTGCTATTCTTTCTGTACACACAA
GGGCTATTGCCTTGTGTCCTTTAAGTCAAAGTTTAAATAGTCACCTTCTCAGGCTGTCCT
TAGTGTGAAGACACCTGAGGTGTGAAGCAGCCCAGCCTCTACTGAGGGGCCTTTTCGAGG
AAGGGTGCGGCAGTGCCGGGGAAGGCTGGGACTTAGGTTGGTCCAGCCCCATGCTTGACC
ACTCAGTTTCTCAGCTATGAAGATGGATGGATGCCTGCTAGATGAGCAGGTATCTGGGCT
CCAGAGAACTCAAGGGTCCCAGGGAGAAAAAAAAAAAAAA
>418:814967-815353
ATCTAATAACCTCTGACTAGGTGGCCTGAGGTGAACAGAGGGGTGGGGGAACACAATCAA
TTCAAACAGGGCAGTGCCATTAAAATTGTCATTATGGCCTTAAAATACTGAAAACAGAGT
TACCTACCATATGATCCAGTGATCCCACTCCTGGGCATAAATAACGACAAAATGCCAATT
CAAAAAGATATATACATCCCAATGTTCATAGAAGTCCTACTTACAACAGTTAAGAAACGA
AAGCAACCTAAATGTCTGTTGACAGATACATAGATAAAGAAGACGGTGATGGAATATTAC
TAAGCCATGAAAAAGAGCGAAATATTGTCATTTGCTGCAACATAGACAGACCTAGAGATT
ATCATACTAAGTGAAGTAAGTCAGATA
>286:256649-256739
GTGAGCATACTTAGTGAGCATACTTAGTGAGCATACTTAGTGAGCATACTAAGTGAGCAT
ACTTAGTGAGCATACTTAGTGAGCATACTAA
>275:5849098-5850451
TGTTTTTTTTTTTTTTTTTTTTTTTTGATGCAATGCTTGGCAGGCATCTAGTAAGTGCTT
CCTGATCATGCGGGTTATAGACAGATGCTGGTGATGGTTAGGAGTTCCCCTTCTGCAAAA
TGAGAGGCTTGGTTGAAATGACCTACATCATCCCTTTTAGAGAGGAGTCAGAAGATCAGG
TCCACAGCCTCCGCGGGTTCTAACTGTGCACCAAAATCTCTGTCTGAAATAGGACCGGTG
TTCCTGGCGCAGGTGACCCGGGCAGCCTCTCAGCGTTGGGACACTTCTAAAGAAGGCTCA
TGCCAGGGACCTGCAGCTTTTGTAGGAAGAGAAGGGTTTCCGCAGAAAGGATATGGCTCC
TGATGGATAACTTGAGCCGTCTGGTTGCCTTCAATACAGGTGGTAGTTTACACCCCAGAG
CCTTCAGAGAAGGAGAGTTGCCCAACGAAGTGCCTTTCATTCTTCTGGGTATGCTCTCCC
CGCAAGCTTGTGAGCATATGTGTGTGCCAAGTCGCTTCGGTCATCTCCGGCTCTGTGAGA
CGCTATGGACAGTAGCCCGCCAGGCTCCTCTGTCCATGGGATTTTCCAGGCAAGAATACT
GGAGTGGGTTGCCATTTCCTCCTTCAGGGGATCTTCCCCGATTCTGACGTTTTTGAGATT
GCATCCAAGTACTGCATTTTGGACTCTTTTGTTGACCATGATGGCTACTCCACTTCTGAG
GGATTCCTGCCCACAGTAGTAGATATAATGGTCATCTGAGTTAAATTCACCCGTTCCAGT
CCATTTTAGTTCACTGATTCTTAGAATGTCGATGTTCACTCTTGCCATCTCCTGTTTGAC
CACTTCCAATTTGCCTTGATTCATGGACCTAACATTCAAGGTTCCTATGCAATATTGCTT
TTTACAGCACTGGACCTTGCTTCTATCACCAGTCACATCCACAACTGGGTATTGTTTTTG
CTTTGGTTCCATCCCTTCATTCTTTCTGGAGTTATTTCTCCACTGATCTCCAGTAGCATA
TTGGGCACCTACTGACCTGGGGAGTTCCTCTGTCAGTATCCTATCATTTTGCCTTTTCAT
ACTGTTCATGGGGTTCTCAAGGCAAGAATTCTGAAGTGGTTTGCCATTCCCTCCTCCAGT
TGACCACATTCTGTCAGACCTCTCCACCATGACCCATACGTCTTGGGTGGCCCCACAGGG
CATGGCTTAGTTTCACTGAGTTAGACAAGGCTGTGGTCCTTGTGATCAGTTGGCTAGTTT
TCTGTGATTATGGTTTCAGTGTGTCTACCCTCTGATGCCCTCTCGCAACACCTACCGTCT
TACTTGGGTTTCTCTTACCTTGGACGAGGGGTAT
>221:2031930-2033519
ATGCATGAAAGTGAAAAGTGAAAGTGAAGTCACTCAGTTGTGTCTGACTCGTAGCGACCC
CATGGACTGCAGCCCACCAGGCTCCTCTGTCCATGGGATTTTCCAGGCAAGAGTACTGGA
GTGGGGTGCCATTGCATTCTCCTATAATCTAAGGTATCACCTTACAAAACTAGAAAAAGA
AGAGCAAATTAAATCCAAATTAACTAAAAGAAAATAAGAGAAGAAATTAATTAAATTGAA
AATAGGAAATCAATAGAGAAATTCAATAAACCCAAAAGCTAGTTCTTTAAAAAGATCAAT
AAAATCCATAAATCATTAGCCAGGCTAAGAAAAAAAAAAAAAGAGACACAAATTGTTAAT
CTAGAAATCGAGGATGTCACTACAAATCTCATGGGCATTGAAAGGATAATAAATGAATAT
TATGAACAACTCTTTGCCCACAAATTTGAGCCCATGTTAGCCACATGGGCTAATCTTAGC
CACAACTAAGACCCAACACACCCAAAGAAAGAAAGAACCTGATTTTAAAATGAGTAAAAG
ATCTAGCGATACCTCCCTACAGAAGATATGGCAAATAACCATATCTATGAAAAGATGCTC
TTGCCTGGAGAATCCCAGGGATGGGGGAGCCTGGTGGGCTGCCGTCTATGGGGTCGCACA
GAGTCGGACATGACTGAAGCGACTTAGCAGCAGCAGCATGAAAATATGCTCAAAATCATT
TATCACTTGGGAGCTGCAAATTAAAACAATGAGACGCTACTACAAACCTGTTTAAAAGGT
CACAATCTAAAACTCTAGTGACACTAAATGCTGCTGAGGATATGGAGCAACAAGAGCCCT
CATTCGCTGCTGCTGGGAATGCAAAATGGTACAGCCAGTTTGGCAGTTTCTTAACAAAAC
TAAATATATTCTTACTGTAGGATCAAGCAGTTGTGCTCTTTGGTATTTGCCCAAATGAAC
TGAAAACTTATGTCCACACAAAAACCTGCCCATGAATGTTTATAGCAGCTTTATTCATAA
TTGCCAAAATGGAAGCCACTGGATTACCTTCACTAGGTGAATGGATAAACTGTGGTGCAT
GCAGATAATGAAATAGTATTCAGCACTAAAAAGAAACGAGCAGCTGAGGAGGCTATGCTT
GTGTAGGGGCAGAGGGTATGAGAGATCTCCATACTTGCCACTCAGTGTTTTTGTGAACCT
AAAACTGCTCTAAAATATAAAATCTATTTTCTTTTAAAAATAACAACATTAGATAAACAA
AATGTCATAGCACTTGGTCTTCTAAAATGGTTTCAAATTCCTACTGAAGATTTTAAAAAA
ATCCACGAGGACTTCCCTGGTGGTCCAGCAGTTAAGAATCCGCCTGCCAATGCAAGGGAC
ACAGGTTCCATTCCTGGTCCAGGAAGATCTTCCATGCCACAGAGCAGCTGAGCCCATGCA
CCACAGCTACTGAGTCCTCACCTTCTAGAGCCTGCTCTACAACGAGAAGCCACTGCAACG
CGAACACCACAAAAGAGTAGCCACCACTCACCGCAACTAGAGCAATGAGAGAAAGCCCAC
GCATAGTACCAATAAAGACCCTGCTGCTGC
>723:32215-32298
AGCCATCTCTGAGATTTCCATCAGATGATTATAAACTGATTCTCCTTTCTATAAATAATA
TGTACACTGAAGTATTTTATCTGC
>411:1606028-1606930
ATTTTATTTTTTTTTTAATGTTTTGACACCATTTTATTAATCTTCAACTTCAGTGGAAAA
ATATAACCTTTTCAAGTGCCATTTTCATCACAAGAGTTCTAATGTATATATGTGTGTGTG
TATATATACACACACACACATATATGTATTCTTTTGATCACTTGGTTTTGATGTGCAGCA
AGAGACCAATACCTCATTATAATCAATCAAATAAATGAGAACAGAAGGCCAAGCAGTTTC
CAAATGGTTATTTTATCAGATTGTTTATAAACATTAAATTTATCCTTGTTTGCAATCCAA
AATAGTTACCTGAAGTTTGCTGTTTGTATGTGTTTTGTTTTTAGTCTGTTTTCTAAACTC
TTTGGCACAATTTTCTGGGGGCGTTCAGACTACCACAATACACGTCAGGAGGGAACTTTT
CTTTTGTGCTGCCAATTCTGAGTATTTAAATTTTGGTTTGTTTGGGTTGTGGCTTTCTTT
TGAAGTCTGCATTCTTTATTTGTAACAATGTATTTTTATTTTTTCTATATCCTCTAACTC
CAGAGTTTGTTTTTTCTCCCCCCACCCCCCCCCCCCCACTTCTACATTCACAGTTGAACC
ATATTATTAGGAAAGGCGCCTTGATGAAAAGATCAGGATGGGAGCTCTGACCATTCGTCA
GTGGTTTCCCTAAAATTAAAAAAAAAGAAAAAGAAAAAAACCCAAAAAACAAAACCTAAA
GAGCATCTTTCCTTTTTTTTTCTTCTCTTACATCTCTTGTGCTGCATCAGTAGACCAAAC
TTCAGTTAGTTTTATGAAATGCAACATCTAACCCCTTTTTTTTTTCTGGGAAAAGGAAAC
TGCAATGACTTGAAGTTGAGAATGTGGATACCGCCTCATTCACACACACTCATTCTCACA
CAC
>280:2342905-2343214
TCCATGGGAGTTTTCTTCATTAATATATTCCCCAAATCTTAAGATTTCCTTGTAGAAGGC
TAAAATTAAATTAATTTTCTTCTTCGATATTCCCTGCTCCAAATCTGTTTGCTAACTTTT
TTTTTTTTTGCTCCCACTGTGTATGAACACTGATTTACACCCAATCACAACTTTTGCATC
AGGTTTCTTCCTCATTTTTTCTCCCTCCAAAAAACTCATACATGTTATCACTGTTTATAA
CTTTCTAAACTACCCCATGGTGTTGCTGCCTCTACACTCATTTCATTGGCCAAGATGCCT
GCAGGAACCT
>396:382578-384959
AGAGCGAGGAACTCTCCCGTTCGGGCGTTCTGCTTGTAGTGTGGTGTGGAACGTTTAGGC
AACGTGGTTTGCTTCTTTGCGGGAAGGCTGGTCTTTGGCCGGCCACGGCCTTACGGGCCT
TTGGGGACCATAGATTTGGTCTTTTTTCACTGGTAGGAGAGCTCGCGGCGAGCCGCGCAG
CGCCCTGACCCGTCCTCACCATGCTGGTGCTGTTCGAAACGTCCGTCGGCTACGCCATCT
TTAAGGTTTTAAATGAAAAGAAGCTTCAAGAAGTTGATAGTTTATGGAAAGAATTTGAAA
CTCCAGAGAAAGCAAATAAAATAGTAAAGCTGAAACATTTTGAGAAATTTCAGGATACAG
CAGAGGCATTGGCAGGTAAAATCAAAGACTAGCGCTTTTGTTTTTTAAATACTGGTAATT
TGTTATTAAGAAATTGTTTGCTTTAGTTGCCTAAGTTAATCTTATTCAATGTTGTCAATG
ATGCATTCTTTTTGAAACTGAATTTAAGTGATCTAACTCAAATTCGTCACTACCACTGAG
ACAACATTGAGTTAGCTTTTTTTACTATAGGGCTGGTTTTTCCCCTACATGGGATGAGAG
GTGAGAAGTGGTTAAGTTGATCTCCCTGTGGAAACCCAACAGCGTAATGCTGAAGCACAA
TTCAGTAAAAGCTATTCTACAAGGGATCAAGCATTCACAGCTCTAATGGAAGGCAAAATC
AATAAGCAATTGAAGAAAGTTCTGAAGAAAATAGTTAAAGAAGCCCATGAACCCTTGGCT
GTGGCTGATGCTAAACTAGGAGGGGTTATAAAGGAAAAACTGAATCTCAGTTGTATCCAC
AGTCCTGTTGTTAATGAACTTATGAGAGGAATCCGTTCACAGATGGATGGATTAATCCCT
GGGGTAGAACCACGTGAAATGACAGCTATGTGTCTTGGGTTGGCACACAGCTTGTCCCGA
TACAGGTTGAAATTTAGTGCTGATAAAGTGGACACCATGATTGTTCAGGCAATTTCCCTG
TTAGATGACTTAGATAAAGAACTAAACAACTACATTATGCGGTGTAGAGAATGGTATGGC
TGGCATTTCCCTGAGTTAGGAAAAATTATTTCGGATAATTTGACATACTGCAAGTGTTTA
CAGAAAGTTGGCGACAGAAAGAATTATGCCTCAGCTCAACTTTCTGAATTATTGCCAGAG
GAGGTTGAAGCAGAAGTGAAAGCGGCTGCAGAGATATCTATGGGAACCGAAGTTTCTGAA
GAAGATATTTGCAATATTCTGCACCTTTGCACTCAGGTGATTGAAATCTCTGAATATAGA
ACCCAGCTTTATGAATATCTGCAAAATCGAATGATGGCCATTGCACCCAATGTTACAGTC
ATGGTTGGGGAATTAGTTGGAGCACGGCTTATTGCTCATGCAGGTTCTCTTTTGAATTTG
GCCAAACATGCAGCTTCTACAGTTCAGATTCTTGGAGCAGAAAAGGCACTCTTCAGAGCC
CTCAAGTCTAGACGAGATACCCCTAAGTATGGTCTCATTTATCATGCTTCACTTGTAGGC
CAGACGAGCCCCAAACACAAAGGAAAGATTTCTCGGATGCTGGCAGCCAAGACTGTTTTG
GCTATCCGGTATGATGCTTTTGGTGAGGATTCCAGTTCTGCAATGGGAGTTGAGAACAGA
GCGAAACTAGAAGCCAGGTTGAGAACGTTGGAAGATAGAGGGATAAGGAAAATAAGTGGG
ACAGGAAAAGCGTTAGCAAAAGCAGAAAAATATGAACATAAAAGTGAAGTGAAGACTTAC
GATCCTTCTGGTGACTCCACATTACCAACCTATTCTAAAAAACGCAAGATTGAACAAGTA
GACAAAGAGGATGAAGTTATTGAAAAGAAGGCCAAAAAGGCCAAGGTTAAAATTAAAGTT
GAAGAAGAAGTAGTAGAAGATGTAGAAGACACAGAAGAAGAAGGAGTACAAGTTGTAGAA
GAACAGGAAACATCTGTGAAGAAGAAGAAGAAAAAGGACAAGAAGAAACACGTTAAGGAA
GAACCACTTTCTGAAGAAGAGCCATGCACCAGCACAGCAGTTGCTAGTCCAGAGAAAAAG
AAGAAAAAGAAAAAAAAGAAAGTCAATGAGGACTAATAGAAGGAACCATTCTTTCAAAGA
GTTCATAATTGAATCACCTGGATACATCATGCTTATGATTCAGTCAGAAATATACCCAAG
ATACTCTGTAAAATAATTGATGGGAGGTTGGATGAGAAAGAAAGATTAATCATTAATAGC
ATTTCATACCTATTTGTGTCTTGACATACTTCAACTATGTTAATTTTATTATGTCATCAT
TTCTTAGGATATTTGTTATACAAATAAAAATATTTTCTTTGT
>399:2117428-2117914
TTTTTTTTTTTTTTTTTAGTGTACCAAGTGTGTATTTTCAATTTACTGTATGCAATCTAA
CAAAAATTTGGTCATAATTTACCAGATATACATAAACAATTTAAGTAGTAAAGAAAATTC
AGTTTAAAGAGAGTAAGTTCATATCTTAAGGAAAAGTAAAAGTACATTAAGAATGTAAAG
CCAAGTCCAGTTTCTATGCAATAAGTGAACTGTAGTCTAATAAAGCAGATTTAGGTGATT
TTCAGATATATATCTTTTCTCTTTAATATATATTTATATATAGACAGATCTACCAAATGT
AAACTATGGTTTATTTTAAAGGAGAGGGATAAATGGGATGAAAGAAATCTTTATACTATA
CTTACATATTCACAAAGCAGAACATTTTACGTTTAAAATACTTTTCCATTCATAGTATCT
TTGCCCAACTAACGTCTACTTTGGACCCCACCAGAATTACATTTTACTCATTTGTCTAGA
ACACTGT
>430:2688652-2688913
TTTTTTTTTTTTTGTAGTATGTGCATGCATGAAACCTAATATATCACACAGGAGTTTCCT
TTGGAGTAATTACATTCCCAGCTCTCTAAACAATTGGAAACTAAGACCTTTAAGCTAGAC
ACCAAGGCACTTGCTAATATGATCCATGGGCTATTTGAAGAGTTAATGAGGGGAAAATAT
CCCTTAAGTTTAAATCACTCAAGAACTCATAACTTGAACACCTGAATTTACCTCTTTTGG
GGAAAAAAGTATGGAGCAAATT
>283:1996241-1996523
ACTTTTCGGAGTAGGCAATGGCACCCCACTCCAGTACTCTTGCCTGGAAAATCCCATGGA
CGGAGGAGCCTGGTAGGCTGCAGTCCATGGGGTCGCGAAGAGTCAGACATGCCTGAGCGA
CTTCACTTTCACTTTTCACTTTCATGCATTGGAGAAGGGAATGGCAACCCACTCCAGTGT
TCTTGCCTGGAGAATCCCAAGGATGGGGGAGCCTGGTGGGCTACCGTCTATGGGGTCGTA
CAGAGTCGGACACGACTGAAGCGACTTAGCAGTAGCAGCAGCA
>353:1754388-1754708
TCAGTTCAGTTCTGTCGCTCAGTGGTGTCCGACTCTTTGTGACACCATGGACTGCAGTAA
GGCAGGTTTCCCTGTCCATCACCAACTCCCTTATTTACTATATCATTTTAAGCAATATCA
CTTTACCCATAACGCCAGGACATATAACCACTTATTGGAAATGGAACCCAAATTTAGAGT
CGGTACAAAAATTGACAAGGGGACAAAATTTAGAGTAACTCCACGATAACGCGCATGCGT
CTCCTAGTGGACCGCGGGGTTTCCGGGAAGACTGCCAATCATATTCCCCACGCAAACTCA
GTGGCTGCAGAAAAAAAAAAA
>723:36179-36687
TTTTTTTTTTTTTAAGATATAGAATATTTTTTATTACTTTTAAAGGTTTTCTCAATCTCC
TTTCCAGTTGTTATTCTCTCATTCCAAGCTACTTTCATGATTATTATGCATATTTCACAA
TCTGCCTATCCATTCTTTTGTTGGTGAACATTTAAATTATTTCCAATTTCTGGCTCTTAT
GAACAAAGTTTCTAAGCTATTCTAGTATAAAATTTTTGTGAACACACTTTTATTTCTCTT
GGATAAATAGCTAAGAGTGGATTTATATAGATTATATCATAAGTGTTTGTTCAATTTTAT
AAGAAACTGCCCGACTTCTCTCTAGCTTATTGTTGTAGTTTATAATCTCATTATCAATTT
ATGAAAGTTCTTATTTCCCCACATCCTTGCTTGCATTTGATGTTATCTTTTTAAATTTCA
TCAACTGTAATTTGTATGATTTAGAGTCTCTTGTTTTTATTTCCCTGACTTATTAATAAT
ACTAATTACTCCTTCATGTGCTTGTTGTT
>781:5460355-5460678
ACATTTAGATTGCTTGTATACCTTGAAAGCTATAAATAATGCTACTATGAACATTGGGGG
TGCAAAAAATAGAACATTCAGTTAAATTTAAGTTTCAGATAAATGATGAATAATTATTTA
GAATAAGTATGTCATTGATATTTTATCTGGCAATCTTCCTTAAGGGTTTTTTGTTTTGTT
TTTTAATATAATGTTGCTGTTAAACCATTGTTTATCTTCTATACTTCATTTTAGAAGCTA
AGCTCAAAAATGTATATTTATCTCAATTAAATTTCATTTCATAAATTTCAAAAAAAAAAA
AAAAAAAAAAAAAAAAAAAAAAAA
>229:3077767-3077887
TGGAGGACTGGGTTGTTTCGCCCTTTAAAAAAAAATATATTTTTTGTTGCATTGGGTCTT
CTTTGGCGCATTTGGGCTTTCTCTAGTTGCGGTGAGCAGGCGCCGCTCTTTGTTGCGGAG
A
>225:2424118-2424257
TCGGCTCCAGGGCTCTGAACAAGAGAAGCGTGACCCGGAAATGTAAGCGAGTCCCCATCC
CAACTCCGCCAGGTTTCACGCTAGCCCCAGGCTTACTGGTAGGCTCAAAATTAAAAAAAA
AAAAAAAAGATTTTTTCACA
>222:5352650-5352800
TTTTTTTCCTAATTTTATTTTATTTTTAAACTTTACATAATTGTATTAGTTTTGCCAAAT
ATCAAAATGAATCCACCACAGGTATACATGTGTTCCCCATCCTGAACCCTCCTCCCTCCT
CCCTCCCCATACCATCCCTCTGGGTCGTCCC
>677:1766845-1772708
ACCCAAAGATCAAAGCAATGAACATAACCAAGCTGGTGAAAATGATTTTCAGTGTTTGAT
TTGGATTTGATTTGATTTGGATATTTTGAATGTGTTGGCTATCTCTGGTATGGTTTAAAG
TTGACTGTTCTCAATTAATGACTTAATTTGATTGCTATCAACTTCAATTGGAACCTCCAA
CAGGACCATGGAGCATCATGCAGCAAGAAATCTCCAGCATGAAACTTTGCAGATCACTTT
TGACATATTCAGTCACAGCTTTTTCTCCACACACTGTGCAAATCTTTTTTTTTTTTCTTT
ATGTTTCAGTTGTGTTTTTACACTTCTTGAAATAATAAAGCATAATATGCCAAAATGTTT
TTCTTGCAACTTTGATATTAAAATTACTACACAAATCCCATCAGTTTTTAGAAGTTTCTT
TTAAAATACATGCTTATACAACAGCTGTCACAATAAAATCTAACATAGTTGTTTCTAGTG
AAATCAAAGACAAATAAGCACTGCTTTCAAAGCCCAAGATGGTAAAGAATCTGCCTGCAA
CATGGGAGCATGGGAGACCCGAGTTTGATCCCTGGGTTGTGAAGATCCCCTAGAGAAGGG
AATAGCAACCAACTCTAGTATTCTTGCCTGGAAAATTCTATAGACAGAGGGGCCTGGTGA
GTTGGACATGGTTTAGTAATTCACACACACACACACACACACACACAAACACACACACAC
ACACATACACATGCACAGGTTATCTTACAGGAAAATTTTTTTTAAAAAATGAAAAAAATT
TTTTGTTCAAAACAATAAATGAAATTTAAGATATTAAAATTAGTTAATATATGTTGAAAT
TGGTTAAGGAGTGATCAAATCTACACAGGTATAAGGTGTTTCTTTCCATTAGTATTACTA
GTTTCAAGAAGCTTGTTATCACTTAATACACTTTTTTTTGTTTGTTTTTGTTTTATTTTA
TTTTTTAAATTTATTTATTTATTTATTTGACTTTACAATATTGTATTGGTTTTGCCATAC
ATTGATTTGAATATGCCATGACTGTACATATTTTCATAATAATTTTTATTTGGTAACAAA
ATGTAAGAAACAATTTAAAAAAATATGAATGCAACGTTTTTATTGCACCTTACAATAGGT
ATTGCTGAGCAGTGTAAACATTGAGCATGGGCCATAAACTTTTCCCAGTTCTGCCACGTG
TTTGAGGCTGACCATTATTAAGTCAAATTAAGTATCTGTGCCACTTTTTCTCCACTTGTA
AATCACATTTAACATATAACCAACTCACTCCAGAGATTAACCTATGAGTATATAATTTTC
AAAACAAATTCTTAAATATGCTGGAACCATGCAGATAACAACTGTATTAGTCAGTAATGC
TTATTAAAGTGATTTAGAAAGGAGTTACTGAAATGTACTCTTGAATTTGAAAGAGATAAG
CATATCCATTTGCAAAAGCAAAACTATAGCTATTAAATCACAAGACGCTGGCTGCAGTTC
TTTCCCAACTGTAATTTGAGTAGAATTTTCATTTAAATATTTCTAAGCACTACAGCAAAA
TCTTGGTATTCACAGTTTATTTCTGAATCTTGTAGAAACCATTCTTTATTATTTGATCTA
GGCTGACAAATACTTTATCTTAAAATATATGTCTCACTGCATTCCCTGAAAAAGATATAG
TAGAAAATATACAATAAAATATGCACACAATGCAAAACAAAGGTAAATGGGAGTAACTAT
TTCGAAGAGGAAAAAAGGTTAAACAAGGGCTGTGGTAATTACTGCAATTAGATATTATGT
TCTATTGCGATACTGAGTGTAGTACTTTGTAAGAACGTTTATTTCTAAAAGTTTTTATCT
GATTGCTAAGTGTACTGTCAAAATCCTCTGTAATCAGTTGTGTGAGAAGCGTGATTTATT
CTCTGCTACCTAAGTTAGAGCACAAGGACTAATGGATCAGGAAGCAGGAGCTGAAATAAG
GACTTAAGAAACCTGCTTTGATTTCTCAAAAAATTTGAAAAATCAGGTTTTTCAAATCAG
TTTTCTTTAAAAAAAATATATTTTTCCTTTCCTGTGTAAAATATTTTAAGTTTAAGTAGG
TCCCATTTGTTTATTTTTGTTTTTATTTCCATTACTCTAGGAGGTGGGTCATTGAAGATC
ATCAAAGGTTCTACCTATGTTTTCCTCCAAGAGTTTTTATAGTTTCTGGTCTTATATTTA
GGACTTTTCACCTATAAATAAGGTGAAAAAACAATTCTCAGAATGGGAGAAAATAATAGC
AAATGAAACAAATGACAAAGGATTAATTTCCAAAATATACAAACAGCTCATACAACTCAA
TACCAGAAAAACAAACAACCCAATCAAAAAGTAGGGGAAAGATCTAAACAGACATTTCTC
CAAAGAAGACATACAGATGGCTAAGAAACACATGAAAAGAGGCTCAATATCTCTCATTAT
TAGAGAAAGGCAAATCAAAACTACAATGAAATACCACCTCACACTAGTCAGAATAGTCAT
CAACAAAAAATCTACAAACAATAAGTGCTGGAGAGGATGTGGAGAAAAAGGAACACTCTT
GCACTATTAGTGCACTATTATAAATTGATACAGCCACTATGGAAGGTGGCATGGAGATTC
CTTAAAAAACTAGGAATGAAGCCACCATATGACCCAGTATTCCCACTCCTAGGCATATAC
CCTGAGGAAACCAAAATTGAAAATGAAACATGTATCCCAATGTTCATTGAAGCACTACAA
TAGCTAGAACATGGAAGCAACCTAGATGTCTCTCATATTTTATAGATATAAGTGAACACT
AACCTATAGTATTGTGTGTGTGCATGTTAAGTCAGTTCAGTTGAGTCCGACACTTTGTGT
CCCTACGGGCCAAGCCCGCCAGGCTTCTCTGTCCATGGGATTCTCCAGGCAAGAATATGT
GGGTGGGGGGTTTCCATGCGCTATGTCTCACTGATCCTGCTCACAGTGCCAGTTGTCTCG
CTGTTCACACTGTTCACTGAATCCAGGGTAAGGAAGGCATGTGCTAAGAAACTGGAAGGT
GACTTGAGGAGCCGAAGGAACTGCAGACACATTTACTCTCTCCTGGCTGACACAGCAGCA
ATGACAGTAGACACACTATATTCTTTCCTCTCATGGCTAACCCAACAGACAGAGCCCTGA
CACAGCAGTAATGCTGCCGCATCCTTGGGTGGAGCCCACACAGGCCTAGTGCACAAAATA
GCCCATGAGCAAGCAAGAACCTTGTGACGCGCATGTGCAGTACTATAAATTGTCTCGGCT
GTTACATAGTCATTATTTACAAAATGTGAGAGAGCCCGAACATGCCATCCCAGCTAATTT
TCTCTCTCTCCACATACTCCTCTAAGGGGTATTCTCCACCCAGAGATCAAACCCATCTCT
TACGTCTCCTGCATTGGCAGGCAGATTCCTTACCACTAGTGCCACTTTAGAAGCTCCCAA
CCTATAGTATTACTTCCTCCGAAATCCTTTACTATTTACTATATCTTTGTGTTGCACTGA
TTATTTTATTATATATAATACACTTATGAGCATTTTGATTAGATTTACTGAATGAATTCT
ACAGATATCACCCACTGACTTTTCAAAAATGATTCTCAAAATGTAAGATGGTAAGTTTTT
AAATAATAATATAATGAAATAAATTTCTTAGTTAATGTACCCCAACTGCTACATACTCAG
GATGTTTAATATTTTTAGTATTCTGTAATCAGGTTCATTAGTCTATGACTTCTCTGCAAT
ACTCACTTTTTCTGTCATATATAATTTATACTGCCATTGTTGTTCAGTCGCTCAGTCATG
TCGGACTCTTTGAGACCCCAAGGCTTGCTATACTGTTGTTAAATTTTTGTTGACTGATAT
TCCTTCTTGCTCTTGAAATTATAGTACCAACAATGAGAAGTTCAGCACCCTTAAAGTTAT
AATAAAGAATAAAATTATCCCACCATAAATTTTTATAAGAAATATACATCACTTCTGCAC
AATCAATGTTTGGGGGATTTTTCTTTTATGAAGTTTTGTCTTACAAAATTCTCTTCAAAG
TCTGTTTCATACAAAAGGTAGTTCCTAGAAGTTACCTTTTCAATAAAAGGTGAGGAATTT
TACATGTTAGTCACCTCCTCCATCTTTGCTTTATTTTGTTTTTCTAATAAATGTATCTAT
TCTTAATTGGAGGATAATTTCTTTATAATATTCTCTTAGTTTCTGCCATATATCAACATA
AATCAGCCATAGGTATACATATATATCCTCCCTATTGAAACTCCGTCCCACTTCCCAGCC
TATCCCATGCCTCTAGGTTGTCACAGAGCACTGGGTTTGAGTTCCTTGTGTCTATTAACT
AGATTTTCATTTCCTTTTTACCACAGCCTGACCTCAGTATCTGTGGGATCTATGGATTCA
GCCAACTGTAGATTGAAAATATATGGGAAAAAAAAAAAAAATTTAGGAAGCTCCAAAAAG
CAAAACTTGAAATTTGCCACACACTGGCAACTATTTACATTGCAATGTATCAGATGGTAA
AGAATGTGCCTGCAATGCAGGCAGGGTTCAATCTCTGTGCTGGGAAGGTCCCCTGAAGAT
AGGAACAGCTACCCACTCCAGTATTCTGGCCTGGAGAATTCTATGGGATCGCAAAGAGTC
GGACATGACTGAGGGACTTTCACTTCTTCACAATGTATTTGGTATTATAAGTGATCTAGA
GATGATAAGGTATATGGAAGGGTGTGCATAGGTTGTATGCAAATACTAAGCCATTTTACA
TAATGGACTTAAACATTCATGGATTTTGATACCAGTGTGGGATCCTGCAAACACTTATAC
AGGCATACAACTGTATTTTGACCCAAAGAATATAATATTTCACTACTCAGTTGTGACTTA
AGCCACAACTAGGCCAAAAGGCCTAAAATTAGCTCTGCTAAAAAAAATTGGTGAGGTTCT
TTCATAAAAACTTTTGAAACAAGTACAAAAGGAAGTGTATTTCAAAAGATGCTTTCAAAA
GTATTCATTAAAACACTGTTCATTATAATCCAACATGAATAAAGTGGAAAATTGCAAAAC
TTTAGAATTTATGAATTAGAAGTAGTATGCCCATCCACCTAGCTGGGATACAACAGTAAT
GGGTTTGGCCTGTTTTCTTGGTGTAATTTTTAATGGCACCAGATTTTACTCAAAATGTTC
CTGTTTAAACAATATCTGATGCAGTCAATTCACCTACATGGATTTTTGAAAGCATTTTGT
GTATCAATTTTACAAATACAATTCAAACTAAAAAAGATGATGTGAGTCTGTGATCTTACA
AAATGTTAAAACATCCTCTGAAAATTCTGTCCCCTCAACCTTCCAAAAATACTACTGAAA
TTTACTTCAACAACTTAAAGGATATTTGGTTACAACCCACTTCACACATAACTTTTTTGC
CAATCATTGTGAAGAAAACAAAGAAATGGGAAAATGTTCCATTGCCCTCAGTCAAGTGAG
GGTTTTCCTGAGGAAACAAGATGTATGCAACAAATTACAAATCACTTAATAGGATGATAA
CTATGGTTTTAAAGTTGAAATAAGATGATAAGCTAGAAAAATCTAATCAATCATAAAGTG
AGCATAGATAGCATTGCACTGGCATTAAATGAAGAAAGTTAAACCCCAATAGGTCCCTTG
AGTATAGGAACTAGGTCTAATCTTTGTAATCTTTGCATTGCTAATAATTTAATCAGCATA
TTTTTCACTACCTCTGATAAATGTCCAACAACATGCCAATTTAGAAGGCACTATCCCCTG
ATGACTTTCAAAACAACTCTATGGATCTTTTCTCTCAGTTCAGT
>827:2067965-2068604
CAGAGACACAAGTGAAGTAACTAAGCAGCAGCAGCATTCAGCCTTAAAGGGATTAAATTG
TGATATATGCTACAACATGGAAGAGCCTTGAAAACATGCTAAGTGGAATAAGCCAGACAC
AAAAGTGCAAATACTCTATTATCCCATTTATATGAGATATCTACAATTGGCCAGTTCCTA
AAAGACAGAGAGTACAGTAGAAGCTACCAAGAGCTGAGGGGAGGGAGAAATGTGAAGTTA
TTGTTTAACAGCTATAGAACTACTGTTTGGGATAATGGAAAAGTTCCAGAAATGGATAGT
TGTCATATTTGTACAATATTGTGAATGTACTTAATCCCACTGAACTGTATACTTTAAGTG
GTGAGAATGATAAATTGTCTGATGTCATATTTATCACAATAAAAATAAAGAAAAATGGTA
TATGGTAAGAGTCATAAATGGAACAGCACATCAACTGTATCATATAACCTACATTTATTT
TCTTCATGGCACTTAACAGTATTTTAAATTATAATGATGATCTATATGTTATTTTGGAGA
CGGCAATGGCACCCTACTCCAGTACTCTTGCCTGGAAAATCCCATGGACGGAGGAGCCTG
GTAGGCTGCAGTCCATGGGTCGCTAAGAGTCGGACACGAC
>358:591095-591380
TCATGATCTGAGCCACAGTCAGCTCCCAGTCTTGTTTTTGCTGACTGTATAGAGCTTTTC
CATCTTTGGCTGCAAAGAATATAATCAATCTGATTTCGGTGTTGACCATCTAGTGATGTC
CATGTTTAGAGCTGTCTCTTGTGTTGTTGGAAGGGGGTGTTTGTTATGACCTTTGCATTC
TCTTGGCAAAACTCTATTAGCCTTTGCCCTGCTTCATTCTGTACTTCAAGGCCAAATTTG
CCTGTTACTCCAGGCACTCTAAGCTGGAATCAGGATTGCCAGGAGA
>434:1396128-1400373
TGGCAGTATTGGGACCTGATCCTGCCCCATCATTTGAGCCCCTTTCTCTTAAGAGTTGAT
TGTGCTCAGCTCTGCCTGTGTTTCCTCTGCATCCAGTGATATCACATTGGTAGTCTGAAG
TTGGCCATCTTGGAGTTCTTAATTTTTTAAATAAACTTTTATTTTAGGGTAGTTTCAGAT
AAGCAGAAAAGTTGCAAAGATAAAACATGGATTTCTCCCACCAAGGGGAGAATTTGGGTT
GGGGTTTTGACATCACAGAAATCAGCAAATACTAAAATCAGGACGTCATCTCTGTTCCCA
CTCATCACCCTCCAGCTCATTTTTTTTAATTGGAATATAGTAGATTTACAATATTATGTT
AGCTTTAGGTATGTAGCACAGTGATTCAATTATACATATATATGTATATAGTGAAAGAAA
GTGAAAGTTGCTCCGTTGTCTCTGACTCTTTGTGACACCATGGACTGTAGCCTGCCAGAC
TCCTCTGTCCATGGAACTTTCCAGGCCAGAATAGTGGAGTAGGTACTGTTCCCTTCTCCA
GGGGATCTTCCCAACCCAGGGATTGAACCCAGGTCACCCACAATGTGGGCAGGTTCTTTA
TAGTCTGAGACACCAGGGAATCCCATATATGTATATTTAAATCTATTCTTTCCCTGTATA
GATTATTACAAAATATTATTACAAAATATAGTTTCTTGTGCTATACAGTAGGTCCTTGTT
GGTTATCTATTTTATATATAGTAGTGTGCATATGTTAATCCTAAACTCCAAATTTATTTC
TTCCTTTCCTGTCAGAAACCATGTTTGTTTTCTATGTCTGTGGGTCTTTCTATTTTGTAA
ATAAGTTCATTAGTATCCTCTTTTTTTTTTTTTTTTTTAAGATACCACATTAAGTGAGGA
AATGGAAACCCACTCCAGTACTCTTGCCTGGAAAATCCATGGACAGAGGAGCCTGGTAGG
CTACAGTCCATAGGGTCGCAAAGAGTCGGACACAACTGAGTGACTTTACTTACTTTAAGT
GATATCATATGATATTCGGTTTTCTCTGTCTCATTTACTTCACTTAGAATGATAATCTCT
ATGTCCATCCACGTTGCTACAAATGGCACTATTCCATTCCTTTTTTAAGGCTGAGTAACA
TTCCATTGCATATATACACCACATTTTCTTTATCCATTCATCTGCTGATGGACATTTAGG
TTGCTTCTATGTCTTGGCTATTGTAAATGGTGCTGCAGTGAACACTGAGGTGCATGTATC
TTTTCAAGTTAAAGTTTTCTCCAGCTGTATGACTTGGAGTAGGATTGCAGAATCATATTT
TCAGTTTTTAAAGGAACTTCCATACTGTCCTCCACAGTGGTCACACTAATTTGCATTCCC
CCCAACAGTACAGCAGAGTCCCCTTTCTCTGCCCTCTCTCAAGCATTTACTATTTGCAGA
CCTTTTGCTGATGGCCATGCTGACCAGTGTGAAGTGGTGCCTCACTGTAGTTTCCGTTTG
GTTTGCTCTAATAATGAGCAATGTTGAACATATTTCCATGTGCCTGTTGGCCATCTGGAT
GCCTTCTTTGGAGAAATTTCTGTTTCGGTCTTCTGCCCATCTTTTGATCCTCCAGGCCAC
TTTCTAAACATTTAGCAGCAATCTCCTGCTTACGCATCCAAAGATGCTTACAAAGGGTAT
TAACATTTCTGCCTGGAAAAGTTAAGCTTTCACTTAGCGCTTATTTTCAATTATTCCCTG
ACTTTTGGTTTTGGTAAGATTCTACTATAAAAATTTTCAAATGTAAGAGATAGGTGCCCA
AAGGTTGAAAGATAGAATGCAGTGCTCTTTCCTTCTGATAAATTTTAAGTGATGTTGAAC
ATGATGAAAAAAAGAAAATAATGCCTCTGTTTTATATTTAACACGTCTCAAGGGAACCAC
TAGATAAACTTGATCAAAAACTTCCGTAGAAGCCTGACCTCAGCTCAACCTAAAGTTATA
GGTTCGAATGTATTATAATGCTTTCATTTTTTATGTAGTACTTCAGTTCAGTCTCCTAGT
CATGTTAGACTCTTTGTGATCCCATGGACTGCAGCATGCCAGGCTTCCCTATTCATCACC
AACTCCAAGACCTTGCTCAAACACATGTCCATCGAGTCCGTGATGCCATCCAACCATGTC
AACCTCTGTTGTTCCCTTCTGCTCCTGCATTAAATCTTTCCCAGTATCAGGGTCTTTTCC
AATGAGGCACTTCTTGCATCAGGTGGCCAAAGTATTGGAGTTTCAGCTTCAGCATCAGTC
CTTCCAATGGATATTCAGGACTGATATCCTTCAGGGTTGACTGGTTGGATCTCCTTGCAG
TCCAAGGGACTCTCAAGAGGCTTCTCCAATACCACAGTTCAAAAGCATCAATTCTTTGGT
GCTCAGCTTTCTTTAGGGTTCAACTCTCAAATCCATACATGACTATTGGAAAAATCATAG
CTTTGACTAGATGGACTTTGTCAGCAGAGTAATGTCTTTGCTTTTTAATATGCTGTCTAG
ATTTGTCATAGCCTTTCTTCCAAGGAGCAAGCATCTTTTAATTTCATGGCTCAGTCCCCA
TTTGCAGTGATTTTGGAGCCCAAGAAAATAAAGTCTTTCGTTGTTTCCACTGTTTCCCCA
TCTATTTGCCATGAAGTGATGGGATCGGATGCCATGATCCTTGTTTTATGAATGTTGAAT
TCTAAGCCAACCTTTTCACACTCCTCTTTCACTTTTATCAGAAGGCTCTTTAGTTCCTCT
TCACTTTCTGCCATAAGGGTGGTGTCATCTGCGTATCTGAGTTGATTGATATTTCTCCCT
GATATCTTGATTCCAACTTGTGCTTCATCCAGAAGAGCATTTTGTATGATGTACTCTGCA
CATAAGTAAAATAAAGTGACAATATACAGCCTTGAGGTACTTCTTTTTCAATTTGGAATC
TGTCCATTGTCCCATGTCCAGTTATAACTGTTGCTTCTTGACCTGCATAGAGATTTCTCA
GGAGATAGGTAAGGTGGTCTGGTATTCCCATCTCTTGAAGAGTTAAAGGCTTTAGTGTAG
TCAGTGAAACAGAAATAGATGTTTTTCTGAGATTCTCTTGCTTTTTCGATGATCCTACAG
TTTTTGGCAATTTGATCTCTGGTTCGTCTGCCTTTTCTAAATCCAGCTTGAACATCTGGA
AATTCTTGGCTCAGGTACTGTTGAAGCCTGGCTTGGAGAATTTTGAGCATTACTTTGCTA
GCATGTGAGATGAGTGCAATTGTGCAGTAGTTTGAACATTCTTTGATATTGCCTTTCTTT
GGGATTGGAGTCCTATGGCCACTGCTGAGTTCTCCAAATTTTCTGGCATACTGAGTGCAT
CACTTTCACAGCATCATCTTTTAGGATTTGAAATAGCTCAGTTGGAATTCCATCACCTCC
ACTAGCTTTGTAGTGATGCTTCCTAAGGCCCACTTGACTATGCACTCCAGCATTACCAAA
ATAGAATTTTCATTGCAACACAATATAGAAATTTGTTTAATAATTACTTCATTATAATTT
AGTATTTCTAAGTTTCTGTCCTGGAGACTTTATGACTGAATCTAGTATATTAAGGGTTTT
CAGAAAGAGTTTCTATTTAAAATACAAAAGAATACCCACCAGTTATAAAAGCCATATTGC
ATGCAATATCACTGTGAACTTAGCTAAATCAGACTCCTCAAAGACAAAACCATTTCTCAC
TTCAAAGTAACGTTTCATCCCTACTCCAGTGAAGAATGATCCTTCTGCCTTCTAATTTAT
TGCTACTTCCTGCAATCACCAATCTATTCACTTGGCACTTAACACCAAAAGATTTGTCTG
GACAAAGTTGCTTTTCAGGTTTCTTAAGACAGGTCCTGTCTTTTTGCAAATTTCTTGCTT
TGATATTCATCTTAGGATACATGTTATTTTTTTCACTTACAGTAACTTCTTAAAATCTCC
AATTCCATAGTATTCTTTGGTTTTGGGGAGAGTGTAAAGGTTTCCTTTCCAGCATCTGTT
TGATGATATCTCCTCATACATGTTTCCTCTTTGTAACTATGTAGTCACTGAGCCAGAGTT
GACTTCAAGGTTGAGTGACCCATGTGATGAGATGGGACCCTGTGTTCAAAAGGACCTTGT
CGTTGTTTGTTATTTAGTAACTCAGTTGTGTCTGACTCTTTGTGACCCCATGTTCTGCAG
CACACCAGGTCTCCCTGTCTTTCACTGTCTCCAGTTTGCTCAGCCT
>413:1023884-1024091
AGCCTGGCAGGCTATAGTTCATAAGGTTGCAAAGAGTCGGACACAACTGAAGCAACTTAG
AACATGGACAAACAATTATTATAACATATATGTATGTGTGTATATACACACACACACACA
CACACACACACACACACACATATATATATATATAATTTTTTAACAAGCATTTTCACTTAA
CATAGATTAACACTTCTCTTTCGAATCA
>730:670702-670876
TCTCATCTCATCTTGTAGTTTGGTAACAACTTTTTTATAGTTCACTTTTAGTAGAAACAT
GTCATAGTAAACCTAAATAAATAGCAGAGAAGAATATAACTGAGCTATTCATGTTGGATA
TAAGGGACGCTAGCTTTTTAACATAATTTCCTATTTTGCTTATTTGGCAAGATAT
>827:3060345-3061312
TGAGTTGGTGATGCTATTAAACCATTTCATCCTCCACTGCCTGGTCCTCCTTTTGCTTTC
AATCTTTCCCAGCATCAGGGTCTTTTCCAATGAGTCAGTTCTTTGTATCAGGTGGCCAAA
GTATTGGAGTTTCAGCTTCAGCATCAATTCTTCCAATGAATATTCAGGGTTGATTCCCTT
TAGGATTCACTGGTTTGATCTCCTTGTGGTCCAAAGGACTCTCAACTTCTCCAACACCAC
AGTTCAAAAGCACCAATTCTTCAGCACTCAGCCTTTTTTATGGTCCAACTCTCACATCCA
TACATGACTACTGGAAAAACCAGAGCTTTGACTATATGGAGCATTTGTTGGCAAAGTGAT
ATCTTTGTTTTTTAATATGCTGTCTAAATTAGCCATAACACAAGCTGGAATCAAGATTGC
CAGGAGAAACATCAATAACCTCAGATATGCAGATGACACCATATGGCAGAAAGTGAAGAG
GAACTAAAAAGCCTCTTGATGAAAGTGAAAGTGGAGAGTGAAAAAGTTGGCTTAAAGCTC
AACATTCAGAAGATCATGGCATATGGTCCCATCACTTCATGGGAAATAGAGGTGGAAACA
GTGGAAACAGTGTCAGACTTTATTTTTGGGGGCTCCAAAATCACTGCAGATGGTGATTGC
AGCCATGAAATTAAAAGACGCTTACTCCTTGGAAGGAAAGTTACGACCAACCTAGATAGC
ATATTCAAAAGCAGAGACATTACTTTGCCAACAAAGGTCCATCTAGTCAAGGCTATGGTT
TTTCCTGTGGTCATGTATGGATGTAAGAGTTGGACTGTGAAGAAGGCTGAGCGCCGAAGA
ATTGATGCTTTTGAACTGTGGTGTTGGAGAAGACTCTTGAGAATCCCTTGGACTGCAAGG
AGATCCAACCAGTCCTTTCTGAAGGAGATCAGCCCTGGGATTTCTTTGGAAGGAATGATA
CTAAAGCT
>409:78926-79023
TGGGGAACACAGGTATACCTGTGGCGGATTCATTTCGATATTTGGCAAAACTAATACAAT
ATTGTAAAGTTTAAAAATAAAATAAAATTAAAAACAAA
>316:62240-62898
TTCGAATTTTAGTTTCTTCATTTGTGAAGTGACAGAATAGGGTTTTAGTTCTAAAGTACT
TACCTCAAAAATCCTGTAAGTATTTAAAGGATGCAATGACAACAGGTTTTACATCCTTGT
CATCATATCAGATTGTTTCTAAGTTAACAATGCAAAGAAATAGAGGAAAACAATAAATAG
GAAAGACCAGAGATCTCTTCATGAAAATTAGAGATACCAAGGGAATATTTCATGCAAAGA
TGAGCACAATAAAGGACAGAAAGGGTATGGACCTAATAGAAATCAAAGATATTAAGAAGA
GGTGGCAAGAATACACAGAAGAATCATACAAAAAAAGACCTTCATGACTCAGATAAACAT
GATGGTGTGATCACTCACCTAGAGACAGACATCCTGGAGTGTAAAGTCAAGTGGGCCTTA
GGAAGCACATTACGAACAAAGCTAGCTGAGGTGATGTGATTCCAGTTGAGCTATTTCAAA
TCTAAAAGATGATGCTGGTAAAGTGCTGCACTCAGTATGCCAGCAAATCTGGAAAACTCA
TCAGTGGCCCAGGACTGGAAAAGATCAGTTTTCATTCCAATCCCAAAGAAGGGCAATGTC
AAAGAATGTTCAAACTACCACACAATTGCACTCTTTCCACATGCTAGCAAAGTAATGCA
>442:1661705-1662008
ACAGTCTTATGGACTCTGTGGGAGAGGGAGAGGGAGAGGGTGGGAAGATTTGGGAGAATG
GCATTGAAACATGTAAAATATCATGTAGGAAACGAGTTGCCAGTCCAGGTTCGATGCATG
ATGCTGGATGCTTGGGGCTGGTGCACTGGGACGGCCCAGAGGGATGGTATGGGGAGGGAG
GAGGGAGGAGGGTTTGGGATGGGGAACACATGTATACCTGTGGCGGATTCATTTTGATAT
TTTGCAAAACTAATACAATTATGTAAAGTTTAAAAATAAAATTAGAGGAACAAAAAAAAA
AAAA
>420:145835-146998
GCCATCATGTTCTTAGAAAATTACTTTTCTATTTTCTGTGGAATGTTCCAATACCTAGCT
ATGCCATCAAGTATTGCTGAGTTCATCTGTATATCCTTTAACAAAGTAGCTATATTAGGG
GCAGATTAGTGAACTTAAGCAAGAAACTTAATACCAGCTAATTGTGATAAAACCCATTAC
CAATTAGAAATAAACTTAATGATCACTTAGCTGGTTTCTTATGAAAACCTTTTCTAAGTG
ACTTGTTCCCTTCTTTTCTTGTCAGTGTTTCAAGAAAGAGTGAACTTGATTTGTCTGCAT
CTACTAAATCCAGCTGTGACAAAATCTTATTTGTGAGGTATGATTTAAAGGTTAGAGAAA
ATTAATGAAACCTGAAAAAAAATGTTTTTCAATTTCAACTTTAAAAAATAAACCAGTATT
GACAATAGTAGAAAAATTATTTAAGATGCAAAATGAAAGCATCTGGTACTCAAGGACAGA
GATGACTAGAGGGGCTATCGGAGAGGTTTTAAATTGGGGCTACCAGACCCTGTTCACAGA
CCCAGGGAAACAGCGGGGTGGAGAGAGAACTGGTCAGGTTAGGATGTCTCAGATGGAACA
GGGCTGGGAAAACTAGGACTGGCAGAGAAAGGAAGCCAGACTAGTAAAGAAATAGCATCT
CTCATCTCTTTGTCATCATCCTGTGGATAATCCCTCTAACATTTTCAGCTTCTACTTCTA
GTCTGATTTCCACATATTTATGGAAAGCATTTTTGCTACAAAACTGATCATCATTTTGCA
ATGTGATCTTTTTCACTTAATATTATAGCATTTTATCATGGCATCAAATATTATAAGTAA
CAGTTTGGTACCTAAAAATCCCTTATATAGATGTTACATTTTTCAAGGCTAGTGAAACAG
TTTTCAGTCCTGCTTCACCACACTCTCACAAGCTGTGAGGTTATCATTTTTTTCCATCAT
TGTCAATTTGATAGGGAAAATAGGGTATAGATTTGTGGACTTTAATTTGCATTTCTTTTA
TTATCTTCAAGGTTGGTTATTTTGGTGGCATTATAATTCACATATATTTCCACTCTGAAA
TATTCATGTCCTTAGTTATTTTGTTTAATATGATAATCATGCTTTTATTAATTTGAAATT
ATTTTTTAAATATCAAATACGTTC
>429:4580176-4580552
TCTCGTACACCGGGTTATTGTTACCATCTTTCTAAATTCCATATATACGAGACAGCAAAA
GAGACACTGATGTATAGAACAGTCTTATGGACTCTGTGGGAGAGGGAGAGGGTGGGAAGA
TTTGGGAGAATGGCAATGAAACATGTAAAATATCATGTAGGAAACGAGTTGCCAGTCCAG
TTTCGATGCATGATGCTGGATGCTGGGGGCTGGTGCACTGGGACGGCCCAGAGGGATGGC
ATGGGGAGGGAGGAGGGAGGAGGGTTCGGGATGGGGAGCACATGTATACCTGTGGCGGAT
TCATTTTGATATTTGGCAAAACTAATACAATTATGTAAAGTTTAAAAAATAAAATAAAAT
TAGGAAAAAAAAAAAAA
>413:4324100-4329170
ACTACCCCACAGAAATGGAGAGAATGGAATTAACATCTAGGATTTAGGATACTATCACCG
GCCCAGTACACTGCTATTAAAGAGATAAATGATACACAGAGAGAGCAGGAGAGAGAGAAA
GAGAGAATAAATACAAAGTGGAAGGGACCCAGATGAGGAAGAAGAAGAAAAAAAACAAAA
AACAGGGCAGGGGGAGAGACGGGCAGTGTCCAGGCACTTCTGAAAAGTCAAAGTCAATAT
GAAGATCAAGTTTTTGCTTTTGAACAGAGCCAATGTTCTTTTGTTATTTTCAGGTGTCTG
GAGAAAGCAAATTGACTCCTACATGCCAAGCAACAAATCCTCCTGCCAATGCAGGAGACA
CCAGAAACTCGGGTTCAATCCCTGGATTGGGAGGATACCCTGGAGTGGGGAATGGCAATC
TACTCCAGTATTCTTGCCTGGAAAATTCCATGGACAGAGGAGCCTGGTGGGCTATAGTCC
ATGGGGTTGCAAAGAGTTGGTCACAACTGAGAAACTGAGCATACACACACAAAAATGAAG
CTAACATCTTAAAAGGTAATCCTTATGGAGAAAAGGAACCCAGGACACTTTGTCTACCTA
CCTGCCCCACAGGGACACCTATAGGTCAGCACGTGTAGGGAGGGCTATGGACTCAGACTG
GCCTGTCTTTGAGCCCCAGCTCTGTTATTTGTTAGCTCTGTGATCCAGGGCATGTCACTT
AACCTTTCTAAATTCCAACTCCAATGTCTTCATTAATAATACAAAGGCAATAGAGTCCAG
ATACTACAAAAGGTTGTTCTAAGAATAATATTAGATACAAAATGAAGAAAAGAAGAAATA
AAAATGGAAAATATAAAATAAGGTGGCCAACTAAGTTCTAATATAAAATAAATATAAATG
GGCTAAATGCTTTAATTAGAAAACAGAAATTATCAGATGGGGCCTTTAAAAAGATCCTGC
AATGTCACCTATAAGAGACAATTTGAATAAAAAGATATAAAATATTGAAAATTAAAAAAA
TGAAACCTTCTACACTAATGAATTTAAAAACCTACTTGAAATTGATAAATAGGAAAAATG
CTAATATAGATTTTAGAAAGAAGTAACAGAACTCGAATAGGCCAAAAAATGTTATAGAAA
TGGACATGGCAGCCAAAGATGACTTTTCTACTCTTTTCCCAAACAAACCAGGCACAGTAG
GTGGGTGAAAAATGAAATGTAAAACAGCAAATACATAGCAGAATGCCTGTCAAGAATTAG
GAGCTCCTTTCACAGACATGGGCTTCCCAGGTAGTGCAGTGGGTAAGAATCGCTTGCAGT
GCAAGAGATGCAGGTTCGATCCCTGGGTAGGGAAGATCCCCTGGAGGAGGGCATGCAACC
CACTCCAGTATTCTTACCTGGATAACCCCATGGACAGTGAAGCCTGACAGGCTATATAGT
TCATGGGGTCACAAAGAGCCAGACAGGACTGAAGCGACTGAGTCCGCATGCACACACACA
CACACACACACACACACACACAGATACTGACTTGCTGTATAATCTACCTAAGGGTAAACA
CTGTTTCTGAACGACTGTAAAAAGGAAAGACTCCATCTTGCTTTTGGACTATCTGAAGGT
GACATGAAATCTGGGAAGAGTAGAAGGACACGGTGGTCTCATGGGGGAGGTGTTATAAGG
GGAGTTTGCTGTGGCTCTGTGTGCCAAGCTGAAGTGGGAAATCACTTCCAACAAGCTGAT
AAAGAGGGCCCTCAGAGCAGCTGCCACATCCTTCCTTGTAATGAATACCCTCCTGACCTT
GGGCACTACTGACAGCTGTTCTCACAAAAGCCAATCTGGGCTGAAGAACACCAGTGCAAG
AACCCTCAGCTCTGGCAGCTCTGTCTGTCCTTAATACTGGGAGCCTGTGCATGGGAACAG
CTGAGAAAAGTGAAAATTCTAGACAGGATATCACAGTGTCCTCTATCTTTACTGGATTTA
GATATTATTTTCAAGCCTGTTTTTCACAACTCTTGAAATCTTTGATCTTCTCACAGAGTC
TGCTCAATATAGCCCTTACCCCCATTTCCAGAGCAAACCTACTTGCCACTATTATTGACT
CCACAATTGTGGCAATTTGTTTGAGACAGATTCTTTAAATCTAGTCTCCAACTTTCCTGA
TTGAAATTTCACTCATTTACTTTGACATCATAAAAGTAGACTGAGAATTCATAACCTAAC
TCAATATTTTTTAAGCACCATCTGGGGCTAGGCCGACATACAGGGATGGGCACAGCATTG
GACACAGGAGTCTGACCCTCCTCCTGGACTGTGTGATATGTTTCTTCTGTGCACACTCAC
TGTCCATGTTGTTACAATCAACATCTCTGTTTGGACAGACTGACTTCATTCCAGGGTCCT
AATCTTGATTCTCAGTTGATTGGATTTTAAGTGACACCCAATAAAACAATTTAAAACAAT
AAGGCCGTATGTACAAACTTTCAAGTTGTGAACTTTCAAAGATGCCAACATGCATTCCCT
AAATTGAGTGAAATTGCAGCTTGCCCTCCATCTCCTGTTGCTAATGATCCTTCAGCTTTA
CCATCTCCCACCTCCCCTTCCTCCCCCAGTCAGTAGCTCTTCTTGTCTGTTCACTCAATG
CTAGCCCCTGTACACCAGCTGTTGTACTGGACTACTGTAGTTTTCAAGGCATTGTATCAT
AAGATGAAAATGTTTTATTTTTTTGTTTAATTGTTTTATATGTATTATTTGTGTGAAAAG
TATCATAAACCTATTATGGTACAGTACTATAGAGCTGACCATGTTCGTTGAGTACCTATG
CTAATTTTGTTGGACTCATAAACAAATTGGACTTACAAACACACTCTTAGAACTGAACTT
GTGTGTACATAGTGGACTCATGATATGTCATACGAAGTTCTCTTGTTAGGATCTGGATTT
ATAGCAATATTTTAAACTCTTAGGTTGGAGGAAAAACAACTGCAGTTTTGGACTCTGAAT
TTTAAATCATTATAACTATGCTCAAGTACATATTTATTAATCAAAATAGGAACCATTACA
ATCAACACTTTTTTGTCAATGAAAAAAAAAGCTTGTTTATTCCTGTAGCATAAAAATCCA
TGCTTCATGATTTGACAAACTCTTGGAAAGCACTGTCTGAGTCCTGCTAGTTGTGGAAGC
ATTTTCGCTGCAAAAGTTGTCAAGATTCTTGAAAAAGTGGTAGTTGGCTGGCAAGACGTC
AGGTGAATATAGCAGATGAGGCAAAACTTTGTAGCCCAATTCATTCAACTTTTGAAGCAT
CAGTTGTGTGACATGCAGTCTGGAGTTGTCTTCGAGAACTGGGCCCTTCCTGTTGACCAA
TGCTGGCTATAGGCACTGCAGTTTTCAGTGTATCTCATCGATTTGCTGAGCATACTTCTT
AGATGTAACGGTTTCTCTGGGATTCAGAAATCTGTACTGGATCAGAGGGGCAGCAGACCA
CCAAACATTGACCATGACCCTTTTTTTGGTGGAAGTTTGGCTTTGGGAAGTGCTTTCAAG
CTTCTTCTTCATCCAAGCACTGAGCTGGTTGTCACTGGTTGTAGAAAACCCATTTTTTGT
CATGTATCACAATCCAATAAGGAAATGGTTCATTGTTATCTCCCAGAATGAGAAGATGGT
ACTTCAAAATGACATTTTTTTTTAAATTTTTAGTCAGATCATGAGGCACCCACTTATCAA
GCTTTTTCACCTTTCCAATTGGCTTCATATGCCACATGATCACAGAATGGTTGACCCAGT
TCTTGGGCAACTCCTAGTGTAGCTGTAAGAGCTCCAGTGATGGCCCTTAATTGGTTGCTG
TCTGCTTTCGACGGCTGGCCATCCTCCTCCTCATCTTCAAGGCTCACATCTCCTTCGTAA
AATTTCGTGAAGCACCAGTGCCCTGTATGTTCATTAGCAGTTTCTGGGCCGAAGTGTAGT
TGATGTTGCAAGCTGTTTCCACTGCTTTATGATCCATTTTAAACTTGAACAAGAAAATTA
CTAGAATTTGCTTTCTAACATAATTTCCACAGTCTAAAATACACATAAAATAAGCAGCAA
GCAACAATTCATTAACAAAAAATGTAAAGCAAGAAATATGTATTAAAACGATGTGTAACA
CTGTTACCAAAAGAATATGTGCATGGAGTCTGGCTGCTTGCTGCCCAAAAGCCAATAAGC
AGGCCAGGTAGGTAGAAAGGAAACTTTGCTTTATTTCAGATGTCAGCAACTGCAGGGTAG
GGGGAGGGTGGCAGACATCAGTCCAAAGGCTGACATCTGTCCAAAGCAGGGGGTGAGAGC
TTTTTATAGACAGAGACAAGGGAGGGGTTACATGCAGAAACAGCACATTCATCTCTAACA
CTCATATTCAATTTGGTCATCAGTGGTCTGACTAGCATCATTTTGGTTGTTTTAGCTACA
GCTTATCTTCAGTTCCAGGGGGCAGTTGTTCCCATTTCTTTACAGTCATTCTCAGAACTG
TGGCAGCCCAAGCCAACTTATATGCAGAGTACATCACGAGAAACACCGGGCTGGATGAAG
CACAAGCTGGAATCAAGATTGCCGGGAGAAATATCAATAACCTCAGATATGCAGATAACA
TCACCCTTATGGGAGAAAGTGAGGAAGAACTAAAAAGCCTCTTGATGAAAGTGAAACAAG
AGAGTGAAAAAGTTGGCTTAAAGCTCAACATTCAGAAAACTAAGATCATGGCATCCAGTC
CCATCACTTACGGCAAATAGATGGGGAAACTGTGGCTGACTTTATTTTTGGGGACTCCAA
AATCACTGCAGATGGTGACTGCAGCCATGAAATTAAAAGACACTTACTCCTTGGAAGGAA
AGTTATGAGCAACCTAGACAGCATATTAAAAAGCAGAGACATTACTTTGCCAACAAAGGT
CCGACTAGTCAAGGCTATGGTTTTTCCAGTAGTCATGTATGGATGTGAGAGTTGGACTGT
AAAGAAAGCTGAGTGCCAAAGAATTGATGCTTTTGAACTGTGGTGTTGGAGAAGACTCTT
GAGAGTCCATTGGACTGCAAGGAGATCCAAC
>667:184956-185526
GAAGTTCACTGAGACTCACTTCCATCGAGTCGGTGATGCCATCCAGCCATCTCATCCTCT
GCCGTCCCCTTCTCCTCCTGCCCCCAATCCCTCCCAGCATCAGAGTCTTTTCCAATGAGT
CAACTCTTCTCACCTTTGCTTATATTGAGTAATTTGTAATATGAAAGCATTTGAGTAGGG
TTTTCAAACTAAAAGATCTCATTAATCTTTATTTCATTGTAGATTGGTTGATTACTATTT
TATAAGCTGATTTTTGCTTCTTCTTTTGTTTTCTTACTATTGTTACATATATTAAATCTT
ACTCTTGAAAATTTAGAGTACATTTCTACTCATGATATAATTAATTTAAATATTATCATA
TGAAAATTAGTATGATTTTCAAATAATCCTGAGTCTTTCACTTTGATTATTTCATAAGAC
TTTTAATATGTTCTTTAGGGAGTCTTATCCCTTTCACCAATTTATGAGAAGTATATATGA
TTTTTTAGAAATATCTGAATGTGTTTTATATTATCAGTTTAGTTCAGTCACTCAGTCATA
TCCGACTGTTTGCAAACCCATGGACTGCACC
>431:662635-663880
CCCAAGAGTCTTCTCCAACACTACAGTTCAAAAGCATCAATTCTTCAGTGCTCAACTTTC
TTTATAGTCCAACTCTCACATCCATGCATGACCACTGGAAAAACCATAACTTTGACTAGA
TGGACCTTTGTTGGCAAAGTAACGCCTCTGCTTTTTAATATGCTGCCTAGGTTAGTCATA
GCTTTTCTTCCAAGGAGCAAGCATCTTTCAATTTCATGCTGTAGTCACCATCTTCAGTGA
CTAGAGTGCAAGAAAATAAAGTCTGTCATTGTTTTCATTGTTTCCCCAACTATTTGCCAT
GAAGTGATGGGATCGGATACCATGATCTTAGTTTTTTGAATGTTGAGTTTTAAGACAGCT
TTTTCACTCTCCTCTTTCATTTTCATCAAGAGGCTTTCAGTTCCTCTTCACTTTCTGCCA
CAAGGGTGGTGTCATTTGTGTATCTGAGGTTATTGATATTTCTCCTGGCAATCTTGATTC
CAGCTTGTGTTTCATCCAGCCTGGCATTTCACATGATGTACTCTGCATATAAGTTAAATA
AGCAGGGTGACAATATACAGCCTTGATGTACTCCTTTCCTGATTTGGAACCAGTCTGTAG
TTCCATGTCCAGTTCTAACTGTTGCTTCTTAACCTGCATAAAGATTTCTCAGAAGGCAGG
TAAGGTGGTCTGGTATTCCCATCTCTTGAAGAATTTTCCACAGTTTGTTGTGATCTACAC
ACACAAAGGCTTTGGCGTAATCAATAAAGCAACACTAAACACTGGCAACACTAAAACTAA
ACACTGCCAATTTTTAAATTATTTGACAATGACTACAAAAAAATATAATTCTGAATTTCC
TTATTTACTAAAAGGTTGAATATTTAAAATGTACTTAATTGGCCACATCTATTTCTTTGT
TCATGACCTTCCCGTTTTTGTTCTTTATTCATTTGTCCATTTTAAAACCTTACGTTCTTT
AGCACAAAATTGCAAGAAAATTTTCCACTTTATACTGTTGTTCAGTTCCCAAGTCATGTC
CAACTCTTCACAACGCCATGGACTGCAGCATGCCAGGCTTCTCTGTCCCTCACTGTCTCA
TGGAGTTTGTTCAAATGCATGTCCATTGAGCCAATGATGCCATCCAACCATTTTGTCCTC
TTTCACCCTCTTCTTCTCCCTTCAATCTTTCCCAGCATCAGGATCTTTTCCAATGAGTCA
GCTTGTCTCATGAGGTAGCCAAAGTATTGGAGCTTCCAATATCAGT
>202:3476710-3478959
CTCTTAGCGACCCCATGGACTGCAGCCCACCAGGCTCCTCTGTCCATGGCAAGAGTACTG
GAGTGGGGTGCCATTGCCTTCTCCAGAAGAAGGTGGCGGAAAGTTTTAAAAATGCAAAAA
TCTGGGAAGAACAAGATGGCAGAGGAGTAGGTGGACATGGAGTACATCTCTTTCCATGAG
TACGTCAGGAAATACATCTTCAGACACAGAAGTGCATGCAGAACACCAGCTAAGAGTAGA
CAGAAGTACCTGACCAGCAGAAAAGAATATATAGAACCACGCAAAACTCGATAGGAGAAA
GGAAATAGGGGGAAAAATAGGAGTTCTAGTAGGACTGGACCTACTAGTCAGGTGGGGGAA
CTGAAGCAGGGGTTCAATCCCCACATTGGGGCAATTGTCTGAGTCAGAGGAGAAACATTT
AAGACTGAGAGTGAAACGGCTGATCTGCGGCAGCCTAAATGGAATGAGAATCAGACAGTC
CTTGCTGTAGCCATACATACCCTGGACAGGGATGCAGGTTCCCTGGAAAGCACAGAAGCT
GGGAGCTGGGGTTTAGGGATTGTGGAGCAATCCCAGAGTGAGGGCTGCTGTTGACTGCGG
AGACATGGATCAAGGGGATCTGAGGGAGGAGATTGTGGTGGAAAATGCCTGTGGAGGAAA
GCCAGGCAGCCATGGAAGCAAGGTAATACTGCTGAGTTACGAGTAGGGGGTGGAGCCATC
ACCATGGCCCATCAAATGCCTGACGCACTGAACTACAGAGTAGGACCCCACCCAAGGTGC
TCCTTTAAGTGACTGATGTGCTGAACTATAGAGTAGGACCCCACCCAAGGTGACCCTTTA
AGTTCCTGACATGCTGAACAACAGAGAAGGACCCCAGACAAGGGAACCCTCTAAGTGCCT
GAATGGGTGGAGTTATGGAGAAAGACTGGCCAAAGAGGCCTTCTGATCGCCAGCTATAAG
AGACTGAAAAAAAGACTCTTATAGGGCCATAACTCTGGCAGTCCATGTCCCCGCACACTT
GGTACTACCAGGGTCCCTGAAAGCCAAGCGGCTATGCCACCTTCACACTCAACTCTCACT
GGGGCAGAGCTGCCACAGGCAAAAAAAAATCTTGCATCTGTGTGCACAAGGTCATTTTGG
TAGTGTCCAGCTCTTTGCATACCTATAGTCTGTGACCTGCCAGGCTTCTCTGTCAGGGCA
GATCTCTAGGCAAGAATACCGGTGTATTGGCCGATACTGGTTGCCACACCCTTCTAGAGC
AAAAAAAAAAAAACCAAAAGTGACACGCTAAAGAAAGAAAAACACAGGACAAAACGTGCT
GCAGGAAGAGTAACGGGGGGTGGTGGCGTGGTGTGTGGTTATAGCTGTCAAGAAAGGCCG
CTTCAGATGGAGACAGTGCCTGCTCTAAACCTTCACAGAGAAGCAGGGTCTAAATATGCT
TGACTTCAGTCCCCGAAAGAATGAGGAAAACAAAGACCCAGATCCCCAATGTTAACTAAA
GAAGAAAGAAGACAGTGCTAAGTTGTGTCTGACTTTTGTGATCCCGTGAACTGCAGCCCG
CCAGACTCCTCTGTTCATGGGATTCTCCAGGCAAGAATACTAGAGTGGGTTGCCATTTCC
TTGTCCAGGGGAACTTTCCAACCCAGGAACTGAACCCAAGTCTCCTGTATTGCAGGCAGA
TGCTTTACCGATTGAGCTATACAGGAATCCAAGTGGCTGATTTAAGTTACAAGCAAGATA
ATCACTGGAGAAGGCAATGGCACCCCACTCCACTATTCTTGCCTGGAAAATCCCAGGGAT
GGAGGAGCCTGGTAGGCCGCAGTCCATGGGGCTGCTAAGAGTCAGACACAACTGAGCAAC
TTCACTTTTACTTTTTCCTTACATGCATTGGAGAAGGAAATGGCAACCCACTCCAGTGTT
CTTGCCTGGAGAATCCCAGGGACGGGGGAGCCTGGGGGGTTGCCGTCTATGGGGTCGCAC
AGAGTCGGACACAACTGAAGCGACTTAGCAGCAGCAGCAGCAGCAAGATAATCACAGCTG
AACGTGAGCAGGATGTGATGGACTCGGTCTCATACCTGCTCAGCAGCCAGGTTACTGAAG
GCAACACACTTGCTATGCCTTTAATTTTTGCTTCTTTTGTTTGTTTTGCTTCATTATTGG
CTAATCAGGTGCTCTGGTAAACATTTCTCATCTATATTATTAGTTGGCATTTCCCTCAAC
CATTTGTTCAAATCTCAGAGAGCACTGGCT
>729:127121-127742
AGTCAAATTCACTGAATGGACTTAAAAGCAGAATCGAGATGATAGAGGAAGAGTCAGTGA
ACCTGAAGATAGACTCTTATAACTTATTCAATCTTAAGAACAGAAAGGAAAAAGCAAACA
AAAAAGAATGGAACTTCAGATATCTCAGACCTCAACATACCTAACATATGTTTGATTAGA
GTTTCCAAAAAAGAGAGAGAACAGTGCAAAAGAAAAATTTGAAGCCTGGAGCAAATATAT
TCCAAATTCAATGAAAGACACATTGATTCATTCAAGAATCTCAGCAAATGCCAAACAGGA
TAGATACGAAGAAACCCAGACCCTGGACCATCATATAAAGGAAAAACTAGAGAATAAAGG
GAAAATCTTGAAAGCAGACAGAGAAAAAACACTTATTGTACACAGGGAGATGATGTGTTG
GTGGAGGTGAGAAAATAAAGCAAGGTCATCTTTCGAGTGGTTAAAAAAACCGACAAATGT
GAGAGAAAGAAGGGGGAGGAGGAGTGGACTGCTGAGGACGGTGCGGGAGATCAATCTATG
TGAGGTGAAGGGTGGAGATGAGGAGGGTGCGGGTTCTGGTGGCCAAGGCGAGGGGCATCA
GATCCGGAAGCCCAGGCAGAGA
>249:2078322-2078443
TACGCTGCAGTCCATGGGGTTGCTAAGAGTCGGACACGACTGGGTGACTTCACTTTCATG
CATTGGAGAAGGAAATGGCAACCCACTCCAATGTTCTTGCCTAGAGAATCCCAGGGACGT
GG
>703:10670-13363
AGTTTATTGCTAATCCCTTCAGGGCTTTCCCAACATTTATAATTGAGAAGGAAGTACAAA
CAGCATCAAAGGAGACTTAGAAAGAAGACAGTATATCAGAAAATAAGCCAAAAAAAGGCA
GTGTAAGAAAACAAAGTAAACAAGTTTAGAAAGTAAGAAGTCATCATCTGGGGTTAAAGA
AAATGTGAGATAAGAAGAGTTGACTGTACTCAAATCATCCACAAATACAGCTCAACTTTT
AAACTACTTTCAGATCTGACCACTTTTTATTACCTTATTCTTATATACTCCCACCACCCA
CCCATGCCACCACGATGTTTAGTCTAATGTATTATGATAACTTCTTTGATGGTTAGCTTC
ATGGATTAACTTGGCTAGGTTGAAGTGCCCAGTTGTTTGGTTAAAAATCAGCCTAGATAT
TTAAGAGAATTTACTGTATTGACACCGGAGAAGGTGTTGGCACCCCACTCCAGTACTCTT
GCCTGGAAAATCCCATGGACGGAGGAGCCTGGTGGGCTGCAGTCCATGGGGTCGCTAGGA
GTCGGACACAACTGAGCGACTTCACTTTCACTTTTCCCTTTCATGCATTGGAGAAGGAAA
TGGCAACCCACTCCAGTGTTCTTGCCTGGAGAATCCCAGGGATGGGGGAGCCTGGTGTGC
TGCTGTCTATGGGGTCGCACAGAGTCCAACATGACTGAAGCAACTTAGCAGTTAGCACTA
TATTGACACATCATTAGTTTGATTCACAAAAACAAAAGAGAGAAAGAGAATCAGATTGCT
AAAATCATGAATGAAAAATAGGACATCACTACTGAATTTACAGACATAGAAAAATTATTA
TGGGGTGAACTGTTATGAACTGTATGCCAACAAATTAGGTAACTTAGATGAAATGAATTA
CTTCATTTTAGGAGTGTTCACTCTCATCACTTCAACATTGTCCTTGAGGTTCTAGCCAGA
TCAGTTAGGCAAGAAAAAGATACATAAAGCATACACATTGTACAGGAGAAAGGTAAAACT
TTATCTCTATTTATAGATGACATAACCTAGTATACAGAAAAATCTTTAGGAATTCACACA
CATAACTGATTAGGTCTGCTGCTGCTGCTGCTGCTACAGTCGCTTCAGTCGTGTCCGACT
CTGTGCGACCCCATAGACAGCAGCCCACCAGGCCCCACCATCCCTGGGATTCTCCAGGCA
AGAACACTGGAGTGGGTTGCCATTTCCTCCTCCAATGCATGAAAGTGGAAAGTGAAAGTG
AAGTTCACTCAGTTGTGTCTGACTCTTAGTAACCCCATGGACTGCAGCCTACCAGGCTCC
TCCGTCCACGGGATTTTTCAGGCAAGAGTACTGGAGTGGGTTGCCATTGCCTTCTCCGGA
TTAGGTCTAATAAACAAATTTGTCAAGGTTGTAGGATATAAAATTAACATATAAAATCAA
TAGTATTCATATATTCTAGAAATTAGCAATCTGAAAATTAAATAAAAAATTCTGTTTCCA
GTAGCATCAAAAAGAATAAATATGTAGGCATAAATTTAACCAAAGGAATATAAAACCTGT
GCACTGAAAATTTCAAAATATTGTTGAAAGAAATTAGAGAACAACTAAATAACTAACATA
TAAGTCTATGTTAGGGATTAGGAGTCTTAACATTGTTACAAATTAATCCACAGATTCAAC
ACAATCCCAAATCTCAGTTTTTTAATTTCAAAATATCACAAGCTAATCCTAAATTTCCTA
TGGTAATGGAAGGGAGCTAGAATACCCAAAACCATCTTCAAAATTAGCATGAAGTTGTAA
AATGCATTTCTCCCAATATAAAAATTATCACAAAGCTGAAGTAATCAAGACAGTATGGTA
CTCATATAGGACAGAAATAAGAACAAATAGAATAGAAATGACATTAAAAAAATAAACCTT
TACTTTATGATCAATTGATTTTTGACAAGGGTACCAAAACAACAAGGGGAGAAAGAATAG
TCTTCTCAATAATGTGACTACATAAACTGGATATCCACCTGCAAAAGAATAAAACTTGAC
CCTAATCTCTCACCATAAATAAAAATTTACTTAAAATGGATCATGGATCTTAATGTGAGC
ACTAAAATGGTAAAATGTTCTGAAAGAAAGGAGTAAATCTCTGTGGGTTTGGGTTAGACA
ATTATTTCTCAGATAAGACATCAAAAGTACAAGCAACAAAAGAAAAAATTGATCAATTGG
CTTCATCACAATTCAAAATACATGCACTTTAAGGACATCATAAAGAAAGTGAATAGATGA
CCCATATATTAGCCAGAAAATTTTAATAACTCAAAAACCCATCAATGGATGACAGGATAA
ACATTATGTAGTATGTTCCAGGGATGGCGGAGCCTGATGGGCTGCCATCTATGGGGTTGC
GCAGAGTTGGACATGACTGAAATGACTTAGAAGCAGCAGCAGCAGTATATCCATATATAC
TACACCATACTATGAATATTATTTGTCTGTAAAAAAAGTTTTCTACCACTTCCTTAGTGG
CTCATACAAAGAATCTGCCTGCAATGCTGGAGACCTGGGTTTGATCCCTGGGTCAAGCAG
ATCCTCTGGAGAAGGGAATGGCAGCCCACTCCAGTTTTATTGCCTGGAAAATTTCATGGA
CAGAGGAGCCTGGCAGACTAATGTCCATGGGGTTGCAAAGAGGTGGACACGACT
>571:1088931-1089146
GTAAGTGACAAGGACCTACTCTGTAGCACAGTAGTAGTATAAGATAGTCAATATGATGGA
AAACAATCTGGAAAAGAATATATATATATATATATATATATATATATATATATATATATA
TATAACTGAATAATTTTGCTATATATTTGAAACTAACACTTATAAATTAACTATACTTCA
AATTAAAAAAAACAAAATGTGAATAAAAGTGTTCTG
>296:2316375-2316843
CTGTTCTGATCTTGAATAGAAGCAAGTCATATGATTTGGATGAGATAAAGTAATCCTCAT
TCAACATCAAATTTCAGTTTTATGTAGTTAGCTTGCCTCAGAATTAGCTATTATGCTTCC
ATTGGCCCTTACTTATCGAAAATGGAAGGAGAGTGGGGCATGTATGGCATAAAACATAAA
AAACACATCTGTCTGAGACCATCTTCCTCCTTAGTTTCAACTCATCTGTATTAGAATTAT
GGTAACATATACTTACTCCATTTTTTTACTCAGATTTCTCACTTACTATGTGCCCCAAAA
TAGGCAATATTAAGGGTGTTCAAACCCTTCTGTGCATGCTAGTCTTTCTATTACTGACTG
CATGGACTTTAGTCTCATGATATTAAGCAAATATATCATGTAAATCATACTATTTTTCCA
TTAACAAATCAACTTTTATTTTTCTCTTGTATTTGCATGTACTCAGTAA
>653:1343162-1343249
ACCCACCAAAGCACCTCTCTCTACCTGACCATACACTGCTCCCATCTTACGCTGCCCACC
TTCCTTTCACACCTGGACCATTATTACA
>158:4674182-4675899
GAAGCAAAGAGCCTCTTGGTAAGGGTAAAAGAGGAGACTGAAAAAGCTGGCTTGAAACTC
AACATTCAAAAAAATAAGATCATGGCATCTTGTTCCATCACTTCATGGCAAATGGGGAAA
AGTGGGAGCAGTGATAGAACTTACTTCCTTGGGCTCCAAAATCACTGATGATGGAGACTG
CAGTCACGAAATTAAAAGACACTTGCTCCTTGGAAGAAAAGATATGACAAACCTAGACAG
CACATTAAAGCAGAGACATTACTTTGCCAACAAATGGCCCTATAGTCAAAGCTATGGTTT
TTCCAGTAGTCATGTATGGATGTGAGAGATGGGCCATAAAGAAGGCTATTCAGTTCAGTG
CAGTCACTCAGTCTTGTCCAACTCTCTGCGACCCCATGAACCACAGCACGCCAGGACTCC
CTGTCCATCACCAACTCCCGGAGTCCACCCAAACCCATGTCCATCGAGTCAGTGATGCCA
TCCAACCATCTCATCCTCTGTCATCCCCTTCTCCTCCTGCCCTCAATATTTCCCAGCATC
AGGGTCTTCACATCAGGTGGCCAAAGTATTGGACTTTCAGCTTCAACATCAGTCCTTCCA
ATGAACACCCAGGACTGATCTCCTTTAAGATGGACTGGTTGGATCTCCTTGCAGTCCACG
GGACTCTCAAGCGTCTTCTCCAACACCACAGTTCAAAAGCATCAATCCTTCAGTGCTCAG
CTTTCTTTATAGTCCAACTCTCACATCCATACATGACTACTGCAAAAACCATAGCCTTGA
CTAGATGGACTTTTGTTGGCAAAGTAATGTCTCTGCTTTTCAATATGCTATCTAGGTTGG
TCATAACTTTCCTTCCAAGGAATAAGCATCTTTTAATTTCATGGCTGCAATCACCATCTG
CTCTGATTGGAGCAAAAAAAAAAAAAAACAAAGTCAGCCACCATTTCCACTGTTTCCTCA
TCTATTACCATGAAGTGATGGGACTTGATGCCATAATCTTAGTTTTCTGAATGTTGAGTT
TTAAGCCAACGTTTTCATTCTCCTTTTTCACATTCATCAAGAGGTTCTTTAGTTCTTCTT
CACTTTCTGCCATAAGGGTGGTGTCATCTGCATATCTGAGGTTAATGATATTTCTCCCAG
CAATCTTGATTCCAGCTTATGCTTCCTCCACCCCAATGTTTCTCGTGATGTACTCTGCAT
ATAAGTTAAATAAGCAGGGTGACAATATACAGCCTTGATGTACTATTTTTCCTATTTGGA
ACCAGGCTGTTGTTCCATGTCCAGTTCTAACTGTTGCTTCCTGACCTGCATACAGATTTC
TCAGGAGTCAGGTCAGGTGGTCTGGTATTCCCATCTCTTTCAGAAAAGCAAACACCCTCT
ATGGACAGACGGTGAAAAGAAGGCTGAGTGCTGAAGATTTGATGCTTTTGAACTGTGGTG
TTAGAGAAGACTCTTGAGAGTCCTTTGGACAGCAAAGAGGTCAAACCAGTCAATCCTAAA
GGAAATCAAACCTGCATATTCATTGGAAGGACTGATGCTGAAGCTATAGCTCCAGTACTT
TGGCCACCTGATGCGAATAGCCAACTCATTGGAAAAAATCCTGGTGTCGGGAAAGACTGA
AGGCCAAAGGAAAAGGGGGATGCAGAGGATGAGATGGTTGGATGGAATCACCAACTCAAT
GGACATGACTCTGAGCAAACTCTGGGAGATTCTGGAGG
>204:4733976-4735562
TCTCTTTAACAAGTGGTGCTGGGAAATCTGGTCAACCACTTGTAAAAGAATGAAACTAGA
CCACTTTCTAACACCATACACAAAAATAAACTCAAAATGGATTAAAGATCTCAACGTAAG
ACCAGAAACTCTAAAACTCCTAGAGGAGAACATAGGCAAAACACTCTCCGACATACATCA
CAGCAGGATCCTCTATGACCCACCTCCCAGAATATTGGAAATAAAAGCAAAAATAAACAA
ATGGGACCTAATTAACCTTAAAAGCTTCTGCACATCAAAGGAAACTATTAGCAAGGTGAA
AAGACAGCCTTCAGAATGGGAGAAAATAATAGCAAATGAAGCAACCGACAAACAACTAAT
CTCAAAAATATACAAGCAACTCCTACAGCTCAACTCTAGAAAAATAAATGACCCAATCAA
AAAATGGTCCAAAGATCTAAATAGACATTTCTCCAAAGAAGACATACAGATGGCTAACAA
ACACATGAAAAGATGCTCAACATCACTCATTATCAGAGAAATGCAAATCAAAACCACTAT
GAGATACCATTTCACACCAGTCAGAATGGCTGCGATCCAAAAGTCTACAAATAATAAATG
CTGGAGAGGGTGTGGAGAAAAGAGAACCCTCTTACACTGTTGGTGGGAATGCAAACTAGT
ACAGCCACTATGGAGAACAGTGTGGAGATTCCTTAAAAAACTGGAAATAGAACTGCCTTA
TGATCCAGCAATCCCACTGCTGGGCATACACACTGAGGAAACCAGAAGGGAAAGAGACAC
GTGTACCCCAATGTTCATCGCAGCACTGTTTATAATAGCCAGGACATGGAAACAACCTAG
ATGTCCATCAGCAGATGAATGGATAAGAGAGCAGTGGTACATATACACAATGGAGTATTA
CTCAGCCATTAAAAAGAATACATTTGAATCAGTTCTAATGAGGTGGATGAAACTGGAGCC
TATTATACAGAGTGAAGTAAGCCAGAAGGACAAACACCAATACAGTATACTAACGCATAT
ATATGGAATTTAGAAAGATGGTAACGATAACCCTGTATACGAGACAGCAAAAGAGACACT
GATGTATAGAACAGGCTTATGGACTCTGTGGGAGAGGGAGAGGGTGGGAAGATTTGGGAG
AATGGCATTGAAACATGTGAAATGTCATGTATGAAACGAGATGCCAGTCCAGGTTCAAAG
CACGATGCTGGATGCTTGGGGCTGGTGCACTGGGACGACCCAGAGGGATGGTATGGGGAG
GGAGGAGGGAGGAGGGTTCAGGATGGGGTAAAATGAAAAAAAAAAAAAAAAAGGATGCTA
GTAATCGAGGGCAGTGGTGATACAGGGAGGTGTGGGCATCGTCCCTGGGGTGATGGGTGG
GCAGTGAGAAGGGGAAGCTGGTGAGTAGAGTACTCTGTGTGTGTGAATGGAAGATAAGCT
ATAGGACAGTAATGGAGGGGAGTCATGGGGTTGTAAGGAGGATTTGTGGGGCTTTCAGAT
TTTTTTTTTTTTTTTTTTTGAAAGAGAGGAATTGAGGTATATTTATCTGCGGCAAGGAGA
GACAGGGAGAAAAAATAAAATAAAATA
>317:6166861-6166995
ATATACCTGTGGTGGATTCATTTTGATATTTGGCAAAACTAATACAATTATGTAAAGTTT
AAAAATAAAATAAAATTTAAAAAAATAAAATAAAAAAAAATAAAATAAAAAAAAAAAAAA
AAAAAAAAAAAAAAA
>751:1004127-1004357
CCTCCCTTCAACTGACTGCATGTGATAAACAGCAAAGAGAACACGACTATAGGAACAGGC
AATACCAATGAAAGGCAATAGAAGGAAGAAGATGGCACTCACAAACACTGTGTACTTATA
GGTCCAGGTGTCAATGCAGGCCAGAGTCAACATGGCTGGGAGGTCGCAGAAGAAATGATT
GATGGCCCCTAGATTTGCAATAAGGGATCTGGAAGACATATATGGTGTGGG
>353:2850938-2851203
TATTGTTGTTATCATAACTATTGTTGTTATCATGGTTCAAAAACAGCTTAAGGTTATCTA
CTGCTCCTGATCTCATTTTCCATGGATATTACATGGATGCGTACCTTGTCTTTTTTAACA
ATTTTCCTATTACAGTACTTTACTTAATGACCTAGTATAAGGTTCACCTGTTAGGAACTA
TTCCATTTCTCCTGCCTATTTTCCCCACCATTAAAGTAACATGTACAGTTAAAAGATGAT
TACTGCTTTGTGGTCTAAGTCAACAA
>294:461805-462387
AACTTTTTCACTCTCCTCTTTCACTTTCATGAAGAGGCCATTTAGTTCTTCACTTTCTGT
CATAAGGGTGGTGTCATCTGCATATCTGAGGTTATTGATATTTCTCCCGGCAATCTTGAT
TCCAGCTTGTGCTTCTTCCAGCCCAGCATTTCTCATGATGTACTCTGCATATAAGTTAAA
TAAGCAGAGTGACAATACACAGCCTTGACATACTTCTTTTCCTATTTGGAACCATAAACT
CAGAAAAGAACTGCATTTTATGTTTTAAAAACTGCATATAAAGTAAATGATGCTGTTAAG
TGATTTAAATATGCTACTGGGGAAAAAGTCATCCAAATCTCAAAATCTGGCCCTGCCTAT
TCATCTGAACCACTTGGCTGGTCTCTGCAGACCTTTGAGAATATACAAAGATGATCTTTG
TGAATTTTTTTGTTTTTTGGTTTTTTTTTGATGCAGTTATCAACTGATTCTTGTAATCTA
ACTGAAAACTTCACACTAGTCATTTTAGAATCTCATGGTTTTCAATCCTGGTATCACTTC
AAAGTTCCTGAAGTTAATAGGGAAAAATGGGTTTTAAATAAGA
>432:1422906-1423052
TTTTTTTTTTTTTTTTAATTTTATTTTATTTTTAAACTTTACATAATTGTATTAGTTTTG
CCAAATATCAAAATGAATCCGCCACAGGCATACATGTGTTCCCCATCCTGAACCCTGAGG
GATGGTGTGGGGAGGGAGGAGGGAGGA
>287:1656661-1657129
GTGGAACTCCTTATCTCATTATCCATGAGATGAAAAGTTTTCAATATTTCACTTTCAATG
TGAAATTTGCTGAAGCTGTCTTCTTAACCATATTTTGTCAAAACTTTTGTTTTATCATCA
ATGAACTTTCAATTACATCAAATAATTTGCCTTCATATGGGAAATAGATGGGGAAACAGT
GGAAACAGTGTCAGGCTTTATTGTTCTGGGCTCCAAAATCGCTGCAGATGGTGACTGCAG
CCATGAAATTAAAAGACACTTACTCCTTGGAAGGAAAGTTATGACCAACCTAGATAGCAT
ATTCAAAAGCAGAGACATGACTTTGCCAACAAAGGTTCGTCTAGTCCAGGCTATGGTTTT
TCCTGTGGTCATGTATGGATGTGAGAGTTGGACTGTGAAGAAGGCTGAGAGCCGAAGAAT
TGATGATTTTGAACTGTGGTGTTGGAGAAGACTCTTGAGAGTCCCTTGG
>718:1254826-1254923
CGCCGTCCCTGGGATTCTCCAAGGCAAGAACACTGGAGTGGGTTGCCATTTCCTTCTCCA
GTGCATGAAAGGGAAAAGTGAAAGTGAAGTCGCTCATT
>157:5250996-5252488
CGGGTGTACACATGTTCCCCATCCTGAACCCTGCTCCCACCTCCCTCCCCATACCATCCC
TCTGGGTCAATTTTTTAAGAAGGAATAATGCTGGGTAGTTTCAGTTTCCCATTTTTGAAA
AGTAAACCCTGCAATGATTTGATTTAATATATATTAACATTGCACAACCTACATGTATTT
CTTTTTTTAATAATTGAAGTATAGTTGAGTTACATATTATGTTCGTTTCAGGTGTACATC
ATACTGATTCAGTATTTTTATATATTATACTTCATTGAAACTCATTACAAAATAATGACT
ATGTTTCCCTGTGTTGTGTAATATATCCTTGTTTGCGTATTTATTTTATACATAGTATTT
TTTACCTCTTAATCCTCTACCCCATCTTGCCTCTCCCTCCTTCTGTCTCCCCACTGGTAA
CCACTAGTTTGTTCTGTGTCTGTGAATCTGTGTCTGTTTTGTTATATTCATTTTGTTTGT
TTGCTAATGTATGTATATATGTTTCATTTTGAGGCCAGGCTGATGAGGCTGAGAGCACCT
CCGTCCAGTCTCTCCCTTTTTCATTTTCTCTAATAGATTTATTTTCAGTCTGGAATCCTT
AGAAATAGATCCGGTGTCTTTGCTTCTTGACCTATAGATCTCAAGTGTGATTGTTGGGGA
AATGACAGTTTAGAAATGAGCAAAGCAAATGTACCCTGTGCTGTCTGAGGAGGGATATGA
ACTTGCTCAGGACCACTCGCTGTTTCCCAGGTGGGTCATAAATGTTCTCTCCTTGGCCTC
CTGGTGATCTAGTCTCTGGTCTCCTCCTACTCCACCCCTCCTTTCGTTCCTTCCCTTGGT
ACTTGGACTTGGAGTTGAGCAATTCCCATTCCTCAGTTCATTGGACTCTCTTATCAATAG
TTTGTGCAAGTTCTCTTTTTTGTTTTATAAAATTATTTTCCTCTTAATCCATACTCATTC
TCCTTCCCCCCAAGACATCCATTCAAATGTGTTTGATGTAAATGTGATGATGTGTGATTC
CCTATAAAATATGAAGTCTTTGTGTCTGTTTATATATGTTACTGTGTTATAGCTCTCATT
CTTTCTTGCCTTTTCCCCTCAATACATTTAAAATGTCTATTTGTGTGTATAGCTGGTTCA
TTGCTTCTAATTCTGGGCAGTTATTATGGTATAAAGTCATTATGGTGAATTTATACTTCT
CCATTATTCTAGAGCTCCTGCTCCCACCATTCTCCAAATCTGAATCCAGATCATATTGAC
TTCTTTAGTTTCCTCTAAAGCAGCAGAAGTCTTTGCATCTCCTGTTTGGCCCCCATGCCT
ATCACCTGCATAACACCTATTGTTATATTGAATATATTATTTATATTTCTTTAAAATATC
ATTTAGTTTGAGAAGCCATTCCTGATATCCCCTCCAGAGTATGCTTAGGGTCCTGTTCTT
CACTCAGTTCAGTTCAGTTCAGTTGCTCAGTCATGCCTGACTCTTTGCGACCC
>440:1491658-1491978
AGAGACACTGATGTATAGAACAGTCTTATGGACTCTGTGGGAGAGGGAGAGGGTGGGAAG
ATTTGGGAGATTGGCAATGAAACATGTAAAATATCATGTAGGAAACAAGTTGCCAGTCCA
GGTTCGATGCATGATGCTGGATGCTTGGGGCTGGTGCACTGGGACGGCCCAGAGGGATGG
TATGGGGAGGGAGGAGGGAGGAGGATTCGGGATGGGGAACACATGTATACCTGTGGCGGA
TTCATTTTGATATTTGGCAAAACTAATACAATTATGTAAAGTTTAAAAATAAAATAAAAT
TAGAGGAAAAAATAAAAAAAT
>283:1378719-1378771
CGTCCCCTTCTCCTCCTGCCCCCAATCCCTCCCAGCATCAGGGTCTTTTCCAG
>286:2356151-2356667
TTTATGTTTTGCCAAGTATCAAAATGAATCCACCACAGGTATACATGTGTTCCCCATCCT
GAACCCTCCTCCCTCCTCCCTCCCCATACCATCCCTCTGGGTCGTCCCAGTGCACCAGCC
CCAAGCATCCAGTATCGTGCATCGAACCTGGACTGGCATCTCGTTTCATACATGATATTT
TACATGTTTCAATGCCATTCTCCCAAATCTTCCCACCCTCTCCCTCTCCCACAGAGTCCA
TAAGACTGTTCTTGGATTCATTTTGATATTTGGCAAAACATAAAAATTAAAAAAAAAAAA
AAGAGAGAAGAAAAAAAAAAAAGAAACAATTCTGATCCAAGAAGTCTCTTGAAGAAGAAC
CTATTTCCAACTGATAAGTGTGGTTATATCTTGGTATAGAATGGGGATTGGGAAGTAGAG
GGACTTAACACTTTATACTTTACCCATATCTGAATTATTTGAAATTTTATAATTAGCATT
TATTAAAATTAAATGTTTTAAATGAAAAAAAATAAAT
>295:1550790-1551472
GAGGCTCTGTCTACTCCTGGGCACACTTCTGATTCTTTTGTTTCTGTCTCATCCTCAGTA
ACTACCATTATAAACTGATCTAATACAATTTGGTTATGCACAGTTCTTAAGTCTTTTATG
GTAGATAATAGATGTTCACTAAAAATTTATTTGAGGTGAATGATTCTAGCTACTCCATTC
ATTACCAGGTGGTACTTTCATGCATTGGAGAAGGAAATGGCAACCCACTCCAGTGTTCTT
GCCTGGAGAATCCCAGGGACGGTGGAGCCTGGTGGGCTGCCATCTATGGGGTCACACAGA
GTCGGACACGACTGAAGTGACTTAGCAGCAGCAGCAGCACTCTAACCTTGCTGCCAGGTT
ATAAAAAAGGTTATTCTCAAACCAAGTGTCTCCCCCATCTACAGACACAAAAGAAATATT
TCGTATGATCTTTCCTGTTAAATCAAGAATCCATAGGTCTTTGTTCTTTTAGTTGTTTTT
TATTACCACTTTCTGAAATGGTAGATTTGACAAATGTCAAAGTTTCAGGGTAGAATTCTG
TAGACCATATATTTGGAATTCTGCAAAAACTCCAGGGTTCATGAAGCTGTGAACTTCAAC
ATAGGAATTCCACTTAGTAATTCAGCACAAGGCATTTTTCAAGTAAAGAAAATAGACCTA
GCTGGCTTCTTATACCTGGGTAC
>440:7489529-7489890
ATTTTTTTTTTTTTTTTTTTTTTTTTTTTTACTTAATAGCACATGGTTATCTTCTTTTTT
TTTTTTTTTTTTTAATTCTTCCAATTTTATTTTATTTTTAAACTTTACATAATTGTATTA
GTTTTGCCAAATATCAAAATGAATCCACCACAGGTATACATGTGTTCCCCATCCCGAACC
CTCCTCCCTCCTCCCTCCCCATACCATCCCTCTGGGCCGTCCCAGTGCACCAGCCCCAAG
CATCCAGCATCGTGCATCGAACCTGGACTGGCAACTCATTTCCTACATGATATTTTACAT
GTTACATTGCCATTCTCCCAAATCTTCCCACCCTCTCCCCCTCCCACAGAGTCCATAAGA
CT
>283:1041774-1042593
AGCGTCCCCGCCCATCAAACCCAACTGCCTACCTGCCCTTGAGGCCCTCCTGTGGCTCTG
CATAACTCTGGGCACCGTGCGCATTTCCCCCTGATATCAGAACACAGCTCCCACGTGCGC
CTCCATCTGCGAAACCGCACGTGACCCCGCCTGAACTCAGCCCCCGGCCCTACGCATCAT
CCAATCGAGAAGAACGGCGGACACCTCATCCAACCTGGAATGCAAGGAGCACAGCCCGGA
ACTCTGCCCAAAGGCACAATCCAACCCCTGGCGCCTCCCTGCCAGGGAACACCACCCTGA
AGCCTCTTCTGACCTGGGAGAGGTGCCCTGCTTGGCCCCAACCTGAACAGGGAGCCCACT
CAGCTCCTTCATTTACATAGAGGTCCACTCGGGACCCAACCAGTGGCATCCTTAGAGCAC
AGGCAGTGTCCTCCTCACCCACCAAGAAACCAGATAGCAAAACCCCACACCTCCAGATGC
TGCCAACTGCCTCCTCCGGTACCTTGAACTGAGCTGACTTGTAGACTATCTTTCCCTCTG
GAAGAAGAGACCACTTACTCAAATGCCGATTCCAAAGCAAGAACGCAAAGGTACAAGGAT
CACCAAAAATGAAGTAACGCTGCAATAACTAACCGTAAAGAAATAGAGATCTATGCGGCT
CTTCAAATATTAAAAAAAAAAAAAGAACTACCATATAATTCAACAGTCTCACTTCTGAGT
ATGTATCTGAAAGAGAGGAAGTCAGTTTTGAAAAGAAATCTACACCCCTATGTACGTTGC
AGCGTATTTACAATAGCCAAGACATGGACACAGCTTAAGT
>827:238995-240620
TTTTTCTCTTGCACCCATTTCATCAGTTTGTTCATATCTAAGTAATTGGCAATAAACTGA
CAAATATATATGCACAAATATATTTATGTATGTATATTCAGTTTTGTTAATTATTAAAAC
AAGGTCACAATTTACTGGATGAATTAAAGGTAGTGACTCTAGTGAGATTTGTGAAACTCA
ATTTTACATGTAACCTGTGTTTTTCCATTTCTTTAGAAAATCCAGAGTCTGCACTACCCT
CTCTTCCTTTGTATTGCCTTCAAATACCACACTTCAAGCAATAGTAATGAGGTTTAACAG
TATCACTCATAATCCAAAGAAGTCTATTCAAGTGAACATCTGTGGACTGTGTTTTTCTCT
ACTCTGTTTTTTCCTTGATTATGCCCACAAATAAAAGGAATAAGACACAGTAGCCATAAG
TTGTATAAAATATAGAAATGTGCACAGAAAAGTAACCTGAGCCTAATGAATGTGTATGAA
TTTGGTCTGAACTATTGGTCAAGGCAAGACTTGTTAATAATAAATAGGTAATAATCTTGA
AAGTGGAATTTTTTTAAGCCTTCATTGATTTTGGTCTAATTTGCAATTATTCAGCTCAGA
GACCCTAAGATGTCAATTTAAGTAGAAGAAACAAAACAGGTTGGAGATAAGGAAGTGAAG
AAGTATCTGAGTAGTGACTTGCAATGAGGTAGATGTGATTATAATTAAAGTCAAGTAAAA
TATGCTGGAGAAAGAGTAGAAAAGATAATATCCTGTGATAAACTGGTGAGCTATGAAAAA
ATAACAATACAGAAATCAGAGTACTGAGGGAAAAAATAACTGCACCATATAATGCTTTTT
AGAAAGGCCTTTTCACTTTTCTGTGAGCATAGATTTCAATGGAAATCCTAACATCAACCT
TGCTCATTAGTAAATTTCAATATTAATAATAATAACATTATTTGCATATTAGTATATTTA
AATATTTATATTGATATAATGATTTTAAAATAATGGACTTAAGAAGAAATGTTATTTATG
ATTTGTTAAATGACTGAAAAATAAATCATCCTGTTGTATTTCTGTGTTTACTCTAGCTTA
TAGATGTGATAAATGCTACAATAGTTTAAAATCATGAATTGATAATGAAAGATGTTTTAG
ATTCCTTTATGCAAGCAGGAAAATAGCAGAATGAGGACTTTGAACCTCATGATAGTTTAT
ACACTCTGATAATGTAACAAAAAGTAGTTTACCACATACAAATGCCCTTTGATAGTTCTT
TAGTATTCTTCTAGAATTATTTGCTTTCCAAACATTAAGAAATTTGATTAATAATAGAAT
GAAAAAATTCAATAATATATAAATTTAGATTATTTAGACAATTTTCAAAGACTGAGTGCT
ATTTTCATCTGATTTAACCACCACTTACAATCTGTCTCTTTCCTTTTCTGTCTTACTTAA
TATTATAGTTTTTATAAGGTGCTATTTCCAGTGCTCATATGCCGTCAATCCATCATGTTG
GATTAACTGATGACTAAAGAGAAATGAAATTAAATAGCTAGATAGACAAATTTTTATTGT
TTCCAAGAAACCAAAGATGATTACAAAAGCAGACTGTAAACATTCTGAAGACATACAAAT
CTTTTC
>838:3613061-3613704
TCAGTGGGGAATTCTGTGATGGGTGCGGTTTAGCCCGATTGCTTGGGAATGGAGAGGGGG
GCCTAGCGGAGGAAGGCGTAATGCGGGGATATTGGTCCCTGAACCCGGGTCTCTCAAGCA
GAGCACAAGGGACCAGTACAGGTGACCCAGGTCGAGGAAGACAAGGTGATGGTGTTGGTG
GACGGGTCCCTGAAGCTGGTAACCCCAGAGGGGGCCCCCGTCCAGGGGCTTCGAACTCCA
GAGATCCCCATGACTGAAGCAGTGGAGGCCATGGCTATGGTCGGGGGTCGGCTCCAGGCC
TTCTGGAAGCATGGAGTGCAGGTGTGGGCTCTAGGCTCGGACCAGGGAGAGGGGAGGAGT
CTTCTAGACACTGATACAGCACCTTTTCCCCCAGCTGCTGCAGGAGCTCAGAGACCCCAC
CCTCACCTTCCGTCTGCTTGGCTCCCCCAGGCCTGTGGTGGTGGAGACGCGCCCAGCAGA
CGATCCCACTGTCCCCAGCAATCTCTACATCCAGGAATGAGTCCCCGAGGGGGTGTTAGG
AACCAGTCTCGACAACTCCCTCCCCAACGGACACACACTCCTGATCCTGGCATGCCCCTG
TCTCCCAATAAACATGACTTCAGTCAAAAAAAAATATATATATA
>440:6889038-6889362
AAGCTATGGTTTTTCCAGTAGTCATGTACAGATGTGAGAGTTGGACCATAAAGAAGGCTG
ACTGCCAGAAAATTGATGCTTTTGAACTTTGGTGCTGAAGAATACTCTTGAGAGTCCCTT
GGACAGCAAGGAGATCAAACTAGTCAATCCTAAAGGAAAGCAACCTTGAGTATTCATTGG
AAGGACTGATGCTAAATCTGAAGCTCCAATACACTGGCCACCTAATGCAAAGATCCAACT
TTTTGGAAAAGACCCTAATGCTGGGAAAGATTGAGGGCAGGAGGAGAAGAAGGTGACACA
GGATGAGATAGTTGTATGGCATCAT
>413:4691456-4691603
AATTTTGGACGACCCAGAGGGATGGTATGGGGAGGGAGGAGGGGGGAGGGTTCAGGATGG
GCAACACATGAGAAATAAAGGAATAAAAAATTTAAAAATAAATAAATAAATAAATAAATA
AATAAAATTCTTTTAGAAAAAAAAAAAA
>677:1321869-1324308
GCGACAACAGAGGATGAGATGGCTGGATGGCATCACGGATGCCATCACGATGGACATGAG
TCTGAGTGAACTCCGGGAGCTGGTGATGGACGGGGAGGCCTGGCGTGCTGCCATTCATGG
GGGTGGCAAAGAGTCAGACATGACAGAGCAACTGAAATGAACTTTTTAAGTTTGTTTCTT
TGAGAATGCAGCAAGTGGATCTCCAGATCTTTATATAAGAATATCACCCACCAACATCCA
AGACAGCTTCACCTGCCTTATTGTTGGCCAACAGAAGCATAAAATCATACTCTTGCAAAA
GTGATTTTAATGTTGCCCTTCCTACCTGTCCCAGATGTAGAGTTGGATTGGCAATGTGTT
TCAATTTCATGTGTTACCTGTTGTTTTTAGAGAAATATATTTTGATTAGCTCATTTTTAC
TCAAAGTATCTGGACATTGAAACTTTACTCAGTAACTGACATACTGTGACAAGGCTATGG
AATGACTGCTATATGGACCAAGTTTGTGAGTCTTAGAACTCCATCAATAACTGTGAATGG
AGTGTTTTCCCTAAAACCTACAGTATGTTCTACACGGTTACTTATAGAATTAATAAAGTT
GCTTGTGTTATTTTCCTTATTCTTATGCTATTCATCCTAAACCATTTGGGGGCTGACTAT
TAGGGAAAGTAAATAGTTTTGTTTAAGCTTTAGAGACAAAGCAGAGCAGGTCTCTGGCCT
TGCTTTTAACCTGCCTGGACACTTCCCTGACTGTGAGTGACTGACCTTACTGTGAGTGCC
CCGAGTGCCTGCTTTGAGTGCAAACCTTGGAGCACCATGGATACCAGAAGAGTCTTGAGA
TTGTTGAACTCCTGGAGGGAGTCTGACCAACCAATCCCCAGGCTTAACAACATTCCCAGT
TTTACATAACAAAACAAAAAACATGAACATGAAGCCAGAGCTGCAATTTGCTCACAGATT
GATGACATATCTGCTTGTGTACTAGGATCATAAGCAGAAACTCTGATAATTCAATTTTTG
ACCTGTTTCAATCTAGTGCTGTTTAAGCCTGGATTTTAGTCAAAACCTAATTGGGTGATG
TATCCTCTGCTGTTCCTATTTATCTTTTCTTTTAATGTTAGTATTTTGAAAGTAAGCTAG
ATATCTTTTAATAAATATTGGTATTATGTATTTGTCTACAAGTGGCTAATTTTGTTAACA
AATCCTTTGAATCTGAGATGAAAGTGAAAACTTTCTTCAAAACACCTTGTTAAAGATTTC
TTGTACTTCTTGATATGTACCACCATTCTATTTATCAGTGTCTCCATTTTATTTTCAAGA
TTTTGAATCATCTTTTCTATCATCACTCTGAACTCTTTTTAAGGTAGACTTCCAATTTCC
TCTTCATTTGTTTTGTCTTGTAGTTTGTACCATGCTCCTTCAACTTCTTCATGTTTCTCT
GTTTTTTTCATTTTGCTAAATTTATTGTGTTTAGGATCTTTTTTTCCACAGCTTGCAAAG
TCACAGATTTTCCTACTTGTGGGGGCTGCCCCCAAGTGGGTGGGGTTGGACTGGTGTCTT
TTGAAAGCTTGTTAGTTGGTAGTCTGGTGCCTATGTTCTGCTGACTGGAGCTGGATACTG
TCTCTTAGAGACAGTGCCATATATAGTTATGTGTTTGGAAGTATCTGTAAGCTTGGTATG
ACTTTGCACAGTTTGTCTGATAATTAGTTGTATTGTTTTTGTGTTTTGCTAGTTGTTTGG
TGTGAGGCATCTGTCCGTGGAGCTTGATGGCCTTTGAGTGGGACCAGATCATAGTGATGA
GATGGAGGCCTTTCAGACTGCTTCCACAGATTAATATTCCATGGGGTCAGGAGATCTCTG
GTGGTCCAGCCTCCTGGACTTGGGTCCCTAACTTAGAGGTTCAGGACCATCCCTTGGGTG
GACCCCAATACTGTGAAAGCCATATTTTACAGAGGAGAAAGAGAAAAAAATAAATAGAAA
AAAAAAAAAAAAAAAACAAGCCAGAAAAGAATACACAGACAAACCCCCCAATACACACGG
TAAAAGTTAAACTAAACAAAAAAAAACACACTAAGAAACTCACACTCACAAAACAAGAAA
AGGAAAAGAATTTTAAAAAAGGAAGAACAAAAGAGGAACCATAAAAAAGAGAGCAATCAA
AACAATAAACAAGCCCACTGACAGCTAAACTAGAAAAAAATACAAAACCAAGAACATGAG
AGAAAATGCAATATAATGAAAAAGTACTGTGGAAATAGGGGAAAAAAGGAAAATAAAATA
AATTTATTTAAAAATATAAACATAAAGAAAGGAAAAATAAGCAAAATAGAAAAAAAAAAG
AGTAAAAATAGAACAAAATTAAAAAGATAAAAACATATAGAGAAAGTGGTAGTAAGAATA
TTTTCCTGTGTCCTATCAGTCAAGTATCAGTCAAGGCCTG
>223:4646826-4646946
TGGGAGGAGGGAGGAGGGTTTGGGATGGGGAACACATGTATACCTGTGGCAGATTCATTT
TGATATTTGGCAAAACTAATACAATTATGTAAAGTTTAAAAATAAAATAAAATTGGGGAA
A
>457:812595-813124
TTCACTTTCACTTTTCACTTTCATGCATTGGAGAAGGAAATGGCAACCCACTCCAGTGTT
CTTGCCTGGAGAATCCCAGGGACGGGGAAGCCTGGTGGGCTGCCCTCTATGGGGTCGCAC
AGAGTCGGACACGACTGAAGCAACTCAGCAGCAGGAGCAGCATGTATGGATGTGAGAGTT
GGATGTTAAAGAAGGTTGAGCAACGAAAAACTAATGCTCTCCAGCTGTGGTGTTGGAGAA
GACTCTTCAGAGTCTTCAATCCCAAGGAAATCAATTCTGAATATTCACTGAAAGTAGTGC
TGCTGGACCTGAAGCTTCAATCCTCTGGCCCCCTGATGTGAAGAACTGACTCACTGGAAA
AGGCCCTGATGGTGGGAAAGACTGAGGGCAGGAGGAGAAGGGGGCATCAGAGGATGAGAT
GCTTGGATGGCGTCACTAACTCAAGGGACATGAGTTTGGGCAAACACTGGGAGATAGTGA
GGGACAGGGAAGCCTGGCGAGCTGCAGCCCATGGGGTCGCAGAGAGTCAG
>158:1685924-1685986
ACTCCCAAAATAGTGATTCCATGTTTGACATAGCTTCCAAGAAATATACTACGTTGTCAT
TTC
>222:3637419-3637915
GTTTTCAAGATAAATAATAACTACTCCTCAAGTAAGAGGATTGAACAACACTATTTGTCA
CATATAGTTCATTCTAGGGTCTTCTCAGGTTGTGCAGAGGTAAAGAATCCGTTTGCCAAT
GCAGGGGACACAAGAGATGCAGTTTCCCTCCCTAGGTGGGGGAAGATCCCCTGGAGGAGG
ACATGGCAACCCACTCCAGTGTTCTCACCTGGGAAATCTCATGGACAGAGGAGACTGGTG
GGCTACAGTCCATGGGGTCGCAAAGAGTCGGACATGATTGAGCACAGCACAACACAGCAC
AGAGCAGTTCATCTAAATTTACCTGGTAATTAGGATGACCATCTGTGTTAGCTCATTGGT
TTTATCCTGAGGAAAAATAAACTTCTCATCTCTTTATGACAGGAAGTAGTTTTGTAACTT
GCAACAAGGTGCTTAAGTAGCCTAAAGTAGGCTGCTACTCTCCTATAGAAACTGGGAGAA
CTGGCTGCTATCCCCCT
>233:3049526-3049810
TCTTTTTTTTAAATTTTATTTTATTTTATTTTTAAACTTTACATAATTGTATTAGTTTTG
CCAAATATCAAAATGAATCCGCCACAGGTATACATGTGTTCCCCATCCTGAACCCTCCTC
CCTCCCCATACCATCCCTCTGGGTCGTCCCAGTGCACTAGCCCCAAGCATCCAGTATCGT
GCATCGAACCTGGACTGGCATCTCGTTTCTTACATGATATTTTACATGTTTCAATGTCAT
TCTTCCAAATCTTTCCACCCTCTCCCTCTCCCACAGAGTAATTGT
>278:171159-171273
TTTTTTTTAATTTTTTTTTTTCCCCTCTAATTTTATTTTATTTTTAAACTTTACATAATT
GTATTAGTTTTGCCAAATATCAAAATGAATCCGCCACAGGTATACATGTGTTCCT
>314:176659-177437
CACATAATGTATAGGAACAAATTGTTGTGTTATAAATCAAGGGCAATAATTTTGAATAGA
CATATTTCAAAAATTATTTCTTAATTAAAATTCTAAAAGCAAAGGGTGGCTTCCTCTAAT
TTGAGCAACAGCATAAATGGTTTAAGGAATAATTTTTTTTAAGAAAACATAATTAAGAAG
TCTCCAGTTAGAGAAAGATGGAGGCTTGGATGCACTCATTTCTCATTGTTTTTGCCCAAA
ATTTGTGAAATGGCATAAAAGATAATTAAGATAAAGTAATTCCATTGCAATATGGAAAAT
AGAATGGTTATAAATGGATCAGAAATTTTGAGCAACCTTTGAAAAACGGTGGCTAGTTGG
ACTCAGATCTGTACAGAAATCCAGCTACAGGAAGGCATGTATTTTAAAGATAGGTGCAGC
TGAGGGAAGTGCTAAGTCCAGAGTCAAGAGGTAACAGGTGCCAGGCAACCAGGCATCAGG
GTGTCTAATTCAGAGTGTACAGAGGAGCTTCCCAGGTTACTCAGATGGTAAAGAATCTGC
CTGGGTTGGGAAGATGCTGTGGAGAATGAATGACTACCCACTTAGTATTCTTGCCTGGAG
AATTCCATGGACAGAGGAGCCTGGCAGACTACCATTGCAGAAAGTTGGACATGACAGAGT
GACTAACACTTTCACTTTCTCTTTCATCTAGACCAGCTGATTTCTTTCCCCTTTCCAGGG
TTTAGTAAGCTTTAGGCAGTAAGTCATCTGTGTATTCAAAGGAAAACAATGAGTGTAAG
>752:155440-157527
ACATTCCTCTCCCCAAAGAAAATCCTCAGATACAGAGAATAAGACACAGGGTGTTGAGGG
CTAGGTGGTGGGCAAAATGGGTGAAGGGAATCAAAAAGTACAAAACTTTAGTTATAAAAT
AAATAAGTCATGAGGATATTATGTACAACATGGTAATTATAGTTTATAATCTTACTTTGG
CAACAAAGGTCCGTCTAGTCAAGGCTATGGTTTTTCTAGTAGTTGTATATGGATGTGAGA
CTTGGACTATAAAGAAAGCTGAGCACCGAAGAATTGATGCTTTTGAACTGTGGTGTTGGA
GAAGACTCTTGAGAGTCCCTGGGACTGCAAGAAGATCCAACCAGTCCTGGTTCACTGGGA
CGACCCAGAGGGATAGTGCGGGGAGGGAGGCTGGAGGAGGGTTCAGGATGGGGAACACAT
GTATACATGTGGCGGATTCATGTTGATATATGGCAAAACCAATACAATATTGTAAAGTTT
AAAAAAAAAAAAAAAGTAAAAAAAAAAAATGCAAAAAAAAAAAAAAAAAAGATCTAACCA
GTCCATCCTAAAGGAGATCAGTCCTGGGTGTTCATTGGAAGGACTGATGTTGAAGCTGAA
ACTCCAATACTTTGGCCACCTGATGCGAGAGCTGACTCATTTGAGAAGACTTTGATGCTG
GGAAAGATTTGAGGGTGGGAGGAGAGGGGGCGACAGAGGATGAGATGGTGGGTGGCATCA
CCGACTCAATGGACATGGGTTTGGGTGGACTCCGAGAGTTGGTGATGGACAGGGAGGCCT
GGCGTGCTGTGGTTCATGGGGTCACAAAGAGTCAGACATGACTGGTTGACTGAACTGAAC
TGAACTGAATCCTGTATGGCATATTTGAAAGTTGCTAAGAGAGTAGAGAGAGTTCTCATC
ACAAGAAAAAAAAAAAAATTGCAACTATGTACAGTGACAGCTGTTAGAATTATTGAGATG
ATCATTTTGTAATACATACAAATATTGAAGCATCTTGTATACCTAAAACTAATATGTCAA
TTATATTTCAATACAAATAAAAATTTCTCTTATTCTACATTAATATTTTGAAGGATTTAC
TTTATTTTTTTGTCTATTTCCTCAGCTGCACATGGAAACAACTAATACTACATATTTTAC
TTGATTAATGTGAAATTGCATTAGTTAATTCAGGAAACATTTAGGAACGCACATGTCACA
TAGAAATGCTAAATAAAGGTATCATCTGCTTTGACAGAATTTCTGTTTTTCCTTTTTATT
CAAAATGATTTTATATATTTTCAAGCCAAATATGCAAGTCAGAAGCTTTAAAAAACTGAA
TTGTTCTCTAATTTTTTTTCCCTAGTGAATTTAGAATGGTGATTTATTTGTTTTGTTTGC
ATAGATATCAGCAAAATCTGTAATTGCAGAATTTAGCATTTTTCTGTTTGTAATTTCAAT
TAGAAATGCATTTTCTAATCATATTTTTTACAGGTTGACGGCACCAAATTTTTCTCTTCC
AAATATACAATTTGCTGTTGTTCAGTCATCCAGTCATGTCCAACTCTGCACCCAGGGACT
GTAGCACTACAGGCTTGCCTGTTCTCCACTATCTCCTGGAGCTTGTTCAAACTCATACCC
ATAGAGTCAGTGATGTTATGAACCATCTTGTCCTTTGTCATCCCCTTTTTCTCTTGCCTT
CAATCCTTCCCAGCATCAGAGTCTTTTACAGTGAGTTGACTCTACGCGTCAGTTGGTCAA
ATTATTGGAGCTTCAGAATCAGTTCTTCCAATGATTATACAGGGTTTATTCCCTTTACTA
TTGAGTAGTTTGGTCTCCTTTCAGTTCAAGTGACTCTCAAGAATCTTCTTCAACACCACA
ATTAGAAACATCAATACTTCATTGCTCAGCTGTCTTTATGGTTCAACTCTCACATCCATA
CATGACTACTGAAAAAAACATTGCTTGGACTATATGGATCTTTGTCTGTATAGTAATGTC
TCTGCTTTTTAATATACTGTCTAGGTTTGTCATAGCTTTTCTTCCAAGTAGTAAAGATTC
TTTTAATTTCATGGCTGCAGTCACCATTTGTGGTGATTTTGGAGCCCA
>275:5458640-5460013
CACTCCTGGGCAGGTATTAGGATATGGAAAAGACAAAAATTGTAATTCAGAAAGATACAT
GCACCCCAGTGTTCACAGCAGCACTATTTATGAGTCAAGATGTGGAAGCAACCTAAATGT
CCATGGACACATGACTGGCTTAGGAAGATGTGAGATATATCTACATATCAAATGCAATAT
TCAGTTCAGTTCAGTCACTCAGTCGTGTCTGACTCTTTGCGACCCCATGAATCGCAGGAC
ACCAGGCCTCTCTGTCCATCACCAATTCCTGGAGTTCACTCAAACTCATGAAATAATGCC
ATTTGGAGCAACATGAATGGACCTAGAGATTATCATACTAAATGAAATGAGTCAGAGAAA
AATAATGCCATATGATATCACTTATATGTGGAATCTAAAAAGTGATACAAATTAATTTAC
AAATTAATAGACTCACAGATACAGAAAACAAACTAATGGTTGCCAAAGGGGAAGGGGCAG
AGAGGGATAAATTAGAGGTTCGGGATTAACAGATACACACTACTATATATAAAATAAACA
ACAAGGACCTACTATAATGTATAGCACAGGGAACTATATTCAGTATCTGGTAATAACCTA
TAATGAAAAAGAATCTGAAAAAAGTATACACACACACATATACATATAACTGACTCACTT
TGTCATACACTTGAAACTAACACAACATTGTAAATCAACTATATAGTAATAAAAAATACT
CTCTACTAAAAAAATTAAAAGTCAAAATTTTAAAGTCAAAATTTAAATAAAAAGTCAAAA
TTTTAAAGACATATACAATATATGACACTATAAATCTCTTAGAATAGAACATAGGCAAAA
CATTCTCTGACATAAATCACAATAATATTTTCTCAGGTCAGTTTCCCAAAGCAAAAAATA
AACAAATGGATCCTAATCAAACTTAAAAGCTTTTACACAGCAAAGGAAACCATCAACAAA
ACAAAAAGACAATTTACAAAATGAGAGAAAATATTTGCAAATGATGCAACCAACAAGGGG
TTAACATCCAAAATACCTTAAGAGCTCATACAACTCAATAGCAAACAAACAAACAAAACC
AATCAAAAAATGGGCAGAAGACCATAATAAATACTTTCCAAAGAAAACATACATATGGCC
AACAGATGCATGAAAAGATGCTCAACATGGCTAAACATTAGAGAGATGTGAACTGAAACC
ACAATGAGATACCATCTCACACCAGTCAGAAAAGCTATCATCAAAAAGTACACAAATAAT
AAATGGTAGAGAGGATGTGGATGAGAAGGAACCTTCCTGCACACAGGTGGGAATGTAAAC
TGGTGCAGCCACTATGGAAAATAGCATGGAAGTTCCTTAAAAAATTGAAAATGG
>559:57871-58186
GTCAGAGAGAATACCCTTTTCCAACAACACAAGAGATGACTCTACACATGAACATCACCA
GACAGTCAATATCAAAATCAGATGGATCATATTCTTTGCAGCCAAAGATGGAGAAACTCT
ATACAGTCAGCAAAAACAAGATCTGGAGCTGACTGTACCTCAGATCATGGGCTCCTTATT
GCCAAATTCAGACTTAAATTGAAGAAAGTAGGGAAAACCGCTAGGCCATTCAGGTACGAC
CTAAATCAAACCCCTTATGGTTATACAATGGAAGTGACAAATCGATTTAAGGGATGAGAG
CTGGTAGACAAAGTGC
>158:5806803-5807561
ATAACCTCATTCAACCTTAATTACATCCTTACAGACCTTATCTTCAAAAACAGTTACTTT
GGCAATTAGAACTTCAATGTATGAAATTTAGGGGAACACAATTCAGTACCTATCAGAAAG
TTATGTACCAGAAACCATATCTTGCCTTGTGATAGTGAGGCCCTGGCCCATATAGCTGGT
ATTCTCATAACTAGACGAGAAGAATCAAGAGTGGGCACCACAGAGAAAGGCACACTGGAC
ACAGCAAGAAGGCAGCCATCTGCAAGCCAAGAAGAGGTCTCACCAGAACCAACTGCCAAC
ACTTCATCTTGGAATTTTGGACTCCAGATTTGAAAAATAATTTCTGTTGTTGAAGAAGTC
ACCCAATCTGTATTATACTGATATGGCACCCCACGCAGTCTTATACAAAGTGTCTTTTTC
TTTTTTTAATTGCCTTACATTATATTAACTATAGTCATATAAGTGTAAAGTTCAACAGTT
CCTTGCTTTTCATTTTCATCAATATTAATTCCTGCAAAGATTAATTTGCCATTCCTTTCT
TGGTACAATTTTATAAAGACAGTATTTTAATGTATTGTACCTTTAAATTTATTTTGTATA
AACTTATAAAGTATCTTTCTCATCTTGTGGACAGAGCCAGAAAGGGGGGAAATGTAATAA
ACCTCTTTATTTTTTCAGAAGACTGCAAAAATTTGCTCAGAAATTTTAGAGTATTTATTA
AAAATAAATGATTTTTTTAAACTTAAAAAAAAAAAAAAA
>314:169906-171025
TTTTTTTTTTTTTTATACCAGTCACTTACATTTATTTCAGGACATAATATACTATTTAGA
CCCAAGGACAGTGCTAAATCATAACTCTGTTAAATACCTACAGGATATTTCATTTTTGCA
AAGATAGGTCCTTAAAAACTAGACAGATTAATAATATAACAAATATCAAAATCAGATGAA
AAATACGTTATTGCTCTCATTCACTCTGTCCTAATGTTAAAGATGTTACAAAGATATACA
GATTATCATCATGCTGTTCTTTTGGGAGCCTATATTCAAGCTGATAATAAGGTGTTGTCA
AAGGGATCTTTCTCTGATTTTTGCAAAGAAAAACAGCCCAAATTGTATTCTTAATGCTAC
GTGATTTAACTGTATCATGCTTGGCACATGGTATTATTTCGCCTACTGGAGCAAGTTCTC
ATTTTCTCAAAGCCTTCCCCCCAGCTTTTCTAGAAATAAAGCTTAAATATCATTTATTTC
AAGCTTTCAGAATAAAGTTAACCTCATTTATACAGGTACCAGGTTGGTATACTCATATAT
ATCTTTTCCAATTGCAGGCTAAGCAAAGGCATGCATTTAGAACCGTATTAATATATTAAA
GCGAAAGACAAACCAACTTAATGTCAAGAGAAACTGTGACCTTCCATGTAGTGTGTGATA
GAGAAACACTGATTCTGACACATTGTCTTATTTTATTCAAATAGCAGTCTGCTCACACGT
GGTCCAAGAACACTTGAATAATAAAGCAAATATAATCACATGTTAAAAATTGGTCTTCAA
ACATCATAGCCAATGATGCCACGCTTGCCTATGATCTTGCCAACATAAAACCACATCCAC
ACCTCAGTGGCCACCAAACCATTCAGTAGAGCTTCCTTAACAGTGAGCTGTTTGAAGCTA
CCTGTTTTAGCGCTGTTGATAATTTTTTTCAAGCTCTGAATTGCTGTAGGGATCTCAGCA
GGGGTTGGAGGAACCAGCTCAACCTTGGCATAGTACCAAAACGTGGCCAATCGAGGCTTC
GAGTAAGTCACAGCAGCGTTGACCAGCGCCAGGGCCTTTTCCGCGAGGTTACAGACAAAC
TGGGCCATAGTCCTAGGATGGAGAGCCCGTCACCCCGACT
>229:8194586-8195658
ATCGAACTTGGGTCTTCCATGTTGCAGGCAGAAGATTTACCCTCTGAGCCACCAGGGATG
TTTAGCCATACATAAAGAATTCCTGCCTAACAAATGTTTTTAGAATTTGGGGACAAAATT
TCAATTCATCATGTAATGGGATAATATTTATTTTTCTTATTTATATATATATATTTAACA
CAGAGCCCTATATATTTTTGAGGCTCTGCAAAATGATAATGTGGATTATTTTAAAATTTT
ATTTGATTCTGCAAAATCATATCTTTTAATGACTTCTGTTTAAAATATTTAGTCCTTGAG
TCTGGAAGAATTAGCTTTGCAATTGGCTTTATAACAAACTCAATTTTGATCCTAGTATCC
CATCCCACCCCCACTTTCTGAAACTAATTTGTTTTGTTCTTTAAGTAAATTATTGTGGGT
TCACAGGGATTAGGATTGGGGTATTCTGTCATTTTACTTCTTAGTGCTAAGCAAGAAATT
GCTCAAGAGAAAAGATATTTGACACAAACTATGACATTAAATAAAGATAAAAATTAGAAA
GTTTTCATTCTCCAAGGTTAGATGTAGTCAAACACAATTTAAGATATATGTTTATTAAGT
TAGATGAACTATAAACGTCTTATGTAGAAATGATTCAGCCTATTAAAATTTATGTCATGG
TCAATAAAAATCCAGTTAAAAGAAATTAGATTGAAATGACTGCTGACAGGAGCAAACTAG
ACCAATCCCTCAGTGTTTGTTTGGTGACAATAATAGATGGGATATGATGATACCAGTAAT
ACTGAAATCTACATATCAGTTTTAAATCTGAGTTAATTCTAAATAAAAGTTTAAAAAACA
ATGGAACTTGATTATAGTAGAAACCGCTAACAGAAGAACGTGTGGTTAGGAAGTCTGATT
AAATGTATTTTGTTTGCAAACAAGGCTGAAACAAAGTAACATATGCTCTTTTAAAATCCA
TTTAAATAATCCATATTTTCTATAACAGAGATTTTTAAATTAATTTTTACAAGTATTAGG
GCTGTAATATACAACATGATTAATACAACTAATACTGCTCTATGTTATATATG
>221:2500633-2500841
ATTTTTTTTTTTATTTTTTTTTTTTTCATTTTTTTTTATTTTTTTTTTTTTTTTTTTTTT
TTCATACATGTAGGCAGCCAAAGGCAGGCAAAGGAAATAAACACCCCCTTTTCCTCAGAA
GCCTGAGGCGTGCCAGATTTTATTCCAAGTTGCTACTTTCCTGAAGAGGGGCACTAGTAG
GCCCCTTGGAAGAGGGAATCAACTTGGAT
>765:113317-113564
ATCCCTGAGCACGCCCAGTGGGGTCTGTTCGTCATTCAGCAAACACGTCCCAGGCAGCAC
CCTAGGCTAGGGGCTCAGAGTGAACCGCCCACCAGCTCTGCCCTCAGCCCAGTGTTGAGA
TGTGATGGGGCTTCCTGGGGGTGAGGAGAGGTGGGGATGCCTGTCTCAAGAGCCAGCCAC
CTTGGTGTTTGTGGCCCAAGACGCTCTCACAGATTTGGAAGCAGCTCTGCTCTGCAGGGC
TGGGCCCC
>227:873841-875179
AGAGAACAGCGTTCCCAGCGGGAGGGAGATAATGCAAAGTGCTCTGTTCCTGGCTGTCCA
GCACGAGTGCGGACCCATGGACAAAGGCGCTGGCACCGGCCCCAAGAACGAGGAGAAGTG
AGAGAAGATGAAGCGAACCCTATTAAAAGATTGGAAGAGCCGTTTGAGCTACTTCTTGCA
AAATTCCTCCTCTCCTGGGAAGCCCAAAACTGGCAAGAAAAGCAAACAGCAAACCTTCAT
CAAGCCTTCTCCTGAGGAAGCCCAGCTGTGGTCAGAAGCATTTGATGAGCTGCTAGCCAG
TAAATATGGTCTTGCTGCATTCAGGGCTTTTTTAAAATCTGAATTCTGTGAAGAAAATAT
TGAATTCTGGCTGGCCTGTGAAGACTTCAAAAAAACCAAGTCACCCCAAAAGCTGTCCTC
AAAAGCAAAGAAAATATATACTGACTTCATAGAAAAAGAAGCTCCAAAAGAGATCAACAT
AGACTTTCAAACCAAAAGTCTGATTGCCCAAAACATACAGGAGGCTACCAGTGGCTGCTT
CACAAATGCCCAGAAAAGGGTGTACAGCTTGATGGAGAACAACTCTTATCCGCGTTTCTT
GGAGTCAGAATTCTACCAGGACTTGTGTAAAAAGCCGCAGATCACCACAGAACCCCATGC
CACATGAGATGAAAGCGGGAGCCCAGAAATGGGGGACTTTTCATTTTTTTCCTAAGGGGA
AAGGCTGTCACCTGCCGAAAAGACTGACCTTGAATTCAGCCTGGGTGTTCAGGAAACATC
ACTCAGAACTATTGATTCAGAGCTGGGTAGTGAATCAGGAAGCCGGTCGCCACGTAGGAG
AAGCTGGTACTGGGGCAGCTTCCGTAACTGATGGAGCACAGAGAGAGAGTGTGGTTTAAA
TGTGGTGTGTCTCAAGCTGGAGAAGCAGGAGTTTAAGACTGAAAGATAACAATGTAACAC
TATTGGTCCAGAAGCATTTACAATCAATAGGTCTGGGATTATGTGGCCTCAGCTAGCTGG
CTGTACATCTTTCCCTAAATCAGTCCTTGTTACCACATAGTGGTTTAGATGTAGCTTCTT
TAGTTCTAGGTAATATATGTTTACTATGTGCAAGGGTACTGAAGTTCCTATGTCTACAGA
TCATCAGTACTGTTGTCTCACATAACTCTAAAACTGAAATGATTGTGTTTGAACTGTCAA
TTGGTGTTTGTTCTAGAATGAGTGCTTTTGTGTAGAAAATGACAATGTCCATTATGAGTG
CCAAAACTGTCCTGATGGCAGCTAAACTTTGAAGTGGTCTTTGAATACTTTTAATAAATT
TATTTTGATAAATAAAAAA
>202:5393772-5394258
ATTTTATTTTTTATTTTTTTTTTTTTTTAATTTTATTTTATTTTTAAACTTTACATAATT
GTATTAGTTTTGCCAAATATCAAAATGAATCCACCACAGGTATACATGTGTTCCCCATCC
TGAACCCTCCTCCCTCCTCCCTCCCCATACCATCCCTCTGGGTCGTCCCAGTGCACTAGC
CCCAAGCATCCAGTATCGTGCATTGAACCTGGACTGGCAACTCGTTTCTTACATGATATT
TTACATGTTACAATGTCATTCTCCCAAATCTTCCCACCCTCTCCCTCTCCCACAGAGTCC
ATAAGACTGTTCTATACATCAGTGTCTCTTTTGCTGTCTCGTACAAGAATACATTTGAAT
CAGTTCTAATGAGGTGGATGAAACTGGAGCCTATTATACAGAGTGAAGTAAGCCAGAAGG
AAAAACATAAATACAGTATTCTAACGCATATATATGGAATTTAGAAAGATGGTAACAATA
ACCCTGT
>310:453062-454782
ATGACCGAAGATGAGATAGCTGGACGACATCACTGACACAATGGACATGGGTTTGGGTGG
ACTCTGGGAGTTGGTGATGGACAGGGAGGCCTGGCGTGCTGTGGTATGTGGGGTTGCAAA
GAGTCAGATACGACTCAGGCACTGAAGTGAACTGAATTGAACTGAAATTTCTCATAGCTT
TTCTTCCAAGGTGCAAGCTTCTCTTAATTTCATGACTGCAATCACCATCTGCAGTTATTT
TGGAGCCCAAGAAAGTACAGTCTGTCACTGTTTAAACTCACCTACCCCCCATCTATTTGC
CATGAAGTGATGGGACTGGATACCATGACATTATTTTCTTGAATGTTGAATTTTAAGCCA
GCTTTTCACTCTCCTCTTTCACCCTCATCAAGAGGCTCTTTAGTTTCTCTTCACTTTCTG
CTGTTAGAGTGGTATCATCTGCATATCTGAGGCTGTTGATATCTCTCCCTGGCAGTCCTG
ATTCCAGCTGGAGCTTCATCCAGCCTGGCATTTGTAGGATGTACTAGAGCTAAGATAGGT
GGGGACAAATTGTAATAGAACATTGATGAAACTTAGAGACTAGTGAGCAGTGATACTTCA
GGGAGATGGGGAGGAAGAGTACAAACAAACCAGGACACTTGTTTTCTAGGACGACAGGCT
GATAGCAAGAAGAGTATTGGCACATGCAAGGCTCCACATCCAGCGCTGTGCGGCCTGAGC
CCGGAGAGCAAGGGAAGCAGTGAGCAAGGAGGGGGGGCCCTAGGGAGGAAGTCACAGGGA
TAAAGCGGGTCTTCGTCCACAAGGCCACTGGGAGGTGTCAGAGCAGAGAATTAACAAGTT
AACTCCAAATTCTTGCGCCTTGGCATTTCAAGGTTTATTTTGGTCAGCCTAGGTGCCAAA
TATGGGTCAGAGAGTGGGCATCTCTGCTTCACAGAGGCATTTGGGGACCCAGAGTGGTGG
AGGCACCCATCTTGTAGCTGTGACCTCTGGAAACCCCCATGCTGGCTTTGACTTCACCAG
AAGGGGGTCTCCTCACTTCCTTTCACCTCTCATGATTGGAACCAGTCATGGTCCCATCCA
ACTGCCTGGGGCTGGAAGTCATGGGAGTGGATGGGGAGCCCCCTTTCTCTACCAGAAGAT
GAAAGGAGCCCCTGGCACCTAGTGTCTGGGCCTGGTGGCTTCTGGGTGGGCAGTTCATGC
CCTGCTAAACAAGAAGTCACCGCTCAGAGCAAGTCCTGAGATACTGCTGTCTGGGGATCC
AGCATGCTGGGCTTTCTGATGCCTTAGAAAAGGGCAATATCTGACTTATTAAATACCTAG
CTTTCCAAAGTTTCCAAAAGATTGTCAGGAGAAATATCAAACACCTCAGATATGCAGATG
ATACCACTCTTATGGCAGAAAGTGAGGAGGAACTAAAAAGCCTCTTGATGAAAGTGAAAG
AGGAGAGTGAAAGAGTTGGCTTAAAGCTCAACATTCAGAAAAGTAAGATCATGGCATCTG
GTCCTATCACTTCATGGAAAATAGATGGGGAAACAGTGGAAACAGTGACAGACTTTGTTT
TCTTGGGCTCCAAAATCACTGTGGATGGTGACTGCAGCCATGAAATTAAAAGACACTTGC
TCCTTGGAAGAAAAGCTATGACCAACCTAGACGGCATATTAAAAATCAGAGACATTACTT
TGCCAAGAAAGGTCCGTCTGGTCAAAGCTATTTTCCAGTAG
>223:4061169-4061294
ATTTATTTTTTTTTCCTCTAATTTTATTTTATTTTTAAACTTTACATAATTGTATTAGTT
TTGCCAAATATCAAAATGAATCTGCCACAGGTATACATGTGTTCCCCATCCCGAACCCTC
CTCCCT
>280:2245429-2246223
TTGCACTCATTTCACATACTGGCAAAGTAATGCTCAAAATCCTTCAAGCTAGCCTTCAGC
AATATGTGAACTGAAAACTTCCAAATGTACCACCTGGATTCTGAAAAGGCAGAAGAACCA
GATATCAAATTGCCAACACCCATTGGATCACAGAGAAATCAAGAGACTTCCAGAAAATCA
TCTACTTTTGCTTCACTGACTACGCTAAAGTCTTTGTGTAGATAACAATAAAATGTGGAA
AATTTTTAAAGAGATGGCAGACCACCTGATCTGCCTCCTGTGAAACCTGTATGCAGGTCA
AAAAGCAACAGTGAGAACCATACATGGAAAAACAGGCTGGTTCCAAATTGGGAAAGGAGT
ATGACAACGCTGTGTATTGTTACTCTGTTTATTTATCTTATATGCAGAGTACATCATGTG
AAATATTGGACTGGCTAAAGCACAAGCTGGAATCAAGATTGCTGTGAGAAATATCAATAA
CCTCAGATATGCAAATGATACCACCTTAATGGCAGAAAGTGAAGAGGAATTAAAGAGCCT
CTCAATGAAAGTGAAAGAGGAGAGTGAAAAAAGCTGGCTTAAAGCTCAACATTCAAAATA
TGAAGATCATGGCATCCGGTCCCATCACTTCACAGCAAATAGATGGAAAAACATTGGAAA
CAGTGAGAGACTGTTTTTTCCCTTGGGCTCCAAAATTACTGTGAAGTGTTACTGCAGCCA
TGAAATTAAAAGATGCTTGCTCCTTGGAGAAAAGCAATGACAAACCTAGACAGTGTATTA
AAAAGCAGAGATATT
>476:938979-939491
AAATTTGTATAAATTTTGTATAATATTAATTTGTATAATATAAATTTGTATAAATTTTAT
ACAAAGTTAAATTTGTATAAAATGTGTATAAATTTTGTATAAACAAAATTAAATTTGTTT
AAATTTGTATAAAATTTAAAGTCTCATATATGTAGTTAATAATATTTTAATAGTTAATAA
TAACAGAAAATAAATACTTAAAGTATTCAGAAAGAAGGAATGTAATGTTCAAGATTATAT
TGTTACTTTTGGGGGTCAAACGAATGACACATAAGGAAAATATCAGGGCCTAAGTGTTTA
GCTAGATGAGTCTCACAAAACATGGCAGCTCCATACAAATATTTCATAATTGTAGTAATC
TCAAAAAATGCTAAATTAATTTCAGTTTGAAGCCATAAGGCAATGCACACAAATATCAAG
TCTTTATTATATAGAGTACATAGTAGAGCAATTCTCTACACTTCTTTCTTTAACTCCAGT
ATAATGACTGATGCCCGTCTTTTCAATAATCCT
>329:603358-603740
TATTTTTTTATTTTATTTTTTTTCTTTTTTTATACATGTGTTCCCCATCCTGAACCCTCC
TCCCTCCTCGCTCCCCATACCATCCCTCTGGGTCGTCCCAGTGCACCAGCCCCAAGCATC
CAGCATCGTGCATTGAACCTGGACTGGCATCTCGTTTCATACATGACATTTCACATGTTT
CAATGCCATTCTCCCAAATCTTCCCACCCTCTCCCTCTCCCACAGAGTCCATAAGCCTGT
TCTATACATCAGTGTCTCTTTTGCTGTCTCGTATACAGGGTTATCATTACCATCTTTCTA
AATTCCATATATATGCGTTAGTATACTGTATTGGTGTTTTTCCTTCTGGCTTACTTCACT
CTGTATAATAGGCTCCAGTTTCA
>434:2651957-2652107
GGGAACACATGTATGCCTGTGGCGGATTCATTTTGATATTTGGCAAAACTAATACAATTA
TGTAAAGTTCAAAAATAAAATAAAATTTAAAAAAAAAAAAGTGAAAAAAAAAATGAAAAT
TAAAGGAGTAATAAAGAAAAAAAAAAAAAAA
>291:1548544-1548950
ATGCTTCCTTGGTATCTCTAATTTTCTTTTTTTTTGATGGTACATATCATGACCTCCTTT
ATTTTACATTTCAAATTTACTCAATTTTTAATAGAAGGATAATTGCTTTATAGAATTGTA
TTGGTTTCTGCCTAACATCAACATGAATCAGCCATAGATGAGCTCCTTTTTAAATTCAAC
AATACATAACAGAGGGTTCCAGTCCCCCTTCCCTTTACCCCTCACCAGCAACAAATTCTA
TAAAGAAATTGTGTAGGAAAAATATCCCTTTCTTCCTCTATCACATAATTCAACTAAAAC
TCTGTAAGTTTTAATGGAGTATAAAGTTGAAAATCCTAAACAATATATGGACTTTCTTAC
TGTGAATCTAGTTTTCTAGATTCTAGTTTCTAGAATCTTACTAGAAT
>743:3547139-3547272
TTCTTCTTTTCTTTAACATTGTATTTCTGAAACTCCAAACTCTACTCTAGATTTTTAATT
TTAGCTTTTAGGTATTTGTTATCAATTTTGTACCTATATTTTCTTTATAATTTTTGTGAC
TTTTTTTTTCTCAC
>440:7508004-7508169
CTGTCACCATGCCTTACTGGGTGACCTGAGGGCTTTCTGGGTGTCTTCTCATTATTTCTT
TCTGCTCATAGTATCGGCAGACGAGCAGTATTTGCATATTTTGTTAGTGGCTTGTTAAGA
CTGTAGAATCTTAAGACCTCCTAGAATTACTGAGTCAAAATAATAT
>361:47193-47516
GGTGTCCTGGCAGTTCCCTAGTGGCTCAGACAGTAAAGAATCCACCTGCAATGCAGGAGA
CCCAGGTTCAATGCCTGGGTAGGGAAGATCTCCTGGAGAAGGGAACGGCTACCCACTCCA
GTATTCTTGCCTGGAGAATTCCATGGACAGAGGAGCCTGCGGGCTACAGTCCATGGGGTC
ACAAAGAGTCAGACACGACTGAGCAACTGAATCTTTCACACTTTCACTTTTTGGTGGTTC
AGTGCTAGAACTCTGCACTTCCACCGCAGGGCACAAGGATTCCATCTCTGGTCAGGGAGC
TAGGATCCTGCAACCCATGTGGCA
>402:367355-368544
ATTCCTAGAACTATTTCAGTAATCTGAACTTTCCCTCAGTTCTACAAACTCATTAGAGAT
TTTAATAGCTTTATAGCTTCATCTACATATTAATCTACAGATTGTCTAAAAGCTATATAC
ATTTCATAATTATAAATTTATTTGTAAAATTGCCTTTATCTAGCCTAAATCTATCATAAG
TTAATAATATAGAATTAAAGCATTGCTTTCATGAACATACCAAAAATTGTAGAGGTTTAT
GATTCACGTAAATTTCAACATGTAAGTATTTATTTGTATGACTGATTTATTTTGTATTTC
TATAGACATGGGTAATTTAAACATGTTTAACAAATTTTTCTTAAACTTTTAGAAATAACA
CCCAAAAAAGATATCCTTTTCATTATAGGGGACTGGAATGCAAAAGTAGGAAGTCAAGAA
ACACTTGGAGTTAGAGGCAAATTTGGCCTTGGAGAATGGAAAGAAGCACGGCAAAAAAGG
CTAATAGAGTTTTGCCAAGAGAATGCACTGGTCATAGCAAACACCCACTTCCAACAATAC
AAGAGAAGGCTCTACACATGGACATCACCAGATGGTCAACACAAAATCAGATTGATTATA
TTCTTTGCAGCCAAAGATGGAGAAGCTCTATACAGTCAGCAAAAACAAGACTGGGAGCTG
ACTGTGGCTCAGATCATGAACTCCTTATTGCCAAATTCAGACTTAAATTGAAGAAAGTAG
GGAAAATCACTAGACCATGCATGTATGACCTAAATCAAATCTCTTATGATTATACAGTGG
AAGTGAGAAATAGATTTAAGGGACTAGATCGGATAGACAGAGTGCCTGATGAACTATGGA
ATGAGGTTTGTGACATTGTACAGGAGACAGGGATCAAGACCATCCCCATGGAAAAGAAAT
GCAAAAAAGCAAAATGGCTGTCTGAGGAGGCCTTACAAATAGCTGTGAAAAGAAGAGAAG
CGAAAAACAAAGGAGAAAAGGAAAGATATAAGCTTCTGAATGCAGAGTTCCAAAGAATAG
CAAGGAGAGATAGCAAAGCCGTCCTCAGCGACCAATGCAAAGAAATAGAAGAAAACAACA
GAATGGGAAAGACTAGAGATCACTTCAAGAAAATTACAGATACCAAGGGAACATTTCATG
CAAAGATGGGCTTGATAAAGGACAGAAATTGTATGGCCCTAACAGAAGCA
>381:3053978-3054368
TTTTTTTAATTTTTTTTATATTTATTTTTTTTTTATTTTTAAAATTAAAAAAATTTCAGG
TATGCACGTGCTCCCCATCCTGAACCCTCCTCCCTCCCCCCTCCCCATACCATCCCCCTG
GGCTGTCCCAGCGCACCAGCCCCAAGCATCCAGCATCGTGCACTGAACCTGGACTGGCAT
CTCGTTTCATACATGACATTTCACATGTTTCAATGCCATTCTCCCAAATCTTCCCACCCT
CTCCCTCTCCCACAGAGTCCATAAGACTGTTCTATACATCAGTGTCTCTTTTGCTGTCTC
GTATACAGGGTTATCGTTACCATCTTTCTAAATTCCATATATATGCGTTAGTATACTGTA
TTTATGTTTTTCCTTCTGGCTTACTTCACTC
>429:1660137-1660894
ACTTGCTCTATGTGGACTGCAAATAAGGTGGGAGTAGTCACACCCCAAAGGAAACCTGAC
GTGCTCTTATCAGAAGAAAGAATGAAAAGATAGGCAAGCAAAAACAGTTGGGTTTTGTCT
TACTAACTGGCAAATTTTGACATGTCAGTTAAACCTTCTGACCCTTAATTTAGTTGTTGT
TAAGTTCTTTTCTTCTCTGAACAATCAAATTCTTAAAGACAAAAATGTACATTTTCATAC
TTGATTAGATCTTATGAGTGCTGTTGATTTTTAGGAGATGTCCTTGGTAACTGAAATCAA
ATATCAAATGAGGTAGAGATTTTTACCAGAAATTACCTAACTAATCCCTAAACATTTGAG
AAAAAGTGTACCACGTGGGTATAAGTTGACAGACATGTAGATTCTCTGCAGAGGATCCTT
CAGATTGTTGGTAGAATCCATGTCCTTGCAGTTGTATGACTTCCAACTAGGGACTACTCC
CAGCGCTTAGAGGCCATCTGCAATTCCTTGCCATGTGGACATTTCCATATATCCTCTCCC
AAAGTCAGTATTGGAAATAGAGTGTCTCTGTGGTTGTTGTATTAATAGTCATTGTTCAGT
CGCTAAGTTGTATCTGATTCTTTGCAACCCTGTGGACTGCAGTAAACCAGGCTTTCCTTT
CCTTCACTGTTTCCCAGAGTTTGCTTAAACTCATGTCCAGTGATGTTATCCAACCATCTC
ATCCTCTGCCATCCCCTTCTCCTTTTGCCTTCAGTCCT
>471:1375009-1375080
ATCCTGCCTTGTTTCCACCAATTAGAGCTCCCGCAGCCCTCTCCTCTCTCCTCATTGGTT
CAGGCAGATGGC
>765:390669-391248
GCATACCAGGCTTCCCTGTCCATCACCAACTCCCAGAGTTTATTCAATTGAGACAGTGAT
GCCATCCAACCATCTCATCATCTGTCATCCCCTTCTCCTCCTGCCCTCAATCTTTCCCAG
CATCAGGGTCTTTTTCAATGTGTCAGCTCTTCGAATCAGGTGGCCAAAGTATTGGAGTTT
CAGCTTCAACATCAGTCCCTCCAATGAATATTCAGGACTGATTTCCTTTAGGATGGACTG
GTTGGATCTCCTTACAGTCCAAGGAACTCTCAAGAGTCTTCTCCAACATCACAGTTTGAA
AGCATCATTCTTTTTGGTGCTCAGCTTTCTTTATAGTCCAACTCTCACATCCATACGTGA
CCAGTGGAAAAACCATAGCCTTGACTAGACGGACCTTTATTGGCAAAGTAATGTCTCTGC
TTTTTAATATACTGTCGAGGTTGGTCATAGCTTTCCTTGACTAGACGGACCTTTATTGGC
AAAGTAATGTCTCTGCTTTTTAATATACTGTCGAGGTTGGTCATAACTTTCCTGCCAAGG
AATAAATGTCTTTTAATTTCACGGCTGCAGTTACTATCTG
>421:331627-331740
TTTTTTTTTTTTTTTTTCTCTAATTTTATTTTATTTTTTAAACTTTACATAATTGTATTA
GTTTTGCCAAATATCAAAATGAATCCGCCACAGGTATACATGTGCTCCCCATCC
>229:6565394-6565898
TAAAAAGAATACATTTGAATCAGTTCTAATGAGGTGGATGAAACTGGAGCCTATTATACA
GAGTAAAGTAAGCCAGAAGGAAAAACACCAATACAGTATACTAACGCATATACATGGAAT
TTAGAAAGATGATAACAATAACCCTGTGTACGAGACAGCAAAAGTGACGCTGATGTATGG
AACAGTGTTATGGACTCTGTGGGAGAGGGAGAGGGTGGGAAGATTTGGGAGAATGGCATT
GAAACATGTAAAATATCATGTATGAAACGAGATGCCAGTCCAGGTTCAATGTACGATACT
GGATGCTTGGGGCTAGTGCACTGGGACGACCCAGAGGGATGGTATGGGGAGGGAGGAGGG
TTCAGGATGGGGAGCACATGTATACCTGTGGTGGATTCATTTTGATATTTGGCAAAACTA
ATACAATTATGTAAAGTTTAAAAATAAAATTAAAAAAAATAAATTCAGCATAAAAAAAAG
AAAAAAAAAACAACAAAAAAAACAC
>295:1494038-1494908
AAAATAAGATGTTCCCACAGGAAAAACAATAGAATATTTACTTTTAAGGTATTTGTCCTT
CTTCAGAATACATTTGTGCTTCTGATTAACTGCTTTTCAAAAATTGCATGCAGTTAAGAT
ATTATCCCTTCCTCCTGGACATTTGGAATTTTAATTTCTGAAATGAAGAATCCAAAAATA
TTGTAATTATGTACCACAACAGTGAAAACTGAATGTTTTATAGTAATTACTGGGTCATGG
GAAGTATGCTAAGAGCTTTCCAAGTGTTCATGTATCCAATCCTCACAGCTCTCTAAGGAG
GTAGGTGCTGCTGTTTTATTAGATATGAGACACTGAACCAAAAAGATGGGGAACTTGGAT
TTGAATATGTGTGTCCAGTGGAAGAGATGGAAGTCCTAATTCACAGGCTTTGCTGCTCTG
GAAATCATTTGTTGATATGATGCATCAGATTCAAATAAAGTGACTGTTTCTAACTTTCAT
GATGTCATCATTGAGTGTACTAAAAAAACAGATCATTATTTGTTCTGAATTCTTTGTTGA
ACCAACCAGTAACTTCCAGTTATTGCATTGTAGATTCTTTGTCATTCAGTTAGTCAACTA
CACTTGTTGGCAATCCACTTTTTCCTTTCTTGAGTTTTACATTTTTCCCATAGTCTTGTT
GAAGCAAATGGAAGCTTAGTGATATTAGTCCTCGTACGGCATTTTTCACGAACACAATGA
ATTCAGTTTGCCCACTTTGGGGGCAATTCAGGGAGGTGGAAATGTAATGATATTCCACAA
GTGTGGCTTCATTTAGTGAATTCTTTCCAAAGAGCATAGTATGGAAAGGGAGGGAGAAAA
AGTAGCTTTGCAGTGCAGGAAGCTGACAGAC
>314:670331-670596
TTGTTAAGTCACTTCCGTCGTGTCCGACTCTGTGTGACCTCATAGACAGAAGCTCACCAG
GCTCCCCCGTCCCTGGGATTCTCCAGGCAAGAACACTGGAGTGGGTTGCCATTTCCTTCT
CCAGTGCATGAAAGTGAAAAGTGAAAGTGAAGTCGCTCAGTCGTGTCCGACCCTCAGCGA
CCCCATGGACTGCAGCCTTCCAGGCTCCTCCATCCATGGGATTTTCCAGGCAGGAGTAAT
GGAGTGGGGTGCCATTGCCTTCTCCT
>781:5557427-5557572
TGGGAAGACCCAGAGGGATGGTATGGAGAGGGAGGAGGGAGGAGGGTTCAGGATGGGGAA
CACATGTATACCTGTGGCGGATTCATTTTGATATTTGGCAAAACTAATACAATTATGTAA
AGTTTAAAAATAAAATAAAATTTAAA
>653:630347-630436
TTTTTTTTTGTTTTTTTTTTTAATTTTATTTTATTTTTAAACTTTACATAATTGTATTAG
TTTTGCCAAATATCAAAATGAATCCACCAC
>716:2463347-2463607
TGGGAGAGGGAGAGGGTGGGAAGATTTGGGAGAATGGCATTGAAACATGTGAAATGTCAT
GTATGAAACGAGATGCCAGTCCAGGTTCAATGCACGATGCTGGATGCTTGGGGCTGGTGC
ACTGGGAGGACCCAGAGGATGGTATAGGGAGGGAGGAGGGAGGAGGGAGGAGGGTTCAGG
ATGGGGAACACATGTATAATTTTTTTAAATTAAAATTAAAAAAAAAAAAAAGAAACATGT
ATAATAAAAAAAAAGAAAAAA
>485:37674-37792
CCCAGCTGCCCGTTCCACACTCTCCTTTCCCATCCGACCTCATCTCCTACTAGTCTCCCC
TTTGTTCCCAATGGGCTCCTGCTGCATCTTTGTTCCCAACCATTGCATCTGCCTGCAAT
>291:2409984-2410137
ATTTTTTAAAAATGCAAAACAATCTCAAACTTACAGAAAAGTTTCAGCACAAATTACATA
TTTTTTTCTAGAATCATACATATTTTTTTCTAGAATCGTCTGACGACACGTTGACATGAT
GCTCTGTCACCCCTGAATCAGTTCAGTTCAGTCG
>718:35940-36987
GGGTGACAATATACAGCCTTGACATACTCCTTTCCTGATTTAGAACCAGTCCGTTGTTCC
ATGTCCAGTTCTAATTGCTATTTCTTGACCTGCATACAGATTTCTCATGAGGCAGGTCAG
CTGACCTTGTATTCCCATCTCAAAAGAATTTTCCACAGATTGTTGTGATCCGCACAGTCA
AAGGCTTTGGCATAGACGATAAAGCAGAAGTAGATGCTTTTCTGAAACTCTTTTGATTTT
TTTTATGATCCAATGGATGATAGAAATTTGATCTTTGGTTCCTCTGCCTTTTCTAAATCC
AGCTTGAACATCTGGAAGTTTACAGTTCATATACTGTTGAAACCAAGCTTGGAGAATTTT
GACATTAGTTTGCTAGTGGGTGAGATGAGTGCAATTATGCAATAGTTTGAACATTTTTTG
ACATTGTCTTTGTTCAGGATCAGAATAAAAACTGACCTTTTCCAGTCCTGTGGCCACTGC
TGAGTTTTCCAAATGTGCTGGCATATTGAGTGCAGCACTTTCACATCATCATCTTTTAGG
GTTTGAAATAGCTCAGCTGGAATTCCATCACCTCCACTAGCTTTGTTCCTAGTGATTCTT
CCTAAGGCTCACTTGACTTCACATTACAGGATGCCTGGCTCTAGGTGAGTGATCACACCA
TCATGATTATCTTGGTCATGAAGATCTTTTTTGTACAGTTCTTCTGTGTATTCTTGTCAC
CTCTTCTTAATATCTTCTGCTTCTGTTAGGTCCATACCATTTCTGTCCTTTATCGAGCCC
ATCTTTGCATGAAATTTTCCCTTGGTATCTCTGATTTTCTTGAATAGATCTCTAGTCTTT
CCCATTCTGTTGTTTTCCTCTATTTGCATTGATCTCTGAAGAAGGCTTTCTTATCTCTCC
TTGCTAGTCTTTGGAACTCTGCTTTCAAATGAGTATATCTTTCCTTTTCTCCTTTGCTTT
TCATTTCTCTTCTTTTCACAGCTATTTGTAAGGCTTCCTCACACAGCCATTTTGCTTTTC
TGCATTTCTTTTTCATGGGGATGGTCTT
>420:1288714-1288974
ACTCCAGTACTCTTGCCTGGAAAATCCCATGGAGGGAGGAGGAGCCTGGTAGGCCGCAGT
CCATGGGGTCGCTAAGAGTCGGACAGGACTGAGCGACTTCACTTTCACTTTTCACTTTCA
TGCACTGGAGAAGGAAATGGCAACCCACTCCAGTGTTCTTGCCAGGAGAATCCCAGGGAT
GGGGGAGCCTGGTGGGCTGCCGTCTATGGGGTTGCACAGAGTCAGACACGACTGAAGTGA
CTTAGCAGGAGCAGCAGCAGC
>229:4951150-4951264
TTTTTTTTTTTTAATGTTTCTTTGGTTTTTTTTGTTTTTTTTTCTAATTTTATTTTATTT
TTAAACTTTACATAATTGTATTAGTTTTGCCAAATATCAAAATGAATCCGCCACA
>559:575657-576071
CGTTTCATCAATGTGGAGATTGTTTTTTCTCTTCACTGACCAAGTGCTATTCCTGAGGAT
CATCTCTGCTCCTATGGCTTCCTTGACTCTTCATGCCTTGACAGCTCACAACCAAGCTCT
ATCACCCTTCTCAGTCCCCAGTGCATTTACACAACTACCCACAGAACCCTGGCCTCAAAC
CCAGCACAAACTCCCCATCTTCACCTGTGCCACCCCTGCGAATAGCACCACTACCCACCA
GAGGCCAAGGCAGAAGCCAGGAGCTCACCCCAGGTCCCTCCCTCTTCCCTTTACCTACCA
TATCCCACAGTCCCCAGGTCCAATTGTTTACCTATGAACTAGCTTTGGGCACCATCCACC
GTTCCCTGTCCTCCAGCCACTGCCCTGGTCCAGACCATCTCATTGCCACAGCTGC
>223:2951987-2952403
CGTCCAGGTTCGATGCATGATGCTGGATGCTTGGGGCTGGTGCACTGGGACGGCCCAGAG
GGATGGTATGGGGAGGGAGGAGGGAGGAGGGTTCGGGATGGGGAGCGCATGTATACCTGT
GGCGGATTCATTTTGATATTTGGCAAAACTAATACAATTATGTAAAGTTTAAAAATAAAA
TAAAATTGGAAGAAAAAAAAATAAATAAAAAATAAAAAACACACACACACAAAAAAATAA
AACACATAGTTACACAGATCATTTGTTAAGATTCTGATTTCTCCTGCTTGATGAGAAAAT
TGTCATTTATTTTGACATTTCAGATTTGTTATACTGTTTTAAATTATCCTATACTCTCTC
TCTTTAATAATGTATTCAAATAAAAATTACCAATTCAAGATAAAAAAAAATAAAAAT
>667:683653-684061
TTTTGTGTGTGTGTGTGTGTAATAAAGTTTTATTAAAGTATAAAGGAGATAGAGAAAGCT
TCTGACATAGGCATCAGAAGGGGACAGAAAGAGTACCCGCTTGCTAGTGTTAACAATGAA
GTTATATAATCCAAAGACTATCTGGAGGTTGTAAGCACCTCATCAGACCTACTCCCATAA
TTTACATTTTAAGATAACACTGTCCTCAGGCAAGATACATCCTTGTAAAGACCAGGTCTA
CTCCCATAATTAACATTTTAAGATAACAGAAGGTTGAATCCAAAGACTGTCCTTAGGCAG
GATACATTATTGGTATATAATCCTAAGGAATGTGGAGAAAGAAAAAAAGTTTGTCCTTTC
TTCCTCCTTGAGAATTCCAGATCCCTCTCTCCTTGGGAACCCCTAGACC
>670:252889-253279
GGAGGAGCGCGGCGCGGAGATGGCGGAATCCTCCGAGTCCTTCACGCTGGCGTCCAGCCC
GGGCCCGCGGCGGCGCGCCAACGAGCCCCTCACCTCCAGCCCCGGGCGGAGCAGCTCCCG
GCGCACGGATGCCCTGACCTCCAGCCCTGGCCAGGACCTTCCTCCCTTTGAGGATGAGTC
GGAGGGACTGCTGGGCACCGAGGGGCCCCTGGAGGAGGAGGAGGACGGAGAGGAGCTTAT
TGGAGATGGCATGGAGAGGGACTACCGCGCCATCCCGGAGCTGGACGTCTATGAGGCCGA
GGGCCTGGCCCTGGACGACGAGGACGTGGAGGAGCTGACGGCCAGTCAGAGGGAGGCGGC
TGAGCGGGTTTTTTTATAGAAAAAAAAAAAA
>283:4372497-4372585
CCCTGTTTTATATCTAAGGACAGAGGGCTCCCGCCTAGTCGATGATAAAATCAACTGTAT
CAAGCAACTTCGCAGCCCAGCTTCTGGTC
>841:167412-167506
ACTGATTCTACTCTTCTTTCATTATACCACCTTATACTTTCTATTAAAGCTATTTTTCTA
GTATTTTATTCAATCATTATAATCCCTTTGAAAGC
>544:56025-56249
TATATATTTTTTTAATTTTATTTTATTTTTAAACTTTACATAATTGTATTAGTTTTGCCA
AATATCAAAATGAATCCACCACAGGTATACATGTGTTCCCCATCCTGAACCCTCCTCCCT
CCTCCCTCCCCATACCATCCCTCTGGGTCGTCCCAGTGCACTAGCCCCAAGCATCCAGTA
TCGTGCATCGAACCTGGACTGGCAACTCGTCTCTTACATGATATT
>204:4075748-4077894
TGATTTGATCAGGTTCATTAATATTTTCTCAGGGATATTTCATCTATTTATCTTCAAGAA
CTCAAATGCCCTTCACAGGTTGTTGAATCAAGCTTATATTGGCCTTATAAAATGAGATTA
TTAATATCATTCAGCTAAAAATATTTTTTATTTACATTTTGACTACTTTCATGTATGGTT
TATTTGGAAATGTTTTGCTTGATTTCAAGCATATGTTGATTTATTCTTACTTAACTTTTT
GGTATTTATTTCTAGCTTAAGTCTACTGTGTATAAAGATCACAGCTGTATGTTTTGAAAC
ATTTATAATTAAATAATTAAGCGCCAAAGAATTGATGCTTTTGAACTGTGGTGTTGGAGA
AGACTCTTGAGAGTCCCTTGGACTGCAAGGAGATCCAACCAGTCCATTCTAAAGGAGATC
AGTCCTGGGTGTTCTTTGGAAGGAATGATGCTAAAGCTGAAACTCCAATACTTTGGCCAC
CTCATGCAAAGAGTTGACTCATTGGAAAAGACTCTGATGCTGGGAGGGATGGGGGGCAGG
AAGAGAAGGGGATGACAGAGGAAGAGATGGCTGGATGGCATCACCGACTCGATGGACATG
AGTCTGGGTGAACTCCAGGAGTTGGTGATGGATAGGGAGGCCTGGCGTGCTGCAATTCAC
GGGGTTGCAAAGAGTCAGACACGACTGAGCTACTGAACTGAACTGAATTCCAATTATATA
GCTGCCTCCAGTATTAATACCTGGAAACTTCTTCAGACAGAAGAACCTAGCAGCAACAAT
CCATGGGGTCAAAGAGTTAGCCACAACTGAACATACATGCACACACATTATATAGCTGAA
GAAAAGTCAGAGTATATGACTTACTTGTTGGGAACATTATTCTATATCTGTCAATCTAAA
TTAGGAAGGGCTTTATATGTATAAAATAAAATTCTAGGTATAGAAGTCTAGTTTGATGGC
TTGTTTCAGCACATTCAAGGTTCCATTTTATAATTCTCTATGATTCAACATTAGTTTCTA
TTGAGAATCAGCTGACAAACTTAGTTTTCTCATTTGAAGGAAGTTGGCCCTGGCTTTTTC
TGGTTTGATGCTTTTTTTGGTTTTAATGCTTTTACCTAGATCTATCATTGTGTTTGATTT
CCATAAGTTCTACCAGGGCTGAGATAAGAGTAAAACAAGTGAAGTGTGTAGGTTGCAAAA
GATGAGGAGGTAGGTACTTATCTGAGAATCATGCAAGTGGACACACATATTTCTGTGTTT
AAGTATATGTGTGCTATATATGCACACATATGTAGTGTAGTTTAACTTTTTTTTTTTTTT
CCAGCAGGAGAATAATTCTGACCTTTGTAGCCAGCCATTGTAAAATTAAAAACAATATAT
TACCCAAGATTTTTGTATCATCATTGTCATCAATATTATCATCACCATCTTTATTATTGC
TATTGATGTTACTTACTTACTTAAAGTCACTCAGTTAAGTCAACTCTTTGTGACCCCATG
CAACTATACAGTCCACGGAATTCTTCAGGCCAGAATACTTGAGTGGGTAGCCATTCTCTT
CTCCAGGGAATCTTCCCAACCCAGAGATCAAATCTAGGTCTCCTGCATTGCAGGTGTTAA
TTTCATAATTACTAAATTTATTTTGATAGTATTAAAAATTGTAGAAAGTTACATTCAACA
GTCTTTCCCTTTGGATGAATTGGTAAAAATAGAATTAGCAAAAGTTAAGTTCAACAAAGT
GTTTTATTTTAGGTGAATGGATTCTCAGACCAAACATACTGAGTTTGAAACCATCACGGG
TCTAAGACACAGAAATAAGATCTTTCTTGGCCCAGCAAAGTATTAAGGAAGGGAGGAAGG
AAATTGTAAAAATGAATGCCATTATGATGATGGGGGAGGAGGGATTTGAGTCCTTGTCAG
ATGTTTAAGGTAAAAACAGGGCCATTATTTCTTCATAAGCTCTGATTTTATCACTTGGAA
GACAAGAGATATGGCTCTAACCTGAGCTTGTAGACATAGACACAAGTTTAAGCACATCAT
GTGAGTTATTGTTTTTGTGTTTTATTTTTGATATTTTTTGTTTGTTATTCTAGCCTAATC
ACTGTTGGTCATTGCCTTTTCATTTAATCACTCAGGCAATAGACATC
>476:28037-28473
TTTTTTTTTTCTATAAAAAAATTTATTCAATTTTAATTAAAAAAAAAATTATACATGTGT
TCCCCATCCTGAACCCTCCTCCCTCCTCCCTCCCCATACCATCCCTCTGGGTCGTCCCAG
TGCACCAGCCCCAAGCATCCAGCATCGTGCATTGAACCTGGACTGGCATCTCATTTCATA
CATGACATTTCACATGTTTCAATGCCATTTTCCCAAATCTTCCCACCCTCTCCCTCTCCC
ACAGAGTCCATAAGCCTGTTCTATACATCAGTGTCTCTTTTGCTGTCTCGTATACAGGGT
TATCATTACCATCTTTCTAAATTCCATATATATGCGTTAGTATACTGTATTGGTGTTTGT
CCTTCTGGCTTACTTCACTTTGTATAATAGTGAAGTAATTCTTTAATTTTCTTTAATTTT
TTAAAGAACTCTAAAAT
>229:7216950-7217327
ACTTATACAGAGTGAAGTAAGCCAGAAAGAAAAACATAAATACAGTATACTAACGCATAT
ATATGGAATTTAGAAAGATGGTAACGATAACCCTGTATACGAGACAGCAAAAGAGACACT
GATGTATAGAACAGTCTTATGGACTCTGTGGGAGAGGGAGAGGGTGGGAAGATTTGGGAG
AATGGCATTGAAACATGTGAAATGTCATGTATGAAACGAGATGCCAGTCCAGGTTCAGTG
CACGATGCTGGATGCTTGGGGCTGGTGCGCTGGGACGGTCCAGGGGGATGGTATAGGGAG
GGGGGAGGGAGGAGGGTTCAGGATGGGGAGCACGTGTATACCTGAAATTTTTTTAATTTT
AAAAATTAAAAAAAAAAA
>435:994534-994710
CTTGGTTCCTGGTCCTTTGGTTCTGGGTCTCTTGGTCCCCTGGTCCCTGGGTTCCCTGTT
CCTTCAGTTTCCGGTCCCTCAGTTCCCTGGTTACATTGGTTCCCTGGTCCCCTCGGTTCC
CTGGTCCCTGGGTTCCCAGTCCCTTGGTCCTCTGGTCCCTTGGTTCCCAGTCTCTTG
>662:551254-551307
ACTGGGAGGAGACAGTCAAAACACATCTTGTAAAAGGCACATATCCAGAAGAAA
>743:2886618-2887047
TCCGGAGAAGGCAATGGCAACCCACTCCAGTACTCTTGCCTGGAAAATCCCATGGATGGA
GGAGCCTGGTGGGCTGCAGTGCGTGGGGTTGCTAAGAGTCGGATACGACTGAGTGACTTC
GCTTTCACTTTTCACTTTCATGCATTGGAGAAGGAAATGGCAACCCACTCCAGTGTTCTT
GCCTGGAGAATCCCAGGGACGGGGGAGCCTGGCGGGCTGCCGTCTATGGGGTCGCACAGA
GTCGGACACGACTGAAGTGACCTAGCAGCAGCAGCAGCAGCAGCTGCTTGCAGTCCAAGG
GACTCCTTGCAGATCTCCTTGCAGTCCAAGGGACTCTCAAGAGTCTTTTCCAACACCACA
GTTCAAAAGCATCAATTCTTCAGCACTCAGCTTTCTTTTTTTTTTTCTTTTTCATAAAAA
AAAAAAAAAA
>752:1909737-1911298
AGGAGAGGCCGGTCATGGAGGCCCTACGGAGGCCCACGAGGCTGTGCTTCGTCTGCTGCT
GTGCCGGCCCTGTGCCGCGGGCGCCGCCTCCCGCCCGAAGCCCCGAGCCTCGGAGGTGCT
GACCCTGGCGCCTGCCTCACTGGACCTCCTTCTGCGTGCCCTACAGCGCCGTCCGGAACG
ACCAGTTCGGCCTCTCGCACTTCAACTGGCCGGTGCAAGGCGCCAACTACCACGTCCTGC
GCACCGGCTGCTTCCCCTTCATCAAGTACCACTGCTCCAAGGCTCCCTGGCAGGACTTGG
CCGGGCAGGACCGATTCTTCACGGCGCTCAAGGTCGTCAACCTCGGTATTCCAACTTTAT
TATATGGACTTGGCTCCTGGTTATTTGCTAGAGTCACAGAGACTGTGCACACCAGTTATG
GACCAATAACAGTTTATTTTCTAAATAAAGAAGATGAAGGTGCCATGTACTGAAAGTGTG
CGTTGAAGGACGTAAATATCATTTTTGGAAAAAAAAAAAAAAAGAATTTTCCACAGTTTG
TTGTGATCCACACAGTCAAAGGCTTTGGTGTAGTCAATAAAGTGGAAGTAGATTTTTTTC
TGAAACTCACTTGCTTTCTCCATGATCCAACAAATGCTAGCAATTTGATCTCTGGTTCCT
CTGCCTCTTTGAAATCCAGCTTGTATATCTGGAAGTCTTTAGTTCATGTACTTCTAAAGC
CTAGCTTGAAGAATTTTGAGCATAACATTGCTGTTATGTGAAATGGGCATAATTGTATGA
TAGTAGTTTGAACATTCTTTGGCATTACCCTTCTTTGGGATTGGAATGAAAACTGACCTT
TTCCAGTACTGTGGCCACTGCTGAGTTTTCTAAATTTGCTGGCATATTGAGTGCAGCACT
CTAACAGCTGCACTTTTAGGATTTTAAATAACTCAGCGGGAATTCTGTCACCTCCACTAA
CTTCTTTCATAGAGAGTACCAATATCACTAAATATGCCTAATTCTGAATATTTCAATATA
TTTTTATTGTGGAAATTACTAGTATTTTGCTATGATTGGATGAGATGGGCAACTATTGGA
ATCATAAACCATGTGGCAACTGAGATAGACTCAATCAACACCTGAGTGGCAACATCTGCA
CCAAGAAAGTGATCATTACAAATAAATTTTAGTTGTATAGCTTTATTCTGGTGTAATTAA
AAATAAAAGGAGGAAGAAATATAAAGATGGAGAGAAGGGAAAAGGGGGAATATAAGTTTA
GGTGGTTTGGCAAAAGTATATAATCTTGATGACATAAAATCTCAATGGTTTTATTTCTTG
TGGAACCTCAGTTCCCTTTGCATCTTGTTTTCTTGTACATACTGATGGATTTCTAACTTT
CTCAAGCATTTGTGTGTTCATTGACAGGTATGTTTGTCAAAACATATTAGTATGAAAATA
TGTATGTATTTATTTATAATAATTATAAATGTATAAAAGTATAAATTATACATTTATTTA
TAACAATTTCTCATTCCTAGTTCTTGTTCTTCATGTTGGATGGTGGGGTGTGTGTGTGTG
TG
>342:242599-242680
TGTGATGGATTCATTTTGATGTTTGACGAAACTAATACAATTGTGTAAAGTTTAAAAATT
AAAATAAAATTAAAAATATATA
>440:5990257-5990355
ACCCATGCAAGTACAAAGACCTTGAGTTTAGGTTATGATTATATTTACCTTATCACCTCA
TAGGCATGATGTAGCAATTAAATGAAATAATATGTGCCA
>158:251245-251467
TTTTTTTTTTTTTTATTTTTTTCTTCTAATTTTATTTTATTTTTAAACTTTACATAATTG
TATTAGTTTTGCCAAATATCAAAATGAATCCGCCACAGGTATACATGTGTTCCCCATCCC
GAACCCTCCTCCCTCCTCCCTCCCCATACCATCCCTCTGGGCCGTCCAGTGCACCAGCCC
CAAGCATCCAGCATCGTGCATCGAACCTGGACTGGCAACTCGT
>280:18508-18637
GGATGGGGAACACATGTATACCTGTGGTGGATTCATTTTGATGTTTGGCAAAACTAATAC
AATTATGTAAAGTTTAAAAATAAAATAAAATTAAAACCAAAAAAAAAAAAATAAAAAAAA
AACAAAAAAA
>225:4610465-4610716
GTAAAATATCATGTAGGAAACGAGTTGCCAGTCCAGGTTCGATGCATGATGCTGGATGCT
TGGGGCTGGTGCACTGGGACGGCCCAGAGGGATGGTATGGGGAGGGAGGAGGGAGGAGGG
TTCGGGATGGGGAACACATGTATACCTGTGGCAGATTCATTTTGATATTTGGCAAACTAA
TACAATTATGTAAAGTTTAAAAATAAAATAAAATTGGAAGAATAAAAAAAAAAATTAAAA
AAAAAGAAAAAG
>222:6127145-6128247
AGATGTTTTTCTGGAACTCTCTAGCTGTTTCGATGATCCAACGGATGTTGGCAATTTGAT
CTCTGGTTCCTCTGCCTTTTCCAAAAATAGCTTGAACGTCTGGAAGTTCACAGTTCACGT
ATTGCTGAAGCCTGGCTTGGAGAATTTTGAGTGTTACTTTACTAGTGTGTGAGATGAGTG
CAATTGTGCAGTAGTTTGAGCATTCTTTGGCATTGCCTTTCTTTGAGATTGGAAGGAAAA
CTGACCCTTTCCAGTCCTGTGGCCACTGCTGAGTTTTCCAAATTTGCTGGCATATTGAGT
ATAGCACTTTCACAGCATCATCTTTCAGGATCTGAAATAGCTCAACTGGAATTCCATCAC
CTTCACTAGCTTTGTTCATAGTGATACTTCCTAAGGCCCACTTGACTTCACATTCCAGGA
TATCTGGCTCTAGGTGAGTGATCACACCATCATGATTATCTGGGTTGTGAAGATCTTTTT
TGTACAATTCTTGCCACCTCTTCTTAATATCTTCTGCTTCTGTTAGGTCCATACCATTTC
TGTCCTTTATCAAGCCCATATTTACATGAAATGTTCCCTTGGTATCTCTGATTTTCTTGA
AGAGATCTCTAGTCTTTCCCATTCTATTGTTTTCCTCTATTTCTTTGCATTGATTGCTGA
GGAAGGCTTTCTTATCTCTCCTTGCTATTCTTTGGAACTCTGCATTCAAATAGGTATATC
TTTCCTTTTCTCCTTTGCGTTTCGCTTCCCTTCTTTTCACAGCTATTTATAAGGCCTCCT
CAGACAGCCATTTTGCTTTTTTGCATTTCTTTTCCATGGGGATGTTCTTGATGCCTGTCT
CCTGTACAATGTCATGAACCTCCGTCCATAGTTCATCAAGCACTCTGTCTATAAAATCTA
GTCCCTTAAGTATATTTGTCACTTCCACTGTATAATCATAAGGGATTTGATTTAGGTCAT
ACCTGAATGGTCTAGTGGTTTTCCCCACTTTCTTCAATTTCAGTCTGAATTTGGCAATAA
GGAGTTCATGATCTGAGCCACAGTCAGCTCCTGGTCTTGTTTTTGTTGACTATATAGAGC
TTCTACATCTTTGGCTGCAAAGA
>804:676343-678784
TTACATGAGGTGGCCAAAGTATTGGAGTTTCAGCTTTAGCATCATTCCTTCCAAAGAACA
CCCAGGACTGATCTCCTTTAGAATGGACTGGTTGGATCTCCTTGCAGTCCAAGGGACTCT
CAAGAGTCTTCTCCAACACCACAGTTCAAAACCATCAATTCTTCACAGTCCAACTCTCAC
ATCCATACATGACCACAGGAAAAACCACAGCCTAGACTAGACGGACCTTTGTTGACAAAG
TAATGTCTCTGCTTTTCAATATGCTATCTAGGTTGGTCATAACTTTCCTTCCAAGGAGTA
AGCATCTTTTAATTTCATGGCTGCAATCACCATCTGCAGTGATTTTGGAGCCCCCAAAAA
TAAAGGCTGACACTGTTTCCACTGTTTCCCCATCTATTTCCCATGAAGTGATGGGACCAG
ATGCCATGATCTTCGTTTTGTGAATGTTGAGCTTTAAGCCAACTTTTTCACTCTCCTCTT
TCACTTTCATCAAGAGGCTTTTTAGTTCCTCTTCACTTTCTGCCATAAGGCTGAGGTTAT
TGATATTTCACCTGGCAATCTTGATTCCAGCTTGTGCTTCTTCCAGCGTTTCTCATGATG
TACTCTGTGTATAAGTTAAATAAGCAGGGTGACAATATACAGCCTTGACATACTCTTTTT
CCTATTTGGAACCAGTCTGTTGTTCCATGTCCAGTTCTAACTGTTGCTTCCTGACCTGCA
TATAGGTTTCTCAAGAAGCAGGTCAGGTGGTCTGGTATTCCCATCTCTTTCAGAATTTTC
CACATGATAAAGCAATTATTGAAATTTAAAAAATGGCAGAAAACCTGTGATAGATAGGCA
ATTGTTTCTCCAGGCAAGAGTACTGGAGTGGGGTGCCATTGCTTTCTCCGATGAAACTAA
ATATAAATTCTATTATTAAGACTAAAAAATTGTTACCTTTTAACCAGATAATGGTTTAAA
TAATCTTTTGATTTTTCTCTGTAGATTATTTACCAGTCTTCCCTAATGGCTCAGCCATAA
ATAATCCACCTGCACTGCAGGAGACATAGGAAGACAAAGGTTCAATCCTGGGGTCAGGAA
GATCCCTTGGAGGAGGAAATGGCAACCCAACCCAGTATTCTTGCCTGGAGAATCCCATGG
ATTCTCCTTTATGTAGATTGTTTAGATGGTTTATTTCCATTTTGACTTTAGGAGAATTTT
CTTCTCTTCTGACAGTGTCCTAGTAAAGATTAGGGTTTAGGAAATGTTAACTAAAGTAAA
AATATTTAACAAATTTTATTACAATTAATGTAGTTTAAATAATTTTGAATTATCCCTTAC
CCCTTCCTTCCTAAGGCTGTTTAGTCTCTCAAAACTGCAGAATTTAGACCTGAAAGAAAG
GACTTTAGAACTTTTCTAGTTCTATCTCCTCATTTAGCAGTCCTGGTCATATTTTCTTAG
TGAATTAGTCTCTGAAAATGCATAAAGTACAATTTTCAGGTTTAAAAAAAACTACTCTCA
AATAAACAAAAAAATTAACATGCATTAAAGATTTTACTCAACTTGTTAGTTAATAAAGGA
ACTAGGAATTCTCTGGTAATCCAGTGGTTAGGACTCTGCTTTCACACTGTGACCTGGGTC
CAATCCTGGTCAGGGAACTAAGATTCCACAAACCACCCAGTGAGGCAAAAAAATAAAAGG
GACCAGAAGGATATTAAAATCAATACAAAGGGCAAATGAGAACTGACAAAGGCAGATGAA
TTGATTTCTGTCTCAGGTATAAAATTGGTTAATCCTTTAGCAGGGCAACACACCATGAAC
TACAGGATTCTTTTCATTGGTTAGAAATTACATGCATCTCTGCAAGATGAATAAAGTCAA
TCTTCGTTATTTGCAGATTCCATATCTGTGAAATTCTGCTCATTAAAACTTATTTGTAAC
TCTCAAATTAATATACTTACCACACTTTTGTGGTTATTCAAGAACATGCACAGGGCAATG
AAAAATTTGAATTGCCTGATGTGCATGTTCCCAGCTGAGGTTAAACCAAATGACATTCTG
CCTTCTTGGTGAAGCTCTCACACTGTAAACAAATGTCTTTTTTGTGGTCTCAAAGTGCCA
TGTTTTTTACATTTCTGTGGGGTTTTTTGTTGGTGATTTCACTGTTGAAATGGTATAGTG
CTCAAGTGCTGTCTAGTATTACTAGAGCAAGCAGGCGTTGGTGTACCTTATATGTGGTGT
GTATTAGATAAGTTTTGTTCAGGCCTGAGTTACAGTGCTATCAGCCATGAGTTCAGTGCT
AATGAATCAACATTATGTATGTATATATTAAATAAGGTGTTTCAAATATGAAAGGAGATT
ATATATTGATCAGTTAATGAAAATGTTGTAACCAGGAGCTCTCAGGAATTTAACATTGTA
TTTCCCATAAAAGCAATAGTTCTGTGTGTGTGCTAAATCACT
>158:741677-742104
TCCCATCATTTTATGGGAAATAGATGGGGAAAGAGTGGAAACAGTGTCAGACTTTATTTT
TGGGGCTCTAAAATCAATGCAGATGGTGATTTCAGCCATGAAATTAAAAGATGCTTACTC
CTTGGAAGGAAAATTATGACCAACCTAGACAGCATATTGAAAAGTAGAGACATTACTTTG
CCAACAAAGGTCCATCTAGTCAAGGCTATGGTTTTTCCAGTGGTCATGTATGGATGTGAG
AGTTGGACTGTGAAGAAAGCTGAGCACCGAAGAATTGATGCTTTTGAACTGTGGTGTTGG
AGAAGACTCTTGAGAGTCCCTTGGACTGCAAGCAGATCCAACCAGTCCATCCTAAAGGAG
ATCAGCCCTGGGTGTTCATTGGAAGGACTGATGTTGAAGCTGAAACTCCAATACTTTGGC
CACCTCAT
>716:2604123-2604260
CACACGTGTATACCTGTGGCGGATTCATTTTGATATTTGGCAAAACTAATACAATTATGT
AAAGTTTAAAAATAAAATAAAATTGGAGAAAAAAACAAAAACAAACAAACAAACAAACAA
ACAAACAAACAAAAAAAA
>430:3579154-3579503
AGTGCAATTAGCATAATGTTTTCAAAGTTCACCCGTGTTGTAGCGTGTATAAATACTCCA
GTCCATTTGTGACTGAATAGGGTTCCATTGCATGATATACTAGCTTGAACTCACTGTCAC
TCAGTATTCAACAGTTAGGCCGTTGGAAAAATGAGTAAAGTCCTCAAATATATATATGAA
CAGCAATGCTCTGTATGGAATTGTGCTGTAAATGTCAAATTATGAAATGAAGATTGTCTA
ATCAAGTTACTAAACAAATATGTTCATAAAATTACACATCTCCAAAATGGAAATTTGATT
CACTCATACTTGCAGAAGCAATATAAATTGCATAAATCTTTAAAAAAAAA
>432:1423887-1424148
TTTTTTTTTCTTCCAATTTTATTTTATTTTTAAACTTTACATAATTGTATTAGTTTTGCC
AAATATCAAAATGAATCCTCCACAGGTATACATGCGCTCCCCATCCCGAACCCTCCTCCC
TCCTCCCTCCCCATACCATCCCTCTGGGCTGTCCCAGTGCACCAGCCCCAAGCATCCAGC
ATCATGCATCGAACCTGGACTGGCAACTCGTTTCCTACATGATATTTTATATGTTTCATT
GCCATTCTCCCAAATCTTCCCA
>283:4328914-4329939
ATTGTGTGAGCGTCCGTAATGACAAAGTGCTCATGTCAGAGTGTATAATGAAACTATAAA
TTGTTTTCATGAATGCTCTGAATTTGGTCTTTTACGGGACAAATTCAAAAGGTATTTAGT
GCCACATCTCACATATGTGAATAACACCAGACGGTACAATAGACCCAGTTAAAAGGACAG
AATCCCAGTTGGGCTTCTGGCCCAGGTGGTGGGTGATTGTCAGGTGAGGGTCTGTCATAG
TGGGGGGAGTGGGGCGATGGAGGGACGAAGATATCCTGAAACTCTGAGGAAGAGTTCCAG
CAAGATGGAACTTGACTTTGAGGGGATAATTTAGTGTGACTAAAATACTTCACTCATATA
ATTGGTCTCTGGGTGGTGGGTATCTGCACAAAGAAAAAGAAAAAAAAAATAAATAAAACT
TAAAAATGAAATGGACAAGTTGAAATATCTTTACAATAACATAACATGCTTTTAAATATC
ATTGAACATGAAAATCCAGGGAACAAATTGCAGATTTTGAGGTTTTGGTCATTCTCATGG
CAATGTCAACTCTACAGTTTACAGGGTTATGATCACAAAGCCCAAGGTCTGTTAAGCCTA
TGCCACATATAAACAAGTCCACAGTCTAAGGGGTTCATGGGACATGGAAAATGTACTTTG
TAGCTTAAAAGAGCACTGCACACAACATCTAAGCCTTCCGTTTGAAAGTTCACTTGATAC
CAGAAATAATTACAATAAACCTAATGGAGTTGGAGAAGGTTCAATTACCCTTTCTCTTTC
TTCCTCCATTTCTTCCCTCCCTCTCTTTTTTTTCCTTTAACCTCTTCCTCCCTTCTTTCC
TTTTTCTTTCGGGTTTTTTTTTTTTTTTTTCATTTTCTGTCTTTCCGCAATAATTTTCTG
CTTAAAAACTTTTATGGAATGAGACAAAGCATACATATATAATCTAAATGCCAGGTTCAG
CTCACTTCAGTTGCCCAGTCATGTCTGACTCATTGCGACCCCATGAACTGCAGTACTCCA
GGCCTC
>656:413317-419157
ATCCTCAGCCTAAACAGCATCACTGGATAGCTCTTTTATAGATTATTTATGGAAATTGTG
TATAATTGTCAGTTGTACAACATTTCTCCAAGGATCTATTATGATTAGTTTAGTTTCTAC
TGATAGCAAGCAATTATGTAATTTCTACAAAATGCTCATCACATATCATCTCATTTATTT
ATCACAAAATTTGCATGATTTAAAAATTTATTATTATTATTGCCTGAAAAAGAGAGATTA
AGGCAATTATTAATAATTTGCCCATCTGTATGTCTTCTTTGGAGAAATGTCTATTTAGAT
CTTTGGCCCATTTTTTGATTGGGTCATTTATTTTTCTGGAGTTGAGCTGTAGGAGTTGCT
TGTATATTTTTGAGATTAGTTGTTTGTCGGTTGCTTCATTTGCTATTATTTTCTCCCATT
CTGAAGGCTGTCTTTTCACCTTGCTAATAGTTTCCTTTGATGTGCAGAAGCTTTTAAGTT
TAATTAGGTCCCATTTGTTTATTTTTGCTTTTATTTCCAATATTCTGGGAGGTGGGTCAT
AGAGGATCCTGCTGTGATGTATGTCAGAGAGTGTTTTTCCTATGTTCTCCTCTAGGAGTT
TTATAGTTTCTGGTCTTATGTTTAGATCTTTAATCCATTTTGAGTTTATTTTTGTATATG
GTGTTAGAAAGTGTTCTAGTTTCATTCTTTTACAGGTGGTTGACCAGATTTCCCAGCACC
ACTTGTTAAAGAGATTGTCTTTAATCCATTGTATATTCTTGCCTCCTTTGTCAAAGATAA
GGTGTCCATATGTGCGTGGATTTATCTCTGGGCTTTCTATTTTGTTCCATTGATTTATAT
TTCTGTCTTTGTGCCAGTACCATACTGTCTTGATAACTGTGGCTTTGTAGTAGAGCCTGA
AGTCAGGTAGGTTGATTCCTCCAGTTCCATTCTTCTTTCTCAAGATCGCTTTGGCTATTC
GAGGTTTTTTGTATTTCCATACAAATTGTGAAATTATTTGTTCTAGCTCTGTGAAGAATA
CTGTTGGTAGCTTGATAGGGATTGCATTGAATCTATAAATTGCTTTGGGTAGTATACTCA
TTTTCACTATATTGATTCTTTCAATCCATGAACATGGTATATTTCTCCATCTATTAGTGT
CCACTTTGATTTCTTTTACCAGTGTTTTATAGTTTTCTATATATAGGTCTTTAGTTTCTT
TAGGTAGATATATTCCTAAGTATTTTATTCTTTTTGTTGCAATGGTGAATGGAATTGTTT
CCTTAATTTCTCTTTCTGTTTTCTCATTATTAGTGTATAGGAATGCAAGGGATTTCTGTG
TGTTGATTTTATATCCTGCAACTTTACTATAATCATTGATTAGTTCTAGTAATTTTCTGG
TGGAGTCTTTAGGGTTTTCTATGTAGAGGATCATGTCATCTGCAAATAGTGAGAGTTTTA
CTTCTTCTTTTCCAATTTGGATTCCTTTTATTTCTTTTTCTGCTCTGATTGCTGTGGCCA
AAACTTCCAAAACTATGTTGAATAGTAATGGTGAAAGTGGGCACCCTTGTCTTGTTCCTG
ACTTTAGAGGAAATGCTTTCAATTTTTCACCATTGAGGATAATGTTTGCTGTGGGTTTGT
CATATATAGCTTTTATTATGTTGAGGTATGTTCCTTCTATTCCTGCTTTCTGGAGAGTTT
TTATCATAAATGGGTGTTGAATTTTGTCAAAGGCTTTCTCTGCATCTATTGAGATAATCA
TATGGTTTTTGTTTTTCAATTTGTTAATGTGGTGTATTACATTGATTGATTTGCAGATAT
TGAAGAATCCTTGCATCCCTGGGATAAAGCCCACTTGGTCATGGTGTATGATCTTTTTAA
TGTGTTGTTGGATTCTGATTGCTAGAATTTTGTTTAGGATTTTTGCATCTATATTCATCA
GTGATATTGGCCTGTAGTTTTCTTTTTTTGTGGGATCTTTGTCAGGTTTTGGTATTAGGG
TGATGGTGGCCTCATAGAATGAGTTTGGAAGTTTACCTTCCTCTGCAATTTTCTGGAAGA
GTTTGAGCAGGATAGGTGTTAGCTCTTCTCTAAATTTTTGGTAGAATTCAGCTGTGAAGC
CGTCTGGACCTGGGCTTTTGTTTGCTGGAAGATTTTAGACATTTCTCCAAAGAAGACATA
CAGATGGCTAACAAACACATGAAAAGATGCTCAACATCACTCATTATCAGAGAAATGCAA
ATCAAAACCACTATGAGATACCATTTCACACCAGTCAGAATGGCTGCGATCCAAAAGTCT
ACAAATAATAAATGCTGGAGAGGATGTGGAGAAAAGGGAACCCTCTTACACTGTTGGTGG
GAATGCAAACTAGTACAGCCACTATGGAGAACAGTGTGGAGATTCCTTAAAAAACTGGAA
ATAGAACTGCCTTATGATCCAGCAATCCCACTGCCGGGCATACACACTGAGGAAACCAGA
AGGGAAAGAGACACGTGTACCCCAATGTTCATCGCAGCACTGTTTATAATAGCCAGGACA
TGGAAGCAACCTAGATGTCCATCTGCAGATGAATGGATAAGAAAGCTGTGGTACATATAC
ACAATGGAGTATTATTCAGCCATTAAAAAGAATACATTTTAATCAGTTCTAAGGAGGTGG
ATGAAACTGGAGCCTATTATACAGAGTGAAGTAAGCCAGAAGGAAAAACACCAATACAGT
ATACTAACGCATATATATGGAATTTAGAAAGTTGGTAACGATAACCCTGTATACGAGACA
GCAAAAGAGACACTGATGTATAGAACAGGCTTATGGACTCTGTGGGAGAGGGAGAGGGTG
GGAAGATTTGGGAGAATGGCATTGAAACATGTGAAATGTCATGTATGAAACGAGATGCCA
GTCCAGGTTCAATGCACGATGCTGGATGCTTGGGGCTGGTGCACTGGGACGACCCAGAGG
GATGGTATGGGGAGGGAGGAGGGAGGAGGGTTCAGGAAAAATTTTATTAAAAAAAGAAAA
AAAAAATTTGGGGGGTGGTCTTTGAGGAAGATTTAAGTAGCATAGTTACTGTCCATAAAT
ATTCACTGGAAGGACTGATGCTGAAGCTGAAGCCCCAATACTTTGGCCACCTGATGTGAA
GAGCCAACTCATTGGAAAAGACTGATAAAGATTGAGGGCAAGAAGGGAAGGGGATGACAG
AGAATGAGATGGTTGGATGGCATCATTCATGAATGGACATGAGTTTGAGCAAACTCCGGG
AGATAATGAAGGACAGGGAAGCCTACCGTGCTGCAGTTCATGGGGTCACAAAGAGTTGGA
CACAACTCAGTGATTGACAACAATGACAAAGTAGTATAAGGGAACAGAATGAATAAAACA
AGGGAGGTCTCTTTGAGGAGGTTATTTCAAGTAGAGACTGAATAAGGTGAGGTAAGTGAG
AACTAATGGAAGGAACTGAGATTACTGCACCTTTGCCAAGAACAGTTTCTTTGGAAGCAG
ATGAAAAAGTCACAGTGCAGCAAATGCAGGGCTAAATGAGAAGTGAGCATTACTTTTAAA
AATGCTTGCCTGAGGAAGGAAGAAGAGGAACTAGACAGTCGGGAGAGGGGGACCCAGACA
ATATTTAACTTCATTTTGTTTTGTAAATAAAATTAGAGAGTTGAATGCCTTAAAATGCTA
GAGGGAAATGAGTAGGAGAGAGGGTGGAATTAATAGTGAATTGTTGGTAGGAAAATGCTG
ATAATTTTGCTGGCAGCAAGTAGGAAGCTGATGCTTCAGCTACATTTTTCTTTCTGAATA
AGAAAAGAAAGATTAATTATCAGATGACTTGAAGAATCACCCTAGGAAGCAAAGGATGAT
TCATATGCTTTGTAGGTTTAATATCAATATGTCCCTTAATTACACTAATTCCCTTAAGTT
TTTCAGAACTTTCTACAGTGGTTTCTCTAGCAAAAGTTACTTTGAATTTCTGTGGTCATC
ATATTGGATCCACACAAAACAGCACATGTTGTTGCTGTTTGGTGTATGTACATTAATGAG
AGAAGAGAGTTTTGGTGAAAATTTTAAAGGATGAACAAAATCAAAGTCATAAATATTCTC
TTTTGTATGAAGTTATGGAATTCAGTATTTTTTAAACCTTATAATATGTTCTTCTCTTAC
ACATTTGTAGACAATTTTTGAAAGTTCAATTGCCTTAATGCCTTCTTTCTGTTTTCATTT
ATTCTTCTTAACCTTTTGAAGATTTTTGTCATAATAAAGTCTCCATCCCATTCAAAAAAA
AAAATAATTTGCCCAAAGATAATAGCCAGAGATATATTTCCTCTGACTTCTACTATTTGG
TTACTTTTTGCATTTTTCTTAACTAAAAATTTCTCCCATTGCCATGTTATTCCAATATTA
AGATATACCTTGGGTAAAAGAATTAAAAACTTTTTTTCTAGATAAATTAGGTAAGTACAA
AGGTTTGTCTTTTTCCTATATTTCTTCCATAAAACATTATATGAGTAAGAGTAGACAATG
CTCTACAAACTTACCCTTAGAAATAAACATTGCATGTTTTATATAAATGCAAAAAAATCA
TATCTGCTAATGATTTCTACATTCCAAACAAGAGAATAACAAATAGGATGTGTCTATACT
CTGCAGAATAGGTGTTCTACATATGATACTGTCTGCATCATATGTACTCCAAAGTACATA
ATTTTGCAAAATGGTAAATCCTGTCTGTGACCCAAACTGGTGGGCTGCATTTATTTTTAA
TAGCAGCAAGGCTGCTGTTGACTAATTAGATCAACAGAAGAAGCAAAAGTCAAGAACAAT
TTGCTTCACAGAAATATCAGTTCAATTCAGTTCAGACGCTCAGTTGTGTCCCACTCTTTG
CAACCCCATGGAGTGCAGCACGCCAGGCTCCCCTGTCATTCACAAACTACCAGAGCTTGC
TCAAATTCTTGTCCATCAAGTTAGTGATGCCATCCAACCATCTCATCCTCTGTCATCCCA
TTCTCCTGCCTTCAATCTTTCCCAGCATCAGCGTCTTTCCAATGAGTCAATTCTTTGCAT
CAGGTGGCCAAAGTATTGGAGCTTCAGCTTCAGCATCAGTCCTTCCAATGAATATTGAGG
ACTGATCTGATTTAGGATTGACTGGTTTGATCTTCTTGCAGTCCAAGGGACTCTCAAGAG
ACTTCTCCAACACCACAGTTCAAAAGCATCAATTCTTCAGTGCTCAGCTTTCTTTATAGC
CCAACTCTCACATCCATACATGACTACTGGAAAAACCATAGCTTTGACTAGACAGACCTT
TGTTGGTAAAACAAAGTAATGTCTCTGATTTTTAATATGCTGTCTAGATTGGTCATAGCT
TTTCTTCCAATACACTGAGGCAAATTTAAAATTAAGTTACTTCTGTGATTCAGAACTCAC
CAAAATAGGAATGAAATACAATTATGCTAGACATAATAAAATGCTATTTTCCAGTTCAGC
CTCCATTGGGAGATTTCTAGAACTCATTCTATCTCAAATGTCCTCCAGATAAATTAGACT
TAGTCTAAGTGTTCTCTGAACTGTCTTGTGAGGTTTACATTCTTTCACCTCCAGTTTATG
CTGTTGATTTGATGGTTCAAAGTGCCTCTAATACATGATGTTCTCTGTTCTCTAATTTAA
ATTAGGTTAGTCTCACTAACAATTAAGATGTCATCATTTTTCCCCCCAGGTCAAATTCTC
AGCCAGTCTGCCATTTTGTAACAAAATTTACAATTAACTTCAGTATAGATGTTTATTAAG
AGAAGACAAACTCTTAATTCTTTTACCTGCATTCTGTTCATGAACTCTAAGGTACCACTG
CCCATGCCTCCATGTCTTTCT
>224:1582948-1583094
CTTTTTTTTTTTTTTTTTTTGGCCAACCTAATGCTTTCCACCTTTATTTTCTTTTTTTTT
TTTTTTATTTTATTTTTAAACTTTACATAATTGTATTAGTTTTGACAAATATCAAAATGA
ATCCACCACAGGTATACATGTGTTCCC
>440:6910535-6911781
CTGCATTGAACATTGGGGTACATGTGTCTTTTTCACTTTTGGTTTCCTCAAGGTATATGC
TTAGTAATGGGATTGCTGGGTCATATGGCGGTTTTATTCCTAGTTTTTAAGGAATCTCTA
TACTGTTCTCCACATGGTTGTATTAATTTACATTCCCATCAATAGTGCAAGAGGGTTCCC
TGTTCTCCACACCTTCTACAGCATTTGATGTTTGGTAGAAGACAACACAATACTGTAAAG
CAATTATCCTTTAATTAAACAAATTTTAAAAATTAAAAAAAAAAGAGGGGATTAATTTAG
CAGGCACACTGTTGTTGTTTAGTCGCTAAGTCTTATCTGACTCTTTTGTGACCCCATGGA
CTATAGCCTGCCAGGCTCCTCTGTCCATGGGATTTTCCTGGTAAGATTACTGGAGTGGTT
GCCATTTTCTTCTGTAGGAGATCTTCCTGAACAAGAGATAGAACCTGCATCTCCTGCATT
GAGAAGTGGATTCTTTACCACTGAACCATCTGGGAAGCCCAGGCACTCTATTACCTCCTC
AAAAGTAATTTTCTTCTTTTCTCTGCTGATGGAACCCTAACTTCGGGGTGGGTCTGTCAG
CCCTCTTCCCTTGTCAATCACAGTGGCCCCATTTCTCTTGCATATATATATATGTGACCA
GTTCTGTCCATTGACACATGGGGGGATTGTAGCAGACCATCTGTGAAAGGCTTCTGTCAT
TTTCAGGAAGTATGAGAAAGAGTCCTCTAATCTGCTTAACTTGGTCAGGTCTTCATGGGC
TATCTGAACCAGCAACAGCAAACATGTGGCCTCGAGTGAGACAAGAAGACCAAGGGGATG
GCAGGACAAGAAGAAGGAATGACTGTGTCTTTGATAATGTCATCGAGCTAGTGAATTTAC
CACCTATGGTAAATTATCTTGACACTGTCTTTCTAACTGAGTTAAAATTTCGATATCATT
TAGGATAGAAATATCAGGACTTCTGTACAGATGGGTTGTCACTAACACAACCTGGAAGTC
ACTGTTGTCACAATTATTTCTATGTCATCACTTGTGATGGAGTCTCAGACCTGCTGCTCT
CCACCAGTGTACAAATATTGAGATAATGAGCACAAGGTTTGAGAGATCCCAGAGATGCGT
GGTGTGTGTAATTTGCTTCAGTTGTATCTGACTCTGTATGACCCTATGGATTGTAGCCTG
CCAGGTTCCTCTGTCCGTGGGATTCTCCAGGCAAAATTACTGGAGTG
>395:2897-2949
GTAAGTATGTTAATACTAAGTAAAACAAGCCAGTAATTATGCTAAGTAAAACA
>220:3083364-3085311
TGTTCTTGCCTGGAGAATCCCAGGGGAGGGGGAGCCTGGTGGGCTGCTGTCTATGGGGTT
GCACTGAGTCAAACACGACTGAAATGACTTAGCAGCAGCACACACTAGTAAAGTAATGCT
CCAAGTTCTCCAAGCCAGGCTTCAACAGTATGTGAAACGTGAACTTCCAGATGTTCAAGC
TGGTTTTAGAAGAGGCAGAGGAACCAGAGATCATATTGCCAACATCCGTTGGATCATCAA
AAAAGCAAGAGAGTTCCAGAAACACATCTACTTCTACTTTATTGACTATGCCAAAGCCTT
TGACTGTGTGGATCACAATAAACTGTGGAAAATTCTGAAAGAGATAGGAATACCAGACCA
CCTGACCTGCCTCTTAAGAAATCTGTATGCAGGTCAGGAAGCAATAGGTAGAGCTGCACA
TGGAACAACAGACTGGTTCCAAATAGGGAAAGGAGTACATTAAGGCTCTATATTGTCACT
GTACTTATTTAACTTCTATGCAGAGTATATCATGAGAAACACTGGGCTGAAATAAGCCCA
AGCTGGAATCAAGATTACCAGGAGAAATACCAATAACCTCAGATAAGCAGATGACACCAC
CCTTATGGCAAAAAGTGAAGAACTAAATAGACTCTTGATGAAAGAAAAAGAGGAGAGTGA
AAAAGTTGGCTTAAAGTTCAACATACAGAAAACGAAGATCATGGCATCTGGTCCCATCAC
TTTATGGCAAATAGATGGGGAAACAGTGGAAACAGTGTCAGACTTTATTTTTGAGGGCTC
CAAAATCACTGCAGATGGTGACTGCAGCCATGAAATTAAAAGATGCTTACTCCTTGGAAG
GAAAATTAAGACTAACCTAGACAGCATAATGAAAAGCAGAGACATTACTTTGCCAACAAA
AATCCATCTAGTTAAGGCTATGGATTTTCCAGTAGTCATGTATGGATGTAAGAGTTGGAC
TATAAAGAAAGCTGAGCACTGAAGAATTGATGCTTTTGAACTGTGGTGTTGGAGAAGACT
CTTGAGAGTTACTTGGATTGCAAGGAGATCCAACCAGTCCATCGTAAAGGAGGTCAGTCC
TGAGTGTTCATTGGAAGGACAGATGCTGAAGCTGAAACTCCAATACTTTAGCCACCTATT
GTGAAGGGCTGACTCATTTGAAAAGACCCTGATGCTGGGAAAGATTGAAGGCGGGAGGAG
AAGGGGATGACAGAGGATGAGATGGTTGGATGGCATCACCAACTCAATGGACAAGAGTTG
AGTAAACTCCGGGAGTTCGTGATGGACAGGAAGGCCTGGTGTGCTGCAGTTCATGAGGTC
GCAAAGGGTCCAACATGACTGAGCGACTGAACTGAAGTGAACGAATGCTGGTACTTTGAT
CTCTGGTTCCTCTGCCTCTTCAAACCCCAGCGTGTACAACTGGAATTTTTCAGTTTACAT
ACTGTTGAAACCTAGCTTAAAAGATATTGAGCATAGACTTGCTAGCCCGTGCAATGAGAG
TTATTGTACAGTAGTTTGAACATTCTTTGCCTTTATTCTTCTTTGGAACTGGGTTTCCCT
GATAGCTCAGTTGGTAAAGAATCTGCCTGCAGTGCAGGAGATCCTGGTTCGATTTCTGGG
TCAGGAATATCCACTGGAGAAGGGATAGGCTAACCATTCCAGTATTCTTGAGCTTCCCTT
GTGGCTCAGCTGGTAAAGAATCTGCCTGCGATGTGGGAGACCTATATTCGATTCCTGGGC
TGGGAAGATCCACTGGACAAGGGAAAGGCTACCCACTCCAGCTTTCTGGCCTGCAGAATT
CCATGGACTATAGTCTTAAACAGTCAGACACAACTGAGCAACTTTCACTTTTCTTTGGAA
CCAGAATGAAAACTGACCTTTTCCACTGAGTTATAAATCATTAAAAAGACTTTTTATAAT
ATATTTTTTATTTTTTTACTTTACAATA
>304:2407727-2409804
TGTGATGGGGAGGGAGATGGGAAGGAGGTTCAAAAGGGAGGGAATATATGTATATCTATG
ACTGATTGTGTTGGTTCATAAAAAAAGTAAGAGTTCCAGAAAAACATCTACTTCTGCTTT
ATTGACTACGCCAAAGCCTTTGACTGTGTGGATCACAACAAACTGTGGAAAATTCTTCAA
GAGATGGAAATACCAGACCACCTGATTTGCCTCCTAAGAAAACTGTATGCAGGTCAAGAA
GCAACAATTAGAATTGGACATGGAACAACAGGCTGGTTCCAAATTGGGAAAGGAGTACGT
CTAGGCTATATATTGTCACCCTGCTTATTTAACTTATATGCAGAGTACATCATGTGAAAT
GTTGGGCTGGATGAAGTGCAAGCTGGAATCAAGATTCCTGGGAGAAATATTGATAACCTC
AGATATGCAGATGACACCACCCTTATGGCAGAAAATGAAGAAGAACTAAAGAGCCTCTTG
ATGAAAGTGAAAGAGGAGAGTGAAAAAGTTGGCTTAAAGCTCAACACTCAGAAAGCTGAG
ATCATGGCATCCAGTCCCATCACTTCATGGCAAATAGATGGGGAAACAGTGGAAACAGTG
TCAGACTTTATTTTTCTGGGCTCCAAAATCACTGCGGATGGTGATTGCAGCCATGAAATT
AAAAGATGCTTGCTCCTTGGAAGGAAAGTTATGACTAACCTAGACAGCATATTAAAAAGC
AGAGACATTACTTTGTCAACAAAGGTCCATCTAGTCAAGGCTATGGTTTTTCCAGTAGTC
GTGTATGGATGTGAGAGTTGGACTATAAAGAAAGCTGAGCACTGAAGAATTGATGTTTTT
GAACTGTGGTGTTGGAGAAGACTCTTGAGACTCCCTTGGATTGCAAGGAGATCCCACCCA
TTCGTCCTAAAGGAAATCAGTCCTGAATATTCATTGGAAGGACTGGTGTTGAAGCTTAAG
CTTCAATACTTTGGCCACCTGATGTGAAGAACTGACTCTTGGAAAAGACCCTGATGCTGG
GAAAGATTGAGCGTGGGAGGAAAGGGGGACGACAGAGTATGAGATGGTTGGATGGCATCA
ATGACTCAATGGACATGAGTTTGAGTAAACTCTGGGAGTTGGTGATGGACAGGGAGGCCC
GGCATGCTTCAGTCCATGGGGTGCAAAGAGTCAGACATGACTGAGTGACTGAACTTAACT
GAACATTTAAGTCAGTAGACTATAAGTAAAGTAGACTGGCCTTCATGATAACAATAAGAA
TGGGTCTTGTCCAATTAGTTGAAGGTCTTAAGAAAAAGACAGACTTATCCCAAGGGAGAG
GGAATTCTGCCAACAAACTGCCTTCATATTTGAACTGAAACTCTAGCCTGGTCTCCAGTC
TGCTGTCCTACTGCTATGATCTGAATGTTTGTGAACTCCTCAAATTCTTATATTGATATC
TTAATCCCCAAAGATGAAGGTATTAGGAAGTGGGTACTTTGGGAGGTGCTTAACTCATGA
GGGTGGAGCCCTTATGGATGGTGTTAGTGCCTTATAAAAGAAGCCCCACACAGAGATGTG
GATGGACCTAGAGTCATCATACAGAGTGAAGTCAGAAGGAGAACAAATATCATATAATAT
CATTTATGTGTGGAATCTAGAAAAACGTTACAGCTGACTTTATTTGCAAAGCAGAAATAA
AGACACAGACAGAACACAAACATGGATACCAAGGGGTGGGTAAGGGGATAGATGAATTGG
GATATTGAGACTGATATACATGCACTATTGATCAGTTCAGTTCAGTTCAGTTCAGTCGCT
CAGTCATGTCTGACTCTTTGCAACCCCATGAATTGCGGCATGCCAGGCCTCCCTGTCCAT
CACCGACTCCTGGAGTTCACTCAAACTCATATCCATCGGGTTAGTGATGCCATCCAGCCA
TCTCATTCTCTGTCGTCCCCTTCTCCTCCTGCCCCCAATTCCTCCCAGCATCAGAGTCTT
TTCCAATGAGTCAGCTCTTCACATGAAGTGGCCAAAGTACTGGAGTTTCAGCTTTAGCAT
CATTCCTTCCAAAGAAATCCCAGGGCTGATCTCCTTCA
>413:4101630-4102233
AGGGACTGATTCATGTTTTTGTATAGCAGAAACCAACACTGTAAAGCAATTATCTTCCAA
TTTTTTTTTTAAAGATATTCGGTATCTTCCTTAAAAATTTGTAAAGAAAAAGCATATTTC
ATTCACAATCTCTACTCTTCTACTGGGGGCTTCTCAGGTGGCTCAGTGGTAAAGAATCCA
CCTGCAGTGCAGGAGATGCAGGTTTGATCCCTGGGTTGGGAAGATCCCCTGGAGAAGGGA
ATGGCAACCCACTCCAGTATTCTTGCCTGGAAGGTTCCATGGAGAGAGAAGTCTGGGAGG
CTACATACAGTCCATGGGGTCACAGAAGAGTCAGACATGACTTAGCAAATAAACAACACC
CTTTTATTGTGTGGGGAAGAAAGAGGGGAGGCCATGGCAAGGGAAGAGTCACTCCTTTTA
TCAGGTGATGGAGCAACCTCTTGGGATACATGGTGTTGGGGTCACAAACCCAAAACCATT
TGAGCTGTGATCCCTGGAGGCAGGTGACAATAATGAAGATATTATAGCTCTTTCTGCCAA
GCTCTTAATGGATACATATTCAGGCTGTATAAGAGTAAAAAGGGAAAAATATTCAAAAGG
AGCA
>585:248156-248356
TAATAGGCTCCAGTCCATGGGGTCACAAAGGGTCAGACACGACTGAATGACTTCACGTTC
ACTTTCGTGTGTTTGTGTGTGTATATATATATATATATATATAGGCATATAATCTAATTG
TGTTAGATTTATAGCACAAGTTCTTAGAGTTATAACGGATGACTTTTAAGTTTTTGAGAG
AGTGGCCTTTAAGGGCATTTT
>381:7970862-7971122
AGGGAGAATGGCATTGAAACATGTATAATATCATGTATGAAATGAGTCGCCAGTCCTGGT
TCGATGCACGATACTTGATGCTTGGGGCTGGTGCACTGGGACAACCCAGAGGGAGGGTAT
GGGGAGGGAGGAGGGAGGAGGGTTCAGGATGGAGCACGGGTATGCCTGTGGCGGATTCAT
TTCGATGTTTGGCAAAACTAATACAATATTGTAAAGTTTAAAAATAAAATAAAATAAAAA
GTGATGAAGACATTAAAAAAA
>284:3343735-3344072
GGTATTTTTTTTTGTTTGTTTTTTTCTCCAATTTTATTTTATTTTTAAACTTTACATAAT
TGTATTAGTTTTGCCAAATATCAAAATGAATCCGCCACAGGTATACATGTGTTCCCCATC
CCGAACCCTCCTCCCTCCTCCCTCCCCATACCATCCCTCTGGGCCGTCCCAGTGCACCAG
CCCCAAGCATCCAGCATCATGCATCGAACCTGGACTGGCAACTCGTTTCCCATATGATAC
TTTACATGTTTCATTGCCATTCTCCCAAATCTTCCCACCCTCTCCCTCTCCCACAGAATC
CATAAGACCGTTCTATACATCAGTGTCTCTTTTGTTGG
>511:30694-30806
ATTTTTTTTCTAATTTTATTTTATTTTTAAACTTTACATAATTGTATTAGTTTTGCCAAA
TATCAAAATGAATCCGCCACAGGTATACATGTGTTCCCCATCCCGAACCCTCT
>802:1476199-1476362
GTATGGGGAGGGAGGAGGGAGGAGGGTTCGGGATGGGGAACACATGTATACCTGTGGCGG
ATTCATTTTGATATTTGGCAAAACTAATACAATTATGTAAAGTTTAAAAATAAAATAAAA
TTAGAGGAAAAAAAAAATAAGATCAATAAAAAAAAAAAAAAAAA
>278:39158-39622
TCTGAAATTCCACCATTAGCATGCATGCCTTCAAGTTAAAATAATTTTATGTACAGGGAC
ATTACAGGCAAAGAGGAATATGACAGCACCTTTTGGTGAATTAATTCTTATACTGGCTCA
TGTTTGTACTGTAGATTAAATTATAAGATACTTGTAATAAGTGGAGATCCTGAAATGGAG
AAAAATGGCAGATAATGGAGAGAAGTTTGTGTGTGTTGAGTGGGGGATCAGAAGGGGGAT
TCAGACGAGCACACAGAAGAAGTAGGAGTACAGTTAAAGGAGGGGTGGTCAAACTGGGGA
TGTGTAGCAGGGCAGTAGAGATGAAAGGAACATAAATGAGTTTGAAAGACTGTCAGTTTT
TCTAGAAAGAAGAGCTGTGCAGTATTTCGCATTATATGTACATGATACATGATTGGAATG
TGCAGTATATGTTTTGCCTGCATCATCTCCATTCCCCTTACTTGA
>638:407280-409166
GGGGATCTTCCCAACACAGAGATTGAACCCACATCTCCTGTGTTTCCTGCATTGGCAGGC
AGCATCTTTATCACTGAACCACCTGGGAAGCCCTTCTTTTCCATTATAGCTTATTACAAA
ATATTGAATATAGTTCTCTGTGCCATTCTCTCTAGAGTTATCTTGTTGTTTATCTATTTT
ATACATTGTAATGTGTATCTGTTAATCTCAAATCGCCAATGTATCCCTATCCTCCTTTCC
CCTTTGTCAACCATATGTTTCTTTTCTGTGTCTATGAGTCTATTTGTCTTGTAAACAAAT
ACATTTATACCATGTTTTAGATTCCTCATATAAGTGATATCAAATGTTACTTGTCTTTCT
CTGTCTGATTTACTTCACTTAGTACAATAATCTCTTGATCCATCTATGTTGCTGCAAATT
GCATTATTTCATTCTTTTTAATGGCTGAGTAGTATTCCATTATGTATAACACACCTTTTT
TTTTTTTTTTTAATTTTATTTTATTTTTAAACTCCACATAATCGTATCAGTTCTGCCAAA
CATCAAAACGAATCCACCACAGGTATACATGTGTTCCCCATCCTGAACCCTCCTCCCTCC
TCCCTCCCCATACCATCCCTCTGGGTCGTCACAGTGCACTAGCCCCAAGCATCCAGTATC
GTGCATCGAACCTGGACTGGCAACTCGTTTCTTACATGATATTTTACATGTTACAATGTC
ATTCTCCCAAATCTTCCCACCCTCTCCCTCTCCCACAGAGTCCATAAGACTGTTCTATAC
ATCAGTGTCTCTTTTGCTGTCTCGTACACAGGGTTATTGTTACCATCTTTCTAAATTCCA
TATATATGCGTTAGAATACTGTATTTATGTTTTTCCTTCTGGCTTACTTCACTCTGAATA
ATAGGCTCCAGTTTCATCCACCTCATTAGAACTGATTCAAATGTATTCTTTTTAATGGCT
GAGTAATACTCCATTGTGTATATGTACCACAGCTTTCTTATCCATTCATCTGCTGATGGA
CATCTAGGTTGCTTCCATGTCCTGGTTATTATAAACAGTGCTGCAATGAACATTGGGGTA
CACGTGTCTCTTTCCCTTCTGGTTTCCTCAGTTAACACACCTTTTTTAAAATTAATTAAA
TTATTTAAATTGGAGGCTAATTACTTTATAATATTGTAGTGGTTTCTGGCATACATTGAC
ATGAATCAGCAATGGGTGTACATGTGTCCCCCATCCTGAACCGCCACCCCCACCTCCCTC
CCCATCCAATCCCTCTGGGTCATCCCAATGCATCAGCCCTGAGTACCCTGTCTCATGAAT
CGAACCTGGACTGGCAATCGGTTTCACATATGATAATATACATGTTTCAATGCTATTCTC
TCAAATCATCCCACCCTCACCTTCTCCTAGAGTCCAAAAGACTGTTCTTTACATCTGTGT
CTCTTTTGCTATCTCACATATAGGGTCATCGTTACCATCTTTCTAAATTCCACATCTATT
TCTGCTTTATTGACTATGCCAAAGCCTTTGACTGTGTGGATCACAATAAACTGTGGAAAA
TTCTGAAAGAGATGGGAATACCAGACCGCCTGATCTGCATCTTGAGAAATTTGTATGCAG
GTCAGGAAGCAACAGTTAGAACTGGACATGGAACAACAGACTCATTTCAAATAGTAAAAG
GAGTTCATCAAGGCTGTATATTGTCAACCTGCTTATTTAACTTATATGCAGAGTACATCA
TGAGAAATGCTGGGCTGGAAGAAGCACAAGCTGGAATCAAGATTGCCGGGAGAAATACCA
GTAACCTCAGATATGCAGATGACACCACCCTCATGGCAGAAAGTGAAGAGGAACTAAAAA
GCCTCTTGAAGAAAGTGAAAGTGGAGA
>381:1713986-1714188
GACGGTTGTCAAACATGGCTGAAGGGCCGCCGCTGCCGCTACTGCTGCTGCAGGGAAAAT
GCTGAGCCCTCCCGGGCCCGGTGGGTGGCGGCGGGGAGGGCGGCGACGGGCACCTGCTTC
TCGGGCGCGGCGGCAGAGGCCATGGCCAGGTTGGCCGACTACTTCATCGTAGTCGGCTAC
GACCAAGAAAAAAAAAAAAAAAA
>330:1230896-1231008
TCTTTCTTTTTTTTTTTGTAATTTTTTTTTCTCTCTAATTTTATTTTATTTTTAAACTTT
ACATAATTGTATTAGTTTTGCCAAATATCAAAATGAATCCGCCACAGGTATAC
>229:801758-802444
GTTTTATAGTTTCTGGTCTTATGTTTAGATCTTTAATCCATTTTAAGTTTATTTCTGTGT
ATGATGTTAGAAAGTGTTCTAGTTTCATTCTTTTATAAGTGGTTGACCAGTTTCCCCAGC
ACCACTTGTTAAAGAGATTGTCTTTTCTCCATTGTATATTCTTTCCTCCTTTGTCAAAGA
TAAGGTGTCCATAGGTGCGTGGATTTATCTCTGGGCTTTCTATTTTGTTCCATTGATCTA
TATTTCTGTCTTTGTGCCAGTACCATACTGTCTTGATGACTGTGGCTTTGTAGTAGAGCC
TGAAGTCAGGCAGGTTGATTCCTCCAGTTCCTTTCTTCTTTTGGGGATTTACTTTTTTCA
ATCTGAAATTGTGTTCTGAATGAAACAAAAAATGTATTTAAGATAATACTTTTCATATGT
CAGTGTGTCCTAAAAGGGGGGGTTTTGGGGAGAAAGAATCTCAACCTGTTGAGAGAGAGC
TGTGGAGTGCTGAGAGTGAGTGAGGGTTTTTATTTAAAAGACTCACAAGTACAGAGTAAT
ATGGTTCACTACAGTATATAGGAATGAATAGGCAACTGACTTAAAGGAGAAGAATCACAT
CAGGGTATTGGTCTTGTTGGGGTTTTGTCCCAGGCCACTTTTCTCACTTTCAGACTCATT
CCAGATGGTGGTATTCCCTCCCATGGC
>421:257432-259584
AGTTTCTGGTCTTACATTGAGATCTTTAATCCATTTTGAGTTTATTTTTGAGTTTATTTT
TGTGTATGGTGTTAGAAAGTGGTCTAGTTTCATTCTTTTACAAGTGGTTGACCAGTTTTC
CCAGCACCACTTGTTAAAGAGGTTATCTTTAATCCATTGTATATTCTTGCCTCCTTTGTC
AAAGATAAGGTGTCCATATGTGTGTGGATTTATCTCTGGGCTTTCTGTTTTGTTCCATTG
ATCAATATTTCTGTCTTTGTTCCAGTACCATACTGTCTTGATAACTGTGGGTTTGTAATA
GAGCCTGAAGTCAGGCAGGTTGATTCCTCCAGTTCCATTCTTCTTTCTCAAGATAGCTTT
GGCTATTTGAGGTTTTTAGTATTTCCATACAAATTGTGAAATTATTTGTTCTAGCTCTGT
GAAGAATACCGTTGGTAGCTTGATAGGGATTGCATTGAATCTATAAATTGCTTTGTGTAG
TATACTCATTTTCACTATATTGATTCTTCCAATCCATGAACATGGTATATTTCTCCATCT
ATTAGTGTCCTCTTTGATTTCTTTCACCAGTGTTTTATAGTTTTCTATATATAGGTCTTT
GGTTTCTTTAGGTAGATATATTCCTAAGTATTTTATTCTTTCCATTGCAATGGTGAATGG
AATTGTTTCCTTAATTTCTCTTTCAGTTTTCTCATTATTAGTGTATAGTAATGCAAGGGA
TTTCTGTGTGTTGATTTTATATCCTGCAACTTTACTATAATCATTGATTAGTTCTAGTAA
TTTTCTGATGGAGTCTTTAGGGTTTTCTATGTAAAGGATCATGTCATCTGCAAACAGTGA
GAGTTTTACTTCTTCTTTTCCAATTTGGATTAAAGATCTCAATGTAAGACCAGAAACTAT
AAAACTCCTAGAGGAGAACATAGGCAAAACACTCTCCAACATACATCACAGCAGGATCCT
CTATGACCCACCTCCCAGAATATTGGAAATAAAAGCAAAAATAAACAAATGGGACCTAAT
TAAACTTAAAAGCTTCTGCACAACAAAGGAAACTATTAGCAAGGTGAAAAGGCAGCCTTC
AGAATGGGAGAAAATAATAGCAAATGAAGCAACTGACAAACAACTAATCTCAAAAATATA
CAAGCAACTCCTACAGCTCAACTCCAGAAAAATAAATGACCCAATCAAAAAATGGGCCAA
AGAACTAAATAGACATTTCTCCAAAGAAGACATACAGATGGCTAACAAACACATGAAAAG
ATGCTCAACATCACTCATTATCAGAGAAATGCAAATCAAAACCACTATGAGGTACCATTT
CACGCCAGTCAGAATGGCTGCAATCCATAAGTCTACAAGCAATAAATGCTGGAGAGGGTG
TGGAGAGAAGGGAACTCTCTTGCACTGTTGGTGGGAATGCAAAGTAGTCCAGCCACTATG
GAGAACAGTGTGGAGATTCCTTAAAAAACTGGAAATAGAACTGCCTTATGATCCAGCAAT
CCCACTGCTGGGCATACACACTGAGGAAACCAGAAGGGAAAGAGACACGTGTACCCCAAT
GTTCATCGCAGCACTGTTTATAATAGCCAGGACATGGAAGCAACCTAGATGCCCATCAGC
AGATGAATGGATAAGAAAGCAGTGGTACATATACACAATGGAGTATTACTCAGCCATTAA
AAAGAATACATTTGAATCAGTTCTAATGAGATGGATGAAACTGGAACCTATTATACAGAG
TGAAGTAAGCCAGAAAGAAAAACACCAATATAGTATACTAACGCATATATATGGAATTTA
GAAAGATGGAAACATAACCCTGTGTACGAGACAGCAAAAGAGACACCGATGTATAGATCA
GTCTTAAGGACTCTGTGGGAGAGGGAGAGGGTGGGGAGATTTGGGAAAATAGCATTGAAA
CATGTATAATATCACGTATGAAACGAGTCGCCAGTCCAGGTTCGATGCACGGTACTAGAT
GCTTGGGGCTGGGGCACTGGGACGACCCAGAGGGAGGGGAGGGGAGGGAGGAGGGTGGAG
GGTTCAGGATGGGGAACGTGGGTATACCTGTGGCGGATTCATTTTGATATTTGGCAAAAC
TAATACAATATTGTAAAGTTTAAAAATAAAATAAAATAAATAAAAAAAACTCA
>223:547493-547686
TTTTTTTTTTTTTTTTATTTTTAGTCCATCGTTGAAAGGTTTTTTTTATAGTGCATAGAA
TGTATAATTGTTGTTTAGTCATTAAGCTGTGTCCCGCTTTTTGGGACCCTGTGGACTGGA
GCCTGGCAGGCTCCTCTGTCCGTGGGATTTCCCAGGCAAGAAGACTGGAGTGGCTTGCCA
TTTCCTTCTCCATG
>413:4727975-4728725
AGAATGATAGGAATGTAAGGATAGAAAGAGAGTGAGAAAAAAAAGGAAAGTGAGGAGAGA
GAGAGAGAGATGGGGACTATACAGGCAACTATTCAATATCTATAACATACTAATTCATTC
CAATCCCAAAGAAAGCCAATGCCAAACAATGCTCAAACTACTGCACAACTGTACTCATCT
CATATGCTAGTCAAGTAATACTCAATATTTTCCAATCCAGGCTTCAACAGTATGTGAGTC
ATGAACTTCCAGATGTTCAAGCTGGATTTAGAAAAGGCAGAGGAATCAGAGATCAAATTG
CTAACATCCCCTGGATCATCGTAAAAGCAAAAGAGTTCCATAAAAACATCCACTTCTGCC
TTATTGACTATGCCAAAGCCTTTGACTGTGTGGATCACAACAAACTGTGGAAAATTCTTA
AAGAGATGGAAATACCAGACCACTTAACCTGCCTCCTGAGAAATCTGTATACAGGTCAAG
AAGCAACAGTTTGGAAAAGCTCTGATGATGGGAGGGATTGGGCGCAAGAGAAGAAGGGAA
CGACAGAGGATGAGATGTCTGGATGGCATCACTGACTTGATAGACTGAGTCTGAGTGAAC
TCTGGGAGTTGGTGATGGACAGGGAGGCCTGGTGTGCTGTGATTCATGGGGTTGCAAAGA
GTGGGCATGTCTGAGCGACTAAACTGAACTGAACTGAACCCTTACCTCTCAGCTTCCATT
AAAATTCTATTGCATAAAAAAAAAAAAAAAA
>304:310392-310545
ACTGGATAGTTGGGGCTAGTGCACTGGGATGACCCAGAGGGATGGTATGGGGAGGGACGA
GGGAGGAGGGTTCAGGATGGGGAACACATGTATACCTGTGGCGGATTCATTTTGATATTT
GGCAAAACTAATTATGTAAAGTTTAAAAAAAAAT
>838:4352277-4353946
TTGGCCCCTTCTTCTCCTGCCTTCAATCTTTCCCAGAATCAAGGTATTTTCCAATGAGTC
TGTTCTTCGCATCAGGTGGCCAAAGTATTGGAGTTTCAGCATCAGTCTTTCCAAGGAATA
TTCAGGACTTATTTCCTTTAGGATGGACTGCTTGGATCTCCTTGCAGACCAAGGGACTCT
CAAGAGTCTTCTCCAACACCACAGTTCAAAAGCATCAATTCTGCACCCAGCTTTCTTTAT
AGTCCAACTCTCACATCCATACATGACTACTGGAAAAACCATAGCCTTGACTAGATGGAC
CTTTGTTAGCAAAGTAATGTCTTGCTTTCTAATATGCTGTCTATGTTGGTCATAACTTTT
CTCTCAAGAAGTAAGCGTTTTTTAATTTCATGGCTGCAATCACCATCTGCAGTGATTTTC
AGATCAGATCAGATCAGTCGCTCAGTCGTGTCCAACTCTTTGCGACCCCGTGAATCGTAG
CACACCAGGCCTCCCTGTCCATCACCAACTCCCGGAGTTCACTGAGACTCACGTCCATCG
AGTCAGTGATGCCATCCAGCCATCTCATCCTCTGTCGTCCCCTTCTCCTCCTGCCCCCAA
TCCCTCCCAGCATCAGAGTCTTTTCCAATGAGTCAACTCTTCACATGAGGTGGCCAAAGT
ACTGGAGTGTCAGCTTTAGCATCATTTTGGAGCCCCCCCAAAATAAAGTCAGCCACTGTT
TCCACTGTTCCCCATCTATTTGCCATGAAATGATTGGACCAGATGCCATGATCTTAGTTT
TCTGAATGTTTAGCATTAAGCCAACTTTTTCACTCTCCTCTTTCACTTTCATCAAGAGGC
TCTTTAGTTCCTCTTTGCTTTCTGCCATAAGGGTGGTTGTCGGGAGCCAGCATGAGGAAC
TCCACCCATGGCAAAGGTCATGAGGAAGGAGGCTCGGCATACGCAAAGGTGGGATTGAGC
CTCAGGAGTTCCCCTGGAAATTTTTGACCATTTACTCCCAAAACCAGAGTCTGCCTACTT
TACTGTTTTGTGCTCTCACTTACACCTCTGACTTTTCGGGGGGCTGTCTTGGGCGTGATA
AGAGTGTTTTAGTTCACAACCGTGAGAGGCATGAGATGTTCTAAACTGTCTGAATACAGA
TTTTTTTGAGCAGTTAAAATATTGACTAGAAATTGTATTGGTGAAGGGTTTTTCACTTGT
TGGGCCAATGTTTGTTGTTTTATATCTCTTACCTGTTGTGTTTTTGGTAGTGTATTGATT
AACATAATTGGTGTAAGTAGTAGCTTTAATGTTTGTAACCTTGGACTCTTGAGTTAATTC
TTTTTCTTGTTATAGCCCACCACACCTTTGCCCTATAGGAATGCAACTTTATTTAATGCT
TTTGGAGGGTGGTGCCTGACTAATCACCTTTAGAAAAAAATACGTTTTCTGAAGAAAGGG
TCTTAAAATGTTAACGGGCCTCTGGGCCAAAAGATGATATAAATCACTTAAACTTACATA
TGATAAGTTTACAAGAAAAAAGCCTGGCTTATTACATGACTCTACCCCTTTTTCTATTAT
CTTCTATATATAACTTAAGGTATAAAAACTACTTTAAAAAATAAAGTGTAGGCCTTGTTC
ACCGAAGCTTGGTCTCCCTATGTCGTTTTTTTTTTTGTTGTTGTTGTTGT
>628:1754301-1754392
CCCAGGAGAACACCCTGCAGCGCTGTGGACCTGCCCAACTTTTCCGACAGGGAAACCATG
AATCCTGACATAATCCATTTTAAAGGAAAATA
>420:1145425-1147644
TTTTTTTTATTTTATTTTATTTTTTATTTATTTTATTTATTTTTTTTTTGCACATTTTTT
AATTTTTAATGTCAAGCTTAAAGAAAAGTTCCAAAAATAATACAAATAATATCCATATAA
CCTCTGCCCAGATTTTTCACTTGTTCTTATCATTTCACCCCATTTCTTTATTATTTGTCT
GCTCCCCACCCAAAAAGTTTTTTTCTAAACTCTTGGAAGGCCTGCTGCAGATATCATGGT
TTTTATTCCCATGAAGTATCCCACATACTTCAGTACATATTTCTGAATTTCCTAAGAATA
GGGATATTCGGTTAATAACTGTAATAGTACAGTTGTCAACTTCAGTAATTTAACATGGAT
AAAATACTTTTATTAAATCTACTGTCTGTATTCTAATACTGTTAACTGACGCTCAGTGTC
CTTTTTAGCACTTTTTCCTTCTAGTACAAGATCTAGTCCAGGATCAGATATTGCATTTCA
TTGTCATGTTGATAAAGTCTCTTTTAATCTGGAACACTTTTACAGCCTTTCTTTGTTTTT
TATGATATTACTTGTTAGGATTTGTCTTACATACTGCAGTGCTCCCATGTTGGGTGGATA
TATATTTATAATTGTTATATCTTCTTCTTGGATTGATCCTTTGATCATTATGTAGTGACC
TTCTTTGTCTCTTTTCACAGCCTTTGTTTTAAAGTCTAATTTATCTGATACGAGTATTGT
GACTCCTGCTTTCTTTTGGTCCCAATTTGCATGGAAAATCTTTTTCCAGCCCTTCACTTT
CAGTCTGTATGTGTCCCCTGTTTTGAGGTGGGTCTCTTGTAGACAACATATGTAGGGGTC
TTGTTTTTGTATCCATGCAGCCAGTCTTTGTCTTTTGGTTGGGGCATTCAACCCATTTAC
GTTTAAGGTAATTACTAATAAGTAATAAGTGGGCAGGGAGGCTACACGCGCCGTGAGCGG
GGGCAGAACCAGTGTGGCTGAGGCACTGCGAGCGCACGCCAGTGTCATTTGTTTGCAGCA
TCCCTCCCTCCCTCCCCATAGCGCGACTGAACAAAGAGAAGAAATACAGCTCCACCCACT
AGAACACCGACACAAGCTTCCCTAACCAGGAAACCTTGACAAGCCACCTCTACATACCCA
CACATAGCGAGGAAACGCCACAATAAAGAGAACTCCACAAACTGCCAGAATACAGAAAGG
ACTCCCAAACTCAGCAATTTAAACAAGATGAAGAGACAGAGGAATACCCAGCAGATAAAG
GAACAGGATAAATGCCCACCAAACCAAACAAAAGAGGAAGAGATAGGGAATCTACCTGAT
AAAGAATTCCAAATAATGATAGTGAAATTGATCCAAAATCTTGAAATTAAAATGGAATCA
CAGATAAATAGCCTGGAGACAAGGATTGAGAAGATGCAAGAAAGGTTTAACAAGGACCTA
GAAGAAATAAAAAAGAGTCAATATATAATGAATAATGCAATAAATGAAATTAAAAACACT
CTGGAGCCAACAAATAGTAGAATAACAGAGGCAGAAGATAGGATTAGTGAATTAGAAGAT
AGAATGGTAGAAATAAATGAATCAGAGAGGATAAAAGAAAAACGAATTAAAAGAAATGAG
GACAATCTCAGAGACCTCCAGGACAATATTAAACGCTACAACATTCGAATCATAGGGGTT
CCAGAAGAAGAAGACAAAAAGAAAGACCATGAGAAAATACTTGAGGAGATAACAGTTGAA
AACTTCCCTAAAACGGGGAAGGAAATAATCACCCAAATCCAAGAAACCCAGAGAGTCCCA
AACAGGATAAACCCAAGGAGAAACACCCCAAGACACATATTAATCAAATTAACAAAGATC
AAACACAAAGAACAAATATTAAAAGCAGCAAGGGAAAAACAACAAATAACACATAAGGGA
ATTCCCATAAGGATAACAGCTGATCTTTCAATAGAAACTCTTCAAGCCAGGAGGGAATGG
CAAGACATACTTAAAATGATGAAAGAAAATAACCTACAGCCCAGATTATTGTACCCAGCA
AGGATCTCATTCAAGTATGAAGGAGAAACCAAAAGCTTTTCAGACAAGCAAAAGCTGAGA
GAATTCTGCACCACCAAACCAGCTCTCCAACAAATACTAAAGGATATTCTCTAGACAGGA
AACACAAAAATGGTGTATAAACTCGAACCCAAAACAATAAAGTAAATGGCAACGGGATCA
>280:2563956-2564110
TTTTTTTTTTTCTTTTCTTTTTTTTTTTTTTAATTTTATTTTATTTTTAAACTTTACATA
ATTGTATTAGTTTTGCAAAATATCAAAATGAATCCGCCACAGGCATACATGTGTTCCCCA
TCCTGAACCCTCCTCCCTCCTCCCTCCCCACACCA
>399:1205677-1205989
ACTAATACAATTATGTAAAGTTTAAAAAATAAAATAAAATTAGAGAAAAAATAAATAAAT
AAATAAAAATGGAACTACTATAAAAAAAAAAAAGAAACAGCAAGAAAATTATAGCATATT
ATAGATAAATAAACCACTTTTTTTAAAAAGGAAATAATCCATCATCTACAAAGGAATTGT
GATTACATTAATAGTGTACTCCTGGAGAAGCAGTGAAGTAAGAAGAAAATGAAATAGCAA
ATTTATTGTACTGAGTGAAAATAACTACAAATAAACATAAATAAACTTTTTTTAAGGAAA
AAAAAAAAAAAAA
>761:1752293-1752354
AAGCCATGCCCTCACCCTATCATGCATTAAATCTATTTCATGATAGGGTGAGGGCATGGC
TT
>418:74836-75185
CCGGTGTACGAGACAGCAAAAGAGACACTGATGTATAGAACAGTCTTATGGACTCTGTGG
GAGAGGGAGAGGGTGGGAAGAATTGGGAGAATGGCAATGAAACATGTAAAATATCATGTA
GGAAACGAGTTGCCAGTCCAGGTTCGATGCATGATGCTGGATGCTTGGGGCTGGTGCACT
GGGACGGCCCAGAGGGATGGTATGGGGAGGGAGGAGGGAGGAGGGTTCGGGATGGGGAAC
ACATGTATACCTGTGGCAGATTCATTTTGATATTTGGCAAAACTAATACAATTATGTAAA
GTTTAAAAATAAAATAAATTAGAGGGAAAAAAAAAAATAAAATAAAATAA
>690:1503201-1504398
ACGAATCTCATCAGATACTATCATAAAGAAGCACCACTCTATGCCTATTAGTTTAGCTCC
TCAGATTTTATGACAGTCAAGGGGCTGGTGTCAGTGTGCTAAAATCACACACTTCTGTGC
TGTTAGTTGCAATGCAAATGTTGGCCATGAAAATGGTCATATTCTACAAGCCAGGAATGT
TTCATAATTGTGAAAGTCCATTTTGTAAATGCATTATAATTTATGCAATAAATTATGAAA
TATTAATCATGCAATGTTCTCCTCCTGTTGGTTGTTTCATTGTTTCCATTTGTTTACTTT
GGCTAGTATATGTAGCTGTGGGCTTTTTCTTAACACTACGATAAAAGCATAAACAACCCA
AATGTTCAACAATACACTGGAAAACAATGACATTCAGACTCCCCAGAACTTACCTGCTAA
CTGAGCAGTGACCGCTTGGAACGGCAGCTTGCGGAACATGTCCGCCAGGGGCTGCACTTT
TCTCATGTTGACTAATTCATGCTTGCCATAGTCCAGCTCGTACACGGACACCAGGCCATT
GGTCAGGATTCCTTTTAAAAGCACCCTGTGCCACCTAGATGTGCATTGGATTAAAAGAGA
AGAAAAACAAAGTCAACACTTGCTTTAAGGGCAACATTTTTTTTTTATAAAAAGAAAAAT
TAATATAAATGTCATTCATCAAAATATAAAACTGTATTGTTATAGAAGTTTTTAGGAGAC
TGCTTCTTCTTTTTCCAGAGGTTACTATTCTCTGTTTTGCCACTGGCTCATTTGATGGAA
TTTGTTCACTCAATACCCTTTTACAAGCCTCATGGAGCTGATAAAGGAGAACCACCTCTA
AGCAGGAGGAAACAGTGGCGTGGAGGATGACCAGGGCAAGGCTAATGGATCCCTTCACTC
TGACAGGGAGACAGGAGATGGCCACACGTTTGGAACAAGGTCCACATGTGGTGGGCTTTC
CAGGTGGCTCAGTGGTAGAGAACCCACCTGCCAGAACAGGAGACACTGGAGATGCAGGTT
CAATCCCTGGATGGGGAAGATCCCCTGGGGGAGGAAATGGCAACCCACTCCAGTATTCTT
GCTTGAAACATCCCAGGCACAGATGAGTCTGGTGGGCTACAGTTCATAGGTTGCAAAGAG
TTGGATGCAACTTCGTGATGCCATGTGTGAAAGATAGAAAGAGGAAAGCAAGCCAGGG
>225:841972-842327
CAGTCTGGTCAATTCAGTCATTAATGTATTCAACAAGTAGCTTTTGGCACCTACTAAATG
CTAGGCAACAATTGTGCAAGAAATACATTGGTAAGAGAGACGGAAGTCCTTGCTTTTATG
AAGCCTATAGTCTAGAAGGGTAGACAGTAAAAACAGTTAATGAAAACATGAAGTAAGATA
TTTAGTATATTAGAGATAATAATTTTTTTTTTCAGTTAGGATAAGTGGCCCAAGGAGATT
AGTGGTGGGATCAGGTAAGAGTACTTTGATGATTAATAGGTCATATTTGCAAATTATTAT
ATGCACTGGTATATGTGATGTTGTCCAACAGTATTTTAATGTACAGCCCCTTATGT
>278:914635-917825
GGCAGTTCTATTTCCAGTTTTTTAAGGAATCTCCACACTGTTCTCCATAGTGGCTGTACT
AGGTTGCATTCCCACCAACAGTGAAAGAGGGTTCCCTTTTCTCCACACCCTCTCCAGCAT
TTATTATTTGTAGACTTTTGGATCGCAGCCATTCTGACTGGTGTGAAGTGATACCTCATA
GTGGTTTTGATTTGCATTTCTCTGATAATGAGTGATGTTGAGCATCTTTTCATGTGTTTG
TTAGCCATCTGTATGTCTTCTTTGGAGAAATGTCTATTTAGTTCTTTGGCCCATTTTTTG
ATTGGGTCGTTTATTTTTCTGGAGTTGAGCTGTAGGAGTTGCTTGTATATTTTTGAGATT
AGTTGTTTGTCGGTTGCTTCATTTGCTATTATTTTCTCCCATTCTGAAGGCTGTCTTTTC
ACCTTGCTAATAGTTTCCTTTGATGTGCAGAAGCTTTTAAGGTTAATTAGGTCCCATTTG
TTTATTTTTGCTTTTATTTCCAATATTCTGGGAGGTGGGTCATAGAGGATCCTGCTGTGA
TGTATGTCGGAGAGTGTTTTGCCTATGTTCTCCTCTAGGAGTTTTATAGTTTCTGGTCTT
ACGTTTAGATCTTTAATCCATTTTGAGTTTATTTTTGTGTATGGTGTTAGAAAGTGGTCC
AGTTTCATTCTTTTACAAGTGGTTGACCAGATTTCCCAGCACCACTTGTTAAAGAGATTG
TCTTTAATCCATTGTATATTCTTGCCTCCTTTGTCAAAGATAAGGTGTCCATATGTGCGT
GGATTTATCTCTGGGCTTTCTATTTTATTCCATTGATCAATATTTCTGTCTTTGTGCCAG
TACCATACTGTCTTGATAACTGTGGCTTTGTAGTAGAGCCTGAAGTCAGGTAGGTTGATT
CCTCCAGTTCCATTCTTCTTTCTCAAGATCGCTTTGGCTATTCGAGGTTTTTTGTATTTC
CATACAAATTGTGAAATTATTTGTTCTAGCTCTGTGAAGAATACTGTTGGTAGCTTGATA
GGGATTGCATTGAATCTATAAATTGCTTTGGGTAGTATACTCATTTTCACTATATTGATT
CTTCCAATCCATGAACATGGTATATTTCTCCATCTATTAGTGTCCTCTTTGATTTCTTTC
ACCAGTGTTTTATAGTTTTCTATATATAGGTCTTTAGTTTCTTTAGGTAGATATATTCCT
AAGTATTTTATTCTTTCCGTTGCAATGGTGAATGGAATTGTTTCCTTAATTTCTCTTTCT
GTTTTCTCATTATTAGTGTATAGGAATGCAAGGGATTTCTGTGTGTTGATTTTATATCCT
GCAACTTTACTATAGTCATTGATTATTTCTAGTAATTTTCTGGTGGAATCTTTAGGGTTT
TCTATGTAGAGGATCATGTCATCTGCAAATAGTGAGAGTTTTACTTCTTCTTTTCCAATT
TGGATTCCTTTTATTTCTTTTTCTGCTCTGATTGCTGTGGCCAAAACTTCCAAAACTATG
TTGAATAGTAATGGTGAAAGTGGGCACCCTTGTCTTGTTCCTGACTTTAGAGGAAATGCT
TTCAATTTTTCACCATTGAGGATAATGTTTGCTGTGGGTTTGTCATATATAGCTTTTATT
ATGTTGAGGTATGTTCCTTCTATTCCTGCTTTCTGGAGAGTTTTTATCATAAATGGATGT
TGAATTTTGTCAAAGGCTTTCTCTGCATCTATTGAGATAATCATATGGTTTTTATTTTTC
AATTTGTTAATGTGGTGTATTACATTGATTGATTTGCGGATATTGAAGAATCCTTGCATC
CCTGGGATAAAGCCCACTTGATCATGGTGTATGATCTTTTTAATGTGTTGCTGGATTCTG
ATTGCTAGAATTTTGTTAAGGATTTTTGCATCTATGTTCATCAGTGATATTGGCCTGTAG
TTTTCTTTTTTTGTGGCATCTTTGTCAGGTTTTGGTATTAGGGTGATGGTGGCCTCATAG
AATGAGCAATCCCACTGCTAGGCATACACACTGAGGAAACCAGAAGGGAAAGAGACACGT
GTACCCCAATGTTCATCGCAGCACTGTTTATAATAGCCAGGACATGGAAGCAACCTAGAT
GCCCATCAGCAGATGAATGGATAAGAAAGCTGTGGTACATATACACAATGGAGTATTACT
CAGCCATTAAAAAGAATACATTTGAATCAGTTCTAATGAGGTGGATGAAACTGGAGCCCA
TTATACAGAGTGAAGTAAGCCAGAAGGAAAAACATAAATACAGTATACTAACGCATATAT
ATGGAATTTAGAAAGATGGTAACAATAACTCTGTATACGAGACAGCAAAAGAGACACTGA
TGTATAGAACAGTCTTAAGGACTCTGTGGGAGAGGGAGAGGGTGGGAAGATTTGGGAGAA
TGGCATTGAAACATGTAAAATATCATGTAGGAAACGAGTTGCCAGTCCAGGTTCGATGCA
CGATGCTGGATGCTTGGGGCTGGTGCACTGGACGGCCCAGAGGGATGGTATGGGGTGGGA
GGAGGGAGGAGGGTTCGGGATGGGGAACACATGTATACCTGTGGCGGATTCATTTTGATA
TTTGGCAAAACTAATACAATTATGTAAAGTTTAAAAATAAAATTAGAAAAAAAAAAAAAA
AGAAGTAAATAATAATTAAACTACTTGGGAACCCTTAAAGGCATACAGAAGTACAGCCAC
TCTGTTTTGTATTTTACCATTATTTGATGTGCCAAAAATAGTTAAAGTGGGTCACAAGAT
TTCCATTTGAGAAGCCTCAAAATGCAATTTGTTTCATTTTTAGAAAAAATAAACTTTCTG
TCAAATTAGATTTCATTCTATCAGAATGCTGTGGATAAAATAATATAGAAGTTTGTTTTT
TTAATTTAAATTTATTTATTTTAATTTGAGGCTAATTACTTTACAATATTATATTGGTTT
TGCCATACATAAACATGAATCCGCACTTCTAAAGTTTACATATGGCAATAGATTAAGGAA
TCAACTTAATTATCATTTCTTGTTAGCAATTGAAGCTCTTTATGTCTGTTTGGACCTCAC
TAAAAGGAGGGGAATCGAGATAGGATGCTTACATGTATATGAAACATATTGTTGCAAAAC
TTGAAAATTGCTTCATTTGAAAATTTTCAGATAAAGAAATAAAGAGACCTGTAAAAAAAA
AAAAAAAAAAA
>841:1790544-1791677
TTTTTTTTTTTTTTTTTTTTTTTTTTTTGTGTAAAATCACATTTATTTCATAGTATAGAA
AGAGAAGTAATAAAACATTGTATGTAGAGCACTCAGCTCACATACAATAGGAGACAAATA
ATAATCAATATACAGAATACAGCCTAATACAAGCAGCACTAGAAGGATATGCAACCAGAT
ATTAGCAGCCATTTGCTCTGCTTGGTAAAATTGCATGTATTATCTCTTTTACAGTGTTTT
TTTTTTTTTTTTTTTTTTTTTTTGTTTTTTTATTCTTCCAATTTTATTTTATTTTTAAAC
TTTACATAATTGTATTAGTTTTGCCAATATCAAAATGAATCCGCCACAGGTATACATGTG
TTCCCCATCCCGAACCCTCCTCCCTCCTCCCTCCCCATACCATCCCTCTGGGCCGTCCCA
GTGCACCAGCCCCAAGCATCCAGCATCATGCATCGAACCTGGACTGGCAACTCGTTTCCT
[truncated: 1,676,127 more chars]
